# Supplementary material for: Regional nonsense constraint offers biological and clinical insights into genetic disease
Source: Nat Commun. 2026 Feb 25;17:3152. doi: 10.1038/s41467-026-69983-z (PMC13043745; doi:10.1038/s41467-026-69983-z)
Supplement: Supplementary file 3 — Supplementary Data 1 [file 41467_2026_69983_MOESM3_ESM.xlsx]

## Sheet: README
Supplementary Dataset 1: 21 genes with extreme divergence in regional nonsense constraint (OE95 >90th centile) and basewise conservation (median phyloP <90th centile) scores.
Heading	Description
symbol	HGNC gene symbol
enst	Ensembl transcript ID (no version number)
region	NMD region
constraint	Regional nonsense constraint classification
oe_ci_hi	OE95 statistic
phylop_count	Count of sites with a phyloP annotation
phylop_median	Median phyloP score
oe_ci_hi_pct	OE95 statistic as a percentile
phylop_median_pct	Median phyloP score as a percentile
pct_delta	oe_ci_hi_pct minus phylop_median_pct

## Sheet: Extended Data Table 1
symbol	enst	region	constraint	oe_ci_hi	phylop_count	phylop_median	oe_ci_hi_pct	phylop_median_pct	pct_delta
CCNE1	ENST00000262643	NMD target	constrained	0.269679	910	0.691	0.967233	0.0662392	0.900994
FAS	ENST00000652046	NMD target	constrained	0.31273	501	0.037	0.954152	0.0103238	0.943828
TCOF1	ENST00000643257	NMD target	constrained	0.201935	4132	0.875	0.983713	0.080731	0.902982
SALL4	ENST00000217086	NMD target	constrained	0.390463	631	0.971	0.924848	0.0884899	0.836358
PTPRC	ENST00000442510	NMD target	constrained	0.350835	3445	0.592	0.940686	0.0595704	0.881116
CFH	ENST00000367429	NMD target	constrained	0.403852	3293	0.624	0.918564	0.0615582	0.857005
USP17L2	ENST00000333796	Start proximal	constrained	0.355923	150	-0.313	0.999945	0.00326671	0.996678
MTUS2	ENST00000612955	Long exon	constrained	0.392107	1655	0.185	0.934227	0.0526797	0.881547
CRACDL	ENST00000397899	Long exon	constrained	0.47452	1281	0.401	0.904689	0.0937881	0.810901
FGD5	ENST00000285046	Long exon	constrained	0.398196	1975	0.39	0.930268	0.0910475	0.83922
ICE1	ENST00000296564	Long exon	constrained	0.483611	4401	-0.053	0.90134	0.0124848	0.888855
MUC5B	ENST00000529681	Long exon	constrained	0.214316	10493	0	0.979598	0.0176614	0.961937
ZNF473	ENST00000270617	Distal	constrained	0.385392	2437	0.387	0.988369	0.0698982	0.918471
ZNF738	ENST00000683779	Distal	constrained	0.526772	856	0.049	0.970727	0.0208136	0.949914
ATMIN	ENST00000299575	Distal	constrained	0.545984	1857	0.46	0.967722	0.0832545	0.884468
ZNF469	ENST00000565624	Distal	constrained	0.460619	11709	0.248	0.979131	0.0493071	0.929824
PEG3	ENST00000326441	Distal	constrained	0.461917	3952	0.5265	0.978964	0.0924926	0.886471
DCAF4L1	ENST00000333141	Distal	constrained	0.335876	1038	0.43	0.992543	0.0750181	0.917525
MDM4	ENST00000367182	Distal	constrained	0.349602	617	0.56	0.991597	0.0971117	0.894485
NANOG	ENST00000229307	Distal	constrained	0.431487	464	0.459	0.983472	0.0817519	0.90172
PPP1R26	ENST00000356818	Distal	constrained	0.542464	3477	0.337	0.968446	0.0642774	0.904168
