# Supplementary material for: Regional nonsense constraint offers biological and clinical insights into genetic disease
Source: Nat Commun. 2026 Feb 25;17:3152. doi: 10.1038/s41467-026-69983-z (PMC13043745; doi:10.1038/s41467-026-69983-z)
Supplement: Supplementary file 4 — Supplementary Data 2 [file 41467_2026_69983_MOESM4_ESM.xlsx]

## Sheet: README
Supplementary Dataset 2: Longlist of candidate monogenic disease genes with >=3 de novo nonsense or frameshift variants in a constrained NMD region, and with no dominant disease association in OMIM.
Heading	Description
symbol	HGNC gene symbol
enst	Ensembl transcript ID (no version number)
region	NMD region
constraint	Regional nonsense constraint classification
de_novo_ptvs	Count of de novo nonsense and frameshift variants
n_obs	Number of unique nonsense variants observed in gnomAD v4.1 (any allele frequency)
n_exp	Number of unique nonsense variants expected by Roulette mutational model
oe	Ratio of observed / expected variant counts
oe_ci_hi	Upper 95% confidence interval around O/E
loeuf	LOEUF score in gnomAD v4.1
pli	pLI score in gnomAD v4.1
omim_inheritance_simple	Mode of inheritance for known monogenic disorders in OMIM (AR = autosomal recessive; data accessed 06/11/23)
omim	Known monogenic disease associations in OMIM after manual review (data accessed after 03/06/24)
g2p	Monogenic disease associations in G2P
panelapp_aus	Monogenic disease associations in PanelApp Australia
comment	Free text comment

## Sheet: candidate_genes_longlist
symbol	enst	region	constraint	de_novo_ptvs	n_obs	n_exp	oe	oe_ci_hi	loeuf	pli	omim_inheritance_simple	omim	g2p	panelapp_aus	comment
ADGRB1	ENST00000517894	nmd_target	constrained	3	18	83.3712	0.215902	0.316452	0.373	1
ANK3	ENST00000280772	nmd_target	constrained	3	17	99.7804	0.170374	0.253893	0.16	1	AR	Autosomal recessive Intellectual developmental disorder 37 (MIM 615493)		Amber for ANK3-related coloboma (monoallelic); Green for autosomal dominant intellectual disability (both monoallelic and biallelic)
ARID4A	ENST00000355431	nmd_target	constrained	3	12	62.4302	0.192215	0.308881	0.339	1
ARID5B	ENST00000279873	distal_nmd	constrained	3	6	39.0178	0.153776	0.300224	0.212	1
ARMC8	ENST00000469044	nmd_target	constrained	3	12	39.5341	0.303536	0.484853	0.318	1				Red for ciliopathies (monoallelic)
BAZ2B	ENST00000392783	nmd_target	constrained	3	51	133.398	0.382314	0.479002	0.387	1			Limited for BAZ2B-related neurodevelopmental disorder (monoallelic)	Green for autism (monoallelic)	Large n_obs
BOD1L1	ENST00000040738	long_exon	constrained	3	28	91.2364	0.306895	0.417928	0.412	1					Large n_obs
BRWD1	ENST00000342449	nmd_target	constrained	4	37	114.948	0.321885	0.420089	0.447	0.99984	AR	Autosomal recessive primary ciliary dyskinesia (MIM 620438)		Red for ciliary dyskinesia (biallelic)	Large n_obs
CLASP1	ENST00000263710	nmd_target	constrained	3	14	83.1272	0.168417	0.261194	0.237	1
CSMD1	ENST00000635120	nmd_target	constrained	3	123	356.745	0.344784	0.397282	0.586	2.9798e-19				Green for complex neurodevelopmental disorder (biallelic)	Large n_obs
CSMD3	ENST00000297405	nmd_target	constrained	3	110	252.718	0.435268	0.506687	0.464	0.96917					Large n_obs
DNAJC13	ENST00000260818	nmd_target	constrained	3	39	140.482	0.277616	0.360296	0.267	1				Red for early-onset parkinson disease (monoallelic)	Large n_obs
DST	ENST00000680361	nmd_target	constrained	3	122	428.167	0.284936	0.329922	0.297	1	AR	Autosomal recessive epidermolysis bullosa simplex 3 (MIM 615425); Autosomal recessive hereditary sensory and autonomic neuropathy, type IV (MIM 614653)	Limited for DST-related neuropathy (biallelic)	Green for epidermolysis bullosa simplex 3 (biallelic); Green for hereditary sensory and autonomic neuropathy, type IV (biallelic)	Large n_obs
EP400	ENST00000389561	nmd_target	constrained	3	57	198.439	0.287242	0.355457	0.365	1					Large n_obs
FBRS	ENST00000356166	nmd_target	constrained	3	2	33.6563	0.0594242	0.184712	0.355	1
FIGN	ENST00000333129	distal_nmd	constrained	3	6	39.9348	0.150245	0.293193	0.277	1
FOSL2	ENST00000264716	distal_nmd	constrained	3	0	11.9956	0	0.244393	0.28	0.99969		Autosomal dominant aplasia cutis enamel dysplasia syndrome (MIM 620789)	Moderate for FOSL2-related neurodevelopmental disorder with scalp and enamel defects	Green for aplasia cutis enamel dysplasia syndrome (monoallelic)
GPBP1	ENST00000506184	nmd_target	constrained	3	4	23.8758	0.167534	0.376832	0.276	0.99998
GSK3B	ENST00000264235	nmd_target	constrained	4	8	25.4236	0.314669	0.555021	0.513	0.89836
HDAC2	ENST00000519065	nmd_target	constrained	4	3	27.4923	0.109122	0.278556	0.368	0.98923
HDLBP	ENST00000310931	nmd_target	constrained	3	13	62.3659	0.208447	0.32822	0.284	1
HNRNPD	ENST00000313899	nmd_target	constrained	5	2	23.9	0.0837	0.26	0.222	1			Moderate for HNRNPD-related developmental disorder (monoallelic)	Green for neurodevelopmental disorder (monoallelic)
KIF21B	ENST00000461742	nmd_target	constrained	3	44	96.4788	0.456059	0.579082	0.528	0.000216				Green for neurodevelopmental disorder (monoallelic)
LRP1B	ENST00000389484	nmd_target	constrained	4	104	332.541	0.312743	0.366384	0.419	1
LRP2	ENST00000649046	nmd_target	constrained	4	101	297.712	0.339254	0.398178	0.352	1	AR	Autosomal recessive Donnai-Barrow syndrome (MIM 222448)	Limited for LRP2-related intellectual disability (monoallelic); Definitive for LRP2-related Donnai-Barrow syndrome	Green for Donnai-Barrow syndrome (biallelic)
MAGI2	ENST00000354212	nmd_target	constrained	3	17	64.1865	0.264853	0.392847	0.369	1	AR	Autosomal recessive nephrotic syndrome type 15 (MIM 617609)	Limited for MAGI2-related early onset epileptic encephalopathy (monoallelic)	Green for nephrotic syndrome type 15 (biallelic); Green for infantile spasms (monoallelic); Red for genetic epilepsy (monoallelic)
MGA	ENST00000219905	nmd_target	constrained	4	14	109.713	0.127605	0.198317	0.197	1
MRC2	ENST00000303375	nmd_target	constrained	3	54	116.684	0.462789	0.572865	0.514	0.0023147
MSI1	ENST00000257552	nmd_target	constrained	3	5	17.955	0.278474	0.565021	0.524	0.94808			Limited for MSI1-associated microcephally (biallelic)
MSL2	ENST00000309993	distal_nmd	constrained	11	2	27.8716	0.0717577	0.223472	0.169	1			Definitive for MSL2-related developmental disorder (monoallelic)	Green for neurodevelopmental disorder (monoallelic)
NAA25	ENST00000261745	nmd_target	constrained	3	18	64.3669	0.279647	0.410195	0.341	1
NCL	ENST00000322723	nmd_target	constrained	4	0	30.1059	0	0.0989055	0.102	1
NCOA6	ENST00000359003	long_exon	constrained	3	23	86.8	0.265	0.371	0.36	1					Large n_obs
NEO1	ENST00000261908	nmd_target	constrained	3	20	77.1	0.26	0.374	0.496	0.721					Large n_obs
OTUD7A	ENST00000307050	nmd_target	constrained	3	3	28.5	0.105	0.267	0.216	1	AR	Autosomal recessive neurodevelopmental disorder with hypotonia and seizures (MIM 620790)	Limited for OTUD7A-related 15q13.3 deletions phenocopy (monoallelic)	Green for neurodevelopmental disorder with hypotonia and seizures (biallelic)
PCBP2	ENST00000546463	nmd_target	constrained	5	0	14.6656	0	0.200583	0.14	1			Limited for PCBP2-related neurodevelopmental disorder (monoallelic)	Green for neurodevelopmental disorder (monoallelic)
PRPF40A	ENST00000410080	nmd_target	constrained	5	28	72.5959	0.385697	0.522382	0.441	0.9998					Large n_obs
PSMD6	ENST00000295901	nmd_target	constrained	3	3	24.1628	0.124158	0.31563	0.327	0.99998
PTPRB	ENST00000334414	nmd_target	constrained	3	61	138.181	0.44145	0.541397	0.466	0.97573
PTPRD	ENST00000381196	nmd_target	constrained	4	21	147.881	0.142006	0.203126	0.204	1
PUM2	ENST00000361078	nmd_target	constrained	3	27	67.7061	0.398782	0.542291	0.576	0.00014534
RANBP9	ENST00000011619	nmd_target	constrained	3	4	41.9531	0.0953446	0.215879	0.32	1
RIF1	ENST00000444746	long_exon	constrained	5	9	59.4208	0.151462	0.262226	0.254	1
RLF	ENST00000372771	distal_nmd	constrained	7	7	105.536	0.0663284	0.124098	0.087	1
SALL3	ENST00000537592	long_exon	constrained	3	19	53.0076	0.358439	0.516116	0.754	0.00040848				Red for Mendeliome
SCAF4	ENST00000286835	distal_nmd	constrained	3	5	24.8455	0.201243	0.413312	0.286	1		Autosomal dominant Fliedner-Zweier syndrome (MIM 620511)	Strong for SCAF4-related neurodevelopmental disorder (monoallelic)	Green for Fliedner-Zweier syndrome (monoallelic)
SF1	ENST00000377390	nmd_target	constrained	3	2	23.9	0.0837	0.259	0.22	1			Moderate for SF1-related neurodevelopmental disorder (monoallelic)	Green for SF1-related neurodevelopmental disorder (monoallelic)
SYNCRIP	ENST00000369622	nmd_target	constrained	4	1	22.4451	0.0445531	0.208735	0.249	1			Limited for SYNCRIP-related developmental disorder (monoallelic)	Green for intellectual disability (monoallelic)
TCF7L2	ENST00000627217	nmd_target	constrained	4	5	27.1294	0.184302	0.380566	0.474	0.99541		Autosomal dominant susceptibility to type 2 diabetes (MIM 125853)	Definitive for TCF7L2-related developmental disorder (monoallelic)	Green for intellectual disability (monoallelic)
TLE3	ENST00000451782	nmd_target	constrained	3	3	35.4467	0.0846342	0.21593	0.276	1
UBR5	ENST00000520539	nmd_target	constrained	6	9	180.931	0.0497428	0.086525	0.073	1
VEZF1	ENST00000581208	nmd_target	constrained	4	2	19.9985	0.100007	0.308435	0.173	1		Provisional for autosomal dominant dilated cardiomyopathy (MIM 620247)
WAPL	ENST00000298767	nmd_target	constrained	4	3	58.2055	0.0515415	0.132374	0.083	1
WDFY3	ENST00000295888	nmd_target	constrained	8	38	225.782	0.168304	0.219623	0.2	1		Provisional for autosomal dominant primary microcephaly (MIM 617520)	Strong for WDFY3-related primary microcephaly or macrocephaly with developmental delay (monoallelic)	Green for primary microcephaly (monoallelic)
ZFHX3	ENST00000268489	long_exon	constrained	11	17	160.375	0.106002	0.158222	0.189	1		Autosomal dominant susceptibility to atrial fibrillation (MIM 613055); Autosomal dominant spinocerebellar ataxia 4 (MIM 600223)	Moderate for ZFHX3-related neurodevelopmental disorder (monoallelic)	Green for neurodevelopmental disorder (monoallelic); Green for spinocerebellar ataxia 4 (monoallelic)
ZFHX3	ENST00000268489	nmd_target	constrained	6	4	45.5123	0.0878883	0.198877	0.189	1		Autosomal dominant susceptibility to atrial fibrillation (MIM 613055); Autosomal dominant spinocerebellar ataxia 4 (MIM 600223)	Moderate for ZFHX3-related neurodevelopmental disorder (monoallelic)	Green for neurodevelopmental disorder (monoallelic); Green for spinocerebellar ataxia 4 (monoallelic)
ZFHX4	ENST00000651372	long_exon	constrained	7	25	158.73	0.1575	0.218757	0.245	1		Provisional for autosomal dominant ptosis (MIM 178300)	Definitive for ZFHX4-related developmental disorder (monoallelic)	Green for ZFHX4-related neurodevelopmental disorder (monoallelic)
ZFHX4	ENST00000651372	nmd_target	constrained	3	3	44.1478	0.0679535	0.174017	0.245	1		Provisional for autosomal dominant ptosis (MIM 178300)	Definitive for ZFHX4-related developmental disorder (monoallelic)	Green for ZFHX4-related neurodevelopmental disorder (monoallelic)
ZSWIM8	ENST00000604729	nmd_target	constrained	3	11	77.2986	0.142305	0.233559	0.228	1
