# Supplementary material for: Regional nonsense constraint offers biological and clinical insights into genetic disease
Source: Nat Commun. 2026 Feb 25;17:3152. doi: 10.1038/s41467-026-69983-z (PMC13043745; doi:10.1038/s41467-026-69983-z)
Supplement: Supplementary file 5 — Supplementary Data 3 [file 41467_2026_69983_MOESM5_ESM.xlsx]

## Sheet: description
Supplementary Dataset 3: Regional nonsense constraint statistics
Column	Description
symbol	HGNC gene symbol
region	NMD region
constraint	Regional nonsense constraint annotation
n_pos	Number of possible nonsense variants
n_obs	Number of nonsense variants observed
n_exp	Number of nonsense variants expected
prop_obs	Proportion of possible nonsense variants observed
prop_exp	Proportion of possible nonsense variants expected
oe	Proportion observed / proportion expected
oe_ci_hi	Upper bound of the 95% confidence interval around the O/E value
p	P value from two-sided Poisson-binomial test
fdr_p	P value after FDR-adjustment (Benjamini-Hochberg)
syn_p	Unadjusted Poisson-binomial P value for synonymous variants
pli	pLI score
loeuf	LOEUF score
gnomad_flags	gnomAD constraint flags
shet_post_mean	shet posterior mean
omim_phenotype	OMIM phenotype
omim_inheritance	OMIM inheritance
ensg	ENSG identifier
enst	ENST identifier

## Sheet: regional_nonsense_constraint_fo
symbol	region	constraint	n_pos	n_obs	n_exp	prop_obs	prop_exp	oe	oe_ci_hi	p	fdr_p	syn_p	pli	loeuf	gnomad_flags	shet_post_mean	omim_phenotype	omim_inheritance	ensg	enst
A1BG	transcript	unconstrained	135	31	26.7133	0.22963	0.197877	1.16047	1.50131	0.866731	0.920982	0.560798	1.7129e-16	1.342	[]	0.00104629			ENSG00000121410	ENST00000263100
A1BG	nmd_target	unconstrained	110	22	21.9121	0.2	0.199201	1.00401	1.37103	0.568421	0.811614	0.669529	1.7129e-16	1.342	[]	0.00104629			ENSG00000121410	ENST00000263100
A1BG	start_proximal	unconstrained	20	8	3.91003	0.4	0.195501	2.04602	3.10185	0.995279	1	0.587628	1.7129e-16	1.342	[]	0.00104629			ENSG00000121410	ENST00000263100
A1BG	distal_nmd	unconstrained	5	1	0.891221	0.2	0.178244	1.12206	3.68825	0.788634	0.933139	0.0940622	1.7129e-16	1.342	[]	0.00104629			ENSG00000121410	ENST00000263100
A1CF	transcript	indeterminate	246	29	41.0831	0.117886	0.167004	0.705887	0.941546	0.00720399	0.0185405	0.953773	7.4328e-10	0.825	[]	0.017065			ENSG00000148584	ENST00000373997
A1CF	nmd_target	indeterminate	201	24	33.7702	0.119403	0.168011	0.710685	0.974917	0.0142554	0.0788115	0.928098	7.4328e-10	0.825	[]	0.017065			ENSG00000148584	ENST00000373997
A1CF	start_proximal	unconstrained	24	2	3.67635	0.0833333	0.153181	0.544018	1.56547	0.255001	0.542737	0.941882	7.4328e-10	0.825	[]	0.017065			ENSG00000148584	ENST00000373997
A1CF	distal_nmd	unconstrained	21	3	3.63647	0.142857	0.173165	0.824977	1.90114	0.493509	0.760591	0.49934	7.4328e-10	0.825	[]	0.017065			ENSG00000148584	ENST00000373997
A2M	transcript	indeterminate	565	67	86.883	0.118584	0.153775	0.771152	0.932144	0.00521434	0.0139154	0.00157748	9.1331e-20	0.766	[]	0.00867342			ENSG00000175899	ENST00000318602
A2M	nmd_target	indeterminate	544	64	84.9204	0.117647	0.156104	0.753647	0.915102	0.00302561	0.0220761	0.00391535	9.1331e-20	0.766	[]	0.00867342			ENSG00000175899	ENST00000318602
A2M	start_proximal	unconstrained	14	2	1.03777	0.142857	0.0741267	1.9272	5.19907	0.92505	0.989211	0.0408102	9.1331e-20	0.766	[]	0.00867342			ENSG00000175899	ENST00000318602
A2M	distal_nmd	unconstrained	7	1	0.924889	0.142857	0.132127	1.08121	3.94093	0.770878	0.924931	0.627012	9.1331e-20	0.766	[]	0.00867342			ENSG00000175899	ENST00000318602
A2ML1	transcript	unconstrained	556	85	91.4774	0.152878	0.164528	0.929192	1.09555	0.228993	0.346181	0.477013	1.5734e-40	0.954	[]	0.00068834			ENSG00000166535	ENST00000299698
A2ML1	nmd_target	unconstrained	530	82	86.9827	0.154717	0.164118	0.942716	1.11459	0.285395	0.575629	0.547415	1.5734e-40	0.954	[]	0.00068834			ENSG00000166535	ENST00000299698
A2ML1	start_proximal	unconstrained	19	3	3.35581	0.157895	0.176622	0.893972	2.035	0.55864	0.805206	0.167994	1.5734e-40	0.954	[]	0.00068834			ENSG00000166535	ENST00000299698
A2ML1	distal_nmd	indeterminate	7	0	1.13881	0	0.162687	0	2.14009	0.254166	0.541479	0.762868	1.5734e-40	0.954	[]	0.00068834			ENSG00000166535	ENST00000299698
A3GALT2	transcript	unconstrained	107	32	22.9657	0.299065	0.214633	1.39338	1.77128	0.989154	0.998458	0.998206	1.0075e-06	1.53	["outlier_mis"]	0.0012866			ENSG00000184389	ENST00000442999
A3GALT2	nmd_target	unconstrained	13	3	3.14054	0.230769	0.24158	0.955251	2.04756	0.614351	0.839895	0.97746	1.0075e-06	1.53	["outlier_mis"]	0.0012866			ENSG00000184389	ENST00000442999
A3GALT2	start_proximal	unconstrained	18	2	2.69195	0.111111	0.149553	0.742955	2.0746	0.474006	0.745746	0.491177	1.0075e-06	1.53	["outlier_mis"]	0.0012866			ENSG00000184389	ENST00000442999
A3GALT2	distal_nmd	unconstrained	76	27	17.1333	0.355263	0.225438	1.57588	2.01958	0.997801	1	0.99652	1.0075e-06	1.53	["outlier_mis"]	0.0012866			ENSG00000184389	ENST00000442999
A4GALT	transcript	unconstrained	103	22	20.1852	0.213592	0.195973	1.08991	1.48358	0.732297	0.823744	0.989252	0.075456	1.394	[]	0.00389881			ENSG00000128274	ENST00000642412
A4GALT	start_proximal	indeterminate	13	0	1.79339	0	0.137953	0	1.49193	0.124638	0.357783	0.818456	0.075456	1.394	[]	0.00389881			ENSG00000128274	ENST00000642412
A4GALT	distal_nmd	unconstrained	90	22	18.3918	0.244444	0.204354	1.19618	1.61636	0.86987	0.967107	0.984832	0.075456	1.394	[]	0.00389881			ENSG00000128274	ENST00000642412
A4GNT	transcript	indeterminate	137	13	21.5735	0.0948905	0.157471	0.602592	0.931146	0.0163671	0.0379673	0.41488	0.019099	1.377	[]	0.00131279			ENSG00000118017	ENST00000236709
A4GNT	nmd_target	unconstrained	23	3	2.86089	0.130435	0.124387	1.04862	2.44108	0.68472	0.880248	0.286225	0.019099	1.377	[]	0.00131279			ENSG00000118017	ENST00000236709
A4GNT	start_proximal	unconstrained	18	2	2.46238	0.111111	0.136799	0.812223	2.26802	0.539629	0.793182	0.315584	0.019099	1.377	[]	0.00131279			ENSG00000118017	ENST00000236709
A4GNT	distal_nmd	indeterminate	96	8	16.2502	0.0833333	0.169273	0.492301	0.858603	0.00735629	0.0461536	0.668234	0.019099	1.377	[]	0.00131279			ENSG00000118017	ENST00000236709
AAAS	transcript	unconstrained	165	31	37.1281	0.187879	0.225019	0.834946	1.08891	0.107833	0.189149	0.57426	8.615e-16	0.922	[]	0.00184742	Achalasia-addisonianism-alacrimia syndrome	Autosomal recessive	ENSG00000094914	ENST00000209873
AAAS	nmd_target	indeterminate	138	22	30.757	0.15942	0.222877	0.715284	0.985981	0.0194562	0.100001	0.578521	8.615e-16	0.922	[]	0.00184742	Achalasia-addisonianism-alacrimia syndrome	Autosomal recessive	ENSG00000094914	ENST00000209873
AAAS	start_proximal	unconstrained	14	6	2.80246	0.428571	0.200176	2.14098	3.37189	0.991787	1	0.697343	8.615e-16	0.922	[]	0.00184742	Achalasia-addisonianism-alacrimia syndrome	Autosomal recessive	ENSG00000094914	ENST00000209873
AAAS	distal_nmd	unconstrained	13	3	3.56868	0.230769	0.274514	0.840648	1.80191	0.502436	0.766664	0.439319	8.615e-16	0.922	[]	0.00184742	Achalasia-addisonianism-alacrimia syndrome	Autosomal recessive	ENSG00000094914	ENST00000209873
AACS	transcript	indeterminate	238	23	36.9047	0.0966387	0.155062	0.623227	0.865007	0.00352863	0.00983628	0.545441	8.5337e-18	0.968	[]	0.00067029			ENSG00000081760	ENST00000316519
AACS	nmd_target	indeterminate	197	20	30.3461	0.101523	0.154041	0.659062	0.935461	0.016366	0.0878809	0.475676	8.5337e-18	0.968	[]	0.00067029			ENSG00000081760	ENST00000316519
AACS	start_proximal	unconstrained	19	2	3.11441	0.105263	0.163916	0.642176	1.80459	0.365531	0.655634	0.805557	8.5337e-18	0.968	[]	0.00067029			ENSG00000081760	ENST00000316519
AACS	distal_nmd	unconstrained	22	1	3.44412	0.0454545	0.156551	0.29035	1.26554	0.0650855	0.236778	0.502479	8.5337e-18	0.968	[]	0.00067029			ENSG00000081760	ENST00000316519
AADAC	transcript	indeterminate	178	16	24.0018	0.0898876	0.134841	0.666617	0.988732	0.0339152	0.0712945	0.256649	6.2985e-05	1.127	[]	0.00069681			ENSG00000114771	ENST00000232892
AADAC	nmd_target	unconstrained	60	5	7.56811	0.0833333	0.126135	0.660666	1.32606	0.201008	0.475545	0.908225	6.2985e-05	1.127	[]	0.00069681			ENSG00000114771	ENST00000232892
AADAC	start_proximal	unconstrained	22	1	3.63245	0.0454545	0.165111	0.275296	1.19993	0.0840419	0.279072	0.00889569	6.2985e-05	1.127	[]	0.00069681			ENSG00000114771	ENST00000232892
AADAC	distal_nmd	unconstrained	96	10	12.8012	0.104167	0.133346	0.781176	1.277	0.232759	0.516946	0.216547	6.2985e-05	1.127	[]	0.00069681			ENSG00000114771	ENST00000232892
AADACL2	transcript	unconstrained	175	36	27.3077	0.205714	0.156044	1.31831	1.68178	0.984526	0.99628	0.889659	6.8781e-08	1.53	[]	0.00079853			ENSG00000197953	ENST00000356517
AADACL2	nmd_target	unconstrained	51	11	10.2696	0.215686	0.201364	1.07113	1.64708	0.722094	0.900244	0.969584	6.8781e-08	1.53	[]	0.00079853			ENSG00000197953	ENST00000356517
AADACL2	start_proximal	unconstrained	15	3	1.75205	0.2	0.116803	1.71228	3.76518	0.922824	0.988255	0.880175	6.8781e-08	1.53	[]	0.00079853			ENSG00000197953	ENST00000356517
AADACL2	distal_nmd	unconstrained	109	22	15.2861	0.201835	0.14024	1.43921	1.96448	0.983147	1	0.397128	6.8781e-08	1.53	[]	0.00079853			ENSG00000197953	ENST00000356517
AADACL3	transcript	unconstrained	137	22	22.1367	0.160584	0.161582	0.993824	1.36957	0.544393	0.666804	0.269299	0.0017626	1.251	[]	0.00236964			ENSG00000188984	ENST00000359318
AADACL3	nmd_target	unconstrained	27	2	4.39446	0.0740741	0.162758	0.455118	1.32282	0.14211	0.388179	0.790776	0.0017626	1.251	[]	0.00236964			ENSG00000188984	ENST00000359318
AADACL3	start_proximal	unconstrained	6	3	1.21657	0.5	0.202762	2.46595	4.17652	0.987281	1	0.907662	0.0017626	1.251	[]	0.00236964			ENSG00000188984	ENST00000359318
AADACL3	distal_nmd	unconstrained	104	17	16.5257	0.163462	0.158901	1.0287	1.47918	0.6184	0.842178	0.0598101	0.0017626	1.251	[]	0.00236964			ENSG00000188984	ENST00000359318
AADACL4	transcript	indeterminate	134	14	21.9234	0.104478	0.163608	0.638587	0.968792	0.0249053	0.054814	0.0791541	0.011702	1.064	[]	0.0007562			ENSG00000204518	ENST00000376221
AADACL4	nmd_target	unconstrained	24	3	3.33832	0.125	0.139097	0.898654	2.10122	0.58006	0.818715	0.0178187	0.011702	1.064	[]	0.0007562			ENSG00000204518	ENST00000376221
AADACL4	start_proximal	unconstrained	13	1	2.39479	0.0769231	0.184215	0.417573	1.71724	0.256215	0.543991	0.400588	0.011702	1.064	[]	0.0007562			ENSG00000204518	ENST00000376221
AADACL4	distal_nmd	indeterminate	97	10	16.1903	0.103093	0.16691	0.617654	1.01008	0.0433613	0.179675	0.36587	0.011702	1.064	[]	0.0007562			ENSG00000204518	ENST00000376221
AADAT	transcript	indeterminate	172	10	25.2118	0.0581395	0.14658	0.39664	0.659175	9.65993e-05	0.000369323	0.665051	0.45989	0.626	[]	0.0267945			ENSG00000109576	ENST00000337664
AADAT	nmd_target	indeterminate	144	8	20.9571	0.0555556	0.145535	0.381733	0.673418	0.000274871	0.00268347	0.660514	0.45989	0.626	[]	0.0267945			ENSG00000109576	ENST00000337664
AADAT	start_proximal	indeterminate	12	0	1.45886	0	0.121572	0	1.81722	0.189165	0.458573	0.280849	0.45989	0.626	[]	0.0267945			ENSG00000109576	ENST00000337664
AADAT	distal_nmd	unconstrained	16	2	2.79585	0.125	0.174741	0.715346	1.96763	0.436171	0.716824	0.904992	0.45989	0.626	[]	0.0267945			ENSG00000109576	ENST00000337664
AAGAB	transcript	unconstrained	124	22	19.4089	0.177419	0.156524	1.1335	1.556	0.802994	0.876566	0.634301	1.5473e-08	1.157	[]	0.00226631	Keratoderma, palmoplantar, punctate type IA	Autosomal dominant	ENSG00000103591	ENST00000261880
AAGAB	nmd_target	unconstrained	89	16	14.8677	0.179775	0.167053	1.07616	1.55732	0.706591	0.892008	0.119257	1.5473e-08	1.157	[]	0.00226631	Keratoderma, palmoplantar, punctate type IA	Autosomal dominant	ENSG00000103591	ENST00000261880
AAGAB	start_proximal	unconstrained	17	4	2.37997	0.235294	0.139998	1.6807	3.28969	0.932305	0.990499	0.999994	1.5473e-08	1.157	[]	0.00226631	Keratoderma, palmoplantar, punctate type IA	Autosomal dominant	ENSG00000103591	ENST00000261880
AAGAB	distal_nmd	unconstrained	18	2	2.16127	0.111111	0.12007	0.925382	2.58401	0.630798	0.848397	0.0761615	1.5473e-08	1.157	[]	0.00226631	Keratoderma, palmoplantar, punctate type IA	Autosomal dominant	ENSG00000103591	ENST00000261880
AAK1	transcript	constrained	322	17	64.8973	0.052795	0.201544	0.261952	0.387713	8.64943e-17	1.47285e-15	0.907405	0.99999	0.406	[]	0.198971			ENSG00000115977	ENST00000409085
AAK1	nmd_target	constrained	296	17	59.7444	0.0574324	0.201839	0.284546	0.420654	1.44584e-14	7.04651e-13	0.978804	0.99999	0.406	[]	0.198971			ENSG00000115977	ENST00000409085
AAK1	start_proximal	indeterminate	16	0	3.97531	0	0.248457	0	0.687241	0.00579668	0.0380231	0.00949059	0.99999	0.406	[]	0.198971			ENSG00000115977	ENST00000409085
AAK1	distal_nmd	indeterminate	10	0	1.1776	0	0.11776	0	2.19825	0.262754	0.550959	0.616487	0.99999	0.406	[]	0.198971			ENSG00000115977	ENST00000409085
AAMDC	transcript	unconstrained	55	12	9.63996	0.218182	0.175272	1.24482	1.87937	0.871553	0.924349	0.724286	1.0819e-05	1.573	[]	0.00088401			ENSG00000087884	ENST00000393427
AAMDC	nmd_target	indeterminate	4	0	0.269758	0	0.0674394	0	7.81634	0.755331	0.918014	0.374962	1.0819e-05	1.573	[]	0.00088401			ENSG00000087884	ENST00000393427
AAMDC	start_proximal	unconstrained	26	7	5.06485	0.269231	0.194802	1.38207	2.29344	0.898821	0.978184	0.750425	1.0819e-05	1.573	[]	0.00088401			ENSG00000087884	ENST00000393427
AAMDC	distal_nmd	unconstrained	25	5	4.30535	0.2	0.172214	1.16134	2.17987	0.784303	0.93125	0.726173	1.0819e-05	1.573	[]	0.00088401			ENSG00000087884	ENST00000393427
AAMP	transcript	constrained	136	5	23.9597	0.0367647	0.176174	0.208684	0.429935	1.14478e-07	6.9484e-07	0.108352	0.99998	0.373	[]	0.0790104			ENSG00000127837	ENST00000248450
AAMP	nmd_target	constrained	113	5	20.5884	0.0442478	0.182198	0.242856	0.498254	2.78932e-06	4.18225e-05	0.0740695	0.99998	0.373	[]	0.0790104			ENSG00000127837	ENST00000248450
AAMP	start_proximal	indeterminate	12	0	2.12921	0	0.177434	0	1.2451	0.0907307	0.293761	0.858363	0.99998	0.373	[]	0.0790104			ENSG00000127837	ENST00000248450
AAMP	distal_nmd	indeterminate	11	0	1.2421	0	0.112918	0	2.11131	0.255106	0.542775	0.205732	0.99998	0.373	[]	0.0790104			ENSG00000127837	ENST00000248450
AANAT	transcript	unconstrained	50	8	8.52163	0.16	0.170432	0.938788	1.5855	0.511171	0.637076	0.784458	0.00068507	1.284	[]	0.0009212			ENSG00000129673	ENST00000392492
AANAT	nmd_target	unconstrained	14	2	2.1898	0.142857	0.156414	0.913327	2.46391	0.621752	0.843721	0.149535	0.00068507	1.284	[]	0.0009212			ENSG00000129673	ENST00000392492
AANAT	start_proximal	unconstrained	10	1	1.42312	0.1	0.142312	0.702683	2.76972	0.567178	0.810606	0.519061	0.00068507	1.284	[]	0.0009212			ENSG00000129673	ENST00000392492
AANAT	distal_nmd	unconstrained	26	5	4.90871	0.192308	0.188797	1.0186	1.92056	0.636891	0.851999	0.961114	0.00068507	1.284	[]	0.0009212			ENSG00000129673	ENST00000392492
AAR2	transcript	unconstrained	118	26	18.7652	0.220339	0.159027	1.38554	1.83823	0.980131	0.993937	0.45094	5.3037e-12	1.474	[]	0.00588871			ENSG00000131043	ENST00000320849
AAR2	nmd_target	unconstrained	68	17	11.4002	0.25	0.16765	1.49121	2.09408	0.982012	1	0.688876	5.3037e-12	1.474	[]	0.00588871			ENSG00000131043	ENST00000320849
AAR2	start_proximal	unconstrained	14	1	1.72191	0.0714286	0.122994	0.58075	2.4126	0.45909	0.734392	0.341095	5.3037e-12	1.474	[]	0.00588871			ENSG00000131043	ENST00000320849
AAR2	long_exon	unconstrained	15	4	2.33282	0.266667	0.155521	1.71466	3.28413	0.941446	0.99295	0.695792	5.3037e-12	1.474	[]	0.00588871			ENSG00000131043	ENST00000320849
AAR2	distal_nmd	unconstrained	21	4	3.31028	0.190476	0.157632	1.20836	2.43863	0.787446	0.932586	0.163795	5.3037e-12	1.474	[]	0.00588871			ENSG00000131043	ENST00000320849
AARD	transcript	unconstrained	54	13	11.0518	0.240741	0.204662	1.17628	1.73584	0.813387	0.883888	0.292261	0.00042732	1.719	[]	0.00254795			ENSG00000205002	ENST00000378279
AARD	nmd_target	unconstrained	13	4	3.63101	0.307692	0.279308	1.10162	2.05013	0.727513	0.902975	0.0706025	0.00042732	1.719	[]	0.00254795			ENSG00000205002	ENST00000378279
AARD	start_proximal	unconstrained	15	3	3.03296	0.2	0.202198	0.989132	2.17502	0.643421	0.855831	0.921354	0.00042732	1.719	[]	0.00254795			ENSG00000205002	ENST00000378279
AARD	distal_nmd	unconstrained	26	6	4.38779	0.230769	0.168761	1.36743	2.40194	0.874765	0.969451	0.281731	0.00042732	1.719	[]	0.00254795			ENSG00000205002	ENST00000378279
AARS1	transcript	indeterminate	319	42	61.3236	0.131661	0.192237	0.684891	0.868406	0.000583342	0.00191767	0.420366	3.8495e-14	0.773	[]	0.0224592	Developmental and epileptic encephalopathy 29;Charcot-Marie-Tooth disease, axonal, type 2N;Trichothiodystrophy 8, nonphotosensitive	Autosomal recessive;Autosomal dominant;Autosomal recessive	ENSG00000090861	ENST00000261772
AARS1	nmd_target	indeterminate	280	33	52.5022	0.117857	0.187508	0.628545	0.823485	0.000168167	0.00172656	0.440459	3.8495e-14	0.773	[]	0.0224592	Developmental and epileptic encephalopathy 29;Charcot-Marie-Tooth disease, axonal, type 2N;Trichothiodystrophy 8, nonphotosensitive	Autosomal recessive;Autosomal dominant;Autosomal recessive	ENSG00000090861	ENST00000261772
AARS1	start_proximal	unconstrained	12	2	2.83115	0.166667	0.235929	0.706426	1.85694	0.421945	0.705825	0.419806	3.8495e-14	0.773	[]	0.0224592	Developmental and epileptic encephalopathy 29;Charcot-Marie-Tooth disease, axonal, type 2N;Trichothiodystrophy 8, nonphotosensitive	Autosomal recessive;Autosomal dominant;Autosomal recessive	ENSG00000090861	ENST00000261772
AARS1	distal_nmd	unconstrained	27	7	5.99027	0.259259	0.221862	1.16856	1.94852	0.784718	0.931377	0.56389	3.8495e-14	0.773	[]	0.0224592	Developmental and epileptic encephalopathy 29;Charcot-Marie-Tooth disease, axonal, type 2N;Trichothiodystrophy 8, nonphotosensitive	Autosomal recessive;Autosomal dominant;Autosomal recessive	ENSG00000090861	ENST00000261772
AARS2	transcript	unconstrained	303	52	59.9977	0.171617	0.198012	0.8667	1.06692	0.106973	0.187852	0.16984	1.7257e-15	0.753	[]	0.00593754	Leukoencephalopathy, progressive, with ovarian failure;Combined oxidative phosphorylation deficiency 8	Autosomal recessive;Autosomal recessive	ENSG00000124608	ENST00000244571
AARS2	nmd_target	unconstrained	268	46	51.8738	0.171642	0.193559	0.886767	1.10597	0.171157	0.432941	0.143254	1.7257e-15	0.753	[]	0.00593754	Leukoencephalopathy, progressive, with ovarian failure;Combined oxidative phosphorylation deficiency 8	Autosomal recessive;Autosomal recessive	ENSG00000124608	ENST00000244571
AARS2	start_proximal	unconstrained	12	3	2.37195	0.25	0.197663	1.26478	2.66781	0.81482	0.944491	0.361468	1.7257e-15	0.753	[]	0.00593754	Leukoencephalopathy, progressive, with ovarian failure;Combined oxidative phosphorylation deficiency 8	Autosomal recessive;Autosomal recessive	ENSG00000124608	ENST00000244571
AARS2	distal_nmd	unconstrained	23	3	5.75191	0.130435	0.250083	0.521566	1.21415	0.100178	0.312507	0.760987	1.7257e-15	0.753	[]	0.00593754	Leukoencephalopathy, progressive, with ovarian failure;Combined oxidative phosphorylation deficiency 8	Autosomal recessive;Autosomal recessive	ENSG00000124608	ENST00000244571
AARSD1	transcript	unconstrained	129	22	20.8329	0.170543	0.161495	1.05602	1.45195	0.677635	0.780046	0.567138	2.326e-14	1.123	[]	0.0010442			ENSG00000266967	ENST00000427569
AARSD1	nmd_target	unconstrained	91	13	14.3803	0.142857	0.158025	0.904017	1.37638	0.400198	0.686626	0.487074	2.326e-14	1.123	[]	0.0010442			ENSG00000266967	ENST00000427569
AARSD1	start_proximal	unconstrained	18	5	3.84213	0.277778	0.213452	1.30136	2.33227	0.862941	0.964567	0.833249	2.326e-14	1.123	[]	0.0010442			ENSG00000266967	ENST00000427569
AARSD1	distal_nmd	unconstrained	20	4	2.61049	0.2	0.130525	1.53228	3.07243	0.906559	0.981889	0.447865	2.326e-14	1.123	[]	0.0010442			ENSG00000266967	ENST00000427569
AASDH	transcript	unconstrained	502	57	66.0233	0.113546	0.131521	0.863331	1.06105	0.111177	0.193899	0.00792732	3.1629e-18	0.947	[]	0.00225394			ENSG00000157426	ENST00000205214
AASDH	nmd_target	unconstrained	365	42	49.0572	0.115068	0.134403	0.856143	1.08834	0.135193	0.376052	0.0206041	3.1629e-18	0.947	[]	0.00225394			ENSG00000157426	ENST00000205214
AASDH	start_proximal	unconstrained	24	2	3.23822	0.0833333	0.134926	0.617624	1.77728	0.342767	0.633694	0.250901	3.1629e-18	0.947	[]	0.00225394			ENSG00000157426	ENST00000205214
AASDH	long_exon	unconstrained	43	4	4.25286	0.0930233	0.0989036	0.940544	2.0258	0.576686	0.816584	0.026485	3.1629e-18	0.947	[]	0.00225394			ENSG00000157426	ENST00000205214
AASDH	distal_nmd	unconstrained	70	9	9.47504	0.128571	0.135358	0.949864	1.57831	0.518819	0.778117	0.714012	3.1629e-18	0.947	[]	0.00225394			ENSG00000157426	ENST00000205214
AASDHPPT	transcript	unconstrained	128	18	22.1923	0.140625	0.173377	0.811092	1.16145	0.171883	0.275645	0.103513	0.021536	0.754	[]	0.010343			ENSG00000149313	ENST00000278618
AASDHPPT	nmd_target	unconstrained	82	9	11.7408	0.109756	0.14318	0.766558	1.28307	0.231374	0.514898	0.0820968	0.021536	0.754	[]	0.010343			ENSG00000149313	ENST00000278618
AASDHPPT	start_proximal	unconstrained	21	6	5.90856	0.285714	0.28136	1.01548	1.73226	0.635181	0.851002	0.715757	0.021536	0.754	[]	0.010343			ENSG00000149313	ENST00000278618
AASDHPPT	distal_nmd	unconstrained	25	3	4.54296	0.12	0.181718	0.660363	1.55033	0.279263	0.569068	0.229887	0.021536	0.754	[]	0.010343			ENSG00000149313	ENST00000278618
AASS	transcript	unconstrained	384	45	48.2334	0.117188	0.125608	0.932964	1.17603	0.330924	0.459073	0.371703	4.3144e-21	0.949	[]	0.00653841	Hyperlysinemia	Autosomal recessive	ENSG00000008311	ENST00000417368
AASS	nmd_target	unconstrained	348	42	43.613	0.12069	0.125325	0.963017	1.22314	0.430856	0.712542	0.303268	4.3144e-21	0.949	[]	0.00653841	Hyperlysinemia	Autosomal recessive	ENSG00000008311	ENST00000417368
AASS	start_proximal	unconstrained	12	2	1.58497	0.166667	0.132081	1.26185	3.31694	0.808462	0.941449	0.332057	4.3144e-21	0.949	[]	0.00653841	Hyperlysinemia	Autosomal recessive	ENSG00000008311	ENST00000417368
AASS	distal_nmd	unconstrained	24	1	3.03544	0.0416667	0.126477	0.329441	1.44605	0.108	0.327342	0.906062	4.3144e-21	0.949	[]	0.00653841	Hyperlysinemia	Autosomal recessive	ENSG00000008311	ENST00000417368
AATF	transcript	unconstrained	214	31	34.3532	0.14486	0.160529	0.902389	1.18645	0.277268	0.401135	0.810067	2.8937e-13	1.034	[]				ENSG00000275700	ENST00000619387
AATF	nmd_target	unconstrained	193	28	30.0877	0.145078	0.155895	0.930613	1.24095	0.366278	0.65647	0.804841	2.8937e-13	1.034	[]				ENSG00000275700	ENST00000619387
AATF	start_proximal	unconstrained	14	2	3.05948	0.142857	0.218535	0.653705	1.76352	0.365245	0.655186	0.861107	2.8937e-13	1.034	[]				ENSG00000275700	ENST00000619387
AATF	long_exon	indeterminate	2	0	0.209698	0	0.104849	0	7.40487	0.801295	0.938247	0.284987	2.8937e-13	1.034	[]				ENSG00000275700	ENST00000619387
AATF	distal_nmd	unconstrained	5	1	0.996355	0.2	0.199271	1.00366	3.29907	0.743137	0.9113	0.3523	2.8937e-13	1.034	[]				ENSG00000275700	ENST00000619387
AATK	transcript	indeterminate	385	65	85.5516	0.168831	0.222212	0.759775	0.915389	0.00255449	0.00736297	0.999222	5.0727e-39	1.576	["outlier_mis","outlier_syn"]	0.0451463			ENSG00000181409	ENST00000326724
AATK	nmd_target	indeterminate	166	20	36.9019	0.120482	0.222301	0.541977	0.76582	0.000208206	0.00208983	0.96625	5.0727e-39	1.576	["outlier_mis","outlier_syn"]	0.0451463			ENSG00000181409	ENST00000326724
AATK	start_proximal	unconstrained	6	3	2.01012	0.5	0.33502	1.49245	2.52772	0.903769	0.98059	0.865311	5.0727e-39	1.576	["outlier_mis","outlier_syn"]	0.0451463			ENSG00000181409	ENST00000326724
AATK	long_exon	unconstrained	204	40	45.571	0.196078	0.223387	0.877752	1.10778	0.168299	0.429049	0.989406	5.0727e-39	1.576	["outlier_mis","outlier_syn"]	0.0451463			ENSG00000181409	ENST00000326724
AATK	distal_nmd	unconstrained	9	2	1.06861	0.222222	0.118734	1.8716	4.62918	0.929224	0.989493	0.890541	5.0727e-39	1.576	["outlier_mis","outlier_syn"]	0.0451463			ENSG00000181409	ENST00000326724
ABAT	transcript	indeterminate	159	22	32.2425	0.138365	0.202783	0.682329	0.945083	0.0122202	0.0293594	0.990777	1.1435e-10	0.872	[]	0.0326258	GABA-transaminase deficiency	Autosomal recessive	ENSG00000183044	ENST00000268251
ABAT	nmd_target	indeterminate	133	19	28.4348	0.142857	0.213795	0.668196	0.947334	0.0131456	0.0739035	0.97266	1.1435e-10	0.872	[]	0.0326258	GABA-transaminase deficiency	Autosomal recessive	ENSG00000183044	ENST00000268251
ABAT	start_proximal	unconstrained	15	2	3.01905	0.133333	0.20127	0.662461	1.80574	0.373367	0.662854	0.995118	1.1435e-10	0.872	[]	0.0326258	GABA-transaminase deficiency	Autosomal recessive	ENSG00000183044	ENST00000268251
ABAT	distal_nmd	unconstrained	11	1	0.788686	0.0909091	0.0716987	1.26793	5.08181	0.816657	0.945355	0.375495	1.1435e-10	0.872	[]	0.0326258	GABA-transaminase deficiency	Autosomal recessive	ENSG00000183044	ENST00000268251
ABCA1	transcript	constrained	792	61	132.98	0.0770202	0.167904	0.458715	0.562453	5.65849e-17	9.81472e-16	0.51269	2.0444e-12	0.563	[]	0.0364149	Tangier disease;HDL deficiency, familial, 1	Autosomal recessive;Autosomal dominant	ENSG00000165029	ENST00000374736
ABCA1	nmd_target	constrained	746	55	124.044	0.0737265	0.166279	0.443391	0.549838	8.24873e-17	4.97399e-15	0.345036	2.0444e-12	0.563	[]	0.0364149	Tangier disease;HDL deficiency, familial, 1	Autosomal recessive;Autosomal dominant	ENSG00000165029	ENST00000374736
ABCA1	start_proximal	indeterminate	22	1	4.19347	0.0454545	0.190612	0.238466	1.0394	0.0484224	0.193688	0.73404	2.0444e-12	0.563	[]	0.0364149	Tangier disease;HDL deficiency, familial, 1	Autosomal recessive;Autosomal dominant	ENSG00000165029	ENST00000374736
ABCA1	distal_nmd	unconstrained	24	5	4.74279	0.208333	0.197616	1.05423	1.96917	0.692949	0.885254	0.986161	2.0444e-12	0.563	[]	0.0364149	Tangier disease;HDL deficiency, familial, 1	Autosomal recessive;Autosomal dominant	ENSG00000165029	ENST00000374736
ABCA10	transcript	unconstrained	689	94	100.323	0.13643	0.145606	0.936978	1.09765	0.248661	0.368564	0.0754499	7.779e-43	1.045	[]	0.00082135			ENSG00000154263	ENST00000690296
ABCA10	nmd_target	unconstrained	646	91	94.1047	0.140867	0.145673	0.967008	1.13526	0.37974	0.668644	0.0591441	7.779e-43	1.045	[]	0.00082135			ENSG00000154263	ENST00000690296
ABCA10	start_proximal	unconstrained	19	1	2.21607	0.0526316	0.116635	0.45125	1.94088	0.325504	0.617238	0.749466	7.779e-43	1.045	[]	0.00082135			ENSG00000154263	ENST00000690296
ABCA10	distal_nmd	unconstrained	24	2	4.00177	0.0833333	0.16674	0.499779	1.43817	0.194479	0.466288	0.524397	7.779e-43	1.045	[]	0.00082135			ENSG00000154263	ENST00000690296
ABCA12	transcript	indeterminate	1010	84	155.707	0.0831683	0.154166	0.539474	0.641369	6.07696e-14	7.88525e-13	0.172764	4.1989e-17	0.583	[]	0.0174258	Ichthyosis, congenital, autosomal recessive 4B (harlequin);Ichthyosis, congenital, autosomal recessive 4A	Autosomal recessive;Autosomal recessive	ENSG00000144452	ENST00000272895
ABCA12	nmd_target	indeterminate	973	79	148.817	0.0811922	0.152947	0.530853	0.634677	6.20535e-14	2.81247e-12	0.185642	4.1989e-17	0.583	[]	0.0174258	Ichthyosis, congenital, autosomal recessive 4B (harlequin);Ichthyosis, congenital, autosomal recessive 4A	Autosomal recessive;Autosomal recessive	ENSG00000144452	ENST00000272895
ABCA12	start_proximal	unconstrained	18	2	3.94064	0.111111	0.218924	0.507532	1.41721	0.195677	0.467681	0.0642863	4.1989e-17	0.583	[]	0.0174258	Ichthyosis, congenital, autosomal recessive 4B (harlequin);Ichthyosis, congenital, autosomal recessive 4A	Autosomal recessive;Autosomal recessive	ENSG00000144452	ENST00000272895
ABCA12	distal_nmd	unconstrained	19	3	2.94969	0.157895	0.155247	1.01706	2.31519	0.663585	0.867936	0.904221	4.1989e-17	0.583	[]	0.0174258	Ichthyosis, congenital, autosomal recessive 4B (harlequin);Ichthyosis, congenital, autosomal recessive 4A	Autosomal recessive;Autosomal recessive	ENSG00000144452	ENST00000272895
ABCA13	transcript	unconstrained	2002	314	304.972	0.156843	0.152334	1.0296	1.12144	0.739847	0.829187	0.993895	2.163e-140	1.064	[]	0.00026906			ENSG00000179869	ENST00000435803
ABCA13	nmd_target	unconstrained	1168	197	189.482	0.168664	0.162227	1.03968	1.1572	0.756979	0.918811	0.985608	2.163e-140	1.064	[]	0.00026906			ENSG00000179869	ENST00000435803
ABCA13	start_proximal	unconstrained	17	4	3.26716	0.235294	0.192186	1.2243	2.39637	0.791846	0.934549	0.420605	2.163e-140	1.064	[]	0.00026906			ENSG00000179869	ENST00000435803
ABCA13	long_exon	unconstrained	803	112	109.488	0.139477	0.136349	1.02294	1.18222	0.632633	0.849535	0.90748	2.163e-140	1.064	[]	0.00026906			ENSG00000179869	ENST00000435803
ABCA13	distal_nmd	unconstrained	14	1	2.73523	0.0714286	0.195373	0.3656	1.51881	0.185059	0.45271	0.706877	2.163e-140	1.064	[]	0.00026906			ENSG00000179869	ENST00000435803
ABCA2	transcript	constrained	689	48	135.041	0.0696662	0.195995	0.355449	0.447787	8.81143e-24	2.66285e-22	0.999976	0.99999	0.436	[]	0.0804204	Intellectual developmental disorder with poor growth and with or without seizures or ataxia	Autosomal recessive	ENSG00000107331	ENST00000341511
ABCA2	nmd_target	constrained	669	46	129.662	0.0687593	0.193815	0.354769	0.449219	9.48013e-23	9.50695e-21	0.999995	0.99999	0.436	[]	0.0804204	Intellectual developmental disorder with poor growth and with or without seizures or ataxia	Autosomal recessive	ENSG00000107331	ENST00000341511
ABCA2	start_proximal	indeterminate	13	1	4.03184	0.0769231	0.310141	0.248026	1.01999	0.0241657	0.118127	0.0890541	0.99999	0.436	[]	0.0804204	Intellectual developmental disorder with poor growth and with or without seizures or ataxia	Autosomal recessive	ENSG00000107331	ENST00000341511
ABCA2	distal_nmd	unconstrained	7	1	1.3467	0.142857	0.192386	0.742556	2.70656	0.595613	0.828805	0.335658	0.99999	0.436	[]	0.0804204	Intellectual developmental disorder with poor growth and with or without seizures or ataxia	Autosomal recessive	ENSG00000107331	ENST00000341511
ABCA3	transcript	indeterminate	493	55	94.0024	0.111562	0.190674	0.585092	0.721959	1.63831e-07	9.67625e-07	0.863685	1.0027e-10	0.612	[]	0.0310788	Surfactant metabolism dysfunction, pulmonary, 3	Autosomal recessive	ENSG00000167972	ENST00000301732
ABCA3	nmd_target	indeterminate	453	51	85.69	0.112583	0.189161	0.595169	0.740251	1.19673e-06	1.91728e-05	0.880826	1.0027e-10	0.612	[]	0.0310788	Surfactant metabolism dysfunction, pulmonary, 3	Autosomal recessive	ENSG00000167972	ENST00000301732
ABCA3	start_proximal	unconstrained	18	2	3.26243	0.111111	0.181246	0.61304	1.71183	0.324005	0.615654	0.888678	1.0027e-10	0.612	[]	0.0310788	Surfactant metabolism dysfunction, pulmonary, 3	Autosomal recessive	ENSG00000167972	ENST00000301732
ABCA3	distal_nmd	unconstrained	22	2	5.04996	0.0909091	0.229544	0.396043	1.13036	0.0527581	0.205815	0.108883	1.0027e-10	0.612	[]	0.0310788	Surfactant metabolism dysfunction, pulmonary, 3	Autosomal recessive	ENSG00000167972	ENST00000301732
ABCA4	transcript	indeterminate	765	105	131.687	0.137255	0.17214	0.797344	0.926072	0.00226424	0.00661222	0.957672	3.0729e-43	0.787	[]	0.00226763	Retinal dystrophy, early-onset severe;Retinitis pigmentosa 19;Cone-rod dystrophy 3;Fundus flavimaculatus;Stargardt disease 1	Autosomal recessive;Autosomal recessive;Autosomal recessive;Autosomal recessive;Autosomal recessive	ENSG00000198691	ENST00000370225
ABCA4	nmd_target	indeterminate	734	100	123.862	0.13624	0.168749	0.807351	0.941263	0.004872	0.0329639	0.964342	3.0729e-43	0.787	[]	0.00226763	Retinal dystrophy, early-onset severe;Retinitis pigmentosa 19;Cone-rod dystrophy 3;Fundus flavimaculatus;Stargardt disease 1	Autosomal recessive;Autosomal recessive;Autosomal recessive;Autosomal recessive;Autosomal recessive	ENSG00000198691	ENST00000370225
ABCA4	start_proximal	unconstrained	26	3	5.0858	0.115385	0.195608	0.589878	1.39004	0.199255	0.473289	0.848956	3.0729e-43	0.787	[]	0.00226763	Retinal dystrophy, early-onset severe;Retinitis pigmentosa 19;Cone-rod dystrophy 3;Fundus flavimaculatus;Stargardt disease 1	Autosomal recessive;Autosomal recessive;Autosomal recessive;Autosomal recessive;Autosomal recessive	ENSG00000198691	ENST00000370225
ABCA4	distal_nmd	unconstrained	5	2	2.73962	0.4	0.547924	0.730028	1.47967	0.405725	0.691367	0.0266989	3.0729e-43	0.787	[]	0.00226763	Retinal dystrophy, early-onset severe;Retinitis pigmentosa 19;Cone-rod dystrophy 3;Fundus flavimaculatus;Stargardt disease 1	Autosomal recessive;Autosomal recessive;Autosomal recessive;Autosomal recessive;Autosomal recessive	ENSG00000198691	ENST00000370225
ABCA5	transcript	indeterminate	743	88	110.048	0.118439	0.148113	0.799652	0.943513	0.00563054	0.0148876	0.316097	1.6798e-24	0.971	[]	0.00243458			ENSG00000154265	ENST00000392676
ABCA5	nmd_target	indeterminate	689	81	99.609	0.117562	0.14457	0.81318	0.966314	0.0132113	0.0741678	0.290463	1.6798e-24	0.971	[]	0.00243458			ENSG00000154265	ENST00000392676
ABCA5	start_proximal	unconstrained	26	4	4.50683	0.153846	0.17334	0.887541	1.83594	0.51875	0.778055	0.492293	1.6798e-24	0.971	[]	0.00243458			ENSG00000154265	ENST00000392676
ABCA5	distal_nmd	unconstrained	28	3	5.93201	0.107143	0.211858	0.50573	1.19972	0.0916972	0.295757	0.740031	1.6798e-24	0.971	[]	0.00243458			ENSG00000154265	ENST00000392676
ABCA6	transcript	unconstrained	700	81	95.2626	0.115714	0.136089	0.850281	1.0106	0.0502156	0.0998315	0.412553	2.7236e-33	1.042	[]	0.00061696			ENSG00000154262	ENST00000284425
ABCA6	nmd_target	indeterminate	648	71	86.9721	0.109568	0.134216	0.816354	0.982468	0.0259558	0.12459	0.322479	2.7236e-33	1.042	[]	0.00061696			ENSG00000154262	ENST00000284425
ABCA6	start_proximal	unconstrained	27	6	4.21708	0.222222	0.156188	1.42278	2.51042	0.897084	0.9776	0.94904	2.7236e-33	1.042	[]	0.00061696			ENSG00000154262	ENST00000284425
ABCA6	distal_nmd	unconstrained	25	4	4.07347	0.16	0.162939	0.981964	2.0229	0.61584	0.840784	0.471024	2.7236e-33	1.042	[]	0.00061696			ENSG00000154262	ENST00000284425
ABCA7	transcript	unconstrained	544	138	122.706	0.253676	0.225563	1.12464	1.26899	0.962455	0.98404	0.975442	6.7681e-103	1.369	["outlier_mis"]	0.0004512			ENSG00000064687	ENST00000263094
ABCA7	nmd_target	unconstrained	505	136	113.476	0.269307	0.224705	1.19849	1.35165	0.996308	1	0.98455	6.7681e-103	1.369	["outlier_mis"]	0.0004512			ENSG00000064687	ENST00000263094
ABCA7	start_proximal	indeterminate	16	1	4.4676	0.0625	0.279225	0.223834	0.945322	0.0284449	0.13315	0.754951	6.7681e-103	1.369	["outlier_mis"]	0.0004512			ENSG00000064687	ENST00000263094
ABCA7	distal_nmd	indeterminate	23	1	4.76252	0.0434783	0.207066	0.209973	0.918566	0.0257561	0.123888	0.122077	6.7681e-103	1.369	["outlier_mis"]	0.0004512			ENSG00000064687	ENST00000263094
ABCA8	transcript	unconstrained	669	95	98.0153	0.142003	0.14651	0.969236	1.13387	0.386506	0.516209	0.0230911	8.1852e-44	1.087	[]	0.00051256			ENSG00000141338	ENST00000586539
ABCA8	nmd_target	unconstrained	608	87	88.0773	0.143092	0.144864	0.987768	1.16359	0.476092	0.747286	0.0499877	8.1852e-44	1.087	[]	0.00051256			ENSG00000141338	ENST00000586539
ABCA8	start_proximal	unconstrained	36	5	5.72979	0.138889	0.159161	0.872632	1.69702	0.471988	0.744194	0.2053	8.1852e-44	1.087	[]	0.00051256			ENSG00000141338	ENST00000586539
ABCA8	distal_nmd	unconstrained	25	3	4.2082	0.12	0.168328	0.712894	1.67365	0.361403	0.651275	0.119951	8.1852e-44	1.087	[]	0.00051256			ENSG00000141338	ENST00000586539
ABCA9	transcript	unconstrained	677	100	104.238	0.14771	0.153971	0.959338	1.11722	0.33315	0.461304	0.280215	1.0288e-40	1.007	[]	0.00099395			ENSG00000154258	ENST00000340001
ABCA9	nmd_target	unconstrained	627	90	95.5012	0.143541	0.152314	0.942397	1.10704	0.270981	0.560106	0.34127	1.0288e-40	1.007	[]	0.00099395			ENSG00000154258	ENST00000340001
ABCA9	start_proximal	unconstrained	26	3	4.5554	0.115385	0.175208	0.658559	1.55188	0.293484	0.584175	0.594369	1.0288e-40	1.007	[]	0.00099395			ENSG00000154258	ENST00000340001
ABCA9	distal_nmd	unconstrained	24	7	4.18192	0.291667	0.174246	1.67387	2.74742	0.965643	0.999159	0.161988	1.0288e-40	1.007	[]	0.00099395			ENSG00000154258	ENST00000340001
ABCB1	transcript	indeterminate	473	37	73.535	0.0782241	0.155465	0.503162	0.65368	7.90689e-09	5.62932e-08	0.47817	1.7784e-05	0.576	[]	0.0296255			ENSG00000085563	ENST00000622132
ABCB1	nmd_target	indeterminate	413	36	66.0874	0.0871671	0.160018	0.544733	0.709191	4.77405e-07	8.26467e-06	0.473182	1.7784e-05	0.576	[]	0.0296255			ENSG00000085563	ENST00000622132
ABCB1	start_proximal	unconstrained	27	1	2.89763	0.037037	0.10732	0.34511	1.52791	0.183244	0.449862	0.59348	1.7784e-05	0.576	[]	0.0296255			ENSG00000085563	ENST00000622132
ABCB1	distal_nmd	indeterminate	33	0	4.5499	0	0.137876	0	0.629416	0.00556596	0.0368003	0.538767	1.7784e-05	0.576	[]	0.0296255			ENSG00000085563	ENST00000622132
ABCB10	transcript	unconstrained	215	36	36.033	0.167442	0.167595	0.999085	1.28311	0.54448	0.666834	0.724983	2.9207e-17	1.143	[]	0.0136436			ENSG00000135776	ENST00000344517
ABCB10	nmd_target	unconstrained	171	28	27.9472	0.163743	0.163434	1.00189	1.33105	0.557648	0.804381	0.56931	2.9207e-17	1.143	[]	0.0136436			ENSG00000135776	ENST00000344517
ABCB10	start_proximal	unconstrained	9	4	2.99134	0.444444	0.332371	1.33719	2.2524	0.862766	0.964487	0.948426	2.9207e-17	1.143	[]	0.0136436			ENSG00000135776	ENST00000344517
ABCB10	distal_nmd	unconstrained	35	4	5.09446	0.114286	0.145556	0.785166	1.66755	0.396007	0.682793	0.526781	2.9207e-17	1.143	[]	0.0136436			ENSG00000135776	ENST00000344517
ABCB11	transcript	indeterminate	482	56	80.4608	0.116183	0.166931	0.695991	0.856662	0.000349211	0.00119739	0.792001	9.0393e-15	0.739	[]	0.00617916	Cholestasis, benign recurrent intrahepatic, 2;Cholestasis, progressive familial intrahepatic 2	Autosomal recessive;Autosomal recessive	ENSG00000073734	ENST00000650372
ABCB11	nmd_target	indeterminate	425	50	71.8786	0.117647	0.169126	0.695617	0.86645	0.000682073	0.00601714	0.68562	9.0393e-15	0.739	[]	0.00617916	Cholestasis, benign recurrent intrahepatic, 2;Cholestasis, progressive familial intrahepatic 2	Autosomal recessive;Autosomal recessive	ENSG00000073734	ENST00000650372
ABCB11	start_proximal	unconstrained	29	4	4.75567	0.137931	0.163988	0.841102	1.75849	0.465638	0.739461	0.906647	9.0393e-15	0.739	[]	0.00617916	Cholestasis, benign recurrent intrahepatic, 2;Cholestasis, progressive familial intrahepatic 2	Autosomal recessive;Autosomal recessive	ENSG00000073734	ENST00000650372
ABCB11	distal_nmd	unconstrained	28	2	3.82658	0.0714286	0.136664	0.52266	1.52348	0.228617	0.511762	0.741815	9.0393e-15	0.739	[]	0.00617916	Cholestasis, benign recurrent intrahepatic, 2;Cholestasis, progressive familial intrahepatic 2	Autosomal recessive;Autosomal recessive	ENSG00000073734	ENST00000650372
ABCB4	transcript	indeterminate	485	47	76.8888	0.0969072	0.158534	0.611273	0.768959	7.33603e-06	3.38165e-05	0.0839307	1.6843e-08	0.624	[]	0.0227621	Gallbladder disease 1;Gallbladder disease 1;Cholestasis, intrahepatic, of pregnancy, 3;Cholestasis, intrahepatic, of pregnancy, 3;Cholestasis, progressive familial intrahepatic 3	Autosomal recessive;Autosomal dominant;Autosomal recessive;Autosomal dominant;Autosomal recessive	ENSG00000005471	ENST00000649586
ABCB4	nmd_target	indeterminate	432	37	68.6734	0.0856481	0.158966	0.538782	0.699106	3.74124e-07	6.59152e-06	0.156879	1.6843e-08	0.624	[]	0.0227621	Gallbladder disease 1;Gallbladder disease 1;Cholestasis, intrahepatic, of pregnancy, 3;Cholestasis, intrahepatic, of pregnancy, 3;Cholestasis, progressive familial intrahepatic 3	Autosomal recessive;Autosomal dominant;Autosomal recessive;Autosomal dominant;Autosomal recessive	ENSG00000005471	ENST00000649586
ABCB4	start_proximal	unconstrained	21	3	3.60682	0.142857	0.171753	0.831757	1.91676	0.50154	0.766053	0.0917495	1.6843e-08	0.624	[]	0.0227621	Gallbladder disease 1;Gallbladder disease 1;Cholestasis, intrahepatic, of pregnancy, 3;Cholestasis, intrahepatic, of pregnancy, 3;Cholestasis, progressive familial intrahepatic 3	Autosomal recessive;Autosomal dominant;Autosomal recessive;Autosomal dominant;Autosomal recessive	ENSG00000005471	ENST00000649586
ABCB4	distal_nmd	unconstrained	32	7	4.60856	0.21875	0.144018	1.51891	2.58232	0.93151	0.990353	0.346683	1.6843e-08	0.624	[]	0.0227621	Gallbladder disease 1;Gallbladder disease 1;Cholestasis, intrahepatic, of pregnancy, 3;Cholestasis, intrahepatic, of pregnancy, 3;Cholestasis, progressive familial intrahepatic 3	Autosomal recessive;Autosomal dominant;Autosomal recessive;Autosomal dominant;Autosomal recessive	ENSG00000005471	ENST00000649586
ABCB5	transcript	unconstrained	508	94	86.1653	0.185039	0.169617	1.09093	1.27173	0.870313	0.923349	0.98553	1.9044e-45	1.179	[]	0.00028203			ENSG00000004846	ENST00000404938
ABCB5	nmd_target	unconstrained	450	86	76.6937	0.191111	0.170431	1.12134	1.31545	0.919744	0.987137	0.996214	1.9044e-45	1.179	[]	0.00028203			ENSG00000004846	ENST00000404938
ABCB5	start_proximal	unconstrained	24	3	3.868	0.125	0.161167	0.775595	1.81348	0.43561	0.716468	0.207013	1.9044e-45	1.179	[]	0.00028203			ENSG00000004846	ENST00000404938
ABCB5	distal_nmd	unconstrained	34	5	5.60354	0.147059	0.16481	0.892294	1.72713	0.499	0.764377	0.30226	1.9044e-45	1.179	[]	0.00028203			ENSG00000004846	ENST00000404938
ABCB6	transcript	unconstrained	259	54	60.2725	0.208494	0.232712	0.89593	1.09301	0.17141	0.275124	0.817101	1.9005e-25	0.985	[]	0.00083437	Microphthalmia, isolated, with coloboma 7;Dyschromatosis universalis hereditaria 3;Pseudohyperkalemia, familial, 2, due to red cell leak	Autosomal dominant;Autosomal dominant;Autosomal dominant	ENSG00000115657	ENST00000265316
ABCB6	nmd_target	unconstrained	223	46	51.0188	0.206278	0.228784	0.901629	1.11858	0.213145	0.491596	0.810366	1.9005e-25	0.985	[]	0.00083437	Microphthalmia, isolated, with coloboma 7;Dyschromatosis universalis hereditaria 3;Pseudohyperkalemia, familial, 2, due to red cell leak	Autosomal dominant;Autosomal dominant;Autosomal dominant	ENSG00000115657	ENST00000265316
ABCB6	start_proximal	unconstrained	12	4	2.83729	0.333333	0.236441	1.40979	2.57628	0.878924	0.971127	0.809975	1.9005e-25	0.985	[]	0.00083437	Microphthalmia, isolated, with coloboma 7;Dyschromatosis universalis hereditaria 3;Pseudohyperkalemia, familial, 2, due to red cell leak	Autosomal dominant;Autosomal dominant;Autosomal dominant	ENSG00000115657	ENST00000265316
ABCB6	distal_nmd	unconstrained	24	4	6.41645	0.166667	0.267352	0.623398	1.27849	0.133591	0.373443	0.364065	1.9005e-25	0.985	[]	0.00083437	Microphthalmia, isolated, with coloboma 7;Dyschromatosis universalis hereditaria 3;Pseudohyperkalemia, familial, 2, due to red cell leak	Autosomal dominant;Autosomal dominant;Autosomal dominant	ENSG00000115657	ENST00000265316
ABCB8	transcript	unconstrained	173	30	36.292	0.17341	0.209781	0.826628	1.08577	0.108957	0.190725	0.563298	7.2131e-13	0.895	[]	0.0011839			ENSG00000197150	ENST00000358849
ABCB8	nmd_target	unconstrained	147	26	32.083	0.176871	0.218252	0.810399	1.08513	0.099662	0.31133	0.412912	7.2131e-13	0.895	[]	0.0011839			ENSG00000197150	ENST00000358849
ABCB8	start_proximal	unconstrained	9	1	1.3172	0.111111	0.146356	0.759186	2.93214	0.610815	0.837804	0.489244	7.2131e-13	0.895	[]	0.0011839			ENSG00000197150	ENST00000358849
ABCB8	distal_nmd	unconstrained	17	3	2.89185	0.176471	0.170109	1.0374	2.32581	0.679565	0.877391	0.933982	7.2131e-13	0.895	[]	0.0011839			ENSG00000197150	ENST00000358849
ABCB9	transcript	indeterminate	209	23	37.6639	0.110048	0.18021	0.610664	0.8451	0.00215899	0.00633463	0.164228	2.8719e-07	0.796	[]	0.00710026			ENSG00000150967	ENST00000280560
ABCB9	nmd_target	indeterminate	168	18	29.2551	0.107143	0.174137	0.615277	0.888583	0.00719433	0.0453522	0.165837	2.8719e-07	0.796	[]	0.00710026			ENSG00000150967	ENST00000280560
ABCB9	start_proximal	indeterminate	9	0	1.43781	0	0.159757	0	1.77225	0.189865	0.459596	0.0188303	2.8719e-07	0.796	[]	0.00710026			ENSG00000150967	ENST00000280560
ABCB9	long_exon	indeterminate	7	0	1.17196	0	0.167423	0	2.07955	0.264701	0.553086	0.776858	2.8719e-07	0.796	[]	0.00710026			ENSG00000150967	ENST00000280560
ABCB9	distal_nmd	unconstrained	25	5	5.79904	0.2	0.231962	0.862211	1.61839	0.453364	0.73016	0.844584	2.8719e-07	0.796	[]	0.00710026			ENSG00000150967	ENST00000280560
ABCC1	transcript	indeterminate	510	49	95.0712	0.0960784	0.186414	0.515403	0.645371	2.57212e-10	2.21319e-09	0.995125	1.1516e-06	0.565	[]	0.0324323			ENSG00000103222	ENST00000399410
ABCC1	nmd_target	indeterminate	474	48	88.0317	0.101266	0.185721	0.545258	0.683844	1.12783e-08	2.58858e-07	0.995451	1.1516e-06	0.565	[]	0.0324323			ENSG00000103222	ENST00000399410
ABCC1	start_proximal	indeterminate	18	0	3.91794	0	0.217663	0	0.70438	0.00997441	0.0592218	0.331883	1.1516e-06	0.565	[]	0.0324323			ENSG00000103222	ENST00000399410
ABCC1	distal_nmd	unconstrained	18	1	3.12158	0.0555556	0.173421	0.320351	1.37043	0.13786	0.380581	0.844125	1.1516e-06	0.565	[]	0.0324323			ENSG00000103222	ENST00000399410
ABCC10	transcript	unconstrained	440	84	88.7622	0.190909	0.201732	0.946349	1.11228	0.285482	0.410037	0.0935471	1.6401e-29	0.895	[]	0.00113813			ENSG00000124574	ENST00000372530
ABCC10	nmd_target	unconstrained	313	60	62.0629	0.191693	0.198284	0.966761	1.17013	0.405614	0.691325	0.231556	1.6401e-29	0.895	[]	0.00113813			ENSG00000124574	ENST00000372530
ABCC10	start_proximal	indeterminate	15	1	3.9411	0.0666667	0.26274	0.253737	1.0634	0.0434776	0.179954	0.757204	1.6401e-29	0.895	[]	0.00113813			ENSG00000124574	ENST00000372530
ABCC10	long_exon	unconstrained	94	18	19.156	0.191489	0.203787	0.939654	1.32794	0.432963	0.714209	0.0748949	1.6401e-29	0.895	[]	0.00113813			ENSG00000124574	ENST00000372530
ABCC10	distal_nmd	unconstrained	18	5	3.60222	0.277778	0.200123	1.38803	2.48761	0.884506	0.973533	0.270411	1.6401e-29	0.895	[]	0.00113813			ENSG00000124574	ENST00000372530
ABCC11	transcript	unconstrained	457	69	71.2921	0.150985	0.156	0.967849	1.16221	0.404674	0.534463	0.147299	3.7405e-38	1.005	[]	0.00034754			ENSG00000121270	ENST00000356608
ABCC11	nmd_target	unconstrained	435	67	67.8153	0.154023	0.155897	0.987978	1.18916	0.487139	0.756197	0.167931	3.7405e-38	1.005	[]	0.00034754			ENSG00000121270	ENST00000356608
ABCC11	start_proximal	unconstrained	20	2	3.3588	0.1	0.16794	0.595452	1.68286	0.308985	0.600677	0.809251	3.7405e-38	1.005	[]	0.00034754			ENSG00000121270	ENST00000356608
ABCC11	distal_nmd	indeterminate	2	0	0.118045	0	0.0590225	0	13.1542	0.885291	0.973533	0.0222358	3.7405e-38	1.005	[]	0.00034754			ENSG00000121270	ENST00000356608
ABCC12	transcript	unconstrained	480	85	72.0304	0.177083	0.150063	1.18006	1.38773	0.970645	0.989159	0.518336	8.7713e-42	1.023	[]	0.00026314			ENSG00000140798	ENST00000311303
ABCC12	nmd_target	unconstrained	449	82	67.0669	0.182628	0.149369	1.22266	1.44117	0.986472	1	0.447814	8.7713e-42	1.023	[]	0.00026314			ENSG00000140798	ENST00000311303
ABCC12	start_proximal	unconstrained	18	3	3.73634	0.166667	0.207574	0.802925	1.81467	0.462134	0.736727	0.706828	8.7713e-42	1.023	[]	0.00026314			ENSG00000140798	ENST00000311303
ABCC12	distal_nmd	indeterminate	13	0	1.22713	0	0.0943947	0	2.18038	0.256997	0.54476	0.741883	8.7713e-42	1.023	[]	0.00026314			ENSG00000140798	ENST00000311303
ABCC2	transcript	unconstrained	532	84	87.0801	0.157895	0.163684	0.964629	1.13783	0.372223	0.502168	0.328055	1.3868e-45	0.986	[]	0.00042178	Dubin-Johnson syndrome	Autosomal recessive	ENSG00000023839	ENST00000647814
ABCC2	nmd_target	unconstrained	497	79	80.9986	0.158954	0.162975	0.975325	1.15624	0.424122	0.708168	0.493829	1.3868e-45	0.986	[]	0.00042178	Dubin-Johnson syndrome	Autosomal recessive	ENSG00000023839	ENST00000647814
ABCC2	start_proximal	unconstrained	21	4	4.20418	0.190476	0.200199	0.951433	1.92013	0.585038	0.822442	0.251087	1.3868e-45	0.986	[]	0.00042178	Dubin-Johnson syndrome	Autosomal recessive	ENSG00000023839	ENST00000647814
ABCC2	distal_nmd	unconstrained	14	1	1.87725	0.0714286	0.13409	0.532693	2.21296	0.40686	0.692326	0.0809775	1.3868e-45	0.986	[]	0.00042178	Dubin-Johnson syndrome	Autosomal recessive	ENSG00000023839	ENST00000647814
ABCC3	transcript	indeterminate	451	64	80.8925	0.141907	0.179362	0.791174	0.957806	0.0121249	0.0291492	0.00247515	2.517e-28	0.832	[]	0.00095426			ENSG00000108846	ENST00000285238
ABCC3	nmd_target	indeterminate	426	60	76.4844	0.140845	0.179541	0.784474	0.955788	0.0117237	0.0675053	0.002007	2.517e-28	0.832	[]	0.00095426			ENSG00000108846	ENST00000285238
ABCC3	start_proximal	unconstrained	15	4	3.49237	0.266667	0.232825	1.14535	2.19372	0.7501	0.914972	0.312525	2.517e-28	0.832	[]	0.00095426			ENSG00000108846	ENST00000285238
ABCC3	distal_nmd	indeterminate	10	0	0.915746	0	0.0915746	0	2.82683	0.37591	0.665205	0.720266	2.517e-28	0.832	[]	0.00095426			ENSG00000108846	ENST00000285238
ABCC4	transcript	indeterminate	564	54	85.5824	0.0957447	0.151742	0.630971	0.781729	1.33951e-05	5.9397e-05	0.966781	6.6381e-11	0.648	[]	0.0168618			ENSG00000125257	ENST00000645237
ABCC4	nmd_target	indeterminate	520	50	78.4519	0.0961538	0.150869	0.637333	0.796236	4.04808e-05	0.000479778	0.955177	6.6381e-11	0.648	[]	0.0168618			ENSG00000125257	ENST00000645237
ABCC4	start_proximal	unconstrained	26	2	4.31648	0.0769231	0.166018	0.463341	1.34258	0.14863	0.398566	0.878471	6.6381e-11	0.648	[]	0.0168618			ENSG00000125257	ENST00000645237
ABCC4	distal_nmd	unconstrained	18	2	2.81396	0.111111	0.156331	0.710742	1.98465	0.436685	0.717287	0.552598	6.6381e-11	0.648	[]	0.0168618			ENSG00000125257	ENST00000645237
ABCC5	transcript	indeterminate	495	40	82.7843	0.0808081	0.167241	0.483183	0.62122	2.78896e-11	2.70848e-10	0.460465	0.99927	0.456	[]	0.0539076			ENSG00000114770	ENST00000334444
ABCC5	nmd_target	indeterminate	463	37	77.5421	0.0799136	0.167478	0.47716	0.619728	9.89362e-11	3.049e-09	0.411881	0.99927	0.456	[]	0.0539076			ENSG00000114770	ENST00000334444
ABCC5	start_proximal	unconstrained	21	1	2.64305	0.047619	0.125859	0.378351	1.64251	0.17342	0.436329	0.844273	0.99927	0.456	[]	0.0539076			ENSG00000114770	ENST00000334444
ABCC5	distal_nmd	unconstrained	11	2	2.59913	0.181818	0.236284	0.76949	1.9895	0.49558	0.762138	0.467137	0.99927	0.456	[]	0.0539076			ENSG00000114770	ENST00000334444
ABCC6	transcript	unconstrained	421	75	87.4367	0.178147	0.207688	0.857763	1.01918	0.0567914	0.110815	0.00242145	1.1496e-33	0.918	[]	0.00068098	Pseudoxanthoma elasticum;Arterial calcification, generalized, of infancy, 2;Pseudoxanthoma elasticum, forme fruste	Autosomal recessive;Autosomal recessive;Autosomal dominant	ENSG00000091262	ENST00000205557
ABCC6	nmd_target	unconstrained	391	73	81.1009	0.186701	0.207419	0.900113	1.07092	0.149579	0.400113	0.0133559	1.1496e-33	0.918	[]	0.00068098	Pseudoxanthoma elasticum;Arterial calcification, generalized, of infancy, 2;Pseudoxanthoma elasticum, forme fruste	Autosomal recessive;Autosomal recessive;Autosomal dominant	ENSG00000091262	ENST00000205557
ABCC6	start_proximal	unconstrained	16	1	3.8039	0.0625	0.237743	0.262888	1.11026	0.0668912	0.240822	0.000279084	1.1496e-33	0.918	[]	0.00068098	Pseudoxanthoma elasticum;Arterial calcification, generalized, of infancy, 2;Pseudoxanthoma elasticum, forme fruste	Autosomal recessive;Autosomal recessive;Autosomal dominant	ENSG00000091262	ENST00000205557
ABCC6	distal_nmd	unconstrained	14	1	2.53187	0.0714286	0.180848	0.394966	1.6408	0.228544	0.511727	0.449455	1.1496e-33	0.918	[]	0.00068098	Pseudoxanthoma elasticum;Arterial calcification, generalized, of infancy, 2;Pseudoxanthoma elasticum, forme fruste	Autosomal recessive;Autosomal recessive;Autosomal dominant	ENSG00000091262	ENST00000205557
ABCC8	transcript	indeterminate	448	61	89.2155	0.136161	0.199142	0.683738	0.832196	6.14684e-05	0.000244745	0.00104827	8.7501e-33	0.83	[]	0.0088933	Diabetes mellitus, permanent neonatal 3, with or without neurologic features;Diabetes mellitus, permanent neonatal 3, with or without neurologic features;Diabetes mellitus, noninsulin-dependent;Hypoglycemia of infancy, leucine-sensitive;Hyperinsulinemic hypoglycemia, familial, 1;Hyperinsulinemic hypoglycemia, familial, 1	Autosomal recessive;Autosomal dominant;Autosomal dominant;Autosomal dominant;Autosomal recessive;Autosomal dominant	ENSG00000006071	ENST00000389817
ABCC8	nmd_target	indeterminate	431	59	85.626	0.136891	0.198668	0.689043	0.841344	0.000118903	0.00126708	0.000945289	8.7501e-33	0.83	[]	0.0088933	Diabetes mellitus, permanent neonatal 3, with or without neurologic features;Diabetes mellitus, permanent neonatal 3, with or without neurologic features;Diabetes mellitus, noninsulin-dependent;Hypoglycemia of infancy, leucine-sensitive;Hyperinsulinemic hypoglycemia, familial, 1;Hyperinsulinemic hypoglycemia, familial, 1	Autosomal recessive;Autosomal dominant;Autosomal dominant;Autosomal dominant;Autosomal recessive;Autosomal dominant	ENSG00000006071	ENST00000389817
ABCC8	start_proximal	unconstrained	8	1	2.15482	0.125	0.269353	0.464075	1.74745	0.30635	0.597908	0.605896	8.7501e-33	0.83	[]	0.0088933	Diabetes mellitus, permanent neonatal 3, with or without neurologic features;Diabetes mellitus, permanent neonatal 3, with or without neurologic features;Diabetes mellitus, noninsulin-dependent;Hypoglycemia of infancy, leucine-sensitive;Hyperinsulinemic hypoglycemia, familial, 1;Hyperinsulinemic hypoglycemia, familial, 1	Autosomal recessive;Autosomal dominant;Autosomal dominant;Autosomal dominant;Autosomal recessive;Autosomal dominant	ENSG00000006071	ENST00000389817
ABCC8	distal_nmd	unconstrained	9	1	1.43461	0.111111	0.159401	0.697054	2.69218	0.634304	0.850616	0.323132	8.7501e-33	0.83	[]	0.0088933	Diabetes mellitus, permanent neonatal 3, with or without neurologic features;Diabetes mellitus, permanent neonatal 3, with or without neurologic features;Diabetes mellitus, noninsulin-dependent;Hypoglycemia of infancy, leucine-sensitive;Hyperinsulinemic hypoglycemia, familial, 1;Hyperinsulinemic hypoglycemia, familial, 1	Autosomal recessive;Autosomal dominant;Autosomal dominant;Autosomal dominant;Autosomal recessive;Autosomal dominant	ENSG00000006071	ENST00000389817
ABCC9	transcript	indeterminate	581	44	92.5496	0.0757315	0.159294	0.475421	0.60458	2.50651e-11	2.44821e-10	0.426213	6.7453e-06	0.558	[]	0.0206366	Cardiomyopathy, dilated, 1O;Hypertrichotic osteochondrodysplasia (Cantu syndrome);Intellectual disability and myopathy syndrome	Autosomal dominant;Autosomal dominant;Autosomal recessive	ENSG00000069431	ENST00000261200
ABCC9	nmd_target	indeterminate	553	42	86.1322	0.0759494	0.155754	0.487623	0.623599	6.47962e-10	1.79154e-08	0.469716	6.7453e-06	0.558	[]	0.0206366	Cardiomyopathy, dilated, 1O;Hypertrichotic osteochondrodysplasia (Cantu syndrome);Intellectual disability and myopathy syndrome	Autosomal dominant;Autosomal dominant;Autosomal recessive	ENSG00000069431	ENST00000261200
ABCC9	start_proximal	unconstrained	13	1	2.82961	0.0769231	0.217662	0.353406	1.45335	0.140344	0.384896	0.242943	6.7453e-06	0.558	[]	0.0206366	Cardiomyopathy, dilated, 1O;Hypertrichotic osteochondrodysplasia (Cantu syndrome);Intellectual disability and myopathy syndrome	Autosomal dominant;Autosomal dominant;Autosomal recessive	ENSG00000069431	ENST00000261200
ABCC9	distal_nmd	indeterminate	15	1	3.58781	0.0666667	0.239187	0.278722	1.16811	0.00044205	0.00410944	0.632944	6.7453e-06	0.558	[]	0.0206366	Cardiomyopathy, dilated, 1O;Hypertrichotic osteochondrodysplasia (Cantu syndrome);Intellectual disability and myopathy syndrome	Autosomal dominant;Autosomal dominant;Autosomal recessive	ENSG00000069431	ENST00000261200
ABCD2	transcript	indeterminate	315	23	45.2288	0.0730159	0.143584	0.508525	0.709415	2.53193e-05	0.000107885	0.283043	7.5648e-05	0.714	[]	0.0214801			ENSG00000173208	ENST00000308666
ABCD2	nmd_target	indeterminate	198	13	27.7461	0.0656566	0.140132	0.468534	0.730458	0.000292125	0.00283205	0.0493667	7.5648e-05	0.714	[]	0.0214801			ENSG00000173208	ENST00000308666
ABCD2	start_proximal	unconstrained	18	1	3.20549	0.0555556	0.178083	0.311965	1.33455	0.116697	0.343815	0.996999	7.5648e-05	0.714	[]	0.0214801			ENSG00000173208	ENST00000308666
ABCD2	long_exon	indeterminate	51	2	6.8744	0.0392157	0.134792	0.290934	0.878012	0.020234	0.103043	0.574585	7.5648e-05	0.714	[]	0.0214801			ENSG00000173208	ENST00000308666
ABCD2	distal_nmd	unconstrained	48	7	7.4028	0.145833	0.154225	0.945588	1.66337	0.532166	0.787597	0.449781	7.5648e-05	0.714	[]	0.0214801			ENSG00000173208	ENST00000308666
ABCD3	transcript	indeterminate	285	21	49.4956	0.0736842	0.173669	0.424281	0.601002	2.7277e-10	2.3395e-09	0.215197	0.98982	0.484	[]	0.062771			ENSG00000117528	ENST00000370214
ABCD3	nmd_target	indeterminate	251	21	44.8855	0.0836653	0.178827	0.467857	0.661227	2.12108e-08	4.63862e-07	0.0711546	0.98982	0.484	[]	0.062771			ENSG00000117528	ENST00000370214
ABCD3	start_proximal	indeterminate	17	0	2.32527	0	0.13678	0	1.18121	0.057614	0.218279	0.989607	0.98982	0.484	[]	0.062771			ENSG00000117528	ENST00000370214
ABCD3	distal_nmd	indeterminate	17	0	2.28474	0	0.134397	0	1.20216	0.0794381	0.269492	0.294641	0.98982	0.484	[]	0.062771			ENSG00000117528	ENST00000370214
ABCD4	transcript	indeterminate	206	17	36.3995	0.0825243	0.176697	0.467039	0.686003	2.30288e-05	9.86662e-05	0.846276	3.8807e-10	0.773	[]	0.00195088	Methylmalonic aciduria and homocystinuria, cblJ type	Autosomal recessive	ENSG00000119688	ENST00000356924
ABCD4	nmd_target	indeterminate	171	13	31.0679	0.0760234	0.181684	0.418438	0.650312	1.51669e-05	0.000196313	0.727716	3.8807e-10	0.773	[]	0.00195088	Methylmalonic aciduria and homocystinuria, cblJ type	Autosomal recessive	ENSG00000119688	ENST00000356924
ABCD4	start_proximal	unconstrained	18	2	3.22261	0.111111	0.179034	0.620615	1.73298	0.332209	0.623868	0.955814	3.8807e-10	0.773	[]	0.00195088	Methylmalonic aciduria and homocystinuria, cblJ type	Autosomal recessive	ENSG00000119688	ENST00000356924
ABCD4	distal_nmd	unconstrained	17	2	2.10901	0.117647	0.124059	0.948312	2.62933	0.647028	0.858133	0.511328	3.8807e-10	0.773	[]	0.00195088	Methylmalonic aciduria and homocystinuria, cblJ type	Autosomal recessive	ENSG00000119688	ENST00000356924
ABCE1	transcript	indeterminate	271	12	41.3018	0.0442804	0.152405	0.290544	0.464273	1.98786e-12	2.20498e-11	0.000442192	0.99647	0.466	[]	0.167698			ENSG00000164163	ENST00000296577
ABCE1	nmd_target	indeterminate	228	12	33.3213	0.0526316	0.146146	0.36013	0.573952	1.10744e-07	2.14688e-06	0.000124469	0.99647	0.466	[]	0.167698			ENSG00000164163	ENST00000296577
ABCE1	start_proximal	constrained	28	0	5.24977	0	0.187492	0	0.541174	3.38966e-07	6.00822e-06	0.920295	0.99647	0.466	[]	0.167698			ENSG00000164163	ENST00000296577
ABCE1	distal_nmd	indeterminate	15	0	2.73072	0	0.182048	0	0.994443	2.93301e-05	0.00035744	0.15564	0.99647	0.466	[]	0.167698			ENSG00000164163	ENST00000296577
ABCF1	transcript	indeterminate	364	43	58.4824	0.118132	0.160666	0.735264	0.931631	0.00556775	0.0147404	0.0115692	6.749e-12	0.691	[]	0.0178514			ENSG00000204574	ENST00000326195
ABCF1	nmd_target	indeterminate	313	35	49.0644	0.111821	0.156755	0.713348	0.928288	0.00613818	0.0398731	0.00817592	6.749e-12	0.691	[]	0.0178514			ENSG00000204574	ENST00000326195
ABCF1	start_proximal	unconstrained	25	3	3.35866	0.12	0.134346	0.893214	2.09699	0.559227	0.805599	0.730711	6.749e-12	0.691	[]	0.0178514			ENSG00000204574	ENST00000326195
ABCF1	distal_nmd	unconstrained	26	5	6.05929	0.192308	0.23305	0.825179	1.55587	0.395702	0.682632	0.323678	6.749e-12	0.691	[]	0.0178514			ENSG00000204574	ENST00000326195
ABCF2	transcript	indeterminate	242	17	39.0883	0.0702479	0.161522	0.434913	0.640839	7.15448e-07	3.87235e-06	0.927231	0.0032715	0.611	[]	0.0567184			ENSG00000033050	ENST00000287844
ABCF2	nmd_target	indeterminate	214	14	35.4567	0.0654206	0.165686	0.394848	0.605866	2.69926e-07	4.88561e-06	0.900679	0.0032715	0.611	[]	0.0567184			ENSG00000033050	ENST00000287844
ABCF2	start_proximal	unconstrained	23	2	2.96089	0.0869565	0.128734	0.675473	1.93615	0.395412	0.68232	0.465111	0.0032715	0.611	[]	0.0567184			ENSG00000033050	ENST00000287844
ABCF2	distal_nmd	unconstrained	5	1	0.670689	0.2	0.134138	1.491	4.90099	0.882695	0.972738	0.973909	0.0032715	0.611	[]	0.0567184			ENSG00000033050	ENST00000287844
ABCF2-H2BE1	transcript	indeterminate	244	18	39.2307	0.0737705	0.160781	0.458825	0.668195	2.28473e-06	1.14181e-05	0.927679	0.00030333	0.634	[]				ENSG00000285292	ENST00000222388
ABCF2-H2BE1	nmd_target	indeterminate	214	14	35.4567	0.0654206	0.165686	0.394848	0.605866	2.69926e-07	4.88561e-06	0.900679	0.00030333	0.634	[]				ENSG00000285292	ENST00000222388
ABCF2-H2BE1	start_proximal	unconstrained	25	3	3.10325	0.12	0.12413	0.966728	2.26958	0.631275	0.848627	0.487339	0.00030333	0.634	[]				ENSG00000285292	ENST00000222388
ABCF2-H2BE1	distal_nmd	unconstrained	5	1	0.670689	0.2	0.134138	1.491	4.90099	0.882695	0.972738	0.956785	0.00030333	0.634	[]				ENSG00000285292	ENST00000222388
ABCF3	transcript	indeterminate	239	33	43.7529	0.138075	0.183067	0.754235	0.984599	0.0256948	0.0562991	0.635028	1.0632e-12	0.777	[]	0.0190014			ENSG00000161204	ENST00000429586
ABCF3	nmd_target	indeterminate	203	24	35.9639	0.118227	0.177162	0.667335	0.91568	0.00690648	0.0438906	0.438096	1.0632e-12	0.777	[]	0.0190014			ENSG00000161204	ENST00000429586
ABCF3	start_proximal	unconstrained	15	4	3.26951	0.266667	0.217967	1.22343	2.34325	0.793339	0.935049	0.964539	1.0632e-12	0.777	[]	0.0190014			ENSG00000161204	ENST00000429586
ABCF3	distal_nmd	unconstrained	21	5	4.51949	0.238095	0.215214	1.10632	2.03043	0.719653	0.898792	0.576505	1.0632e-12	0.777	[]	0.0190014			ENSG00000161204	ENST00000429586
ABCG1	transcript	indeterminate	197	12	31.0867	0.0609137	0.1578	0.386018	0.613599	1.18364e-05	5.28498e-05	0.408478	0.19156	0.574	[]	0.0289779			ENSG00000160179	ENST00000398449
ABCG1	nmd_target	indeterminate	149	9	24.2472	0.0604027	0.162733	0.371177	0.633156	6.70211e-05	0.000753879	0.429976	0.19156	0.574	[]	0.0289779			ENSG00000160179	ENST00000398449
ABCG1	start_proximal	unconstrained	13	2	1.61369	0.153846	0.12413	1.2394	3.30378	0.791358	0.934252	0.879978	0.19156	0.574	[]	0.0289779			ENSG00000160179	ENST00000398449
ABCG1	distal_nmd	indeterminate	35	1	5.22577	0.0285714	0.149308	0.191359	0.860646	0.01961	0.100602	0.187413	0.19156	0.574	[]	0.0289779			ENSG00000160179	ENST00000398449
ABCG2	transcript	unconstrained	275	41	37.8725	0.149091	0.137718	1.08258	1.37279	0.768578	0.851436	0.438191	4.7824e-29	1.31	[]	0.00070285			ENSG00000118777	ENST00000237612
ABCG2	nmd_target	unconstrained	225	33	30.4793	0.146667	0.135464	1.0827	1.41121	0.752673	0.916402	0.689418	4.7824e-29	1.31	[]	0.00070285			ENSG00000118777	ENST00000237612
ABCG2	start_proximal	unconstrained	16	2	2.52702	0.125	0.157939	0.791445	2.17695	0.533384	0.788655	0.162257	4.7824e-29	1.31	[]	0.00070285			ENSG00000118777	ENST00000237612
ABCG2	distal_nmd	unconstrained	34	6	4.86621	0.176471	0.143124	1.23299	2.22793	0.813443	0.943754	0.20416	4.7824e-29	1.31	[]	0.00070285			ENSG00000118777	ENST00000237612
ABCG4	transcript	indeterminate	193	13	26.3477	0.0673575	0.136517	0.493402	0.768832	0.000765912	0.00246525	0.137497	3.3868e-05	0.695	[]	0.0173305			ENSG00000172350	ENST00000619701
ABCG4	nmd_target	indeterminate	140	9	18.6511	0.0642857	0.133222	0.482545	0.821914	0.0051793	0.0347098	0.0280589	3.3868e-05	0.695	[]	0.0173305			ENSG00000172350	ENST00000619701
ABCG4	start_proximal	indeterminate	12	0	1.18042	0	0.0983687	0	2.24586	0.261785	0.54984	0.749393	3.3868e-05	0.695	[]	0.0173305			ENSG00000172350	ENST00000619701
ABCG4	distal_nmd	unconstrained	41	4	6.51618	0.097561	0.158931	0.613857	1.31821	0.146635	0.395164	0.878245	3.3868e-05	0.695	[]	0.0173305			ENSG00000172350	ENST00000619701
ABCG5	transcript	unconstrained	191	38	38.7487	0.198953	0.202873	0.980677	1.2445	0.486749	0.613155	0.982009	7.7807e-20	1.22	[]	0.00157895	Sitosterolemia 2	Autosomal recessive	ENSG00000138075	ENST00000405322
ABCG5	nmd_target	unconstrained	157	33	33.4633	0.210191	0.213142	0.986155	1.27051	0.510499	0.772444	0.964512	7.7807e-20	1.22	[]	0.00157895	Sitosterolemia 2	Autosomal recessive	ENSG00000138075	ENST00000405322
ABCG5	start_proximal	unconstrained	11	3	1.89116	0.272727	0.171924	1.58632	3.2827	0.905563	0.981403	0.710821	7.7807e-20	1.22	[]	0.00157895	Sitosterolemia 2	Autosomal recessive	ENSG00000138075	ENST00000405322
ABCG5	distal_nmd	unconstrained	23	2	3.39425	0.0869565	0.147576	0.589232	1.68895	0.30836	0.599937	0.888228	7.7807e-20	1.22	[]	0.00157895	Sitosterolemia 2	Autosomal recessive	ENSG00000138075	ENST00000405322
ABCG8	transcript	unconstrained	216	47	48.977	0.217593	0.226746	0.959633	1.18578	0.400023	0.529935	0.994635	4.8917e-31	1.33	[]	0.00105773	Sitosterolemia 1	Autosomal recessive	ENSG00000143921	ENST00000272286
ABCG8	nmd_target	unconstrained	171	42	39.653	0.245614	0.231889	1.05919	1.31865	0.72063	0.899244	0.997494	4.8917e-31	1.33	[]	0.00105773	Sitosterolemia 1	Autosomal recessive	ENSG00000143921	ENST00000272286
ABCG8	start_proximal	unconstrained	18	1	3.49176	0.0555556	0.193987	0.286389	1.22514	0.0926304	0.297612	0.0509345	4.8917e-31	1.33	[]	0.00105773	Sitosterolemia 1	Autosomal recessive	ENSG00000143921	ENST00000272286
ABCG8	distal_nmd	unconstrained	27	4	5.8323	0.148148	0.216011	0.685835	1.42412	0.26237	0.550568	0.952893	4.8917e-31	1.33	[]	0.00105773	Sitosterolemia 1	Autosomal recessive	ENSG00000143921	ENST00000272286
ABHD1	transcript	unconstrained	123	31	27.2753	0.252033	0.221751	1.13656	1.46393	0.84475	0.90571	0.266554	1.7706e-17	1.361	[]	0.00096006			ENSG00000143994	ENST00000316470
ABHD1	nmd_target	unconstrained	81	17	17.9255	0.209877	0.221303	0.948369	1.34664	0.457746	0.733398	0.78311	1.7706e-17	1.361	[]	0.00096006			ENSG00000143994	ENST00000316470
ABHD1	start_proximal	unconstrained	16	6	3.54955	0.375	0.221847	1.69036	2.74509	0.964629	0.998781	0.0554352	1.7706e-17	1.361	[]	0.00096006			ENSG00000143994	ENST00000316470
ABHD1	distal_nmd	unconstrained	26	8	5.80026	0.307692	0.223087	1.37925	2.183	0.913082	0.984074	0.0882037	1.7706e-17	1.361	[]	0.00096006			ENSG00000143994	ENST00000316470
ABHD10	transcript	unconstrained	120	19	21.3569	0.158333	0.177974	0.889642	1.25644	0.307901	0.434144	0.956238	1.2044e-05	1.038	[]	0.00310426			ENSG00000144827	ENST00000273359
ABHD10	nmd_target	unconstrained	52	6	8.23973	0.115385	0.158456	0.72818	1.35739	0.223499	0.505088	0.897428	1.2044e-05	1.038	[]	0.00310426			ENSG00000144827	ENST00000273359
ABHD10	start_proximal	unconstrained	13	3	3.29897	0.230769	0.253767	0.909376	1.94923	0.569664	0.812428	0.892592	1.2044e-05	1.038	[]	0.00310426			ENSG00000144827	ENST00000273359
ABHD10	distal_nmd	unconstrained	55	10	9.81822	0.181818	0.178513	1.01851	1.61818	0.630708	0.848345	0.768071	1.2044e-05	1.038	[]	0.00310426			ENSG00000144827	ENST00000273359
ABHD11	transcript	unconstrained	62	12	15.7581	0.193548	0.254163	0.761513	1.15928	0.137938	0.231921	0.495026	1.8683e-08	1.195	[]	0.00181258			ENSG00000106077	ENST00000222800
ABHD11	nmd_target	unconstrained	40	5	8.61081	0.125	0.21527	0.580666	1.13825	0.0842369	0.279603	0.762541	1.8683e-08	1.195	[]	0.00181258			ENSG00000106077	ENST00000222800
ABHD11	start_proximal	unconstrained	11	3	3.60815	0.272727	0.328014	0.831451	1.72058	0.482536	0.75243	0.369905	1.8683e-08	1.195	[]	0.00181258			ENSG00000106077	ENST00000222800
ABHD11	distal_nmd	unconstrained	11	4	3.53915	0.363636	0.321741	1.13021	2.02084	0.77551	0.926831	0.221214	1.8683e-08	1.195	[]	0.00181258			ENSG00000106077	ENST00000222800
ABHD12	transcript	indeterminate	145	20	27.5784	0.137931	0.190196	0.725205	1.02046	0.0363888	0.0757828	0.844999	7.3529e-10	0.968	[]	0.0136371	Polyneuropathy, hearing loss, ataxia, retinitis pigmentosa, and cataract	Autosomal recessive	ENSG00000100997	ENST00000339157
ABHD12	nmd_target	indeterminate	118	14	23.4811	0.118644	0.198992	0.596224	0.900762	0.0044021	0.0302666	0.685039	7.3529e-10	0.968	[]	0.0136371	Polyneuropathy, hearing loss, ataxia, retinitis pigmentosa, and cataract	Autosomal recessive	ENSG00000100997	ENST00000339157
ABHD12	start_proximal	unconstrained	12	1	2.0225	0.0833333	0.168542	0.494436	2.00947	0.362978	0.653056	0.981504	7.3529e-10	0.968	[]	0.0136371	Polyneuropathy, hearing loss, ataxia, retinitis pigmentosa, and cataract	Autosomal recessive	ENSG00000100997	ENST00000339157
ABHD12	distal_nmd	unconstrained	15	5	2.07481	0.333333	0.138321	2.40986	4.17468	0.991015	1	0.215374	7.3529e-10	0.968	[]	0.0136371	Polyneuropathy, hearing loss, ataxia, retinitis pigmentosa, and cataract	Autosomal recessive	ENSG00000100997	ENST00000339157
ABHD12B	transcript	unconstrained	138	19	19.7952	0.137681	0.143443	0.959829	1.36254	0.479101	0.605731	0.768549	4.9203e-12	1.149	[]	0.00052697			ENSG00000131969	ENST00000337334
ABHD12B	nmd_target	unconstrained	107	11	12.7587	0.102804	0.11924	0.862157	1.37893	0.357064	0.646957	0.637986	4.9203e-12	1.149	[]	0.00052697			ENSG00000131969	ENST00000337334
ABHD12B	start_proximal	unconstrained	19	5	4.95853	0.263158	0.260975	1.00836	1.82315	0.633537	0.850144	0.805707	4.9203e-12	1.149	[]	0.00052697			ENSG00000131969	ENST00000337334
ABHD12B	distal_nmd	unconstrained	12	3	2.07797	0.25	0.173164	1.44372	3.04524	0.874827	0.969461	0.762302	4.9203e-12	1.149	[]	0.00052697			ENSG00000131969	ENST00000337334
ABHD13	transcript	constrained	160	7	22.7895	0.04375	0.142434	0.307159	0.565886	6.60098e-06	3.06434e-05	0.295337	0.97664	0.504	[]	0.0746751			ENSG00000139826	ENST00000375898
ABHD13	start_proximal	indeterminate	30	1	5.14074	0.0333333	0.171358	0.194524	0.867167	0.0191491	0.0988209	0.234414	0.97664	0.504	[]	0.0746751			ENSG00000139826	ENST00000375898
ABHD13	distal_nmd	indeterminate	130	6	17.6487	0.0461538	0.135759	0.339968	0.655998	0.000159653	0.0016501	0.412095	0.97664	0.504	[]	0.0746751			ENSG00000139826	ENST00000375898
ABHD14A	transcript	indeterminate	73	8	15.1838	0.109589	0.207998	0.526876	0.908934	0.0103458	0.0254216	0.0714139	1.3198e-05	1.082	[]	0.00109638			ENSG00000248487	ENST00000273596
ABHD14A	nmd_target	indeterminate	40	3	8.13399	0.075	0.20335	0.368823	0.897895	0.0132395	0.0743035	0.124768	1.3198e-05	1.082	[]	0.00109638			ENSG00000248487	ENST00000273596
ABHD14A	start_proximal	unconstrained	9	2	2.42283	0.222222	0.269203	0.825482	2.04174	0.540778	0.79383	0.795718	1.3198e-05	1.082	[]	0.00109638			ENSG00000248487	ENST00000273596
ABHD14A	distal_nmd	unconstrained	24	3	4.62702	0.125	0.192792	0.648366	1.516	0.258968	0.546664	0.0360485	1.3198e-05	1.082	[]	0.00109638			ENSG00000248487	ENST00000273596
ABHD14A-ACY1	transcript	unconstrained	137	19	25.2552	0.138686	0.184345	0.752319	1.0677	0.0838882	0.153698	0.0359464	5.7641e-13	0.95	[]	0.0131079			ENSG00000114786	ENST00000463937
ABHD14A-ACY1	nmd_target	indeterminate	118	15	21.9896	0.127119	0.186353	0.682141	1.01406	0.0462953	0.188009	0.0424195	5.7641e-13	0.95	[]	0.0131079			ENSG00000114786	ENST00000463937
ABHD14A-ACY1	start_proximal	unconstrained	9	2	2.42283	0.222222	0.269203	0.825482	2.04174	0.540778	0.79383	0.795718	5.7641e-13	0.95	[]	0.0131079			ENSG00000114786	ENST00000463937
ABHD14A-ACY1	distal_nmd	unconstrained	10	2	0.842825	0.2	0.0842825	2.37297	6.01431	0.955382	0.99603	0.0754412	5.7641e-13	0.95	[]	0.0131079			ENSG00000114786	ENST00000463937
ABHD14B	transcript	unconstrained	50	13	9.59551	0.26	0.19191	1.3548	1.98668	0.935475	0.967973	0.00269506	7.5878e-09	1.79	[]	0.00102471			ENSG00000114779	ENST00000361143
ABHD14B	nmd_target	unconstrained	13	1	1.76603	0.0769231	0.135849	0.566241	2.32862	0.446365	0.724553	0.0122911	7.5878e-09	1.79	[]	0.00102471			ENSG00000114779	ENST00000361143
ABHD14B	start_proximal	unconstrained	13	4	4.06192	0.307692	0.312455	0.984757	1.83265	0.633667	0.8502	0.366934	7.5878e-09	1.79	[]	0.00102471			ENSG00000114779	ENST00000361143
ABHD14B	distal_nmd	unconstrained	24	8	3.76756	0.333333	0.156982	2.12339	3.32155	0.995653	1	0.0420896	7.5878e-09	1.79	[]	0.00102471			ENSG00000114779	ENST00000361143
ABHD15	transcript	unconstrained	135	32	30.1833	0.237037	0.22358	1.06019	1.36418	0.711466	0.807524	0.318721	2.9199e-13	1.48	[]	0.00091861			ENSG00000168792	ENST00000307201
ABHD15	nmd_target	unconstrained	33	6	8.027	0.181818	0.243242	0.747477	1.34691	0.250697	0.53738	0.261446	2.9199e-13	1.48	[]	0.00091861			ENSG00000168792	ENST00000307201
ABHD15	start_proximal	unconstrained	12	7	3.90736	0.583333	0.325614	1.79149	2.51518	0.993972	1	0.0675402	2.9199e-13	1.48	[]	0.00091861			ENSG00000168792	ENST00000307201
ABHD15	long_exon	unconstrained	28	6	5.99654	0.214286	0.214162	1.00058	1.77282	0.610403	0.837622	0.275898	2.9199e-13	1.48	[]	0.00091861			ENSG00000168792	ENST00000307201
ABHD15	distal_nmd	unconstrained	62	13	12.2524	0.209677	0.197619	1.06102	1.58159	0.689946	0.883599	0.912469	2.9199e-13	1.48	[]	0.00091861			ENSG00000168792	ENST00000307201
ABHD16A	transcript	indeterminate	189	24	36.5059	0.126984	0.193153	0.657427	0.900394	0.00419222	0.0114751	0.0525531	3.8708e-07	0.686	[]	0.0562653	Spastic paraplegia 86, autosomal recessive	Autosomal recessive	ENSG00000204427	ENST00000395952
ABHD16A	nmd_target	indeterminate	161	20	31.5813	0.124224	0.196157	0.633287	0.894044	0.00374556	0.0264049	0.0160462	3.8708e-07	0.686	[]	0.0562653	Spastic paraplegia 86, autosomal recessive	Autosomal recessive	ENSG00000204427	ENST00000395952
ABHD16A	start_proximal	unconstrained	17	3	2.79793	0.176471	0.164584	1.07222	2.40389	0.701974	0.890296	0.869371	3.8708e-07	0.686	[]	0.0562653	Spastic paraplegia 86, autosomal recessive	Autosomal recessive	ENSG00000204427	ENST00000395952
ABHD16A	distal_nmd	unconstrained	11	1	2.12677	0.0909091	0.193343	0.470197	1.88453	0.328281	0.620118	0.57008	3.8708e-07	0.686	[]	0.0562653	Spastic paraplegia 86, autosomal recessive	Autosomal recessive	ENSG00000204427	ENST00000395952
ABHD16B	transcript	unconstrained	130	34	30.463	0.261538	0.234331	1.11611	1.41903	0.816521	0.885732	0.976997	3.4356e-09	1.955	[]	0.00148749			ENSG00000183260	ENST00000369916
ABHD16B	start_proximal	unconstrained	14	1	2.809	0.0714286	0.200643	0.355998	1.47892	0.182353	0.448643	0.194677	3.4356e-09	1.955	[]	0.00148749			ENSG00000183260	ENST00000369916
ABHD16B	distal_nmd	unconstrained	116	33	27.654	0.284483	0.238396	1.19332	1.51585	0.913031	0.984067	0.992205	3.4356e-09	1.955	[]	0.00148749			ENSG00000183260	ENST00000369916
ABHD17A	transcript	indeterminate	93	6	19.3485	0.0645161	0.208048	0.310102	0.592957	6.49069e-05	0.000256954	2.61372e-16	0.21012	0.783	[]	0.057452			ENSG00000129968	ENST00000292577
ABHD17A	nmd_target	indeterminate	50	1	11.9402	0.02	0.238805	0.0837504	0.382732	9.89874e-06	0.000132627	5.4537e-09	0.21012	0.783	[]	0.057452			ENSG00000129968	ENST00000292577
ABHD17A	start_proximal	unconstrained	13	2	1.70118	0.153846	0.13086	1.17566	3.13388	0.765742	0.923182	0.00358892	0.21012	0.783	[]	0.057452			ENSG00000129968	ENST00000292577
ABHD17A	distal_nmd	unconstrained	30	3	5.70704	0.1	0.190235	0.525666	1.25423	0.136439	0.378177	2.33012e-07	0.21012	0.783	[]	0.057452			ENSG00000129968	ENST00000292577
ABHD17B	transcript	indeterminate	129	6	18.5395	0.0465116	0.143717	0.323633	0.624368	4.09078e-05	0.00016827	0.78579	0.8572	0.58	[]	0.0785114			ENSG00000107362	ENST00000333421
ABHD17B	nmd_target	indeterminate	66	4	10.4992	0.0606061	0.159078	0.380983	0.838224	0.00247593	0.0186321	0.539428	0.8572	0.58	[]	0.0785114			ENSG00000107362	ENST00000333421
ABHD17B	start_proximal	unconstrained	24	1	3.10928	0.0416667	0.129553	0.321618	1.41172	0.156127	0.4106	0.920084	0.8572	0.58	[]	0.0785114			ENSG00000107362	ENST00000333421
ABHD17B	distal_nmd	indeterminate	39	1	4.93107	0.025641	0.126438	0.202796	0.917069	0.0277356	0.130653	0.672599	0.8572	0.58	[]	0.0785114			ENSG00000107362	ENST00000333421
ABHD17C	transcript	indeterminate	102	9	21.1313	0.0882353	0.20717	0.425908	0.71883	0.00048876	0.00162914	0.908116	0.012798	0.92	[]	0.155141			ENSG00000136379	ENST00000258884
ABHD17C	nmd_target	indeterminate	57	4	12.7204	0.0701754	0.223164	0.314456	0.687537	0.00139124	0.0112629	0.475384	0.012798	0.92	[]	0.155141			ENSG00000136379	ENST00000258884
ABHD17C	start_proximal	unconstrained	15	3	2.79165	0.2	0.18611	1.07464	2.36304	0.703886	0.891129	0.999074	0.012798	0.92	[]	0.155141			ENSG00000136379	ENST00000258884
ABHD17C	long_exon	indeterminate	1	0	0.350774	0	0.350774	0	2.7083	0.649226	0.85957	0.0199077	0.012798	0.92	[]	0.155141			ENSG00000136379	ENST00000258884
ABHD17C	distal_nmd	indeterminate	29	2	5.26856	0.0689655	0.181675	0.37961	1.10946	0.0497182	0.197429	0.934552	0.012798	0.92	[]	0.155141			ENSG00000136379	ENST00000258884
ABHD18	transcript	unconstrained	218	32	36.2261	0.146789	0.166175	0.883342	1.15604	0.223496	0.339967	0.628722	9.8961e-07	1.028	[]	0.00280885			ENSG00000164074	ENST00000645843
ABHD18	nmd_target	unconstrained	178	28	30.3672	0.157303	0.170602	0.922047	1.22655	0.341435	0.632545	0.758017	9.8961e-07	1.028	[]	0.00280885			ENSG00000164074	ENST00000645843
ABHD18	start_proximal	unconstrained	25	1	3.24697	0.04	0.129879	0.307979	1.35604	0.131215	0.368989	0.103987	9.8961e-07	1.028	[]	0.00280885			ENSG00000164074	ENST00000645843
ABHD18	distal_nmd	unconstrained	15	3	2.61185	0.2	0.174124	1.14861	2.5257	0.753621	0.916954	0.778504	9.8961e-07	1.028	[]	0.00280885			ENSG00000164074	ENST00000645843
ABHD2	transcript	indeterminate	159	15	26.1269	0.0943396	0.16432	0.574121	0.861408	0.00521308	0.013914	0.246848	0.54563	0.571	[]	0.0607322			ENSG00000140526	ENST00000352732
ABHD2	nmd_target	indeterminate	115	8	17.9503	0.0695652	0.15609	0.445674	0.781709	0.00305898	0.022302	0.258492	0.54563	0.571	[]	0.0607322			ENSG00000140526	ENST00000352732
ABHD2	start_proximal	unconstrained	13	2	2.0857	0.153846	0.160438	0.958912	2.55612	0.654079	0.862104	0.167631	0.54563	0.571	[]	0.0607322			ENSG00000140526	ENST00000352732
ABHD2	distal_nmd	unconstrained	31	5	6.09089	0.16129	0.19648	0.820898	1.57595	0.397565	0.68411	0.74839	0.54563	0.571	[]	0.0607322			ENSG00000140526	ENST00000352732
ABHD3	transcript	unconstrained	172	27	25.5993	0.156977	0.148833	1.05472	1.41041	0.678577	0.780923	0.806897	2.0314e-15	1.212	[]	0.00182651			ENSG00000158201	ENST00000289119
ABHD3	nmd_target	unconstrained	131	21	19.3301	0.160305	0.147558	1.08639	1.50839	0.728901	0.90335	0.844091	2.0314e-15	1.212	[]	0.00182651			ENSG00000158201	ENST00000289119
ABHD3	start_proximal	unconstrained	16	4	2.37184	0.25	0.14824	1.68645	3.26764	0.933875	0.990909	0.959992	2.0314e-15	1.212	[]	0.00182651			ENSG00000158201	ENST00000289119
ABHD3	distal_nmd	unconstrained	25	2	3.89739	0.08	0.155896	0.513164	1.48202	0.212648	0.491032	0.0787201	2.0314e-15	1.212	[]	0.00182651			ENSG00000158201	ENST00000289119
ABHD4	transcript	unconstrained	112	24	27.0712	0.214286	0.241708	0.886549	1.19118	0.253231	0.373675	0.533223	9.6185e-10	1.039	[]	0.00732257			ENSG00000100439	ENST00000428304
ABHD4	nmd_target	unconstrained	74	15	18.6282	0.202703	0.251732	0.805231	1.17119	0.150599	0.401804	0.337121	9.6185e-10	1.039	[]	0.00732257			ENSG00000100439	ENST00000428304
ABHD4	start_proximal	unconstrained	20	6	5.01343	0.3	0.250671	1.19679	2.02583	0.793294	0.935049	0.646556	9.6185e-10	1.039	[]	0.00732257			ENSG00000100439	ENST00000428304
ABHD4	distal_nmd	unconstrained	18	3	3.42962	0.166667	0.190534	0.874733	1.97696	0.549577	0.799401	0.872114	9.6185e-10	1.039	[]	0.00732257			ENSG00000100439	ENST00000428304
ABHD5	transcript	indeterminate	154	21	28.8822	0.136364	0.187547	0.727091	1.01521	0.0333838	0.0703202	0.949302	3.3648e-07	0.923	[]	0.0144602	Chanarin-Dorfman syndrome	Autosomal recessive	ENSG00000011198	ENST00000644371
ABHD5	nmd_target	unconstrained	102	15	18.9781	0.147059	0.18606	0.790383	1.16831	0.142456	0.388851	0.865649	3.3648e-07	0.923	[]	0.0144602	Chanarin-Dorfman syndrome	Autosomal recessive	ENSG00000011198	ENST00000644371
ABHD5	start_proximal	unconstrained	30	3	5.23646	0.1	0.174549	0.572906	1.36694	0.19299	0.463945	0.959551	3.3648e-07	0.923	[]	0.0144602	Chanarin-Dorfman syndrome	Autosomal recessive	ENSG00000011198	ENST00000644371
ABHD5	distal_nmd	unconstrained	22	3	4.66763	0.136364	0.212165	0.642725	1.489	0.245795	0.531905	0.640674	3.3648e-07	0.923	[]	0.0144602	Chanarin-Dorfman syndrome	Autosomal recessive	ENSG00000011198	ENST00000644371
ABHD6	transcript	unconstrained	121	18	19.2373	0.14876	0.158986	0.935683	1.33707	0.430529	0.559105	0.167024	1.687e-08	1.068	[]	0.0125196			ENSG00000163686	ENST00000478253
ABHD6	nmd_target	unconstrained	75	10	11.7849	0.133333	0.157131	0.848546	1.3725	0.33773	0.628853	0.148443	1.687e-08	1.068	[]	0.0125196			ENSG00000163686	ENST00000478253
ABHD6	start_proximal	unconstrained	19	6	3.43716	0.315789	0.180903	1.74563	2.92957	0.968436	1	0.476874	1.687e-08	1.068	[]	0.0125196			ENSG00000163686	ENST00000478253
ABHD6	distal_nmd	unconstrained	27	2	4.01527	0.0740741	0.148714	0.498099	1.44775	0.19134	0.461492	0.505983	1.687e-08	1.068	[]	0.0125196			ENSG00000163686	ENST00000478253
ABHD8	transcript	indeterminate	119	10	22.0738	0.0840336	0.185494	0.453026	0.745956	0.000212412	0.000759471	0.321733	0.24812	0.664	[]	0.0996429			ENSG00000127220	ENST00000247706
ABHD8	nmd_target	indeterminate	71	4	13.1257	0.056338	0.184868	0.304747	0.672362	0.000189598	0.00192317	0.435966	0.24812	0.664	[]	0.0996429			ENSG00000127220	ENST00000247706
ABHD8	start_proximal	indeterminate	10	0	0.942023	0	0.0942023	0	2.74798	0.364969	0.654992	0.140795	0.24812	0.664	[]	0.0996429			ENSG00000127220	ENST00000247706
ABHD8	long_exon	indeterminate	17	1	4.60957	0.0588235	0.271151	0.21694	0.922455	0.000883268	0.0075876	0.817893	0.24812	0.664	[]	0.0996429			ENSG00000127220	ENST00000247706
ABHD8	distal_nmd	unconstrained	21	5	3.39654	0.238095	0.16174	1.47209	2.70172	0.901874	0.979751	0.286332	0.24812	0.664	[]	0.0996429			ENSG00000127220	ENST00000247706
ABI1	transcript	indeterminate	170	5	28.0162	0.0294118	0.164801	0.178468	0.36919	4.85968e-12	5.14557e-11	0.0455384	0.99979	0.411	[]	0.154761			ENSG00000136754	ENST00000376140
ABI1	nmd_target	constrained	106	4	18.5697	0.0377358	0.175186	0.215404	0.481039	6.31723e-08	1.27668e-06	0.0886066	0.99979	0.411	[]	0.154761			ENSG00000136754	ENST00000376140
ABI1	start_proximal	indeterminate	26	0	3.43817	0	0.132237	0	0.822992	0.0184784	0.0962158	0.76389	0.99979	0.411	[]	0.154761			ENSG00000136754	ENST00000376140
ABI1	distal_nmd	indeterminate	38	1	6.00827	0.0263158	0.158112	0.166437	0.751706	0.00355979	0.0253133	0.0372854	0.99979	0.411	[]	0.154761			ENSG00000136754	ENST00000376140
ABI2	transcript	indeterminate	175	13	30.0134	0.0742857	0.171505	0.43314	0.673516	1.57302e-05	6.91432e-05	0.0484084	0.44464	0.585	[]	0.123768			ENSG00000138443	ENST00000261018
ABI2	nmd_target	indeterminate	114	10	20.912	0.0877193	0.183439	0.478194	0.786358	0.000605235	0.00544193	0.0405799	0.44464	0.585	[]	0.123768			ENSG00000138443	ENST00000261018
ABI2	start_proximal	unconstrained	22	2	3.79432	0.0909091	0.172469	0.527104	1.50442	0.224936	0.507067	0.532964	0.44464	0.585	[]	0.123768			ENSG00000138443	ENST00000261018
ABI2	distal_nmd	indeterminate	39	1	5.30708	0.025641	0.136079	0.188427	0.852094	0.0178079	0.0936218	0.430225	0.44464	0.585	[]	0.123768			ENSG00000138443	ENST00000261018
ABI3	transcript	indeterminate	103	11	17.1479	0.106796	0.166484	0.641478	1.02458	0.0454454	0.0918066	0.657163	2.6177e-07	1.114	[]	0.00548033			ENSG00000108798	ENST00000225941
ABI3	nmd_target	unconstrained	52	6	9.20346	0.115385	0.17699	0.651929	1.21525	0.1311	0.36876	0.375215	2.6177e-07	1.114	[]	0.00548033			ENSG00000108798	ENST00000225941
ABI3	start_proximal	unconstrained	18	1	3.37564	0.0555556	0.187536	0.29624	1.26728	0.10528	0.322423	0.862723	2.6177e-07	1.114	[]	0.00548033			ENSG00000108798	ENST00000225941
ABI3	distal_nmd	unconstrained	33	4	4.5688	0.121212	0.138449	0.875503	1.85089	0.507526	0.770397	0.816049	2.6177e-07	1.114	[]	0.00548033			ENSG00000108798	ENST00000225941
ABI3BP	transcript	unconstrained	631	84	95.3308	0.133122	0.151079	0.881142	1.04211	0.0865725	0.157732	0.462383	8.88e-43	0.946	[]	0.00519947			ENSG00000154175	ENST00000471714
ABI3BP	nmd_target	unconstrained	587	77	88.0687	0.131175	0.150032	0.874318	1.04201	0.082622	0.27597	0.670637	8.88e-43	0.946	[]	0.00519947			ENSG00000154175	ENST00000471714
ABI3BP	start_proximal	unconstrained	14	2	1.27415	0.142857	0.0910109	1.56967	4.23455	0.884791	0.973533	0.0909383	8.88e-43	0.946	[]	0.00519947			ENSG00000154175	ENST00000471714
ABI3BP	distal_nmd	unconstrained	30	5	5.98796	0.166667	0.199599	0.835008	1.59806	0.419111	0.703262	0.0624048	8.88e-43	0.946	[]	0.00519947			ENSG00000154175	ENST00000471714
ABITRAM	transcript	unconstrained	81	10	12.4928	0.123457	0.154231	0.800464	1.2994	0.253122	0.373589	0.141561	8.0019e-05	1.176	[]	0.00113616			ENSG00000119328	ENST00000322940
ABITRAM	nmd_target	unconstrained	31	3	3.63432	0.0967742	0.117236	0.825465	1.97467	0.494645	0.761203	0.130532	8.0019e-05	1.176	[]	0.00113616			ENSG00000119328	ENST00000322940
ABITRAM	start_proximal	unconstrained	22	6	5.27608	0.272727	0.239822	1.13721	1.95351	0.777369	0.927953	0.402294	8.0019e-05	1.176	[]	0.00113616			ENSG00000119328	ENST00000322940
ABITRAM	distal_nmd	unconstrained	28	1	3.58235	0.0357143	0.127941	0.279146	1.23891	0.0996256	0.311299	0.427506	8.0019e-05	1.176	[]	0.00113616			ENSG00000119328	ENST00000322940
ABL1	transcript	constrained	379	7	61.5824	0.0184697	0.162487	0.113669	0.211775	3.95539e-30	1.88625e-28	0.956766	1	0.19	[]	0.224242	Leukemia, Philadelphia chromosome-positive, resistant to imatinib;Congenital heart defects and skeletal malformations syndrome	Other;Autosomal dominant	ENSG00000097007	ENST00000318560
ABL1	nmd_target	constrained	197	2	31.5289	0.0101523	0.160045	0.0634338	0.197517	1.54055e-15	8.30839e-14	0.43852	1	0.19	[]	0.224242	Leukemia, Philadelphia chromosome-positive, resistant to imatinib;Congenital heart defects and skeletal malformations syndrome	Other;Autosomal dominant	ENSG00000097007	ENST00000318560
ABL1	start_proximal	indeterminate	20	0	2.83099	0	0.14155	0	0.982754	0.0385258	0.164979	0.809047	1	0.19	[]	0.224242	Leukemia, Philadelphia chromosome-positive, resistant to imatinib;Congenital heart defects and skeletal malformations syndrome	Other;Autosomal dominant	ENSG00000097007	ENST00000318560
ABL1	distal_nmd	constrained	162	5	27.2225	0.0308642	0.16804	0.183672	0.379648	5.06906e-14	2.33164e-12	0.988836	1	0.19	[]	0.224242	Leukemia, Philadelphia chromosome-positive, resistant to imatinib;Congenital heart defects and skeletal malformations syndrome	Other;Autosomal dominant	ENSG00000097007	ENST00000318560
ABL2	transcript	indeterminate	428	39	71.0485	0.0911215	0.166001	0.548921	0.706842	1.11576e-07	6.78114e-07	0.402187	0.00095775	0.579	[]	0.052227			ENSG00000143322	ENST00000502732
ABL2	nmd_target	indeterminate	230	18	36.2989	0.0782609	0.157821	0.495883	0.721358	2.78585e-05	0.000340624	0.424829	0.00095775	0.579	[]	0.052227			ENSG00000143322	ENST00000502732
ABL2	start_proximal	unconstrained	7	1	2.0001	0.142857	0.285729	0.499975	1.82237	0.346531	0.637088	0.811195	0.00095775	0.579	[]	0.052227			ENSG00000143322	ENST00000502732
ABL2	distal_nmd	indeterminate	191	20	32.7495	0.104712	0.171463	0.610696	0.866158	0.00139908	0.0113182	0.352013	0.00095775	0.579	[]	0.052227			ENSG00000143322	ENST00000502732
ABLIM1	transcript	constrained	314	18	48.1889	0.0573248	0.153468	0.37353	0.546201	1.586e-09	1.23326e-08	0.534513	0.687	0.515	[]	0.0922428			ENSG00000099204	ENST00000533213
ABLIM1	nmd_target	constrained	274	13	43.3153	0.0474453	0.158085	0.300125	0.470477	8.02247e-11	2.50284e-09	0.724597	0.687	0.515	[]	0.0922428			ENSG00000099204	ENST00000533213
ABLIM1	start_proximal	unconstrained	17	3	1.33858	0.176471	0.0787402	2.24117	5.02464	0.961125	0.997545	0.284858	0.687	0.515	[]	0.0922428			ENSG00000099204	ENST00000533213
ABLIM1	distal_nmd	unconstrained	23	2	3.53498	0.0869565	0.153695	0.565774	1.62171	0.237013	0.521812	0.164438	0.687	0.515	[]	0.0922428			ENSG00000099204	ENST00000533213
ABLIM2	transcript	indeterminate	240	26	45.9658	0.108333	0.191524	0.565638	0.768181	3.56839e-05	0.000148088	0.418628	7.4633e-10	0.744	[]	0.0243326			ENSG00000163995	ENST00000447017
ABLIM2	nmd_target	indeterminate	201	22	38.5829	0.109453	0.191955	0.570201	0.794944	0.000163952	0.0016892	0.68446	7.4633e-10	0.744	[]	0.0243326			ENSG00000163995	ENST00000447017
ABLIM2	start_proximal	unconstrained	18	2	3.15442	0.111111	0.175246	0.634031	1.77044	0.350332	0.640631	0.071196	7.4633e-10	0.744	[]	0.0243326			ENSG00000163995	ENST00000447017
ABLIM2	distal_nmd	unconstrained	21	2	4.22848	0.0952381	0.201356	0.472983	1.34365	0.126803	0.361533	0.285736	7.4633e-10	0.744	[]	0.0243326			ENSG00000163995	ENST00000447017
ABLIM3	transcript	indeterminate	292	24	47.302	0.0821918	0.161993	0.507378	0.701535	5.96969e-06	2.78975e-05	0.0474044	7.3582e-10	0.691	[]	0.021631			ENSG00000173210	ENST00000309868
ABLIM3	nmd_target	indeterminate	251	20	40.1324	0.0796813	0.15989	0.49835	0.710992	2.20556e-05	0.000275174	0.035361	7.3582e-10	0.691	[]	0.021631			ENSG00000173210	ENST00000309868
ABLIM3	start_proximal	unconstrained	19	2	3.16732	0.105263	0.166701	0.631449	1.77445	0.35207	0.642159	0.72281	7.3582e-10	0.691	[]	0.021631			ENSG00000173210	ENST00000309868
ABLIM3	distal_nmd	unconstrained	22	2	4.00225	0.0909091	0.18192	0.49972	1.42627	0.161926	0.419518	0.387061	7.3582e-10	0.691	[]	0.021631			ENSG00000173210	ENST00000309868
ABO	transcript	unconstrained	113	22	22.5019	0.19469	0.199132	0.977694	1.33675	0.508062	0.634007	0.839303	2.3031e-06	1.418	[]				ENSG00000175164	ENST00000611156
ABO	nmd_target	unconstrained	18	4	3.51674	0.222222	0.195375	1.13742	2.24636	0.741857	0.91055	0.406908	2.3031e-06	1.418	[]				ENSG00000175164	ENST00000611156
ABO	start_proximal	unconstrained	14	2	2.8102	0.142857	0.200729	0.711692	1.91995	0.427951	0.710385	0.337245	2.3031e-06	1.418	[]				ENSG00000175164	ENST00000611156
ABO	distal_nmd	unconstrained	81	16	16.175	0.197531	0.199691	0.989182	1.42433	0.547086	0.798081	0.946534	2.3031e-06	1.418	[]				ENSG00000175164	ENST00000611156
ABR	transcript	constrained	301	16	49.3201	0.0531561	0.163854	0.324411	0.485907	1.41127e-10	1.25487e-09	0.748562	0.99996	0.432	[]	0.103422			ENSG00000159842	ENST00000302538
ABR	nmd_target	constrained	265	12	42.0232	0.045283	0.158578	0.285557	0.456159	1.98321e-10	5.89319e-09	0.596472	0.99996	0.432	[]	0.103422			ENSG00000159842	ENST00000302538
ABR	start_proximal	unconstrained	22	2	4.17175	0.0909091	0.189625	0.479415	1.36831	0.1697	0.430806	0.899502	0.99996	0.432	[]	0.103422			ENSG00000159842	ENST00000302538
ABR	distal_nmd	unconstrained	14	2	3.1252	0.142857	0.223228	0.63996	1.72644	0.353886	0.643793	0.79777	0.99996	0.432	[]	0.103422			ENSG00000159842	ENST00000302538
ABRA	transcript	unconstrained	157	22	28.8441	0.140127	0.18372	0.762722	1.05601	0.0694264	0.131011	0.866676	9.3408e-07	0.994	[]	0.00167523			ENSG00000174429	ENST00000311955
ABRA	nmd_target	unconstrained	49	6	7.31166	0.122449	0.149218	0.820607	1.52424	0.379662	0.668592	0.442939	9.3408e-07	0.994	[]	0.00167523			ENSG00000174429	ENST00000311955
ABRA	start_proximal	unconstrained	18	3	4.69459	0.166667	0.260811	0.639033	1.44426	0.235636	0.520222	0.979581	9.3408e-07	0.994	[]	0.00167523			ENSG00000174429	ENST00000311955
ABRA	long_exon	unconstrained	18	4	3.22399	0.222222	0.17911	1.2407	2.45035	0.800801	0.938083	0.758162	9.3408e-07	0.994	[]	0.00167523			ENSG00000174429	ENST00000311955
ABRA	distal_nmd	unconstrained	72	9	13.6138	0.125	0.189081	0.661093	1.10001	0.073103	0.25525	0.683674	9.3408e-07	0.994	[]	0.00167523			ENSG00000174429	ENST00000311955
ABRACL	transcript	unconstrained	31	3	3.88793	0.0967742	0.125417	0.771618	1.84586	0.431855	0.560321	0.223878	0.11373	1.244	[]	0.0294248			ENSG00000146386	ENST00000367660
ABRACL	start_proximal	unconstrained	19	1	1.36383	0.0526316	0.0717804	0.733231	3.15371	0.599	0.830826	0.730938	0.11373	1.244	[]	0.0294248			ENSG00000146386	ENST00000367660
ABRACL	distal_nmd	unconstrained	12	2	2.52411	0.166667	0.210342	0.79236	2.08282	0.529741	0.786074	0.0357447	0.11373	1.244	[]	0.0294248			ENSG00000146386	ENST00000367660
ABRAXAS1	transcript	indeterminate	184	15	27.9135	0.0815217	0.151704	0.537375	0.809166	0.000986895	0.00311364	0.0102314	4.4342e-05	1.348	[]	0.00146609			ENSG00000163322	ENST00000321945
ABRAXAS1	nmd_target	unconstrained	100	10	14.5517	0.1	0.145517	0.687204	1.12507	0.0949108	0.302113	8.96753e-05	4.4342e-05	1.348	[]	0.00146609			ENSG00000163322	ENST00000321945
ABRAXAS1	start_proximal	unconstrained	12	1	2.1418	0.0833333	0.178483	0.466898	1.89755	0.327753	0.619576	0.970554	4.4342e-05	1.348	[]	0.00146609			ENSG00000163322	ENST00000321945
ABRAXAS1	distal_nmd	indeterminate	72	4	11.22	0.0555556	0.155833	0.356507	0.786963	0.00234945	0.0178103	0.233715	4.4342e-05	1.348	[]	0.00146609			ENSG00000163322	ENST00000321945
ABRAXAS2	transcript	indeterminate	167	10	26.0286	0.0598802	0.15586	0.384192	0.638093	1.968e-05	8.53379e-05	0.413709	0.43101	0.641	[]	0.030338			ENSG00000165660	ENST00000298492
ABRAXAS2	nmd_target	indeterminate	83	4	12.8677	0.0481928	0.155033	0.310856	0.689493	0.00094009	0.00802073	0.235741	0.43101	0.641	[]	0.030338			ENSG00000165660	ENST00000298492
ABRAXAS2	start_proximal	indeterminate	18	0	2.43592	0	0.135329	0	1.13293	0.0629522	0.231652	0.996985	0.43101	0.641	[]	0.030338			ENSG00000165660	ENST00000298492
ABRAXAS2	distal_nmd	indeterminate	66	6	10.725	0.0909091	0.1625	0.55944	1.05575	0.0451139	0.184748	0.153291	0.43101	0.641	[]	0.030338			ENSG00000165660	ENST00000298492
ABT1	transcript	unconstrained	95	12	14.1999	0.126316	0.149472	0.845077	1.31538	0.31101	0.437568	0.994363	0.00013349	1.201	[]	0.00635157			ENSG00000146109	ENST00000274849
ABT1	nmd_target	unconstrained	26	4	3.48372	0.153846	0.133989	1.1482	2.37513	0.744333	0.912075	0.997456	0.00013349	1.201	[]	0.00635157			ENSG00000146109	ENST00000274849
ABT1	start_proximal	unconstrained	25	4	3.37193	0.16	0.134877	1.18626	2.44377	0.76516	0.922965	0.947559	0.00013349	1.201	[]	0.00635157			ENSG00000146109	ENST00000274849
ABT1	distal_nmd	unconstrained	44	4	7.34424	0.0909091	0.166915	0.544645	1.17472	0.107668	0.326832	0.707124	0.00013349	1.201	[]	0.00635157			ENSG00000146109	ENST00000274849
ABTB1	transcript	unconstrained	148	26	26.3504	0.175676	0.178043	0.986703	1.32153	0.524387	0.648863	0.985276	1.4167e-12	1.004	[]	0.00192027			ENSG00000114626	ENST00000232744
ABTB1	nmd_target	unconstrained	100	18	18.1367	0.18	0.181367	0.99246	1.40678	0.555373	0.80341	0.88903	1.4167e-12	1.004	[]	0.00192027			ENSG00000114626	ENST00000232744
ABTB1	start_proximal	unconstrained	22	6	4.52474	0.272727	0.20567	1.32604	2.27789	0.894809	0.977077	0.962409	1.4167e-12	1.004	[]	0.00192027			ENSG00000114626	ENST00000232744
ABTB1	distal_nmd	unconstrained	26	2	3.68889	0.0769231	0.14188	0.542168	1.571	0.250468	0.537073	0.939529	1.4167e-12	1.004	[]	0.00192027			ENSG00000114626	ENST00000232744
ABTB2	transcript	indeterminate	300	34	61.968	0.113333	0.20656	0.54867	0.716543	2.35991e-06	1.17466e-05	0.513442	3.4257e-10	0.733	[]	0.0332283			ENSG00000166016	ENST00000435224
ABTB2	nmd_target	indeterminate	227	25	46.4072	0.110132	0.204437	0.53871	0.735754	2.33138e-05	0.000289509	0.439961	3.4257e-10	0.733	[]	0.0332283			ENSG00000166016	ENST00000435224
ABTB2	start_proximal	unconstrained	19	4	4.0835	0.210526	0.214921	0.979551	1.95011	0.613239	0.839237	0.767821	3.4257e-10	0.733	[]	0.0332283			ENSG00000166016	ENST00000435224
ABTB2	long_exon	unconstrained	29	4	7.09984	0.137931	0.244822	0.563393	1.17788	0.112951	0.336989	0.544869	3.4257e-10	0.733	[]	0.0332283			ENSG00000166016	ENST00000435224
ABTB2	distal_nmd	indeterminate	25	1	4.37752	0.04	0.175101	0.22844	1.00582	0.0401938	0.170326	0.545284	3.4257e-10	0.733	[]	0.0332283			ENSG00000166016	ENST00000435224
ACAA1	transcript	unconstrained	110	21	20.2635	0.190909	0.184214	1.03635	1.42848	0.644541	0.752372	0.438017	1.3727e-14	1.2	[]	0.00390864			ENSG00000060971	ENST00000333167
ACAA1	nmd_target	unconstrained	87	15	14.3792	0.172414	0.165278	1.04318	1.53076	0.654528	0.86239	0.0555985	1.3727e-14	1.2	[]	0.00390864			ENSG00000060971	ENST00000333167
ACAA1	start_proximal	unconstrained	9	2	2.54418	0.222222	0.282687	0.786108	1.94435	0.507011	0.769972	0.912902	1.3727e-14	1.2	[]	0.00390864			ENSG00000060971	ENST00000333167
ACAA1	distal_nmd	unconstrained	14	4	3.34016	0.285714	0.238583	1.19755	2.26339	0.819065	0.946548	0.994267	1.3727e-14	1.2	[]	0.00390864			ENSG00000060971	ENST00000333167
ACAA2	transcript	unconstrained	153	21	24.1593	0.137255	0.157904	0.869231	1.21342	0.257826	0.378985	0.0110747	1.9313e-09	1.149	[]	0.00103546			ENSG00000167315	ENST00000285093
ACAA2	nmd_target	unconstrained	116	15	16.7438	0.12931	0.144343	0.895854	1.33094	0.369664	0.659601	0.133976	1.9313e-09	1.149	[]	0.00103546			ENSG00000167315	ENST00000285093
ACAA2	start_proximal	unconstrained	16	4	3.32291	0.25	0.207682	1.20376	2.3324	0.836979	0.954079	0.017799	1.9313e-09	1.149	[]	0.00103546			ENSG00000167315	ENST00000285093
ACAA2	distal_nmd	unconstrained	21	2	4.09258	0.0952381	0.194885	0.48869	1.38827	0.147188	0.396023	0.0927497	1.9313e-09	1.149	[]	0.00103546			ENSG00000167315	ENST00000285093
ACACA	transcript	indeterminate	844	60	144.181	0.07109	0.17083	0.416144	0.511497	1.11045e-23	3.32885e-22	0.0129788	1	0.374	[]				ENSG00000278540	ENST00000616317
ACACA	nmd_target	indeterminate	805	54	136.054	0.0670807	0.169011	0.396903	0.493599	3.60819e-24	4.19251e-22	0.00628152	1	0.374	[]				ENSG00000278540	ENST00000616317
ACACA	start_proximal	unconstrained	22	5	4.57402	0.227273	0.20791	1.09313	2.01914	0.708828	0.89321	0.0694766	1	0.374	[]				ENSG00000278540	ENST00000616317
ACACA	distal_nmd	unconstrained	17	1	3.55329	0.0588235	0.209017	0.28143	1.19667	0.0516701	0.202793	0.997354	1	0.374	[]				ENSG00000278540	ENST00000616317
ACACB	transcript	indeterminate	801	111	136.684	0.138577	0.170641	0.812094	0.939227	0.0034956	0.00975588	0.0103658	2.4266e-49	0.844	[]	0.00146375			ENSG00000076555	ENST00000338432
ACACB	nmd_target	indeterminate	755	106	128.731	0.140397	0.170504	0.823425	0.955406	0.00721359	0.0454371	0.00680383	2.4266e-49	0.844	[]	0.00146375			ENSG00000076555	ENST00000338432
ACACB	start_proximal	unconstrained	20	3	3.23166	0.15	0.161583	0.928316	2.12686	0.591109	0.826264	0.466446	2.4266e-49	0.844	[]	0.00146375			ENSG00000076555	ENST00000338432
ACACB	long_exon	indeterminate	11	0	1.70935	0	0.155396	0	1.53417	0.143941	0.391273	0.895052	2.4266e-49	0.844	[]	0.00146375			ENSG00000076555	ENST00000338432
ACACB	distal_nmd	unconstrained	15	2	3.012	0.133333	0.2008	0.664011	1.80997	0.369871	0.659805	0.494395	2.4266e-49	0.844	[]	0.00146375			ENSG00000076555	ENST00000338432
ACAD10	transcript	unconstrained	369	75	65.3991	0.203252	0.177233	1.14681	1.35863	0.941821	0.972327	0.30301	6.3955e-34	1.051	[]	0.00041621			ENSG00000111271	ENST00000313698
ACAD10	nmd_target	unconstrained	337	63	55.7858	0.186944	0.165537	1.12932	1.36147	0.899293	0.97838	0.150457	6.3955e-34	1.051	[]	0.00041621			ENSG00000111271	ENST00000313698
ACAD10	start_proximal	unconstrained	19	9	5.46397	0.473684	0.287577	1.64715	2.36428	0.988178	1	0.813514	6.3955e-34	1.051	[]	0.00041621			ENSG00000111271	ENST00000313698
ACAD10	distal_nmd	unconstrained	13	3	4.14924	0.230769	0.319173	0.723023	1.54979	0.313416	0.605094	0.904621	6.3955e-34	1.051	[]	0.00041621			ENSG00000111271	ENST00000313698
ACAD11	transcript	unconstrained	328	50	54.0003	0.152439	0.164635	0.925921	1.14765	0.284874	0.409352	0.906963	1.0801e-17	1.011	[]	0.00070334			ENSG00000240303	ENST00000264990
ACAD11	nmd_target	unconstrained	289	44	46.6897	0.152249	0.161556	0.942391	1.18469	0.354428	0.644254	0.968742	1.0801e-17	1.011	[]	0.00070334			ENSG00000240303	ENST00000264990
ACAD11	start_proximal	unconstrained	18	3	3.24232	0.166667	0.180129	0.925264	2.09117	0.587349	0.823877	0.024582	1.0801e-17	1.011	[]	0.00070334			ENSG00000240303	ENST00000264990
ACAD11	distal_nmd	unconstrained	21	3	4.06821	0.142857	0.193724	0.737424	1.69938	0.378291	0.66736	0.784101	1.0801e-17	1.011	[]	0.00070334			ENSG00000240303	ENST00000264990
ACAD8	transcript	unconstrained	133	19	25.3441	0.142857	0.190557	0.749682	1.06286	0.0636257	0.121904	0.182744	6.7651e-14	1.111	[]	0.00441981	Isobutyryl-CoA dehydrogenase deficiency	Autosomal recessive	ENSG00000151498	ENST00000281182
ACAD8	nmd_target	unconstrained	106	14	19.3615	0.132075	0.182656	0.723084	1.08809	0.069019	0.245837	0.0109788	6.7651e-14	1.111	[]	0.00441981	Isobutyryl-CoA dehydrogenase deficiency	Autosomal recessive	ENSG00000151498	ENST00000281182
ACAD8	start_proximal	unconstrained	15	2	2.83417	0.133333	0.188945	0.705673	1.92353	0.42449	0.708302	0.996187	6.7651e-14	1.111	[]	0.00441981	Isobutyryl-CoA dehydrogenase deficiency	Autosomal recessive	ENSG00000151498	ENST00000281182
ACAD8	distal_nmd	unconstrained	12	3	3.14838	0.25	0.262365	0.95287	2.0099	0.611555	0.838151	0.741021	6.7651e-14	1.111	[]	0.00441981	Isobutyryl-CoA dehydrogenase deficiency	Autosomal recessive	ENSG00000151498	ENST00000281182
ACAD9	transcript	indeterminate	191	19	28.7072	0.0994764	0.150299	0.661855	0.9484	0.0141508	0.0333615	0.657708	1.1059e-12	0.885	[]	0.00834838	Mitochondrial complex I deficiency, nuclear type 20	Autosomal recessive	ENSG00000177646	ENST00000308982
ACAD9	nmd_target	indeterminate	159	15	22.6343	0.0943396	0.142354	0.66271	0.994327	0.0329485	0.147936	0.326953	1.1059e-12	0.885	[]	0.00834838	Mitochondrial complex I deficiency, nuclear type 20	Autosomal recessive	ENSG00000177646	ENST00000308982
ACAD9	start_proximal	indeterminate	8	0	1.73418	0	0.216773	0	1.44088	0.001908	0.014844	0.965925	1.1059e-12	0.885	[]	0.00834838	Mitochondrial complex I deficiency, nuclear type 20	Autosomal recessive	ENSG00000177646	ENST00000308982
ACAD9	distal_nmd	unconstrained	24	4	4.33866	0.166667	0.180778	0.921943	1.89076	0.563873	0.808243	0.858074	1.1059e-12	0.885	[]	0.00834838	Mitochondrial complex I deficiency, nuclear type 20	Autosomal recessive	ENSG00000177646	ENST00000308982
ACADL	transcript	unconstrained	186	35	29.4812	0.188172	0.158501	1.1872	1.52447	0.910633	0.951821	0.0899989	3.4389e-14	1.264	[]	0.00210349			ENSG00000115361	ENST00000233710
ACADL	nmd_target	unconstrained	147	26	21.2857	0.176871	0.1448	1.22148	1.63557	0.908925	0.982545	0.014207	3.4389e-14	1.264	[]	0.00210349			ENSG00000115361	ENST00000233710
ACADL	start_proximal	unconstrained	14	3	3.92953	0.214286	0.280681	0.763451	1.65903	0.385176	0.672982	0.820014	3.4389e-14	1.264	[]	0.00210349			ENSG00000115361	ENST00000233710
ACADL	distal_nmd	unconstrained	25	6	4.26597	0.24	0.170639	1.40648	2.45852	0.896265	0.977321	0.782836	3.4389e-14	1.264	[]	0.00210349			ENSG00000115361	ENST00000233710
ACADM	transcript	indeterminate	198	21	29.7605	0.106061	0.150306	0.705633	0.992182	0.0295567	0.0634486	0.698703	6.6928e-12	1.073	[]	0.00586298	Acyl-CoA dehydrogenase, medium chain, deficiency of	Autosomal recessive	ENSG00000117054	ENST00000370841
ACADM	nmd_target	indeterminate	151	12	20.4422	0.0794702	0.135379	0.587021	0.927612	0.0144218	0.0794963	0.699939	6.6928e-12	1.073	[]	0.00586298	Acyl-CoA dehydrogenase, medium chain, deficiency of	Autosomal recessive	ENSG00000117054	ENST00000370841
ACADM	start_proximal	unconstrained	25	6	6.43472	0.24	0.257389	0.932442	1.62991	0.528259	0.78504	0.767469	6.6928e-12	1.073	[]	0.00586298	Acyl-CoA dehydrogenase, medium chain, deficiency of	Autosomal recessive	ENSG00000117054	ENST00000370841
ACADM	distal_nmd	unconstrained	22	3	2.88358	0.136364	0.131072	1.04037	2.41022	0.678547	0.876782	0.373525	6.6928e-12	1.073	[]	0.00586298	Acyl-CoA dehydrogenase, medium chain, deficiency of	Autosomal recessive	ENSG00000117054	ENST00000370841
ACADS	transcript	unconstrained	119	17	21.3986	0.142857	0.17982	0.794445	1.14863	0.161564	0.262891	0.583052	3.4573e-06	0.852	[]	0.00364395	Acyl-CoA dehydrogenase, short-chain, deficiency of	Autosomal recessive	ENSG00000122971	ENST00000242592
ACADS	nmd_target	unconstrained	82	10	14.0296	0.121951	0.171093	0.712777	1.15769	0.132574	0.371646	0.758243	3.4573e-06	0.852	[]	0.00364395	Acyl-CoA dehydrogenase, short-chain, deficiency of	Autosomal recessive	ENSG00000122971	ENST00000242592
ACADS	start_proximal	unconstrained	18	2	3.57762	0.111111	0.198757	0.559031	1.56102	0.260356	0.548293	0.57919	3.4573e-06	0.852	[]	0.00364395	Acyl-CoA dehydrogenase, short-chain, deficiency of	Autosomal recessive	ENSG00000122971	ENST00000242592
ACADS	distal_nmd	unconstrained	19	5	3.79133	0.263158	0.199544	1.3188	2.38442	0.846354	0.958955	0.183836	3.4573e-06	0.852	[]	0.00364395	Acyl-CoA dehydrogenase, short-chain, deficiency of	Autosomal recessive	ENSG00000122971	ENST00000242592
ACADSB	transcript	unconstrained	203	20	27.7356	0.0985222	0.136629	0.721094	1.02423	0.0516086	0.102252	0.55331	7.1168e-07	0.892	[]	0.00091496	2-methylbutyrylglycinuria	Autosomal recessive	ENSG00000196177	ENST00000358776
ACADSB	nmd_target	indeterminate	165	14	22.161	0.0848485	0.134309	0.63174	0.963917	0.0268875	0.127839	0.0557263	7.1168e-07	0.892	[]	0.00091496	2-methylbutyrylglycinuria	Autosomal recessive	ENSG00000196177	ENST00000358776
ACADSB	start_proximal	unconstrained	17	4	2.21666	0.235294	0.130392	1.80452	3.53204	0.950881	0.995454	0.999004	7.1168e-07	0.892	[]	0.00091496	2-methylbutyrylglycinuria	Autosomal recessive	ENSG00000196177	ENST00000358776
ACADSB	distal_nmd	unconstrained	21	2	3.35795	0.0952381	0.159902	0.595601	1.69198	0.291423	0.581954	0.919679	7.1168e-07	0.892	[]	0.00091496	2-methylbutyrylglycinuria	Autosomal recessive	ENSG00000196177	ENST00000358776
ACADVL	transcript	unconstrained	184	30	31.8745	0.163043	0.173231	0.941192	1.23872	0.390733	0.520475	0.998268	2.3072e-22	1.078	[]	0.006488	VLCAD deficiency	Autosomal recessive	ENSG00000072778	ENST00000356839
ACADVL	nmd_target	unconstrained	153	22	24.4463	0.143791	0.15978	0.899932	1.24495	0.325943	0.617797	0.999677	2.3072e-22	1.078	[]	0.006488	VLCAD deficiency	Autosomal recessive	ENSG00000072778	ENST00000356839
ACADVL	start_proximal	unconstrained	9	2	2.29463	0.222222	0.254959	0.871598	2.1558	0.585535	0.822616	0.538151	2.3072e-22	1.078	[]	0.006488	VLCAD deficiency	Autosomal recessive	ENSG00000072778	ENST00000356839
ACADVL	distal_nmd	unconstrained	22	6	5.13354	0.272727	0.233343	1.16878	2.00775	0.793736	0.935239	0.370868	2.3072e-22	1.078	[]	0.006488	VLCAD deficiency	Autosomal recessive	ENSG00000072778	ENST00000356839
ACAN	transcript	constrained	707	37	112.261	0.0523338	0.158785	0.329588	0.429985	5.4576e-21	1.32045e-19	0.114192	1	0.378	[]	0.104639	Short stature and advanced bone age, with or without early-onset osteoarthritis and/or osteochondritis dissecans;Spondyloepimetaphyseal dysplasia, aggrecan type	Autosomal dominant;Autosomal recessive	ENSG00000157766	ENST00000560601
ACAN	nmd_target	constrained	379	22	72.6394	0.0580475	0.191661	0.302866	0.427075	4.37005e-16	2.4946e-14	0.313285	1	0.378	[]	0.104639	Short stature and advanced bone age, with or without early-onset osteoarthritis and/or osteochondritis dissecans;Spondyloepimetaphyseal dysplasia, aggrecan type	Autosomal dominant;Autosomal recessive	ENSG00000157766	ENST00000560601
ACAN	start_proximal	indeterminate	9	0	1.79435	0	0.199372	0	1.4201	0.119236	0.348326	0.974391	1	0.378	[]	0.104639	Short stature and advanced bone age, with or without early-onset osteoarthritis and/or osteochondritis dissecans;Spondyloepimetaphyseal dysplasia, aggrecan type	Autosomal dominant;Autosomal recessive	ENSG00000157766	ENST00000560601
ACAN	long_exon	indeterminate	303	11	34.7105	0.0363036	0.114556	0.316907	0.518312	4.41342e-07	7.69541e-06	0.0394039	1	0.378	[]	0.104639	Short stature and advanced bone age, with or without early-onset osteoarthritis and/or osteochondritis dissecans;Spondyloepimetaphyseal dysplasia, aggrecan type	Autosomal dominant;Autosomal recessive	ENSG00000157766	ENST00000560601
ACAN	distal_nmd	unconstrained	16	4	3.11703	0.25	0.194814	1.28327	2.48645	0.828551	0.950578	0.687067	1	0.378	[]	0.104639	Short stature and advanced bone age, with or without early-onset osteoarthritis and/or osteochondritis dissecans;Spondyloepimetaphyseal dysplasia, aggrecan type	Autosomal dominant;Autosomal recessive	ENSG00000157766	ENST00000560601
ACAP1	transcript	indeterminate	230	22	45.1802	0.0956522	0.196436	0.486939	0.68096	6.1607e-07	3.36152e-06	0.409888	0.0019408	0.58	[]	0.0373425			ENSG00000072818	ENST00000158762
ACAP1	nmd_target	indeterminate	196	18	39.2085	0.0918367	0.200043	0.459084	0.665565	1.07659e-06	1.74236e-05	0.494325	0.0019408	0.58	[]	0.0373425			ENSG00000072818	ENST00000158762
ACAP1	start_proximal	unconstrained	20	2	3.30209	0.1	0.165105	0.605676	1.71175	0.302896	0.594438	0.545367	0.0019408	0.58	[]	0.0373425			ENSG00000072818	ENST00000158762
ACAP1	distal_nmd	unconstrained	14	2	2.66959	0.142857	0.190685	0.749178	2.02108	0.481791	0.751773	0.257819	0.0019408	0.58	[]	0.0373425			ENSG00000072818	ENST00000158762
ACAP2	transcript	constrained	364	22	58.3628	0.0604396	0.160337	0.376953	0.531267	1.61213e-11	1.61092e-10	0.169253	0.99662	0.47	[]	0.0750512			ENSG00000114331	ENST00000326793
ACAP2	nmd_target	constrained	320	18	52.3276	0.05625	0.163524	0.343987	0.503134	5.26526e-12	1.93049e-10	0.123261	0.99662	0.47	[]	0.0750512			ENSG00000114331	ENST00000326793
ACAP2	start_proximal	unconstrained	19	4	1.9629	0.210526	0.103311	2.0378	4.05689	0.966135	0.999357	0.937062	0.99662	0.47	[]	0.0750512			ENSG00000114331	ENST00000326793
ACAP2	distal_nmd	indeterminate	25	0	4.07228	0	0.162891	0	0.693273	0.0089286	0.0540857	0.20518	0.99662	0.47	[]	0.0750512			ENSG00000114331	ENST00000326793
ACAP3	transcript	indeterminate	244	31	52.3649	0.127049	0.21461	0.592	0.78093	6.26217e-05	0.000248912	0.999912	1.5778e-12	0.816	["outlier_syn"]	0.0311877			ENSG00000131584	ENST00000354700
ACAP3	nmd_target	indeterminate	214	28	47.3413	0.130841	0.221221	0.591449	0.790902	0.000123684	0.00131397	0.999751	1.5778e-12	0.816	["outlier_syn"]	0.0311877			ENSG00000131584	ENST00000354700
ACAP3	start_proximal	unconstrained	17	1	2.35283	0.0588235	0.138402	0.42502	1.80723	0.282232	0.572409	0.6981	1.5778e-12	0.816	["outlier_syn"]	0.0311877			ENSG00000131584	ENST00000354700
ACAP3	distal_nmd	unconstrained	13	2	2.67072	0.153846	0.20544	0.748861	1.99619	0.468029	0.741149	0.944972	1.5778e-12	0.816	["outlier_syn"]	0.0311877			ENSG00000131584	ENST00000354700
ACAT1	transcript	indeterminate	138	12	19.061	0.0869565	0.138123	0.629558	0.992451	0.0353317	0.0739139	0.727335	0.00031375	0.799	[]	0.00906378	Alpha-methylacetoacetic aciduria	Autosomal recessive	ENSG00000075239	ENST00000265838
ACAT1	nmd_target	indeterminate	105	7	14.6664	0.0666667	0.13968	0.477281	0.870348	0.00937857	0.0562785	0.166141	0.00031375	0.799	[]	0.00906378	Alpha-methylacetoacetic aciduria	Autosomal recessive	ENSG00000075239	ENST00000265838
ACAT1	start_proximal	unconstrained	13	2	1.93409	0.153846	0.148776	1.03408	2.75648	0.69917	0.888784	0.987222	0.00031375	0.799	[]	0.00906378	Alpha-methylacetoacetic aciduria	Autosomal recessive	ENSG00000075239	ENST00000265838
ACAT1	distal_nmd	unconstrained	20	3	2.46049	0.15	0.123025	1.21927	2.79346	0.781886	0.930118	0.963093	0.00031375	0.799	[]	0.00906378	Alpha-methylacetoacetic aciduria	Autosomal recessive	ENSG00000075239	ENST00000265838
ACAT2	transcript	unconstrained	129	14	17.8124	0.108527	0.13808	0.785971	1.19097	0.181517	0.287876	0.124057	1.885e-06	0.991	[]	0.00975031			ENSG00000120437	ENST00000367048
ACAT2	nmd_target	indeterminate	94	7	12.9407	0.0744681	0.137667	0.540928	0.982963	0.0359263	0.156975	0.130414	1.885e-06	0.991	[]	0.00975031			ENSG00000120437	ENST00000367048
ACAT2	start_proximal	indeterminate	11	0	1.50489	0	0.136808	0	1.74262	0.177657	0.441855	0.801067	1.885e-06	0.991	[]	0.00975031			ENSG00000120437	ENST00000367048
ACAT2	distal_nmd	unconstrained	24	7	3.36675	0.291667	0.140281	2.07915	3.41262	0.994881	1	0.137767	1.885e-06	0.991	[]	0.00975031			ENSG00000120437	ENST00000367048
ACBD3	transcript	constrained	259	18	46.8957	0.0694981	0.181064	0.383831	0.559573	3.20285e-09	2.40227e-08	0.926071	0.0057705	0.634	[]	0.0616556			ENSG00000182827	ENST00000366812
ACBD3	nmd_target	constrained	200	14	38.9666	0.07	0.194833	0.359282	0.550564	1.39225e-08	3.14737e-07	0.940657	0.0057705	0.634	[]	0.0616556			ENSG00000182827	ENST00000366812
ACBD3	start_proximal	unconstrained	8	3	1.50313	0.375	0.187891	1.99583	3.78282	0.971423	1	0.556627	0.0057705	0.634	[]	0.0616556			ENSG00000182827	ENST00000366812
ACBD3	distal_nmd	indeterminate	51	1	6.42599	0.0196078	0.126	0.155618	0.71168	0.00272463	0.0201924	0.666028	0.0057705	0.634	[]	0.0616556			ENSG00000182827	ENST00000366812
ACBD4	transcript	unconstrained	115	25	24.613	0.217391	0.214026	1.01572	1.35587	0.598451	0.713793	0.334601	2.1327e-12	1.091	[]	0.0012527			ENSG00000181513	ENST00000321854
ACBD4	nmd_target	unconstrained	73	14	14.1477	0.191781	0.193805	0.989557	1.46257	0.558224	0.804773	0.518994	2.1327e-12	1.091	[]	0.0012527			ENSG00000181513	ENST00000321854
ACBD4	start_proximal	unconstrained	26	4	5.26122	0.153846	0.202355	0.760279	1.57269	0.353377	0.643364	0.122106	2.1327e-12	1.091	[]	0.0012527			ENSG00000181513	ENST00000321854
ACBD4	distal_nmd	unconstrained	16	7	5.20401	0.4375	0.32525	1.34512	2.04958	0.909671	0.982926	0.571519	2.1327e-12	1.091	[]	0.0012527			ENSG00000181513	ENST00000321854
ACBD5	transcript	indeterminate	236	21	38.7414	0.0889831	0.164159	0.542055	0.765165	0.000233014	0.000826162	0.830834	2.226e-06	0.735	[]	0.020692	Retinal dystrophy with leukodystrophy	Autosomal recessive	ENSG00000107897	ENST00000396271
ACBD5	nmd_target	indeterminate	198	17	31.3294	0.0858586	0.158229	0.542621	0.796334	0.000901068	0.00772144	0.827995	2.226e-06	0.735	[]	0.020692	Retinal dystrophy with leukodystrophy	Autosomal recessive	ENSG00000107897	ENST00000396271
ACBD5	start_proximal	unconstrained	21	4	4.92091	0.190476	0.234329	0.812858	1.64046	0.424717	0.708321	0.68578	2.226e-06	0.735	[]	0.020692	Retinal dystrophy with leukodystrophy	Autosomal recessive	ENSG00000107897	ENST00000396271
ACBD5	distal_nmd	indeterminate	17	0	2.4911	0	0.146535	0	1.10257	0.0551172	0.211783	0.531943	2.226e-06	0.735	[]	0.020692	Retinal dystrophy with leukodystrophy	Autosomal recessive	ENSG00000107897	ENST00000396271
ACBD6	transcript	unconstrained	111	13	18.5734	0.117117	0.167328	0.699926	1.07419	0.0710626	0.133505	0.0585847	1.2148e-05	1.038	[]				ENSG00000230124	ENST00000367595
ACBD6	nmd_target	unconstrained	76	10	12.6294	0.131579	0.166177	0.791802	1.28154	0.24037	0.526007	0.0577972	1.2148e-05	1.038	[]				ENSG00000230124	ENST00000367595
ACBD6	start_proximal	unconstrained	17	2	2.38359	0.117647	0.140211	0.839072	2.32645	0.564952	0.809027	0.458647	1.2148e-05	1.038	[]				ENSG00000230124	ENST00000367595
ACBD6	distal_nmd	indeterminate	18	1	3.5604	0.0555556	0.1978	0.280868	1.20152	0.0489848	0.195297	0.309307	1.2148e-05	1.038	[]				ENSG00000230124	ENST00000367595
ACBD7	transcript	unconstrained	43	4	6.43523	0.0930233	0.149656	0.621579	1.3388	0.191026	0.299669	0.866031	0.00019535	1.517	[]	0.00106635			ENSG00000176244	ENST00000356189
ACBD7	start_proximal	unconstrained	18	2	2.77284	0.111111	0.154047	0.721282	2.01408	0.448315	0.725936	0.393144	0.00019535	1.517	[]	0.00106635			ENSG00000176244	ENST00000356189
ACBD7	distal_nmd	unconstrained	25	2	3.66239	0.08	0.146495	0.546092	1.57711	0.253941	0.541313	0.98411	0.00019535	1.517	[]	0.00106635			ENSG00000176244	ENST00000356189
ACCS	transcript	unconstrained	175	22	27.4619	0.125714	0.156925	0.80111	1.11279	0.134923	0.227898	0.341784	7.6006e-11	0.9	[]	0.00076328			ENSG00000110455	ENST00000263776
ACCS	nmd_target	unconstrained	143	16	21.1899	0.111888	0.148181	0.755075	1.1133	0.1178	0.345912	0.422166	7.6006e-11	0.9	[]	0.00076328			ENSG00000110455	ENST00000263776
ACCS	start_proximal	unconstrained	16	2	2.27213	0.125	0.142008	0.880233	2.42117	0.59698	0.829679	0.192365	7.6006e-11	0.9	[]	0.00076328			ENSG00000110455	ENST00000263776
ACCS	distal_nmd	unconstrained	16	4	3.99984	0.25	0.24999	1.00004	1.93766	0.632264	0.849363	0.659017	7.6006e-11	0.9	[]	0.00076328			ENSG00000110455	ENST00000263776
ACCSL	transcript	unconstrained	201	26	31.0069	0.129353	0.154263	0.838524	1.13391	0.169033	0.272062	0.387316	4.0897e-15	1.038	[]	0.00062579			ENSG00000205126	ENST00000378832
ACCSL	nmd_target	unconstrained	167	23	25.3995	0.137725	0.152093	0.90553	1.24557	0.334092	0.625364	0.439698	4.0897e-15	1.038	[]	0.00062579			ENSG00000205126	ENST00000378832
ACCSL	start_proximal	unconstrained	16	1	2.6702	0.0625	0.166887	0.374504	1.58165	0.201689	0.476605	0.810516	4.0897e-15	1.038	[]	0.00062579			ENSG00000205126	ENST00000378832
ACCSL	distal_nmd	unconstrained	18	2	2.93718	0.111111	0.163177	0.680925	1.90139	0.405694	0.691335	0.109685	4.0897e-15	1.038	[]	0.00062579			ENSG00000205126	ENST00000378832
ACD	transcript	unconstrained	141	25	27.933	0.177305	0.198107	0.894998	1.20514	0.292235	0.417352	0.765314	4.2154e-10	0.922	[]	0.0019186			ENSG00000102977	ENST00000620761
ACD	nmd_target	unconstrained	116	20	21.386	0.172414	0.184362	0.93519	1.30499	0.417966	0.702283	0.676651	4.2154e-10	0.922	[]	0.0019186			ENSG00000102977	ENST00000620761
ACD	start_proximal	unconstrained	12	4	3.75708	0.333333	0.31309	1.06466	1.94557	0.703593	0.891129	0.870952	4.2154e-10	0.922	[]	0.0019186			ENSG00000102977	ENST00000620761
ACD	distal_nmd	unconstrained	13	1	2.78992	0.0769231	0.214609	0.358433	1.47403	0.167069	0.427087	0.490548	4.2154e-10	0.922	[]	0.0019186			ENSG00000102977	ENST00000620761
ACE	transcript	indeterminate	463	84	99.8483	0.181425	0.215655	0.841276	0.989808	0.0276151	0.0598454	0.995021	5.7955e-32	0.881	[]	0.00164495	Renal tubular dysgenesis	Autosomal recessive	ENSG00000159640	ENST00000290866
ACE	nmd_target	indeterminate	434	76	92.2921	0.175115	0.212655	0.823472	0.977662	0.0199023	0.101773	0.99249	5.7955e-32	0.881	[]	0.00164495	Renal tubular dysgenesis	Autosomal recessive	ENSG00000159640	ENST00000290866
ACE	start_proximal	unconstrained	7	2	1.88355	0.285714	0.269079	1.06182	2.44813	0.729269	0.903473	0.681907	5.7955e-32	0.881	[]	0.00164495	Renal tubular dysgenesis	Autosomal recessive	ENSG00000159640	ENST00000290866
ACE	distal_nmd	unconstrained	22	6	5.67261	0.272727	0.257846	1.05772	1.81696	0.674177	0.874501	0.819357	5.7955e-32	0.881	[]	0.00164495	Renal tubular dysgenesis	Autosomal recessive	ENSG00000159640	ENST00000290866
ACER1	transcript	unconstrained	86	18	16.5586	0.209302	0.192542	1.08705	1.52904	0.717156	0.812103	0.269496	1.287e-11	1.412	[]	0.00149275			ENSG00000167769	ENST00000301452
ACER1	nmd_target	unconstrained	43	8	8.29717	0.186047	0.192958	0.964184	1.61034	0.546052	0.797233	0.292119	1.287e-11	1.412	[]	0.00149275			ENSG00000167769	ENST00000301452
ACER1	start_proximal	unconstrained	16	6	3.02545	0.375	0.189091	1.98318	3.22062	0.985174	1	0.53273	1.287e-11	1.412	[]	0.00149275			ENSG00000167769	ENST00000301452
ACER1	distal_nmd	unconstrained	27	4	5.23602	0.148148	0.193927	0.76394	1.5863	0.367986	0.658066	0.415097	1.287e-11	1.412	[]	0.00149275			ENSG00000167769	ENST00000301452
ACER2	transcript	indeterminate	108	15	23.6211	0.138889	0.218714	0.635026	0.940865	0.0162995	0.0378293	0.0931065	1.4399e-07	1.156	[]	0.0111296			ENSG00000177076	ENST00000340967
ACER2	nmd_target	unconstrained	48	8	10.3931	0.166667	0.216524	0.769739	1.29631	0.233939	0.518368	0.106066	1.4399e-07	1.156	[]	0.0111296			ENSG00000177076	ENST00000340967
ACER2	start_proximal	unconstrained	22	4	5.83816	0.181818	0.265371	0.685148	1.39085	0.248984	0.535211	0.302033	1.4399e-07	1.156	[]	0.0111296			ENSG00000177076	ENST00000340967
ACER2	distal_nmd	indeterminate	38	3	7.38979	0.0789474	0.194468	0.405966	0.985191	0.0360025	0.157234	0.442127	1.4399e-07	1.156	[]	0.0111296			ENSG00000177076	ENST00000340967
ACER3	transcript	indeterminate	129	11	21.3931	0.0852713	0.165838	0.514185	0.82729	0.00205746	0.00606057	0.647561	0.30389	0.815	[]	0.0298389			ENSG00000078124	ENST00000532485
ACER3	nmd_target	indeterminate	93	6	14.151	0.0645161	0.152161	0.423999	0.810742	0.00297924	0.0218121	0.69461	0.30389	0.815	[]	0.0298389			ENSG00000078124	ENST00000532485
ACER3	start_proximal	unconstrained	20	4	5.60645	0.2	0.280322	0.713464	1.4306	0.272593	0.561734	0.298255	0.30389	0.815	[]	0.0298389			ENSG00000078124	ENST00000532485
ACER3	distal_nmd	unconstrained	16	1	1.63564	0.0625	0.102228	0.61138	2.58205	0.495718	0.762265	0.815227	0.30389	0.815	[]	0.0298389			ENSG00000078124	ENST00000532485
ACHE	transcript	constrained	179	15	42.6927	0.0837989	0.238507	0.351348	0.528716	7.2027e-10	5.84937e-09	0.28375	0.81104	0.547	[]	0.0849795			ENSG00000087085	ENST00000241069
ACHE	nmd_target	indeterminate	79	8	22.0138	0.101266	0.278655	0.363409	0.62911	3.48238e-06	5.14381e-05	0.401727	0.81104	0.547	[]	0.0849795			ENSG00000087085	ENST00000241069
ACHE	start_proximal	unconstrained	9	1	1.3167	0.111111	0.1463	0.759472	2.93325	0.609155	0.836882	0.938403	0.81104	0.547	[]	0.0849795			ENSG00000087085	ENST00000241069
ACHE	long_exon	indeterminate	64	4	13.5576	0.0625	0.211837	0.295038	0.648327	0.000335877	0.00320871	0.116801	0.81104	0.547	[]	0.0849795			ENSG00000087085	ENST00000241069
ACHE	distal_nmd	indeterminate	27	2	5.80467	0.0740741	0.214988	0.34455	1.00145	0.0427274	0.178093	0.340962	0.81104	0.547	[]	0.0849795			ENSG00000087085	ENST00000241069
ACIN1	transcript	constrained	565	6	94.207	0.0106195	0.166738	0.0636896	0.125057	1.25539e-68	3.60124e-66	0.0642891	1	0.15	[]	0.305976			ENSG00000100813	ENST00000605057
ACIN1	nmd_target	indeterminate	352	3	59.5753	0.00852273	0.169248	0.0503564	0.129272	3.57795e-45	1.63228e-42	0.00822111	1	0.15	[]	0.305976			ENSG00000100813	ENST00000605057
ACIN1	start_proximal	indeterminate	14	0	2.46077	0	0.17577	0	1.09596	0.0430382	0.178854	0.965937	1	0.15	[]	0.305976			ENSG00000100813	ENST00000605057
ACIN1	long_exon	constrained	145	0	19.9681	0	0.137711	0	0.148487	2.26799e-15	1.19762e-13	0.287214	1	0.15	[]	0.305976			ENSG00000100813	ENST00000605057
ACIN1	distal_nmd	indeterminate	54	3	12.2028	0.0555556	0.225978	0.245845	0.60791	1.73249e-09	4.50843e-08	0.83057	1	0.15	[]	0.305976			ENSG00000100813	ENST00000605057
ACKR1	transcript	unconstrained	96	15	17.2269	0.15625	0.179447	0.87073	1.28368	0.317152	0.444133	0.995108	0.01935	1.841	[]	0.00142615			ENSG00000213088	ENST00000368122
ACKR1	start_proximal	indeterminate	17	0	2.73598	0	0.16094	0	1.00389	0.0433572	0.179675	0.997823	0.01935	1.841	[]	0.00142615			ENSG00000213088	ENST00000368122
ACKR1	distal_nmd	unconstrained	79	15	14.4909	0.189873	0.18343	1.03513	1.51125	0.632399	0.849461	0.956728	0.01935	1.841	[]	0.00142615			ENSG00000213088	ENST00000368122
ACKR2	transcript	unconstrained	114	24	18.8273	0.210526	0.165152	1.27474	1.71421	0.934244	0.967074	0.977413	0.11774	1.934	[]	0.00127347			ENSG00000144648	ENST00000422265
ACKR2	start_proximal	unconstrained	15	2	1.64003	0.133333	0.109336	1.21949	3.32409	0.786476	0.932092	0.964473	0.11774	1.934	[]	0.00127347			ENSG00000144648	ENST00000422265
ACKR2	distal_nmd	unconstrained	99	22	17.1873	0.222222	0.173609	1.28002	1.73881	0.931632	0.990353	0.933265	0.11774	1.934	[]	0.00127347			ENSG00000144648	ENST00000422265
ACKR3	transcript	constrained	115	6	19.4538	0.0521739	0.169163	0.308423	0.593362	8.59795e-05	0.000332195	0.532815	0.98125	0.492	[]	0.0354875			ENSG00000144476	ENST00000272928
ACKR3	start_proximal	unconstrained	14	1	1.96864	0.0714286	0.140617	0.507966	2.11023	0.383112	0.671384	0.0334874	0.98125	0.492	[]	0.0354875			ENSG00000144476	ENST00000272928
ACKR3	distal_nmd	constrained	101	5	17.4852	0.049505	0.17312	0.285957	0.584963	0.000112594	0.00120605	0.78755	0.98125	0.492	[]	0.0354875			ENSG00000144476	ENST00000272928
ACKR4	transcript	indeterminate	138	11	21.7338	0.0797101	0.157492	0.506123	0.81585	0.00233325	0.0067914	9.34557e-17	0.12253	1.219	[]	0.00280605			ENSG00000129048	ENST00000249887
ACKR4	start_proximal	unconstrained	29	3	4.71613	0.103448	0.162625	0.636115	1.51354	0.26603	0.554507	0.114925	0.12253	1.219	[]	0.00280605			ENSG00000129048	ENST00000249887
ACKR4	distal_nmd	indeterminate	109	8	17.0177	0.0733945	0.156126	0.470098	0.82325	0.00346606	0.0247417	3.60491e-17	0.12253	1.219	[]	0.00280605			ENSG00000129048	ENST00000249887
ACLY	transcript	indeterminate	356	22	57.9406	0.0617978	0.162755	0.379699	0.534979	1.87103e-11	1.8567e-10	0.00140143	1	0.401	[]	0.0539695			ENSG00000131473	ENST00000352035
ACLY	nmd_target	indeterminate	314	21	50.758	0.066879	0.16165	0.413728	0.586957	2.315e-09	5.92703e-08	0.0019263	1	0.401	[]	0.0539695			ENSG00000131473	ENST00000352035
ACLY	start_proximal	indeterminate	24	1	4.2891	0.0416667	0.178712	0.233149	1.02339	0.0456297	0.186175	0.771929	1	0.401	[]	0.0539695			ENSG00000131473	ENST00000352035
ACLY	distal_nmd	indeterminate	18	0	2.8935	0	0.16075	0	0.953763	0.0359159	0.156967	0.0460443	1	0.401	[]	0.0539695			ENSG00000131473	ENST00000352035
ACMSD	transcript	unconstrained	129	21	21.3563	0.162791	0.165553	0.983317	1.36448	0.524635	0.648985	0.232899	1.7878e-08	1.064	[]	0.0007904			ENSG00000153086	ENST00000356140
ACMSD	nmd_target	unconstrained	90	16	14.6401	0.177778	0.162667	1.09289	1.58242	0.724528	0.90165	0.420351	1.7878e-08	1.064	[]	0.0007904			ENSG00000153086	ENST00000356140
ACMSD	start_proximal	unconstrained	24	5	4.9081	0.208333	0.204504	1.01872	1.90284	0.654041	0.862075	0.23597	1.7878e-08	1.064	[]	0.0007904			ENSG00000153086	ENST00000356140
ACMSD	distal_nmd	indeterminate	15	0	1.80812	0	0.120541	0	1.50186	0.130766	0.368118	0.302414	1.7878e-08	1.064	[]	0.0007904			ENSG00000153086	ENST00000356140
ACO1	transcript	indeterminate	315	39	50.5318	0.12381	0.160419	0.771791	0.988625	0.0232065	0.0515805	0.160697	1.4898e-14	0.84	[]	0.00404985			ENSG00000122729	ENST00000309951
ACO1	nmd_target	unconstrained	279	39	46.4338	0.139785	0.166429	0.839905	1.07309	0.0974145	0.307062	0.220085	1.4898e-14	0.84	[]	0.00404985			ENSG00000122729	ENST00000309951
ACO1	start_proximal	indeterminate	21	0	2.20592	0	0.105044	0	1.26562	0.0874417	0.286752	0.0765289	1.4898e-14	0.84	[]	0.00404985			ENSG00000122729	ENST00000309951
ACO1	distal_nmd	indeterminate	15	0	1.8921	0	0.12614	0	1.4352	0.107526	0.326568	0.704493	1.4898e-14	0.84	[]	0.00404985			ENSG00000122729	ENST00000309951
ACO2	transcript	constrained	231	14	39.6176	0.0606061	0.171505	0.353378	0.542987	3.10886e-08	2.03111e-07	0.513942	0.98042	0.489	[]	0.0565302	Optic atrophy 9;Optic atrophy 9;Infantile cerebellar-retinal degeneration	Autosomal recessive;Autosomal dominant;Autosomal recessive	ENSG00000100412	ENST00000216254
ACO2	nmd_target	constrained	192	10	33.0972	0.0520833	0.172381	0.30214	0.503206	2.34255e-08	5.09493e-07	0.336306	0.98042	0.489	[]	0.0565302	Optic atrophy 9;Optic atrophy 9;Infantile cerebellar-retinal degeneration	Autosomal recessive;Autosomal dominant;Autosomal recessive	ENSG00000100412	ENST00000216254
ACO2	start_proximal	unconstrained	20	1	2.93927	0.05	0.146963	0.340221	1.47048	0.16899	0.429882	0.814389	0.98042	0.489	[]	0.0565302	Optic atrophy 9;Optic atrophy 9;Infantile cerebellar-retinal degeneration	Autosomal recessive;Autosomal dominant;Autosomal recessive	ENSG00000100412	ENST00000216254
ACO2	distal_nmd	unconstrained	19	3	3.58115	0.157895	0.188482	0.83772	1.90695	0.49862	0.764194	0.818274	0.98042	0.489	[]	0.0565302	Optic atrophy 9;Optic atrophy 9;Infantile cerebellar-retinal degeneration	Autosomal recessive;Autosomal dominant;Autosomal recessive	ENSG00000100412	ENST00000216254
ACOD1	transcript	unconstrained	145	19	21.673	0.131034	0.149469	0.876666	1.24653	0.295917	0.421389	0.000758317	0.0022386	1.531	[]	0.00640062			ENSG00000102794	ENST00000377462
ACOD1	nmd_target	unconstrained	18	5	3.31578	0.277778	0.18421	1.50794	2.7025	0.914366	0.984619	0.345906	0.0022386	1.531	[]	0.00640062			ENSG00000102794	ENST00000377462
ACOD1	start_proximal	unconstrained	9	1	1.00615	0.111111	0.111795	0.993884	3.8386	0.736152	0.907288	0.216001	0.0022386	1.531	[]	0.00640062			ENSG00000102794	ENST00000377462
ACOD1	distal_nmd	unconstrained	118	13	17.3511	0.110169	0.147043	0.749233	1.15233	0.132032	0.370584	0.000811418	0.0022386	1.531	[]	0.00640062			ENSG00000102794	ENST00000377462
ACOT1	transcript	indeterminate	93	6	14.1071	0.0645161	0.151689	0.425319	0.813267	0.00385952	0.010663	2.11402e-46	0.20164	1.532	[]	0.00224695			ENSG00000184227	ENST00000311148
ACOT1	nmd_target	indeterminate	39	2	6.11439	0.0512821	0.156779	0.327097	0.974397	0.0258927	0.124362	1.17111e-17	0.20164	1.532	[]	0.00224695			ENSG00000184227	ENST00000311148
ACOT1	start_proximal	unconstrained	12	3	3.19449	0.25	0.266207	0.939118	1.98089	0.615815	0.840784	9.45576e-12	0.20164	1.532	[]	0.00224695			ENSG00000184227	ENST00000311148
ACOT1	distal_nmd	indeterminate	42	1	4.79819	0.0238095	0.114243	0.208412	0.945686	0.0349427	0.154182	1.79964e-22	0.20164	1.532	[]	0.00224695			ENSG00000184227	ENST00000311148
ACOT11	transcript	unconstrained	189	33	34.1244	0.174603	0.180552	0.96705	1.25409	0.45445	0.582383	0.0522169	5.6614e-21	1.089	[]	0.00065263			ENSG00000162390	ENST00000343744
ACOT11	nmd_target	unconstrained	149	28	27.0389	0.187919	0.181469	1.03554	1.3691	0.644892	0.856767	0.0718908	5.6614e-21	1.089	[]	0.00065263			ENSG00000162390	ENST00000343744
ACOT11	start_proximal	unconstrained	15	1	3.0449	0.0666667	0.202993	0.328418	1.37638	0.103298	0.318835	0.0873397	5.6614e-21	1.089	[]	0.00065263			ENSG00000162390	ENST00000343744
ACOT11	distal_nmd	unconstrained	25	4	4.04059	0.16	0.161624	0.989954	2.03936	0.622596	0.844281	0.665839	5.6614e-21	1.089	[]	0.00065263			ENSG00000162390	ENST00000343744
ACOT12	transcript	unconstrained	192	28	32.6789	0.145833	0.170203	0.856821	1.14238	0.179145	0.284915	0.822465	4.7046e-13	0.921	[]	0.00053735			ENSG00000172497	ENST00000307624
ACOT12	nmd_target	unconstrained	157	22	26.3404	0.140127	0.167773	0.835219	1.15639	0.168306	0.429049	0.653559	4.7046e-13	0.921	[]	0.00053735			ENSG00000172497	ENST00000307624
ACOT12	start_proximal	unconstrained	13	4	2.78244	0.307692	0.214034	1.43758	2.67536	0.887654	0.97431	0.880471	4.7046e-13	0.921	[]	0.00053735			ENSG00000172497	ENST00000307624
ACOT12	distal_nmd	unconstrained	22	2	3.5561	0.0909091	0.161641	0.562415	1.60521	0.270619	0.559547	0.782427	4.7046e-13	0.921	[]	0.00053735			ENSG00000172497	ENST00000307624
ACOT13	transcript	unconstrained	48	4	5.19729	0.0833333	0.108277	0.769631	1.66828	0.387481	0.51714	0.146989	0.00060897	1.453	[]	0.00146309			ENSG00000112304	ENST00000230048
ACOT13	nmd_target	indeterminate	5	0	0.696411	0	0.139282	0	3.23602	0.457159	0.733048	0.0690299	0.00060897	1.453	[]	0.00146309			ENSG00000112304	ENST00000230048
ACOT13	start_proximal	unconstrained	16	2	1.57414	0.125	0.0983835	1.27054	3.49474	0.804432	0.939606	0.181617	0.00060897	1.453	[]	0.00146309			ENSG00000112304	ENST00000230048
ACOT13	distal_nmd	unconstrained	27	2	2.92675	0.0740741	0.108398	0.683353	1.9862	0.420486	0.704576	0.631692	0.00060897	1.453	[]	0.00146309			ENSG00000112304	ENST00000230048
ACOT2	transcript	unconstrained	116	20	21.1348	0.172414	0.182196	0.946307	1.3205	0.441598	0.569571	0.209439	6.9193e-05	1.193	[]	0.00078257			ENSG00000119673	ENST00000238651
ACOT2	nmd_target	indeterminate	46	4	8.99262	0.0869565	0.195492	0.444809	0.961892	0.0202091	0.102964	0.873115	6.9193e-05	1.193	[]	0.00078257			ENSG00000119673	ENST00000238651
ACOT2	start_proximal	unconstrained	17	6	3.85915	0.352941	0.227009	1.55475	2.55626	0.949302	0.995404	0.842661	6.9193e-05	1.193	[]	0.00078257			ENSG00000119673	ENST00000238651
ACOT2	long_exon	unconstrained	8	4	1.9332	0.5	0.24165	2.06911	3.33995	0.983002	1	0.991069	6.9193e-05	1.193	[]	0.00078257			ENSG00000119673	ENST00000238651
ACOT2	distal_nmd	unconstrained	45	6	6.34982	0.133333	0.141107	0.944909	1.74547	0.544959	0.796523	1.9742e-07	6.9193e-05	1.193	[]	0.00078257			ENSG00000119673	ENST00000238651
ACOT4	transcript	unconstrained	142	27	23.973	0.190141	0.168824	1.12627	1.4959	0.807094	0.879501	0.247455	9.913e-06	1.587	[]	0.00118332			ENSG00000177465	ENST00000326303
ACOT4	nmd_target	unconstrained	42	11	8.67154	0.261905	0.206465	1.26852	1.91832	0.887412	0.974243	0.968743	9.913e-06	1.587	[]	0.00118332			ENSG00000177465	ENST00000326303
ACOT4	start_proximal	unconstrained	12	2	2.35545	0.166667	0.196287	0.849096	2.23196	0.568869	0.812011	0.866999	9.913e-06	1.587	[]	0.00118332			ENSG00000177465	ENST00000326303
ACOT4	distal_nmd	unconstrained	88	14	12.946	0.159091	0.147113	1.08142	1.61423	0.699038	0.888784	0.000382583	9.913e-06	1.587	[]	0.00118332			ENSG00000177465	ENST00000326303
ACOT6	transcript	unconstrained	116	16	16.7986	0.137931	0.144815	0.952461	1.39439	0.477472	0.604163	0.321438	6.741e-08	1.96	[]	0.00214467			ENSG00000205669	ENST00000645972
ACOT6	nmd_target	unconstrained	25	5	3.6906	0.2	0.147624	1.35479	2.54298	0.85909	0.963279	0.940892	6.741e-08	1.96	[]	0.00214467			ENSG00000205669	ENST00000645972
ACOT6	start_proximal	unconstrained	10	2	1.91353	0.2	0.191353	1.04519	2.64903	0.707997	0.892667	0.925352	6.741e-08	1.96	[]	0.00214467			ENSG00000205669	ENST00000645972
ACOT6	distal_nmd	unconstrained	81	9	11.1945	0.111111	0.138203	0.803969	1.34499	0.289568	0.580054	0.00268783	6.741e-08	1.96	[]	0.00214467			ENSG00000205669	ENST00000645972
ACOT7	transcript	indeterminate	105	6	18.6826	0.0571429	0.17793	0.321154	0.616339	7.6463e-05	0.00029852	0.72896	0.99449	0.469	[]	0.0606057			ENSG00000097021	ENST00000361521
ACOT7	nmd_target	constrained	75	2	11.2432	0.0266667	0.149909	0.177885	0.544141	0.000290988	0.00282234	0.685406	0.99449	0.469	[]	0.0606057			ENSG00000097021	ENST00000361521
ACOT7	start_proximal	unconstrained	6	3	1.83106	0.5	0.305176	1.6384	2.77492	0.933499	0.990804	0.694486	0.99449	0.469	[]	0.0606057			ENSG00000097021	ENST00000361521
ACOT7	distal_nmd	indeterminate	24	1	5.60834	0.0416667	0.233681	0.178306	0.782659	0.00385748	0.0270739	0.602119	0.99449	0.469	[]	0.0606057			ENSG00000097021	ENST00000361521
ACOT8	transcript	unconstrained	112	24	25.1755	0.214286	0.224781	0.953309	1.28088	0.437592	0.565717	0.283248	5.7241e-10	1.097	[]	0.00091328			ENSG00000101473	ENST00000217455
ACOT8	nmd_target	unconstrained	74	16	15.5693	0.216216	0.210395	1.02767	1.47193	0.629833	0.848017	0.200639	5.7241e-10	1.097	[]	0.00091328			ENSG00000101473	ENST00000217455
ACOT8	start_proximal	unconstrained	14	3	2.90314	0.214286	0.207367	1.03336	2.24557	0.676895	0.875914	0.671278	5.7241e-10	1.097	[]	0.00091328			ENSG00000101473	ENST00000217455
ACOT8	distal_nmd	unconstrained	24	5	6.70307	0.208333	0.279294	0.745927	1.39329	0.256783	0.544739	0.51027	5.7241e-10	1.097	[]	0.00091328			ENSG00000101473	ENST00000217455
ACOX1	transcript	indeterminate	237	23	40.0969	0.0970464	0.169185	0.573611	0.796072	0.000324226	0.00111954	0.744811	1.655e-05	0.67	[]	0.041858	Mitchell syndrome;Peroxisomal acyl-CoA oxidase deficiency	Autosomal dominant;Autosomal recessive	ENSG00000161533	ENST00000293217
ACOX1	nmd_target	indeterminate	209	20	35.2032	0.0956938	0.168437	0.568129	0.807502	0.000612254	0.0054944	0.637579	1.655e-05	0.67	[]	0.041858	Mitchell syndrome;Peroxisomal acyl-CoA oxidase deficiency	Autosomal dominant;Autosomal recessive	ENSG00000161533	ENST00000293217
ACOX1	start_proximal	unconstrained	9	3	2.06472	0.333333	0.229414	1.45298	2.85536	0.900415	0.978931	0.497221	1.655e-05	0.67	[]	0.041858	Mitchell syndrome;Peroxisomal acyl-CoA oxidase deficiency	Autosomal dominant;Autosomal recessive	ENSG00000161533	ENST00000293217
ACOX1	distal_nmd	indeterminate	19	0	2.82889	0	0.148889	0	0.979713	0.0368562	0.159821	0.966441	1.655e-05	0.67	[]	0.041858	Mitchell syndrome;Peroxisomal acyl-CoA oxidase deficiency	Autosomal dominant;Autosomal recessive	ENSG00000161533	ENST00000293217
ACOX2	transcript	unconstrained	258	37	43.7181	0.143411	0.16945	0.846331	1.08769	0.133423	0.225815	0.266213	3.4806e-16	0.915	[]	0.00130821	Bile acid synthesis defect, congenital, 6	Autosomal recessive	ENSG00000168306	ENST00000302819
ACOX2	nmd_target	unconstrained	217	27	35.347	0.124424	0.162889	0.763856	1.02819	0.0594418	0.222613	0.399991	3.4806e-16	0.915	[]	0.00130821	Bile acid synthesis defect, congenital, 6	Autosomal recessive	ENSG00000168306	ENST00000302819
ACOX2	start_proximal	unconstrained	15	4	3.69643	0.266667	0.246428	1.08213	2.07262	0.730109	0.903865	0.41164	3.4806e-16	0.915	[]	0.00130821	Bile acid synthesis defect, congenital, 6	Autosomal recessive	ENSG00000168306	ENST00000302819
ACOX2	distal_nmd	unconstrained	26	6	4.67471	0.230769	0.179796	1.2835	2.25452	0.839855	0.955808	0.125835	3.4806e-16	0.915	[]	0.00130821	Bile acid synthesis defect, congenital, 6	Autosomal recessive	ENSG00000168306	ENST00000302819
ACOX3	transcript	unconstrained	247	37	43.8427	0.149798	0.177501	0.843926	1.08343	0.117584	0.202981	0.513457	8.0313e-23	1.115	[]	0.00115772			ENSG00000087008	ENST00000356406
ACOX3	nmd_target	unconstrained	208	29	36.2541	0.139423	0.174298	0.79991	1.06255	0.0817943	0.274361	0.528119	8.0313e-23	1.115	[]	0.00115772			ENSG00000087008	ENST00000356406
ACOX3	start_proximal	unconstrained	15	3	2.98658	0.2	0.199105	1.00449	2.20881	0.683678	0.879417	0.637757	8.0313e-23	1.115	[]	0.00115772			ENSG00000087008	ENST00000356406
ACOX3	distal_nmd	unconstrained	24	5	4.60205	0.208333	0.191752	1.08647	2.02939	0.703594	0.891129	0.423037	8.0313e-23	1.115	[]	0.00115772			ENSG00000087008	ENST00000356406
ACOXL	transcript	unconstrained	209	37	32.8706	0.177033	0.157276	1.12562	1.43839	0.83225	0.897615	0.0843072	1.6306e-23	1.24	[]	0.00111679			ENSG00000153093	ENST00000439055
ACOXL	nmd_target	unconstrained	167	31	26.2774	0.185629	0.15735	1.17972	1.53921	0.883982	0.973373	0.00998562	1.6306e-23	1.24	[]	0.00111679			ENSG00000153093	ENST00000439055
ACOXL	start_proximal	unconstrained	15	2	2.25505	0.133333	0.150337	0.886896	2.41751	0.637347	0.852103	0.971942	1.6306e-23	1.24	[]	0.00111679			ENSG00000153093	ENST00000439055
ACOXL	distal_nmd	unconstrained	27	4	4.33816	0.148148	0.160673	0.92205	1.91462	0.555987	0.803591	0.649767	1.6306e-23	1.24	[]	0.00111679			ENSG00000153093	ENST00000439055
ACP1	transcript	unconstrained	64	14	10.9606	0.21875	0.17126	1.2773	1.87229	0.908827	0.95074	0.664427	1.469e-07	1.548	[]	0.00236966			ENSG00000143727	ENST00000272065
ACP1	nmd_target	unconstrained	24	4	3.99649	0.166667	0.16652	1.00088	2.05265	0.650919	0.860548	0.656319	1.469e-07	1.548	[]	0.00236966			ENSG00000143727	ENST00000272065
ACP1	start_proximal	unconstrained	18	5	3.87309	0.277778	0.215172	1.29096	2.31363	0.869758	0.967107	0.934115	1.469e-07	1.548	[]	0.00236966			ENSG00000143727	ENST00000272065
ACP1	distal_nmd	unconstrained	22	5	3.09104	0.227273	0.140502	1.61758	2.98786	0.933804	0.990909	0.129588	1.469e-07	1.548	[]	0.00236966			ENSG00000143727	ENST00000272065
ACP2	transcript	indeterminate	140	16	28.0316	0.114286	0.200225	0.570785	0.841031	0.00285978	0.00815344	0.228817	9.9481e-07	0.805	[]	0.00618265			ENSG00000134575	ENST00000672073
ACP2	nmd_target	indeterminate	113	11	22.8574	0.0973451	0.202278	0.481244	0.77113	0.00105564	0.00887114	0.577692	9.9481e-07	0.805	[]	0.00618265			ENSG00000134575	ENST00000672073
ACP2	start_proximal	unconstrained	11	3	1.84479	0.272727	0.167708	1.6262	3.36521	0.920257	0.98731	0.23486	9.9481e-07	0.805	[]	0.00618265			ENSG00000134575	ENST00000672073
ACP2	distal_nmd	unconstrained	16	2	3.32933	0.125	0.208083	0.600722	1.65235	0.30608	0.597652	0.0669848	9.9481e-07	0.805	[]	0.00618265			ENSG00000134575	ENST00000672073
ACP3	transcript	unconstrained	168	21	27.1513	0.125	0.161615	0.773443	1.08278	0.0917948	0.165805	0.476221	4.3777e-07	1.08	[]	0.00056721			ENSG00000014257	ENST00000336375
ACP3	nmd_target	unconstrained	122	15	18.7389	0.122951	0.153597	0.800475	1.19139	0.190718	0.460655	0.715413	4.3777e-07	1.08	[]	0.00056721			ENSG00000014257	ENST00000336375
ACP3	start_proximal	unconstrained	12	3	3.37847	0.25	0.281539	0.887975	1.87301	0.584309	0.821775	0.103865	4.3777e-07	1.08	[]	0.00056721			ENSG00000014257	ENST00000336375
ACP3	distal_nmd	unconstrained	34	3	5.03399	0.0882353	0.148058	0.595949	1.43547	0.227992	0.511049	0.554036	4.3777e-07	1.08	[]	0.00056721			ENSG00000014257	ENST00000336375
ACP4	transcript	unconstrained	105	22	19.9025	0.209524	0.189547	1.10539	1.5061	0.762615	0.846311	0.984684	2.9148e-19	1.414	[]	0.00156864	Amelogenesis imperfecta, type IJ	Autosomal recessive	ENSG00000142513	ENST00000270593
ACP4	nmd_target	unconstrained	87	15	16.8955	0.172414	0.194201	0.887813	1.30278	0.347575	0.638152	0.943412	2.9148e-19	1.414	[]	0.00156864	Amelogenesis imperfecta, type IJ	Autosomal recessive	ENSG00000142513	ENST00000270593
ACP4	start_proximal	unconstrained	7	2	1.25447	0.285714	0.17921	1.5943	3.67579	0.897818	0.97782	0.557734	2.9148e-19	1.414	[]	0.00156864	Amelogenesis imperfecta, type IJ	Autosomal recessive	ENSG00000142513	ENST00000270593
ACP4	distal_nmd	unconstrained	11	5	1.75256	0.454545	0.159324	2.85296	4.57401	0.997895	1	0.986043	2.9148e-19	1.414	[]	0.00156864	Amelogenesis imperfecta, type IJ	Autosomal recessive	ENSG00000142513	ENST00000270593
ACP5	transcript	unconstrained	97	20	20.0701	0.206186	0.206908	0.996508	1.37905	0.55618	0.67684	0.0248923	8.5281e-08	1.142	[]	0.00849354	Spondyloenchondrodysplasia with immune dysregulation	Autosomal recessive	ENSG00000102575	ENST00000648477
ACP5	nmd_target	unconstrained	52	10	11.6746	0.192308	0.224512	0.856559	1.35554	0.343278	0.634157	0.0502294	8.5281e-08	1.142	[]	0.00849354	Spondyloenchondrodysplasia with immune dysregulation	Autosomal recessive	ENSG00000102575	ENST00000648477
ACP5	start_proximal	unconstrained	9	3	2.15928	0.333333	0.23992	1.38935	2.73033	0.871874	0.968056	0.414572	8.5281e-08	1.142	[]	0.00849354	Spondyloenchondrodysplasia with immune dysregulation	Autosomal recessive	ENSG00000102575	ENST00000648477
ACP5	distal_nmd	unconstrained	36	7	6.23618	0.194444	0.173227	1.12248	1.93037	0.74472	0.912188	0.150954	8.5281e-08	1.142	[]	0.00849354	Spondyloenchondrodysplasia with immune dysregulation	Autosomal recessive	ENSG00000102575	ENST00000648477
ACP6	transcript	unconstrained	164	28	26.2335	0.170732	0.159961	1.06734	1.41602	0.702114	0.800172	0.00722668	1.3713e-16	1.314	[]	0.00058299			ENSG00000162836	ENST00000583509
ACP6	nmd_target	unconstrained	115	17	18.2962	0.147826	0.159098	0.929154	1.34162	0.422633	0.706523	0.156791	1.3713e-16	1.314	[]	0.00058299			ENSG00000162836	ENST00000583509
ACP6	start_proximal	unconstrained	15	4	2.93272	0.266667	0.195515	1.36392	2.61234	0.856457	0.962229	0.0333872	1.3713e-16	1.314	[]	0.00058299			ENSG00000162836	ENST00000583509
ACP6	distal_nmd	unconstrained	34	7	5.00459	0.205882	0.147194	1.39872	2.3925	0.893478	0.976966	0.014538	1.3713e-16	1.314	[]	0.00058299			ENSG00000162836	ENST00000583509
ACP7	transcript	unconstrained	150	33	32.0975	0.22	0.213983	1.02812	1.32215	0.630006	0.740674	0.743321	1.0748e-18	1.148	[]	0.00232574			ENSG00000183760	ENST00000331256
ACP7	nmd_target	unconstrained	122	32	26.5502	0.262295	0.217625	1.20526	1.54329	0.929983	0.989773	0.643687	1.0748e-18	1.148	[]	0.00232574			ENSG00000183760	ENST00000331256
ACP7	start_proximal	indeterminate	18	0	3.07471	0	0.170817	0	0.897552	0.0287792	0.13423	0.305399	1.0748e-18	1.148	[]	0.00232574			ENSG00000183760	ENST00000331256
ACP7	distal_nmd	unconstrained	10	1	2.47255	0.1	0.247255	0.404441	1.59416	0.236301	0.520943	0.977626	1.0748e-18	1.148	[]	0.00232574			ENSG00000183760	ENST00000331256
ACR	transcript	indeterminate	123	18	26.2909	0.146341	0.213747	0.684648	0.978956	0.0206658	0.046566	0.00127938	0.00030556	0.944	[]	0.00801868			ENSG00000100312	ENST00000216139
ACR	nmd_target	indeterminate	72	7	14.2265	0.0972222	0.19759	0.492041	0.88499	0.0105062	0.0617736	0.0198265	0.00030556	0.944	[]	0.00801868			ENSG00000100312	ENST00000216139
ACR	start_proximal	unconstrained	11	3	1.94022	0.272727	0.176384	1.54622	3.1997	0.919759	0.987137	0.0326735	0.00030556	0.944	[]	0.00801868			ENSG00000100312	ENST00000216139
ACR	distal_nmd	unconstrained	40	8	10.1242	0.2	0.253105	0.790184	1.31182	0.234014	0.518431	0.103544	0.00030556	0.944	[]	0.00801868			ENSG00000100312	ENST00000216139
ACRBP	transcript	unconstrained	230	37	45.003	0.16087	0.195665	0.822167	1.05351	0.07817	0.144613	0.523559	6.6588e-13	0.912	[]	0.00582978			ENSG00000111644	ENST00000229243
ACRBP	nmd_target	unconstrained	185	28	35.008	0.151351	0.189233	0.799816	1.06521	0.0819671	0.274673	0.123312	6.6588e-13	0.912	[]	0.00582978			ENSG00000111644	ENST00000229243
ACRBP	start_proximal	unconstrained	11	3	2.48015	0.272727	0.225468	1.2096	2.50312	0.787917	0.932866	0.999096	6.6588e-13	0.912	[]	0.00582978			ENSG00000111644	ENST00000229243
ACRBP	long_exon	unconstrained	9	2	2.40636	0.222222	0.267373	0.83113	2.05571	0.548349	0.798756	0.369175	6.6588e-13	0.912	[]	0.00582978			ENSG00000111644	ENST00000229243
ACRBP	distal_nmd	unconstrained	25	4	5.10848	0.16	0.204339	0.783012	1.61305	0.379346	0.668248	0.702588	6.6588e-13	0.912	[]	0.00582978			ENSG00000111644	ENST00000229243
ACRV1	transcript	indeterminate	130	9	19.2387	0.0692308	0.14799	0.467808	0.795312	0.00242103	0.00701625	0.0713268	0.002276	0.822	[]	0.00703458			ENSG00000134940	ENST00000533904
ACRV1	nmd_target	indeterminate	86	4	11.7421	0.0465116	0.136536	0.340655	0.756418	0.00370216	0.026142	0.0762663	0.002276	0.822	[]	0.00703458			ENSG00000134940	ENST00000533904
ACRV1	start_proximal	unconstrained	19	3	2.6062	0.157895	0.137168	1.1511	2.62033	0.746204	0.913102	0.213114	0.002276	0.822	[]	0.00703458			ENSG00000134940	ENST00000533904
ACRV1	distal_nmd	unconstrained	25	2	4.89039	0.08	0.195616	0.408965	1.18109	0.0732528	0.255517	0.661111	0.002276	0.822	[]	0.00703458			ENSG00000134940	ENST00000533904
ACSBG1	transcript	indeterminate	265	20	46.3756	0.0754717	0.175002	0.431261	0.615882	4.97702e-07	2.74236e-06	0.816013	0.0030581	0.595	[]	0.00967996			ENSG00000103740	ENST00000258873
ACSBG1	nmd_target	indeterminate	224	18	39.8874	0.0803571	0.178069	0.451271	0.656117	6.70587e-06	9.30745e-05	0.919683	0.0030581	0.595	[]	0.00967996			ENSG00000103740	ENST00000258873
ACSBG1	start_proximal	unconstrained	18	1	3.02456	0.0555556	0.168031	0.330627	1.41439	0.150279	0.401289	0.166141	0.0030581	0.595	[]	0.00967996			ENSG00000103740	ENST00000258873
ACSBG1	distal_nmd	unconstrained	23	1	3.46368	0.0434783	0.150595	0.28871	1.26302	0.105708	0.323202	0.339027	0.0030581	0.595	[]	0.00967996			ENSG00000103740	ENST00000258873
ACSBG2	transcript	unconstrained	250	34	38.3573	0.136	0.153429	0.886402	1.15302	0.229919	0.34716	0.921938	3.5742e-16	0.991	[]	0.00102197			ENSG00000130377	ENST00000588485
ACSBG2	nmd_target	unconstrained	230	32	34.9526	0.13913	0.151968	0.915527	1.19984	0.316092	0.607504	0.929021	3.5742e-16	0.991	[]	0.00102197			ENSG00000130377	ENST00000588485
ACSBG2	start_proximal	unconstrained	18	2	3.12383	0.111111	0.173546	0.64024	1.78778	0.339283	0.630247	0.484789	3.5742e-16	0.991	[]	0.00102197			ENSG00000130377	ENST00000588485
ACSBG2	distal_nmd	indeterminate	2	0	0.28095	0	0.140475	0	5.52691	0.738783	0.908997	0.948215	3.5742e-16	0.991	[]	0.00102197			ENSG00000130377	ENST00000588485
ACSF2	transcript	indeterminate	211	26	36.0824	0.123223	0.171007	0.720573	0.97563	0.020998	0.0472518	0.0814147	6.2384e-12	0.845	[]	0.0126549			ENSG00000167107	ENST00000300441
ACSF2	nmd_target	indeterminate	182	20	29.7809	0.10989	0.163631	0.671571	0.95133	0.0163745	0.0879095	0.0252005	6.2384e-12	0.845	[]	0.0126549			ENSG00000167107	ENST00000300441
ACSF2	start_proximal	unconstrained	12	3	2.62416	0.25	0.21868	1.14323	2.41141	0.750055	0.914937	0.939247	6.2384e-12	0.845	[]	0.0126549			ENSG00000167107	ENST00000300441
ACSF2	distal_nmd	unconstrained	17	3	3.67733	0.176471	0.216314	0.815809	1.82902	0.480986	0.751277	0.481769	6.2384e-12	0.845	[]	0.0126549			ENSG00000167107	ENST00000300441
ACSF3	transcript	unconstrained	188	56	38.9776	0.297872	0.207328	1.43672	1.72454	0.999598	1	0.99979	2.5362e-36	1.717	[]	0.00086038	Combined malonic and methylmalonic aciduria	Autosomal recessive	ENSG00000176715	ENST00000614302
ACSF3	nmd_target	unconstrained	147	44	31.1155	0.29932	0.21167	1.41408	1.7364	0.997982	1	0.999308	2.5362e-36	1.717	[]	0.00086038	Combined malonic and methylmalonic aciduria	Autosomal recessive	ENSG00000176715	ENST00000614302
ACSF3	start_proximal	indeterminate	7	0	0.940886	0	0.134412	0	2.59027	0.350444	0.640631	0.931888	2.5362e-36	1.717	[]	0.00086038	Combined malonic and methylmalonic aciduria	Autosomal recessive	ENSG00000176715	ENST00000614302
ACSF3	long_exon	unconstrained	12	5	2.39293	0.416667	0.199411	2.08949	3.43392	0.987442	1	0.799336	2.5362e-36	1.717	[]	0.00086038	Combined malonic and methylmalonic aciduria	Autosomal recessive	ENSG00000176715	ENST00000614302
ACSF3	distal_nmd	unconstrained	22	7	4.52824	0.318182	0.205829	1.54586	2.5043	0.960443	0.997176	0.747348	2.5362e-36	1.717	[]	0.00086038	Combined malonic and methylmalonic aciduria	Autosomal recessive	ENSG00000176715	ENST00000614302
ACSL1	transcript	indeterminate	275	24	46.6094	0.0872727	0.169489	0.514918	0.711198	3.50805e-06	1.69634e-05	0.494423	0.045987	0.556	[]	0.0278404			ENSG00000151726	ENST00000281455
ACSL1	nmd_target	indeterminate	238	18	39.3079	0.0756303	0.165159	0.457923	0.666574	2.13634e-06	3.26028e-05	0.682371	0.045987	0.556	[]	0.0278404			ENSG00000151726	ENST00000281455
ACSL1	start_proximal	unconstrained	17	5	5.29288	0.294118	0.311346	0.944665	1.67633	0.572543	0.814006	0.130494	0.045987	0.556	[]	0.0278404			ENSG00000151726	ENST00000281455
ACSL1	distal_nmd	unconstrained	20	1	2.00858	0.05	0.100429	0.497865	2.15183	0.373828	0.663255	0.407275	0.045987	0.556	[]	0.0278404			ENSG00000151726	ENST00000281455
ACSL3	transcript	constrained	325	20	49.8507	0.0615385	0.153387	0.401198	0.574811	6.3091e-09	4.55085e-08	0.826036	0.010428	0.606	[]	0.0430785			ENSG00000123983	ENST00000357430
ACSL3	nmd_target	constrained	268	17	41.9481	0.0634328	0.156523	0.405263	0.598195	1.15279e-07	2.2278e-06	0.867411	0.010428	0.606	[]	0.0430785			ENSG00000123983	ENST00000357430
ACSL3	start_proximal	unconstrained	25	1	3.28183	0.04	0.131273	0.304708	1.34164	0.131234	0.369024	0.216363	0.010428	0.606	[]	0.0430785			ENSG00000123983	ENST00000357430
ACSL3	distal_nmd	unconstrained	32	2	4.62079	0.0625	0.1444	0.432826	1.27385	0.0984383	0.308907	0.730757	0.010428	0.606	[]	0.0430785			ENSG00000123983	ENST00000357430
ACSL5	transcript	indeterminate	268	26	36.441	0.0970149	0.135974	0.713482	0.971187	0.0241986	0.0534351	0.0977616	1.3958e-07	0.703	[]	0.00851722			ENSG00000197142	ENST00000354655
ACSL5	nmd_target	indeterminate	229	16	30.3883	0.069869	0.1327	0.526518	0.785132	0.00100068	0.0084733	0.280266	1.3958e-07	0.703	[]	0.00851722			ENSG00000197142	ENST00000354655
ACSL5	start_proximal	unconstrained	13	4	1.94714	0.307692	0.14978	2.05429	3.82306	0.976811	1	0.111705	1.3958e-07	0.703	[]	0.00851722			ENSG00000197142	ENST00000354655
ACSL5	distal_nmd	unconstrained	26	6	4.10555	0.230769	0.157906	1.46144	2.56706	0.931487	0.990353	0.119795	1.3958e-07	0.703	[]	0.00851722			ENSG00000197142	ENST00000354655
ACSL6	transcript	indeterminate	265	27	41.6274	0.101887	0.157084	0.648611	0.876989	0.00318692	0.00899128	0.985223	0.00076371	0.584	[]	0.016243			ENSG00000164398	ENST00000651883
ACSL6	nmd_target	indeterminate	219	21	34.3597	0.0958904	0.156894	0.61118	0.861381	0.0031722	0.0230159	0.982208	0.00076371	0.584	[]	0.016243			ENSG00000164398	ENST00000651883
ACSL6	start_proximal	unconstrained	16	4	3.84822	0.25	0.240513	1.03944	2.01401	0.691985	0.884826	0.821499	0.00076371	0.584	[]	0.016243			ENSG00000164398	ENST00000651883
ACSL6	distal_nmd	unconstrained	30	2	3.41943	0.0666667	0.113981	0.584892	1.71367	0.309754	0.601354	0.582515	0.00076371	0.584	[]	0.016243			ENSG00000164398	ENST00000651883
ACSM1	transcript	unconstrained	237	49	45.1217	0.206751	0.190387	1.08595	1.33824	0.798013	0.873299	0.91686	2.4772e-26	1.249	[]	0.00071486			ENSG00000166743	ENST00000520010
ACSM1	nmd_target	unconstrained	189	36	37.4148	0.190476	0.197962	0.962187	1.23077	0.429426	0.711578	0.934265	2.4772e-26	1.249	[]	0.00071486			ENSG00000166743	ENST00000520010
ACSM1	start_proximal	unconstrained	24	8	4.32856	0.333333	0.180357	1.84819	2.89106	0.986659	1	0.62432	2.4772e-26	1.249	[]	0.00071486			ENSG00000166743	ENST00000520010
ACSM1	distal_nmd	unconstrained	24	5	3.37838	0.208333	0.140766	1.48	2.76444	0.903297	0.980333	0.493958	2.4772e-26	1.249	[]	0.00071486			ENSG00000166743	ENST00000520010
ACSM2A	transcript	indeterminate	221	47	58.246	0.21267	0.263557	0.806922	0.997829	0.0253947	0.0557202	4.52432e-08	2.8584e-25	1.234	[]	0.00114872			ENSG00000183747	ENST00000573854
ACSM2A	nmd_target	indeterminate	174	31	43.3607	0.178161	0.249199	0.714933	0.934113	0.00639332	0.0412388	1.35287e-06	2.8584e-25	1.234	[]	0.00114872			ENSG00000183747	ENST00000573854
ACSM2A	start_proximal	unconstrained	19	5	7.05426	0.263158	0.371277	0.708792	1.28152	0.202413	0.477765	0.000986747	2.8584e-25	1.234	[]	0.00114872			ENSG00000183747	ENST00000573854
ACSM2A	distal_nmd	unconstrained	28	11	7.83106	0.392857	0.279681	1.40466	2.02143	0.967673	0.999711	0.364027	2.8584e-25	1.234	[]	0.00114872			ENSG00000183747	ENST00000573854
ACSM2B	transcript	indeterminate	223	37	58.5314	0.165919	0.262473	0.632139	0.809319	5.06371e-05	0.000204811	9.00007e-06	1.3308e-15	0.957	[]	0.00067128			ENSG00000066813	ENST00000329697
ACSM2B	nmd_target	indeterminate	176	29	44.2601	0.164773	0.251478	0.655217	0.866066	0.00104075	0.00877256	0.000193948	1.3308e-15	0.957	[]	0.00067128			ENSG00000066813	ENST00000329697
ACSM2B	start_proximal	indeterminate	19	2	6.65844	0.105263	0.350444	0.300371	0.844077	0.00810581	0.0499232	0.00201907	1.3308e-15	0.957	[]	0.00067128			ENSG00000066813	ENST00000329697
ACSM2B	distal_nmd	unconstrained	28	6	7.61285	0.214286	0.271887	0.788142	1.39642	0.289423	0.579877	0.315733	1.3308e-15	0.957	[]	0.00067128			ENSG00000066813	ENST00000329697
ACSM3	transcript	unconstrained	252	36	41.5161	0.142857	0.164746	0.867134	1.11837	0.165841	0.268264	0.121077	4.9829e-16	1	[]	0.00045512			ENSG00000005187	ENST00000289416
ACSM3	nmd_target	unconstrained	215	33	35.3719	0.153488	0.16452	0.932945	1.21452	0.352549	0.642652	0.324898	4.9829e-16	1	[]	0.00045512			ENSG00000005187	ENST00000289416
ACSM3	start_proximal	unconstrained	12	2	1.79446	0.166667	0.149538	1.11454	2.92972	0.747192	0.913595	0.0167333	4.9829e-16	1	[]	0.00045512			ENSG00000005187	ENST00000289416
ACSM3	distal_nmd	indeterminate	25	1	4.34975	0.04	0.17399	0.229898	1.01225	0.037876	0.163138	0.392063	4.9829e-16	1	[]	0.00045512			ENSG00000005187	ENST00000289416
ACSM4	transcript	unconstrained	235	42	40.3409	0.178723	0.171663	1.04113	1.31033	0.665925	0.77061	0.0746752	1.0484e-19	1.073	[]	0.00029823			ENSG00000215009	ENST00000399422
ACSM4	nmd_target	unconstrained	189	35	33.6175	0.185185	0.177871	1.04112	1.33761	0.661894	0.867042	0.0864125	1.0484e-19	1.073	[]	0.00029823			ENSG00000215009	ENST00000399422
ACSM4	start_proximal	unconstrained	18	4	2.61734	0.222222	0.145408	1.52827	3.01829	0.904691	0.98087	0.401157	1.0484e-19	1.073	[]	0.00029823			ENSG00000215009	ENST00000399422
ACSM4	distal_nmd	unconstrained	28	3	4.10605	0.107143	0.146645	0.73063	1.73324	0.387382	0.67514	0.46501	1.0484e-19	1.073	[]	0.00029823			ENSG00000215009	ENST00000399422
ACSM5	transcript	indeterminate	199	30	43.8596	0.150754	0.2204	0.684	0.902343	0.0038907	0.0107412	0.0944678	1.6316e-15	1.004	[]	0.00197866			ENSG00000183549	ENST00000331849
ACSM5	nmd_target	indeterminate	161	26	34.7809	0.161491	0.216031	0.747536	1.00418	0.0354274	0.155622	0.159977	1.6316e-15	1.004	[]	0.00197866			ENSG00000183549	ENST00000331849
ACSM5	start_proximal	unconstrained	14	1	3.06441	0.0714286	0.218886	0.326327	1.35565	0.133013	0.372372	0.595957	1.6316e-15	1.004	[]	0.00197866			ENSG00000183549	ENST00000331849
ACSM5	distal_nmd	unconstrained	24	3	6.01429	0.125	0.250595	0.498812	1.16632	0.0671201	0.241465	0.0678683	1.6316e-15	1.004	[]	0.00197866			ENSG00000183549	ENST00000331849
ACSM6	transcript	unconstrained	201	24	29.8237	0.119403	0.148377	0.80473	1.10393	0.127666	0.217633	0.0164355	1.2907e-07	0.913	[]	0.00111894			ENSG00000173124	ENST00000341686
ACSM6	nmd_target	unconstrained	154	17	21.5689	0.11039	0.140058	0.788172	1.14934	0.159248	0.415376	0.127415	1.2907e-07	0.913	[]	0.00111894			ENSG00000173124	ENST00000341686
ACSM6	start_proximal	unconstrained	18	3	3.39647	0.166667	0.188693	0.88327	1.99626	0.559649	0.805825	0.00587116	1.2907e-07	0.913	[]	0.00111894			ENSG00000173124	ENST00000341686
ACSM6	distal_nmd	unconstrained	29	4	4.85831	0.137931	0.167528	0.823332	1.72134	0.443853	0.723205	0.248412	1.2907e-07	0.913	[]	0.00111894			ENSG00000173124	ENST00000341686
ACSS1	transcript	indeterminate	214	26	35.7798	0.121495	0.167195	0.726667	0.984229	0.0282702	0.0610807	0.58413	6.784e-07	0.713	[]	0.0101622			ENSG00000154930	ENST00000323482
ACSS1	nmd_target	indeterminate	182	23	31.0164	0.126374	0.17042	0.741542	1.02256	0.0490137	0.195398	0.510785	6.784e-07	0.713	[]	0.0101622			ENSG00000154930	ENST00000323482
ACSS1	start_proximal	unconstrained	7	1	2.07781	0.142857	0.29683	0.481275	1.75421	0.318251	0.609739	0.427303	6.784e-07	0.713	[]	0.0101622			ENSG00000154930	ENST00000323482
ACSS1	distal_nmd	unconstrained	25	2	2.68554	0.08	0.107422	0.744729	2.15078	0.480152	0.750542	0.83482	6.784e-07	0.713	[]	0.0101622			ENSG00000154930	ENST00000323482
ACSS2	transcript	indeterminate	256	26	42.6514	0.101562	0.166607	0.609593	0.829011	0.000813594	0.00260434	0.144444	5.3688e-10	0.786	[]	0.00465013			ENSG00000131069	ENST00000360596
ACSS2	nmd_target	indeterminate	228	23	36.5851	0.100877	0.160461	0.62867	0.871759	0.00334082	0.0240063	0.0340627	5.3688e-10	0.786	[]	0.00465013			ENSG00000131069	ENST00000360596
ACSS2	start_proximal	unconstrained	15	2	3.36577	0.133333	0.224384	0.594218	1.61973	0.301024	0.592311	0.974708	5.3688e-10	0.786	[]	0.00465013			ENSG00000131069	ENST00000360596
ACSS2	distal_nmd	unconstrained	13	1	2.70052	0.0769231	0.207732	0.370299	1.52282	0.137212	0.37963	0.555618	5.3688e-10	0.786	[]	0.00465013			ENSG00000131069	ENST00000360596
ACSS3	transcript	indeterminate	280	34	44.6713	0.121429	0.15954	0.761116	0.992587	0.030062	0.0643554	0.546352	2.5007e-14	0.932	[]	0.00172567			ENSG00000111058	ENST00000548058
ACSS3	nmd_target	indeterminate	254	30	39.9827	0.11811	0.157412	0.750325	0.99597	0.0327957	0.147405	0.719784	2.5007e-14	0.932	[]	0.00172567			ENSG00000111058	ENST00000548058
ACSS3	start_proximal	unconstrained	12	3	1.9217	0.25	0.160142	1.56112	3.29287	0.899529	0.978426	0.192127	2.5007e-14	0.932	[]	0.00172567			ENSG00000111058	ENST00000548058
ACSS3	distal_nmd	unconstrained	14	1	2.76686	0.0714286	0.197633	0.361421	1.50144	0.137731	0.380317	0.391875	2.5007e-14	0.932	[]	0.00172567			ENSG00000111058	ENST00000548058
ACTA1	transcript	indeterminate	110	16	25.5663	0.145455	0.232421	0.625823	0.914301	0.0112808	0.0273918	0.120628	3.06e-06	0.932	[]	0.00877564	Congenital myopathy 2B, severe infantile, autosomal recessive;Congenital myopathy 2C, severe infantile, autosomal dominant;Congenital myopathy 2A, typical, autosomal dominant	Autosomal recessive;Autosomal dominant;Autosomal dominant	ENSG00000143632	ENST00000366684
ACTA1	nmd_target	unconstrained	78	11	16.9285	0.141026	0.217032	0.649792	1.02574	0.0531713	0.207049	0.0175129	3.06e-06	0.932	[]	0.00877564	Congenital myopathy 2B, severe infantile, autosomal recessive;Congenital myopathy 2C, severe infantile, autosomal dominant;Congenital myopathy 2A, typical, autosomal dominant	Autosomal recessive;Autosomal dominant;Autosomal dominant	ENSG00000143632	ENST00000366684
ACTA1	start_proximal	unconstrained	7	4	2.91871	0.571429	0.416959	1.37047	2.08952	0.925271	0.989334	0.867932	3.06e-06	0.932	[]	0.00877564	Congenital myopathy 2B, severe infantile, autosomal recessive;Congenital myopathy 2C, severe infantile, autosomal dominant;Congenital myopathy 2A, typical, autosomal dominant	Autosomal recessive;Autosomal dominant;Autosomal dominant	ENSG00000143632	ENST00000366684
ACTA1	distal_nmd	indeterminate	25	1	5.71911	0.04	0.228765	0.174852	0.769878	0.00968443	0.0577713	0.713699	3.06e-06	0.932	[]	0.00877564	Congenital myopathy 2B, severe infantile, autosomal recessive;Congenital myopathy 2C, severe infantile, autosomal dominant;Congenital myopathy 2A, typical, autosomal dominant	Autosomal recessive;Autosomal dominant;Autosomal dominant	ENSG00000143632	ENST00000366684
ACTA2	transcript	indeterminate	124	7	20.0313	0.0564516	0.161543	0.349453	0.640168	8.62962e-05	0.000333281	0.0331404	0.99422	0.472	[]	0.131379	Multisystemic smooth muscle dysfunction syndrome;Aortic aneurysm, familial thoracic 6	Autosomal dominant;Autosomal dominant	ENSG00000107796	ENST00000224784
ACTA2	nmd_target	indeterminate	88	6	14.2983	0.0681818	0.162481	0.419629	0.800928	0.00297099	0.0217649	0.0753279	0.99422	0.472	[]	0.131379	Multisystemic smooth muscle dysfunction syndrome;Aortic aneurysm, familial thoracic 6	Autosomal dominant;Autosomal dominant	ENSG00000107796	ENST00000224784
ACTA2	start_proximal	indeterminate	13	0	1.32902	0	0.102232	0	2.01323	0.237824	0.522875	0.692012	0.99422	0.472	[]	0.131379	Multisystemic smooth muscle dysfunction syndrome;Aortic aneurysm, familial thoracic 6	Autosomal dominant;Autosomal dominant	ENSG00000107796	ENST00000224784
ACTA2	distal_nmd	indeterminate	23	1	4.40394	0.0434783	0.191476	0.227069	0.993359	0.0403248	0.170777	0.0376841	0.99422	0.472	[]	0.131379	Multisystemic smooth muscle dysfunction syndrome;Aortic aneurysm, familial thoracic 6	Autosomal dominant;Autosomal dominant	ENSG00000107796	ENST00000224784
ACTB	transcript	constrained	103	0	22.3902	0	0.21738	0	0.13187	1.74524e-12	1.94396e-11	1	1	0.194	[]	0.271724	Baraitser-Winter syndrome 1;Thrombocytopenia 8, with dysmorphic features and developmental delay;Dystonia-deafness syndrome 1	Autosomal dominant;Autosomal dominant;Autosomal dominant	ENSG00000075624	ENST00000646664
ACTB	nmd_target	constrained	71	0	15.2188	0	0.21435	0	0.192749	1.16439e-08	2.66146e-07	1	1	0.194	[]	0.271724	Baraitser-Winter syndrome 1;Thrombocytopenia 8, with dysmorphic features and developmental delay;Dystonia-deafness syndrome 1	Autosomal dominant;Autosomal dominant;Autosomal dominant	ENSG00000075624	ENST00000646664
ACTB	start_proximal	indeterminate	5	0	1.03818	0	0.207636	0	2.17072	0.278743	0.568487	0.99962	1	0.194	[]	0.271724	Baraitser-Winter syndrome 1;Thrombocytopenia 8, with dysmorphic features and developmental delay;Dystonia-deafness syndrome 1	Autosomal dominant;Autosomal dominant;Autosomal dominant	ENSG00000075624	ENST00000646664
ACTB	long_exon	indeterminate	3	0	0.81991	0	0.273303	0	2.31097	0.360949	0.650752	0.985858	1	0.194	[]	0.271724	Baraitser-Winter syndrome 1;Thrombocytopenia 8, with dysmorphic features and developmental delay;Dystonia-deafness syndrome 1	Autosomal dominant;Autosomal dominant;Autosomal dominant	ENSG00000075624	ENST00000646664
ACTB	distal_nmd	constrained	24	0	5.31324	0	0.221385	0	0.530055	0.00148973	0.011949	0.999955	1	0.194	[]	0.271724	Baraitser-Winter syndrome 1;Thrombocytopenia 8, with dysmorphic features and developmental delay;Dystonia-deafness syndrome 1	Autosomal dominant;Autosomal dominant;Autosomal dominant	ENSG00000075624	ENST00000646664
ACTBL2	transcript	unconstrained	122	30	22.3302	0.245902	0.183034	1.34347	1.73969	0.982847	0.995183	0.243847	1.9363e-12	1.626	[]	0.00596539			ENSG00000169067	ENST00000423391
ACTBL2	start_proximal	unconstrained	9	2	2.2691	0.222222	0.252122	0.881406	2.18006	0.62752	0.846893	0.23918	1.9363e-12	1.626	[]	0.00596539			ENSG00000169067	ENST00000423391
ACTBL2	distal_nmd	unconstrained	113	28	20.0611	0.247788	0.177532	1.39574	1.82277	0.987914	1	0.341539	1.9363e-12	1.626	[]	0.00596539			ENSG00000169067	ENST00000423391
ACTC1	transcript	constrained	110	5	18.9304	0.0454545	0.172095	0.264125	0.541527	2.92644e-05	0.000123425	0.571821	0.97282	0.512	[]	0.0924354	Left ventricular noncompaction 4;Cardiomyopathy, hypertrophic, 11;Atrial septal defect 5;Cardiomyopathy, dilated, 1R	Autosomal dominant;Autosomal dominant;Autosomal dominant;Autosomal dominant	ENSG00000159251	ENST00000290378
ACTC1	nmd_target	constrained	80	3	12.9701	0.0375	0.162127	0.231301	0.580254	0.000329308	0.00315136	0.215203	0.97282	0.512	[]	0.0924354	Left ventricular noncompaction 4;Cardiomyopathy, hypertrophic, 11;Atrial septal defect 5;Cardiomyopathy, dilated, 1R	Autosomal dominant;Autosomal dominant;Autosomal dominant;Autosomal dominant	ENSG00000159251	ENST00000290378
ACTC1	start_proximal	indeterminate	7	0	1.47386	0	0.210552	0	1.65357	0.164403	0.423287	0.847186	0.97282	0.512	[]	0.0924354	Left ventricular noncompaction 4;Cardiomyopathy, hypertrophic, 11;Atrial septal defect 5;Cardiomyopathy, dilated, 1R	Autosomal dominant;Autosomal dominant;Autosomal dominant;Autosomal dominant	ENSG00000159251	ENST00000290378
ACTC1	distal_nmd	unconstrained	23	2	4.48642	0.0869565	0.195062	0.44579	1.27779	0.131971	0.370464	0.906369	0.97282	0.512	[]	0.0924354	Left ventricular noncompaction 4;Cardiomyopathy, hypertrophic, 11;Atrial septal defect 5;Cardiomyopathy, dilated, 1R	Autosomal dominant;Autosomal dominant;Autosomal dominant;Autosomal dominant	ENSG00000159251	ENST00000290378
ACTG1	transcript	indeterminate	114	10	26.5725	0.0877193	0.233092	0.376329	0.618848	9.7918e-06	4.43258e-05	1	0.45556	0.618	["outlier_syn"]	0.149628	Deafness, autosomal dominant 20/26;Baraitser-Winter syndrome 2	Autosomal dominant;Autosomal dominant	ENSG00000184009	ENST00000573283
ACTG1	nmd_target	indeterminate	74	8	17.7291	0.108108	0.239583	0.451235	0.778924	0.00157799	0.0125682	1	0.45556	0.618	["outlier_syn"]	0.149628	Deafness, autosomal dominant 20/26;Baraitser-Winter syndrome 2	Autosomal dominant;Autosomal dominant	ENSG00000184009	ENST00000573283
ACTG1	start_proximal	unconstrained	10	1	2.18304	0.1	0.218304	0.458076	1.80557	0.268843	0.557604	1	0.45556	0.618	["outlier_syn"]	0.149628	Deafness, autosomal dominant 20/26;Baraitser-Winter syndrome 2	Autosomal dominant;Autosomal dominant	ENSG00000184009	ENST00000573283
ACTG1	long_exon	indeterminate	3	0	0.597145	0	0.199048	0	3.17308	0.501364	0.765954	0.99919	0.45556	0.618	["outlier_syn"]	0.149628	Deafness, autosomal dominant 20/26;Baraitser-Winter syndrome 2	Autosomal dominant;Autosomal dominant	ENSG00000184009	ENST00000573283
ACTG1	distal_nmd	indeterminate	27	1	6.06314	0.037037	0.224561	0.164931	0.7302	0.00592742	0.0386801	1	0.45556	0.618	["outlier_syn"]	0.149628	Deafness, autosomal dominant 20/26;Baraitser-Winter syndrome 2	Autosomal dominant;Autosomal dominant	ENSG00000184009	ENST00000573283
ACTG2	transcript	indeterminate	119	9	18.8068	0.0756303	0.15804	0.478551	0.811589	0.00237809	0.00690576	0.43602	0.27868	0.626	[]	0.0356935	Megacystis-microcolon-intestinal hypoperistalsis syndrome 5;Visceral myopathy 1	Autosomal dominant;Autosomal dominant	ENSG00000163017	ENST00000345517
ACTG2	nmd_target	indeterminate	84	7	13.4941	0.0833333	0.160645	0.518743	0.938893	0.0149466	0.0817172	0.440595	0.27868	0.626	[]	0.0356935	Megacystis-microcolon-intestinal hypoperistalsis syndrome 5;Visceral myopathy 1	Autosomal dominant;Autosomal dominant	ENSG00000163017	ENST00000345517
ACTG2	start_proximal	unconstrained	11	1	1.36285	0.0909091	0.123895	0.733757	2.94087	0.593016	0.827633	0.636348	0.27868	0.626	[]	0.0356935	Megacystis-microcolon-intestinal hypoperistalsis syndrome 5;Visceral myopathy 1	Autosomal dominant;Autosomal dominant	ENSG00000163017	ENST00000345517
ACTG2	distal_nmd	unconstrained	24	1	3.94979	0.0416667	0.164575	0.253178	1.1113	0.0653893	0.237468	0.439214	0.27868	0.626	[]	0.0356935	Megacystis-microcolon-intestinal hypoperistalsis syndrome 5;Visceral myopathy 1	Autosomal dominant;Autosomal dominant	ENSG00000163017	ENST00000345517
ACTL10	transcript	unconstrained	58	21	13.2794	0.362069	0.228955	1.5814	2.08816	0.996086	1	0.819974	0.0027404	1.947	[]				ENSG00000288649	ENST00000677665
ACTL10	start_proximal	unconstrained	11	4	3.55528	0.363636	0.323208	1.12509	2.01168	0.769613	0.924349	0.670864	0.0027404	1.947	[]				ENSG00000288649	ENST00000677665
ACTL10	distal_nmd	unconstrained	47	17	9.7241	0.361702	0.206896	1.74823	2.37717	0.997319	1	0.807126	0.0027404	1.947	[]				ENSG00000288649	ENST00000677665
ACTL6A	transcript	constrained	176	1	25.5046	0.00568182	0.144913	0.0392086	0.184034	6.93907e-12	7.22422e-11	0.0827325	1	0.186	[]	0.183249			ENSG00000136518	ENST00000429709
ACTL6A	nmd_target	indeterminate	134	1	19.2662	0.00746269	0.143778	0.0519044	0.242814	6.42689e-09	1.5352e-07	0.0238972	1	0.186	[]	0.183249			ENSG00000136518	ENST00000429709
ACTL6A	start_proximal	indeterminate	17	0	2.06881	0	0.121695	0	1.32763	0.102487	0.316967	0.817654	1	0.186	[]	0.183249			ENSG00000136518	ENST00000429709
ACTL6A	distal_nmd	indeterminate	25	0	4.16962	0	0.166785	0	0.67709	0.00808148	0.0498052	0.664628	1	0.186	[]	0.183249			ENSG00000136518	ENST00000429709
ACTL6B	transcript	indeterminate	139	21	30.0909	0.151079	0.216481	0.697885	0.971078	0.0183491	0.0419749	0.309806	9.3659e-13	0.955	[]	0.0504745	Developmental and epileptic encephalopathy 76;Intellectual developmental disorder with severe speech and ambulation defects	Autosomal recessive;Autosomal dominant	ENSG00000077080	ENST00000160382
ACTL6B	nmd_target	indeterminate	102	15	21.9092	0.147059	0.214796	0.684645	1.01201	0.0327855	0.14737	0.110076	9.3659e-13	0.955	[]	0.0504745	Developmental and epileptic encephalopathy 76;Intellectual developmental disorder with severe speech and ambulation defects	Autosomal recessive;Autosomal dominant	ENSG00000077080	ENST00000160382
ACTL6B	start_proximal	unconstrained	13	2	2.54852	0.153846	0.19604	0.784768	2.09191	0.511582	0.772903	0.435275	9.3659e-13	0.955	[]	0.0504745	Developmental and epileptic encephalopathy 76;Intellectual developmental disorder with severe speech and ambulation defects	Autosomal recessive;Autosomal dominant	ENSG00000077080	ENST00000160382
ACTL6B	distal_nmd	unconstrained	24	4	5.63323	0.166667	0.234718	0.710072	1.45625	0.275159	0.564403	0.990128	9.3659e-13	0.955	[]	0.0504745	Developmental and epileptic encephalopathy 76;Intellectual developmental disorder with severe speech and ambulation defects	Autosomal recessive;Autosomal dominant	ENSG00000077080	ENST00000160382
ACTL7A	transcript	unconstrained	154	27	28.156	0.175325	0.182831	0.958942	1.27755	0.448338	0.576174	0.874682	1.0394e-08	1.183	[]	0.00454196	Spermatogenic failure 86	Autosomal recessive	ENSG00000187003	ENST00000333999
ACTL7A	start_proximal	unconstrained	16	6	3.83088	0.375	0.23943	1.56622	2.54349	0.949699	0.995454	0.683308	1.0394e-08	1.183	[]	0.00454196	Spermatogenic failure 86	Autosomal recessive	ENSG00000187003	ENST00000333999
ACTL7A	distal_nmd	unconstrained	138	21	24.3251	0.152174	0.176269	0.863304	1.20094	0.248849	0.535128	0.864189	1.0394e-08	1.183	[]	0.00454196	Spermatogenic failure 86	Autosomal recessive	ENSG00000187003	ENST00000333999
ACTL7B	transcript	unconstrained	124	21	23.096	0.169355	0.186258	0.909247	1.25974	0.353058	0.482421	0.379982	1.8669e-07	1.415	[]	0.00266458			ENSG00000148156	ENST00000374667
ACTL7B	start_proximal	unconstrained	10	1	1.43626	0.1	0.143626	0.696251	2.74437	0.554577	0.802842	0.190976	1.8669e-07	1.415	[]	0.00266458			ENSG00000148156	ENST00000374667
ACTL7B	distal_nmd	unconstrained	114	20	21.6598	0.175439	0.189998	0.92337	1.28755	0.391437	0.678624	0.517265	1.8669e-07	1.415	[]	0.00266458			ENSG00000148156	ENST00000374667
ACTL8	transcript	indeterminate	117	8	23.2303	0.0683761	0.198549	0.344378	0.604332	1.17697e-05	5.25775e-05	0.904568	0.60084	0.757	[]	0.0163025			ENSG00000117148	ENST00000375406
ACTL8	nmd_target	unconstrained	20	1	4.08858	0.05	0.204429	0.244584	1.05712	0.0541947	0.209423	0.544791	0.60084	0.757	[]	0.0163025			ENSG00000117148	ENST00000375406
ACTL8	start_proximal	indeterminate	14	0	2.11342	0	0.150959	0	1.27609	0.0842721	0.279653	0.154715	0.60084	0.757	[]	0.0163025			ENSG00000117148	ENST00000375406
ACTL8	distal_nmd	indeterminate	83	7	17.0283	0.0843373	0.20516	0.411081	0.743694	0.000674099	0.00595151	0.975606	0.60084	0.757	[]	0.0163025			ENSG00000117148	ENST00000375406
ACTL9	transcript	unconstrained	116	20	23.3087	0.172414	0.200937	0.858047	1.19734	0.247272	0.36703	0.273157	0.18725	1.576	[]	0.00179371	Spermatogenic failure 53	Autosomal recessive	ENSG00000181786	ENST00000324436
ACTL9	start_proximal	unconstrained	8	2	1.38482	0.25	0.173102	1.44423	3.46436	0.870688	0.967464	0.344509	0.18725	1.576	[]	0.00179371	Spermatogenic failure 53	Autosomal recessive	ENSG00000181786	ENST00000324436
ACTL9	distal_nmd	unconstrained	108	18	21.9239	0.166667	0.202999	0.821021	1.16781	0.192908	0.463829	0.327141	0.18725	1.576	[]	0.00179371	Spermatogenic failure 53	Autosomal recessive	ENSG00000181786	ENST00000324436
ACTN1	transcript	constrained	320	21	58.8818	0.065625	0.184005	0.356647	0.50612	4.49842e-12	4.77662e-11	0.129116	1	0.331	[]	0.120091	Bleeding disorder, platelet-type, 15	Autosomal dominant	ENSG00000072110	ENST00000394419
ACTN1	nmd_target	indeterminate	278	18	51.1507	0.0647482	0.183995	0.351901	0.513629	4.5409e-11	1.46512e-09	0.0168491	1	0.331	[]	0.120091	Bleeding disorder, platelet-type, 15	Autosomal dominant	ENSG00000072110	ENST00000394419
ACTN1	start_proximal	indeterminate	23	1	5.05883	0.0434783	0.219949	0.197674	0.864764	0.018723	0.0971814	0.746815	1	0.331	[]	0.120091	Bleeding disorder, platelet-type, 15	Autosomal dominant	ENSG00000072110	ENST00000394419
ACTN1	distal_nmd	unconstrained	19	2	2.67224	0.105263	0.140644	0.748437	2.1032	0.482227	0.752257	0.994833	1	0.331	[]	0.120091	Bleeding disorder, platelet-type, 15	Autosomal dominant	ENSG00000072110	ENST00000394419
ACTN2	transcript	constrained	336	21	60.3249	0.0625	0.179538	0.348115	0.494361	1.97592e-11	1.95869e-10	0.245808	0.99996	0.432	[]	0.0638223	Myopathy, distal, 6, adult onset;Cardiomyopathy, hypertrophic, 23, with or without LVNC;Congenital myopathy 8;Cardiomyopathy, dilated, 1AA, with or without LVNC	Autosomal dominant;Autosomal dominant;Autosomal dominant;Autosomal dominant	ENSG00000077522	ENST00000366578
ACTN2	nmd_target	constrained	285	14	49.7292	0.0491228	0.174488	0.281525	0.434011	7.53202e-12	2.71509e-10	0.328482	0.99996	0.432	[]	0.0638223	Myopathy, distal, 6, adult onset;Cardiomyopathy, hypertrophic, 23, with or without LVNC;Congenital myopathy 8;Cardiomyopathy, dilated, 1AA, with or without LVNC	Autosomal dominant;Autosomal dominant;Autosomal dominant;Autosomal dominant	ENSG00000077522	ENST00000366578
ACTN2	start_proximal	unconstrained	29	5	6.87722	0.172414	0.237146	0.727038	1.3868	0.269668	0.558441	0.687718	0.99996	0.432	[]	0.0638223	Myopathy, distal, 6, adult onset;Cardiomyopathy, hypertrophic, 23, with or without LVNC;Congenital myopathy 8;Cardiomyopathy, dilated, 1AA, with or without LVNC	Autosomal dominant;Autosomal dominant;Autosomal dominant;Autosomal dominant	ENSG00000077522	ENST00000366578
ACTN2	distal_nmd	unconstrained	22	2	3.71846	0.0909091	0.169021	0.537857	1.53512	0.247788	0.533981	0.140348	0.99996	0.432	[]	0.0638223	Myopathy, distal, 6, adult onset;Cardiomyopathy, hypertrophic, 23, with or without LVNC;Congenital myopathy 8;Cardiomyopathy, dilated, 1AA, with or without LVNC	Autosomal dominant;Autosomal dominant;Autosomal dominant;Autosomal dominant	ENSG00000077522	ENST00000366578
ACTN3	transcript	unconstrained	313	57	62.7692	0.182109	0.200541	0.908089	1.10598	0.199735	0.310744	0.54328	1.1062e-24	0.945	[]				ENSG00000248746	ENST00000513398
ACTN3	nmd_target	unconstrained	267	46	55.0692	0.172285	0.206252	0.835312	1.0417	0.0652015	0.237074	0.670059	1.1062e-24	0.945	[]				ENSG00000248746	ENST00000513398
ACTN3	start_proximal	unconstrained	19	5	4.3294	0.263158	0.227863	1.1549	2.08808	0.757731	0.919184	0.627158	1.1062e-24	0.945	[]				ENSG00000248746	ENST00000513398
ACTN3	distal_nmd	unconstrained	27	6	3.37058	0.222222	0.124836	1.78011	3.1409	0.961779	0.997889	0.124017	1.1062e-24	0.945	[]				ENSG00000248746	ENST00000513398
ACTN4	transcript	constrained	316	9	63.5753	0.028481	0.201188	0.141565	0.244414	1.31092e-22	3.61055e-21	0.579671	1	0.238	[]	0.299962	Glomerulosclerosis, focal segmental, 1	Autosomal dominant	ENSG00000130402	ENST00000252699
ACTN4	nmd_target	constrained	273	7	54.9029	0.025641	0.20111	0.127498	0.236788	1.25126e-20	1.06486e-18	0.434315	1	0.238	[]	0.299962	Glomerulosclerosis, focal segmental, 1	Autosomal dominant	ENSG00000130402	ENST00000252699
ACTN4	start_proximal	indeterminate	19	1	4.58231	0.0526316	0.241174	0.218231	0.938634	0.0307317	0.140545	0.91473	1	0.238	[]	0.299962	Glomerulosclerosis, focal segmental, 1	Autosomal dominant	ENSG00000130402	ENST00000252699
ACTN4	distal_nmd	unconstrained	24	1	4.09004	0.0416667	0.170419	0.244496	1.0732	0.0516156	0.202664	0.604678	1	0.238	[]	0.299962	Glomerulosclerosis, focal segmental, 1	Autosomal dominant	ENSG00000130402	ENST00000252699
ACTR10	transcript	unconstrained	175	19	25.2868	0.108571	0.144496	0.75138	1.0743	0.0769727	0.142696	0.10884	5.0641e-05	1.149	[]	0.00984466			ENSG00000131966	ENST00000254286
ACTR10	nmd_target	unconstrained	127	15	17.5628	0.11811	0.13829	0.854078	1.27291	0.284327	0.57457	0.132619	5.0641e-05	1.149	[]	0.00984466			ENSG00000131966	ENST00000254286
ACTR10	start_proximal	indeterminate	17	0	1.95195	0	0.114821	0	1.40712	0.110749	0.332505	0.794413	5.0641e-05	1.149	[]	0.00984466			ENSG00000131966	ENST00000254286
ACTR10	distal_nmd	unconstrained	31	4	5.77206	0.129032	0.186195	0.692994	1.45745	0.250829	0.537516	0.105698	5.0641e-05	1.149	[]	0.00984466			ENSG00000131966	ENST00000254286
ACTR1A	transcript	constrained	132	5	23.6144	0.0378788	0.178897	0.211736	0.435951	5.71469e-12	6.02012e-11	0.319609	0.99999	0.337	[]	0.152662			ENSG00000138107	ENST00000369905
ACTR1A	nmd_target	constrained	95	4	16.3909	0.0421053	0.172535	0.244038	0.543438	7.98286e-07	1.32548e-05	0.169467	0.99999	0.337	[]	0.152662			ENSG00000138107	ENST00000369905
ACTR1A	start_proximal	indeterminate	16	0	3.49621	0	0.218513	0	0.781415	4.96791e-05	0.000577122	0.836995	0.99999	0.337	[]	0.152662			ENSG00000138107	ENST00000369905
ACTR1A	distal_nmd	indeterminate	21	1	3.72727	0.047619	0.177489	0.268293	1.16472	0.0447211	0.183571	0.622974	0.99999	0.337	[]	0.152662			ENSG00000138107	ENST00000369905
ACTR1B	transcript	indeterminate	124	14	22.4248	0.112903	0.180845	0.624308	0.944788	0.0110511	0.0269217	0.465016	2.6231e-09	0.969	[]	0.02681			ENSG00000115073	ENST00000289228
ACTR1B	nmd_target	indeterminate	87	9	16.487	0.103448	0.189505	0.545886	0.915942	0.00526226	0.0351312	0.462039	2.6231e-09	0.969	[]	0.02681			ENSG00000115073	ENST00000289228
ACTR1B	start_proximal	unconstrained	16	1	2.62707	0.0625	0.164192	0.380653	1.60762	0.220462	0.500891	0.295451	2.6231e-09	0.969	[]	0.02681			ENSG00000115073	ENST00000289228
ACTR1B	distal_nmd	unconstrained	21	4	3.31081	0.190476	0.157658	1.20816	2.43825	0.781072	0.929815	0.790642	2.6231e-09	0.969	[]	0.02681			ENSG00000115073	ENST00000289228
ACTR2	transcript	indeterminate	168	3	27.91	0.0178571	0.166131	0.107488	0.2739	5.8541e-20	1.30882e-18	0.0221247	1	0.177	[]	0.450002			ENSG00000138071	ENST00000260641
ACTR2	nmd_target	indeterminate	120	3	19.6381	0.025	0.163651	0.152764	0.387068	7.7922e-11	2.44333e-09	0.0460416	1	0.177	[]	0.450002			ENSG00000138071	ENST00000260641
ACTR2	start_proximal	indeterminate	17	0	2.08043	0	0.122378	0	1.32022	0.0969652	0.306196	0.830561	1	0.177	[]	0.450002			ENSG00000138071	ENST00000260641
ACTR2	distal_nmd	indeterminate	31	0	6.19152	0	0.199726	0	0.461201	1.48465e-09	3.90691e-08	0.0194261	1	0.177	[]	0.450002			ENSG00000138071	ENST00000260641
ACTR3	transcript	constrained	185	7	27.5459	0.0378378	0.148897	0.254121	0.469405	2.00512e-08	1.34833e-07	0.06758	0.99489	0.461	[]	0.455778			ENSG00000115091	ENST00000263238
ACTR3	nmd_target	constrained	140	6	20.1901	0.0428571	0.144215	0.297175	0.574358	9.52993e-06	0.000128087	0.170558	0.99489	0.461	[]	0.455778			ENSG00000115091	ENST00000263238
ACTR3	start_proximal	indeterminate	20	0	2.34763	0	0.117382	0	1.18509	0.0735118	0.256099	0.0122119	0.99489	0.461	[]	0.455778			ENSG00000115091	ENST00000263238
ACTR3	distal_nmd	indeterminate	25	1	5.00816	0.04	0.200326	0.199674	0.879169	0.0103498	0.0610341	0.76954	0.99489	0.461	[]	0.455778			ENSG00000115091	ENST00000263238
ACTR3B	transcript	indeterminate	148	4	24.8053	0.027027	0.167603	0.161256	0.362627	1.61627e-09	1.25571e-08	7.15014e-07	0.99999	0.328	[]	0.0678313			ENSG00000133627	ENST00000256001
ACTR3B	nmd_target	indeterminate	113	3	18.5748	0.0265487	0.164379	0.161509	0.408721	1.0587e-07	2.06317e-06	4.11383e-08	0.99999	0.328	[]	0.0678313			ENSG00000133627	ENST00000256001
ACTR3B	start_proximal	indeterminate	15	0	2.56314	0	0.170876	0	1.05946	0.0500721	0.19851	0.106698	0.99999	0.328	[]	0.0678313			ENSG00000133627	ENST00000256001
ACTR3B	distal_nmd	unconstrained	20	1	3.66735	0.05	0.183368	0.272676	1.17854	0.0848142	0.280983	0.838083	0.99999	0.328	[]	0.0678313			ENSG00000133627	ENST00000256001
ACTR3C	transcript	unconstrained	78	8	12.9598	0.102564	0.166151	0.617294	1.06804	0.0611574	0.117938	7.00674e-10	0.00028635	1.047	[]	0.00249062			ENSG00000106526	ENST00000683684
ACTR3C	nmd_target	unconstrained	61	6	8.94745	0.0983607	0.146679	0.670582	1.26077	0.171836	0.434089	2.74768e-08	0.00028635	1.047	[]	0.00249062			ENSG00000106526	ENST00000683684
ACTR3C	start_proximal	unconstrained	17	2	4.01233	0.117647	0.23602	0.498463	1.38206	0.153764	0.406617	0.00489681	0.00028635	1.047	[]	0.00249062			ENSG00000106526	ENST00000683684
ACTR5	transcript	unconstrained	233	34	38.3773	0.145923	0.16471	0.88594	1.1504	0.230802	0.348239	0.969615	1.1953e-12	0.987	[]	0.00130065			ENSG00000101442	ENST00000243903
ACTR5	nmd_target	unconstrained	182	24	30.1184	0.131868	0.165485	0.796856	1.09021	0.107576	0.326608	0.990554	1.1953e-12	0.987	[]	0.00130065			ENSG00000101442	ENST00000243903
ACTR5	start_proximal	unconstrained	6	2	1.4947	0.333333	0.249117	1.33806	2.92497	0.839698	0.955766	0.439611	1.1953e-12	0.987	[]	0.00130065			ENSG00000101442	ENST00000243903
ACTR5	distal_nmd	unconstrained	45	8	6.76426	0.177778	0.150317	1.18269	1.9823	0.782938	0.930793	0.486942	1.1953e-12	0.987	[]	0.00130065			ENSG00000101442	ENST00000243903
ACTR6	transcript	unconstrained	181	29	25.8483	0.160221	0.142808	1.12193	1.48429	0.801061	0.875549	0.311355	2.2657e-06	1.018	[]	0.00873473			ENSG00000075089	ENST00000188312
ACTR6	nmd_target	unconstrained	134	23	18.634	0.171642	0.13906	1.2343	1.68501	0.90084	0.97924	0.459934	2.2657e-06	1.018	[]	0.00873473			ENSG00000075089	ENST00000188312
ACTR6	start_proximal	unconstrained	19	2	2.50092	0.105263	0.131628	0.799704	2.24726	0.531549	0.787191	0.647234	2.2657e-06	1.018	[]	0.00873473			ENSG00000075089	ENST00000188312
ACTR6	distal_nmd	unconstrained	28	4	4.71328	0.142857	0.168332	0.848665	1.76848	0.475714	0.747147	0.122546	2.2657e-06	1.018	[]	0.00873473			ENSG00000075089	ENST00000188312
ACTR8	transcript	indeterminate	261	41	50.4121	0.157088	0.19315	0.813298	1.03001	0.0481636	0.0963686	0.733393	6.9496e-17	1.034	[]	0.00283795			ENSG00000113812	ENST00000335754
ACTR8	nmd_target	unconstrained	212	32	38.6778	0.150943	0.182442	0.827348	1.08193	0.0993202	0.310659	0.542716	6.9496e-17	1.034	[]	0.00283795			ENSG00000113812	ENST00000335754
ACTR8	start_proximal	unconstrained	21	2	3.70464	0.0952381	0.176411	0.539864	1.53364	0.239241	0.524619	0.810254	6.9496e-17	1.034	[]	0.00283795			ENSG00000113812	ENST00000335754
ACTR8	distal_nmd	unconstrained	28	7	8.0296	0.25	0.286771	0.871775	1.46014	0.403462	0.689341	0.842213	6.9496e-17	1.034	[]	0.00283795			ENSG00000113812	ENST00000335754
ACTRT2	transcript	unconstrained	112	18	20.6726	0.160714	0.184577	0.870716	1.24041	0.291454	0.416433	0.950565	0.28836	1.308	[]	0.00211656			ENSG00000169717	ENST00000378404
ACTRT2	start_proximal	unconstrained	12	1	1.66382	0.0833333	0.138652	0.601026	2.44267	0.478144	0.749109	0.246658	0.28836	1.308	[]	0.00211656			ENSG00000169717	ENST00000378404
ACTRT2	distal_nmd	unconstrained	100	17	19.0088	0.17	0.190088	0.894322	1.2837	0.347916	0.638379	0.980523	0.28836	1.308	[]	0.00211656			ENSG00000169717	ENST00000378404
ACTRT3	transcript	unconstrained	124	19	20.4899	0.153226	0.165241	0.927288	1.31128	0.40842	0.537918	0.204937	4.6104e-07	1.244	[]	0.00194128			ENSG00000184378	ENST00000330368
ACTRT3	start_proximal	unconstrained	14	3	2.68018	0.214286	0.191442	1.11933	2.43237	0.732631	0.905298	0.96652	4.6104e-07	1.244	[]	0.00194128			ENSG00000184378	ENST00000330368
ACTRT3	distal_nmd	unconstrained	110	16	17.8097	0.145455	0.161906	0.898388	1.31251	0.367836	0.657924	0.0471852	4.6104e-07	1.244	[]	0.00194128			ENSG00000184378	ENST00000330368
ACVR1	transcript	indeterminate	201	23	33.2975	0.114428	0.165659	0.690743	0.955006	0.0152203	0.0355771	0.191196	2.3544e-08	0.836	[]	0.0863938	Fibrodysplasia ossificans progressiva	Autosomal dominant	ENSG00000115170	ENST00000434821
ACVR1	nmd_target	indeterminate	158	15	27.582	0.0949367	0.17457	0.543833	0.815828	0.00104791	0.00881422	0.0479336	2.3544e-08	0.836	[]	0.0863938	Fibrodysplasia ossificans progressiva	Autosomal dominant	ENSG00000115170	ENST00000434821
ACVR1	start_proximal	unconstrained	15	2	1.37934	0.133333	0.0919558	1.44997	3.95235	0.856508	0.962229	0.684738	2.3544e-08	0.836	[]	0.0863938	Fibrodysplasia ossificans progressiva	Autosomal dominant	ENSG00000115170	ENST00000434821
ACVR1	distal_nmd	unconstrained	28	6	4.33616	0.214286	0.154863	1.38371	2.45165	0.88646	0.974096	0.935762	2.3544e-08	0.836	[]	0.0863938	Fibrodysplasia ossificans progressiva	Autosomal dominant	ENSG00000115170	ENST00000434821
ACVR1B	transcript	constrained	177	11	30.9574	0.0621469	0.174901	0.355327	0.576164	1.15965e-07	7.03185e-07	0.303835	0.99992	0.404	[]	0.271003			ENSG00000135503	ENST00000257963
ACVR1B	nmd_target	indeterminate	140	8	23.0391	0.0571429	0.164565	0.347236	0.612165	2.88775e-06	4.32634e-05	0.457727	0.99992	0.404	[]	0.271003			ENSG00000135503	ENST00000257963
ACVR1B	start_proximal	unconstrained	12	1	1.95163	0.0833333	0.162636	0.512391	2.08244	0.381387	0.669821	0.135359	0.99992	0.404	[]	0.271003			ENSG00000135503	ENST00000257963
ACVR1B	distal_nmd	indeterminate	25	2	5.96671	0.08	0.238668	0.335193	0.968038	0.0206862	0.104848	0.561534	0.99992	0.404	[]	0.271003			ENSG00000135503	ENST00000257963
ACVR1C	transcript	indeterminate	206	19	36.1577	0.092233	0.175523	0.525476	0.754303	7.73675e-05	0.000301861	0.531382	0.17151	0.601	[]	0.020289			ENSG00000123612	ENST00000243349
ACVR1C	nmd_target	indeterminate	156	14	25.81	0.0897436	0.165449	0.542425	0.826459	0.00143298	0.0115588	0.399347	0.17151	0.601	[]	0.020289			ENSG00000123612	ENST00000243349
ACVR1C	start_proximal	unconstrained	23	1	3.72121	0.0434783	0.161792	0.26873	1.17561	0.0853642	0.282233	0.84975	0.17151	0.601	[]	0.020289			ENSG00000123612	ENST00000243349
ACVR1C	distal_nmd	unconstrained	27	4	6.62647	0.148148	0.245425	0.603639	1.25344	0.116548	0.343692	0.516273	0.17151	0.601	[]	0.020289			ENSG00000123612	ENST00000243349
ACVR2A	transcript	constrained	227	3	32.2273	0.0132159	0.14197	0.0930889	0.238084	1.45121e-13	1.80756e-12	0.0617616	1	0.222	[]	0.195462			ENSG00000121989	ENST00000241416
ACVR2A	nmd_target	constrained	171	2	24.0469	0.0116959	0.140625	0.0831709	0.258544	1.03231e-10	3.17432e-09	0.262154	1	0.222	[]	0.195462			ENSG00000121989	ENST00000241416
ACVR2A	start_proximal	unconstrained	21	1	2.60047	0.047619	0.123832	0.384546	1.66941	0.234324	0.518792	0.174475	1	0.222	[]	0.195462			ENSG00000121989	ENST00000241416
ACVR2A	distal_nmd	constrained	35	0	5.57992	0	0.159426	0	0.514543	0.000801172	0.00694562	0.0558175	1	0.222	[]	0.195462			ENSG00000121989	ENST00000241416
ACVR2B	transcript	constrained	189	10	36.5727	0.0529101	0.193507	0.273428	0.455253	7.80552e-10	6.30324e-09	0.901773	0.99995	0.409	[]	0.096062			ENSG00000114739	ENST00000352511
ACVR2B	nmd_target	constrained	140	8	27.1452	0.0571429	0.193894	0.294712	0.519566	2.0205e-07	3.74974e-06	0.865869	0.99995	0.409	[]	0.096062			ENSG00000114739	ENST00000352511
ACVR2B	start_proximal	indeterminate	23	1	5.37954	0.0434783	0.233893	0.18589	0.813209	0.0139974	0.0777418	0.993312	0.99995	0.409	[]	0.096062			ENSG00000114739	ENST00000352511
ACVR2B	distal_nmd	unconstrained	26	1	4.04805	0.0384615	0.155694	0.247033	1.0908	0.0604409	0.225308	0.158724	0.99995	0.409	[]	0.096062			ENSG00000114739	ENST00000352511
ACVRL1	transcript	indeterminate	160	17	29.4147	0.10625	0.183842	0.577943	0.84369	0.00249829	0.00721815	0.728428	0.50534	0.57	[]	0.0343717	Telangiectasia, hereditary hemorrhagic, type 2	Autosomal dominant	ENSG00000139567	ENST00000388922
ACVRL1	nmd_target	indeterminate	125	14	22.6617	0.112	0.181293	0.617783	0.935162	0.0165242	0.0885761	0.736927	0.50534	0.57	[]	0.0343717	Telangiectasia, hereditary hemorrhagic, type 2	Autosomal dominant	ENSG00000139567	ENST00000388922
ACVRL1	start_proximal	unconstrained	14	1	2.07734	0.0714286	0.148381	0.481386	1.99981	0.347	0.637459	0.891526	0.50534	0.57	[]	0.0343717	Telangiectasia, hereditary hemorrhagic, type 2	Autosomal dominant	ENSG00000139567	ENST00000388922
ACVRL1	distal_nmd	unconstrained	21	2	4.67566	0.0952381	0.22265	0.427747	1.21514	0.0784252	0.267323	0.208998	0.50534	0.57	[]	0.0343717	Telangiectasia, hereditary hemorrhagic, type 2	Autosomal dominant	ENSG00000139567	ENST00000388922
ACY1	transcript	unconstrained	116	17	19.965	0.146552	0.172112	0.851489	1.2299	0.262249	0.384306	0.0489286	1.4811e-09	0.901	[]	0.0030407	Aminoacylase 1 deficiency	Autosomal recessive	ENSG00000243989	ENST00000636358
ACY1	nmd_target	unconstrained	93	13	16.9686	0.139785	0.182458	0.76612	1.16754	0.158732	0.41465	0.0801907	1.4811e-09	0.901	[]	0.0030407	Aminoacylase 1 deficiency	Autosomal recessive	ENSG00000243989	ENST00000636358
ACY1	start_proximal	unconstrained	13	2	2.15358	0.153846	0.16566	0.928686	2.47554	0.633349	0.850062	0.829013	1.4811e-09	0.901	[]	0.0030407	Aminoacylase 1 deficiency	Autosomal recessive	ENSG00000243989	ENST00000636358
ACY1	distal_nmd	unconstrained	10	2	0.842825	0.2	0.0842825	2.37297	6.01431	0.955382	0.99603	0.0754412	1.4811e-09	0.901	[]	0.0030407	Aminoacylase 1 deficiency	Autosomal recessive	ENSG00000243989	ENST00000636358
ACY3	transcript	unconstrained	85	16	16.9689	0.188235	0.199635	0.942899	1.36125	0.454352	0.582337	0.110009	1.6551e-06	1.197	[]	0.00092418			ENSG00000132744	ENST00000255082
ACY3	nmd_target	unconstrained	47	10	9.19369	0.212766	0.19561	1.0877	1.70813	0.71015	0.893781	0.232869	1.6551e-06	1.197	[]	0.00092418			ENSG00000132744	ENST00000255082
ACY3	start_proximal	unconstrained	13	1	2.05502	0.0769231	0.158078	0.486614	2.00116	0.357155	0.647034	0.175931	1.6551e-06	1.197	[]	0.00092418			ENSG00000132744	ENST00000255082
ACY3	distal_nmd	unconstrained	25	5	5.72024	0.2	0.22881	0.874089	1.64069	0.470268	0.742853	0.358143	1.6551e-06	1.197	[]	0.00092418			ENSG00000132744	ENST00000255082
ACYP1	transcript	unconstrained	47	6	6.89898	0.12766	0.146787	0.869693	1.61116	0.447754	0.575622	0.500216	0.0058628	1.303	[]	0.00255774			ENSG00000119640	ENST00000238618
ACYP1	start_proximal	unconstrained	21	2	3.26625	0.0952381	0.155536	0.612323	1.73948	0.331354	0.623236	0.159739	0.0058628	1.303	[]	0.00255774			ENSG00000119640	ENST00000238618
ACYP1	distal_nmd	unconstrained	26	4	3.63273	0.153846	0.13972	1.1011	2.2777	0.712053	0.894777	0.888425	0.0058628	1.303	[]	0.00255774			ENSG00000119640	ENST00000238618
ACYP2	transcript	unconstrained	30	4	4.79194	0.133333	0.159731	0.834735	1.75053	0.456973	0.584692	0.80934	0.067047	1.728	[]	0.00168769			ENSG00000170634	ENST00000607452
ACYP2	nmd_target	unconstrained	12	1	1.52518	0.0833333	0.127098	0.655662	2.66472	0.528832	0.785499	0.267479	0.067047	1.728	[]	0.00168769			ENSG00000170634	ENST00000607452
ACYP2	distal_nmd	unconstrained	18	3	3.26677	0.166667	0.181487	0.91834	2.07552	0.581066	0.819487	0.939229	0.067047	1.728	[]	0.00168769			ENSG00000170634	ENST00000607452
ADA	transcript	unconstrained	128	16	19.5411	0.125	0.152665	0.818788	1.20294	0.211749	0.325201	0.420767	9.3522e-15	1.185	[]	0.00297751	Adenosine deaminase deficiency, partial;Adenosine deaminase deficiency, partial;Severe combined immunodeficiency due to ADA deficiency;Severe combined immunodeficiency due to ADA deficiency	Autosomal recessive;Other;Autosomal recessive;Other	ENSG00000196839	ENST00000372874
ADA	nmd_target	unconstrained	105	15	16.8445	0.142857	0.160424	0.890498	1.31788	0.35747	0.647225	0.505577	9.3522e-15	1.185	[]	0.00297751	Adenosine deaminase deficiency, partial;Adenosine deaminase deficiency, partial;Severe combined immunodeficiency due to ADA deficiency;Severe combined immunodeficiency due to ADA deficiency	Autosomal recessive;Other;Autosomal recessive;Other	ENSG00000196839	ENST00000372874
ADA	start_proximal	unconstrained	15	1	1.73521	0.0666667	0.115681	0.576299	2.41524	0.458169	0.733763	0.277767	9.3522e-15	1.185	[]	0.00297751	Adenosine deaminase deficiency, partial;Adenosine deaminase deficiency, partial;Severe combined immunodeficiency due to ADA deficiency;Severe combined immunodeficiency due to ADA deficiency	Autosomal recessive;Other;Autosomal recessive;Other	ENSG00000196839	ENST00000372874
ADA	distal_nmd	indeterminate	8	0	0.961355	0	0.120169	0	2.5992	0.341503	0.632545	0.679198	9.3522e-15	1.185	[]	0.00297751	Adenosine deaminase deficiency, partial;Adenosine deaminase deficiency, partial;Severe combined immunodeficiency due to ADA deficiency;Severe combined immunodeficiency due to ADA deficiency	Autosomal recessive;Other;Autosomal recessive;Other	ENSG00000196839	ENST00000372874
ADA2	transcript	unconstrained	163	21	24.7976	0.128834	0.152133	0.846856	1.1845	0.2178	0.332686	0.0758621	5.3041e-06	0.88	[]	0.00078261	Sneddon syndrome;Vasculitis, autoinflammation, immunodeficiency, and hematologic defects syndrome	Autosomal recessive;Autosomal recessive	ENSG00000093072	ENST00000399837
ADA2	nmd_target	unconstrained	130	18	20.563	0.138462	0.158177	0.875358	1.25418	0.298829	0.589848	0.0962231	5.3041e-06	0.88	[]	0.00078261	Sneddon syndrome;Vasculitis, autoinflammation, immunodeficiency, and hematologic defects syndrome	Autosomal recessive;Autosomal recessive	ENSG00000093072	ENST00000399837
ADA2	start_proximal	unconstrained	13	1	1.06985	0.0769231	0.0822959	0.934713	3.84393	0.709805	0.893578	0.48433	5.3041e-06	0.88	[]	0.00078261	Sneddon syndrome;Vasculitis, autoinflammation, immunodeficiency, and hematologic defects syndrome	Autosomal recessive;Autosomal recessive	ENSG00000093072	ENST00000399837
ADA2	distal_nmd	unconstrained	20	2	3.16476	0.1	0.158238	0.63196	1.78604	0.347257	0.637781	0.280539	5.3041e-06	0.88	[]	0.00078261	Sneddon syndrome;Vasculitis, autoinflammation, immunodeficiency, and hematologic defects syndrome	Autosomal recessive;Autosomal recessive	ENSG00000093072	ENST00000399837
ADAD1	transcript	indeterminate	263	23	40.2832	0.0874525	0.153168	0.570957	0.794037	0.000485578	0.00162004	0.843709	4.0789e-06	0.779	[]	0.019638			ENSG00000164113	ENST00000296513
ADAD1	nmd_target	indeterminate	209	18	30.7964	0.0861244	0.147351	0.584484	0.848578	0.00301946	0.022044	0.93847	4.0789e-06	0.779	[]	0.019638			ENSG00000164113	ENST00000296513
ADAD1	start_proximal	unconstrained	19	1	4.13713	0.0526316	0.217744	0.241713	1.03964	0.0508885	0.200633	0.140621	4.0789e-06	0.779	[]	0.019638			ENSG00000164113	ENST00000296513
ADAD1	distal_nmd	unconstrained	35	4	5.34971	0.114286	0.152849	0.747704	1.58799	0.34582	0.636485	0.513352	4.0789e-06	0.779	[]	0.019638			ENSG00000164113	ENST00000296513
ADAD2	transcript	unconstrained	157	43	38.8334	0.273885	0.247347	1.10729	1.36867	0.829865	0.89583	1	3.9305e-25	1.525	["outlier_mis","outlier_syn"]	0.00185526			ENSG00000140955	ENST00000315906
ADAD2	nmd_target	unconstrained	121	32	27.7636	0.264463	0.229451	1.15259	1.47522	0.866838	0.966149	1	3.9305e-25	1.525	["outlier_mis","outlier_syn"]	0.00185526			ENSG00000140955	ENST00000315906
ADAD2	start_proximal	unconstrained	14	5	5.70299	0.357143	0.407357	0.876733	1.49644	0.457207	0.733087	0.999971	3.9305e-25	1.525	["outlier_mis","outlier_syn"]	0.00185526			ENSG00000140955	ENST00000315906
ADAD2	distal_nmd	unconstrained	22	6	5.36688	0.272727	0.243949	1.11797	1.92046	0.738987	0.909126	0.993161	3.9305e-25	1.525	["outlier_mis","outlier_syn"]	0.00185526			ENSG00000140955	ENST00000315906
ADAL	transcript	unconstrained	144	22	19.9809	0.152778	0.138756	1.10105	1.52005	0.747459	0.835349	0.318287	7.4978e-10	1.205	[]	0.00299607			ENSG00000168803	ENST00000562188
ADAL	nmd_target	unconstrained	89	15	11.4813	0.168539	0.129004	1.30647	1.91926	0.911228	0.983429	0.206565	7.4978e-10	1.205	[]	0.00299607			ENSG00000168803	ENST00000562188
ADAL	start_proximal	unconstrained	22	2	2.70159	0.0909091	0.122799	0.740305	2.11293	0.473499	0.745376	0.244608	7.4978e-10	1.205	[]	0.00299607			ENSG00000168803	ENST00000562188
ADAL	distal_nmd	unconstrained	33	5	5.79801	0.151515	0.175697	0.862365	1.66493	0.459501	0.734656	0.864191	7.4978e-10	1.205	[]	0.00299607			ENSG00000168803	ENST00000562188
ADAM10	transcript	constrained	329	14	54.1433	0.0425532	0.164569	0.258573	0.399379	4.19946e-15	6.19978e-14	0.406402	1	0.276	[]	0.229161	Reticulate acropigmentation of Kitamura	Autosomal dominant	ENSG00000137845	ENST00000260408
ADAM10	nmd_target	constrained	278	11	44.7314	0.0395683	0.160904	0.245912	0.401762	3.62357e-13	1.52094e-11	0.157448	1	0.276	[]	0.229161	Reticulate acropigmentation of Kitamura	Autosomal dominant	ENSG00000137845	ENST00000260408
ADAM10	start_proximal	indeterminate	32	1	5.13427	0.03125	0.160446	0.19477	0.87163	0.0207538	0.105057	0.703199	1	0.276	[]	0.229161	Reticulate acropigmentation of Kitamura	Autosomal dominant	ENSG00000137845	ENST00000260408
ADAM10	distal_nmd	unconstrained	19	2	4.27761	0.105263	0.225137	0.467551	1.31387	0.109622	0.330297	0.988188	1	0.276	[]	0.229161	Reticulate acropigmentation of Kitamura	Autosomal dominant	ENSG00000137845	ENST00000260408
ADAM11	transcript	indeterminate	246	23	50.0463	0.0934959	0.20344	0.459575	0.638301	1.74419e-07	1.02685e-06	0.00563792	0.00043549	0.585	[]	0.042297			ENSG00000073670	ENST00000200557
ADAM11	nmd_target	indeterminate	228	22	44.5875	0.0964912	0.195559	0.493412	0.689884	6.89898e-06	9.53978e-05	0.0198475	0.00043549	0.585	[]	0.042297			ENSG00000073670	ENST00000200557
ADAM11	start_proximal	indeterminate	15	0	4.18478	0	0.278986	0	0.648909	0.000467328	0.00431273	0.106697	0.00043549	0.585	[]	0.042297			ENSG00000073670	ENST00000200557
ADAM11	distal_nmd	unconstrained	3	1	1.27402	0.333333	0.424675	0.784914	2.03603	0.730326	0.904026	0.0904361	0.00043549	0.585	[]	0.042297			ENSG00000073670	ENST00000200557
ADAM12	transcript	indeterminate	308	34	49.4852	0.11039	0.160666	0.687074	0.897754	0.00325875	0.00916756	0.197348	9.4682e-15	0.819	[]	0.0133743			ENSG00000148848	ENST00000448723
ADAM12	nmd_target	indeterminate	283	28	44.1708	0.0989399	0.156081	0.633903	0.852963	0.00115279	0.00957055	0.110096	9.4682e-15	0.819	[]	0.0133743			ENSG00000148848	ENST00000448723
ADAM12	start_proximal	unconstrained	11	2	2.77976	0.181818	0.252705	0.719487	1.86022	0.432209	0.713578	0.946516	9.4682e-15	0.819	[]	0.0133743			ENSG00000148848	ENST00000448723
ADAM12	distal_nmd	unconstrained	14	4	2.53465	0.285714	0.181046	1.57813	2.98269	0.921955	0.987841	0.338774	9.4682e-15	0.819	[]	0.0133743			ENSG00000148848	ENST00000448723
ADAM15	transcript	indeterminate	263	43	53.1865	0.163498	0.20223	0.808476	1.01724	0.0411909	0.0843358	0.000126648	1.187e-17	0.827	[]	0.00180813			ENSG00000143537	ENST00000356955
ADAM15	nmd_target	indeterminate	240	39	49.248	0.1625	0.2052	0.79191	1.008	0.0329401	0.14791	9.65977e-05	1.187e-17	0.827	[]	0.00180813			ENSG00000143537	ENST00000356955
ADAM15	start_proximal	unconstrained	18	4	3.40609	0.222222	0.189227	1.17437	2.31934	0.765421	0.923145	0.729124	1.187e-17	0.827	[]	0.00180813			ENSG00000143537	ENST00000356955
ADAM15	distal_nmd	indeterminate	5	0	0.532343	0	0.106469	0	4.23336	0.56424	0.80836	0.124634	1.187e-17	0.827	[]	0.00180813			ENSG00000143537	ENST00000356955
ADAM17	transcript	indeterminate	346	24	47.9666	0.0693642	0.138632	0.500348	0.693677	8.80048e-06	4.00913e-05	0.075313	0.09836	0.565	[]	0.103997			ENSG00000151694	ENST00000310823
ADAM17	nmd_target	indeterminate	295	21	39.883	0.0711864	0.135197	0.52654	0.746277	0.000118138	0.00125986	0.031238	0.09836	0.565	[]	0.103997			ENSG00000151694	ENST00000310823
ADAM17	start_proximal	unconstrained	13	2	2.32474	0.153846	0.178826	0.860312	2.29328	0.578748	0.81786	0.496627	0.09836	0.565	[]	0.103997			ENSG00000151694	ENST00000310823
ADAM17	distal_nmd	indeterminate	38	1	5.75891	0.0263158	0.15155	0.173644	0.784256	0.0115809	0.0667795	0.738333	0.09836	0.565	[]	0.103997			ENSG00000151694	ENST00000310823
ADAM18	transcript	unconstrained	356	64	49.2304	0.179775	0.138288	1.30001	1.56638	0.991749	0.999691	0.964672	2.3659e-29	1.587	[]	0.0004491			ENSG00000168619	ENST00000265707
ADAM18	nmd_target	unconstrained	321	60	45.1108	0.186916	0.140532	1.33006	1.61086	0.994222	1	0.978015	2.3659e-29	1.587	[]	0.0004491			ENSG00000168619	ENST00000265707
ADAM18	start_proximal	unconstrained	18	2	2.00071	0.111111	0.111151	0.999644	2.79137	0.679049	0.877049	0.599698	2.3659e-29	1.587	[]	0.0004491			ENSG00000168619	ENST00000265707
ADAM18	distal_nmd	unconstrained	17	2	2.11886	0.117647	0.124639	0.943903	2.6171	0.642941	0.855569	0.330076	2.3659e-29	1.587	[]	0.0004491			ENSG00000168619	ENST00000265707
ADAM19	transcript	indeterminate	321	41	53.8825	0.127726	0.167858	0.760915	0.968173	0.0151336	0.0354233	0.718373	2.6245e-13	0.74	[]	0.0210439			ENSG00000135074	ENST00000257527
ADAM19	nmd_target	indeterminate	291	33	48.4439	0.113402	0.166474	0.681201	0.893178	0.0023271	0.0176625	0.573515	2.6245e-13	0.74	[]	0.0210439			ENSG00000135074	ENST00000257527
ADAM19	start_proximal	unconstrained	17	3	3.32987	0.176471	0.195875	0.900936	2.01987	0.563759	0.808204	0.99218	2.6245e-13	0.74	[]	0.0210439			ENSG00000135074	ENST00000257527
ADAM19	distal_nmd	unconstrained	13	5	2.10876	0.384615	0.162212	2.37106	3.97751	0.993087	1	0.181201	2.6245e-13	0.74	[]	0.0210439			ENSG00000135074	ENST00000257527
ADAM2	transcript	unconstrained	351	45	50.0633	0.128205	0.14263	0.898862	1.13119	0.235053	0.353074	0.873312	4.5583e-11	1.189	[]	0.00050477			ENSG00000104755	ENST00000265708
ADAM2	nmd_target	unconstrained	330	42	46.9234	0.127273	0.142192	0.895076	1.13569	0.234809	0.519239	0.689348	4.5583e-11	1.189	[]	0.00050477			ENSG00000104755	ENST00000265708
ADAM2	start_proximal	unconstrained	19	3	2.98821	0.157895	0.157274	1.00395	2.28535	0.652639	0.861369	0.99392	4.5583e-11	1.189	[]	0.00050477			ENSG00000104755	ENST00000265708
ADAM2	distal_nmd	indeterminate	2	0	0.151713	0	0.0758563	0	10.2351	0.853201	0.961443	0.600786	4.5583e-11	1.189	[]	0.00050477			ENSG00000104755	ENST00000265708
ADAM20	transcript	unconstrained	303	44	48.5967	0.145215	0.160385	0.905411	1.13943	0.248516	0.368495	0.266591	0.11909	1.933	[]	0.00449423			ENSG00000134007	ENST00000256389
ADAM20	start_proximal	unconstrained	11	3	2.09449	0.272727	0.190408	1.43233	2.96403	0.880366	0.971685	0.161245	0.11909	1.933	[]	0.00449423			ENSG00000134007	ENST00000256389
ADAM20	distal_nmd	unconstrained	292	41	46.5022	0.140411	0.159254	0.881678	1.11958	0.19698	0.469782	0.375822	0.11909	1.933	[]	0.00449423			ENSG00000134007	ENST00000256389
ADAM21	transcript	indeterminate	295	30	45.5808	0.101695	0.154511	0.658171	0.876332	0.00295544	0.00840177	0.0300424	0.14126	1.913	[]	0.00261188			ENSG00000139985	ENST00000603540
ADAM21	start_proximal	unconstrained	14	1	2.09372	0.0714286	0.149551	0.47762	1.98417	0.340109	0.631051	0.0886571	0.14126	1.913	[]	0.00261188			ENSG00000139985	ENST00000603540
ADAM21	distal_nmd	indeterminate	281	29	43.4871	0.103203	0.154758	0.666864	0.89199	0.004512	0.0309038	0.0646659	0.14126	1.913	[]	0.00261188			ENSG00000139985	ENST00000603540
ADAM22	transcript	indeterminate	418	29	60.929	0.069378	0.145763	0.475964	0.640718	5.76299e-08	3.64383e-07	0.421343	0.54166	0.519	[]	0.0546638	Developmental and epileptic encephalopathy 61	Autosomal recessive	ENSG00000008277	ENST00000413139
ADAM22	nmd_target	indeterminate	393	25	56.1065	0.0636132	0.142765	0.445582	0.614415	3.70209e-08	7.77696e-07	0.37419	0.54166	0.519	[]	0.0546638	Developmental and epileptic encephalopathy 61	Autosomal recessive	ENSG00000008277	ENST00000413139
ADAM22	start_proximal	unconstrained	17	2	2.56368	0.117647	0.150804	0.78013	2.16302	0.509446	0.771796	0.795638	0.54166	0.519	[]	0.0546638	Developmental and epileptic encephalopathy 61	Autosomal recessive	ENSG00000008277	ENST00000413139
ADAM22	distal_nmd	unconstrained	8	2	2.25891	0.25	0.282364	0.885382	2.12382	0.630065	0.848061	0.400862	0.54166	0.519	[]	0.0546638	Developmental and epileptic encephalopathy 61	Autosomal recessive	ENSG00000008277	ENST00000413139
ADAM23	transcript	constrained	341	19	53.6992	0.0557185	0.157476	0.353823	0.512385	1.8001e-10	1.58026e-09	0.138501	0.99999	0.416	[]	0.0821939			ENSG00000114948	ENST00000264377
ADAM23	nmd_target	constrained	324	15	49.8369	0.0462963	0.153818	0.300982	0.457649	1.41082e-11	4.91992e-10	0.137138	0.99999	0.416	[]	0.0821939			ENSG00000114948	ENST00000264377
ADAM23	start_proximal	unconstrained	8	2	2.10099	0.25	0.262624	0.951931	2.28345	0.648558	0.859223	0.681113	0.99999	0.416	[]	0.0821939			ENSG00000114948	ENST00000264377
ADAM23	distal_nmd	unconstrained	9	2	1.76135	0.222222	0.195706	1.13549	2.80851	0.759169	0.920041	0.236351	0.99999	0.416	[]	0.0821939			ENSG00000114948	ENST00000264377
ADAM28	transcript	unconstrained	325	47	45.0174	0.144615	0.138515	1.04404	1.30428	0.668162	0.772623	0.444851	1.3536e-25	1.231	[]	0.00053608			ENSG00000042980	ENST00000265769
ADAM28	nmd_target	unconstrained	300	43	41.4145	0.143333	0.138048	1.03828	1.31049	0.648991	0.85957	0.396481	1.3536e-25	1.231	[]	0.00053608			ENSG00000042980	ENST00000265769
ADAM28	start_proximal	unconstrained	20	3	2.98973	0.15	0.149487	1.00343	2.29896	0.657888	0.864341	0.844983	1.3536e-25	1.231	[]	0.00053608			ENSG00000042980	ENST00000265769
ADAM28	distal_nmd	unconstrained	5	1	0.613196	0.2	0.122639	1.6308	5.3605	0.912162	0.983677	0.304145	1.3536e-25	1.231	[]	0.00053608			ENSG00000042980	ENST00000265769
ADAM29	transcript	indeterminate	343	40	54.4887	0.116618	0.158859	0.734097	0.938501	0.0103082	0.0253602	0.710178	0.0081041	1.939	[]	0.00401069			ENSG00000168594	ENST00000359240
ADAM29	start_proximal	indeterminate	12	0	1.59602	0	0.133001	0	1.66105	0.159618	0.415834	0.31809	0.0081041	1.939	[]	0.00401069			ENSG00000168594	ENST00000359240
ADAM29	distal_nmd	indeterminate	331	40	52.8927	0.120846	0.159797	0.756248	0.966169	0.0190146	0.0983178	0.771726	0.0081041	1.939	[]	0.00401069			ENSG00000168594	ENST00000359240
ADAM30	transcript	unconstrained	365	46	54.8597	0.126027	0.150301	0.838502	1.05292	0.0864692	0.157575	0.966095	0.15018	1.903	[]	0.0051562			ENSG00000134249	ENST00000369400
ADAM30	start_proximal	unconstrained	16	1	2.4194	0.0625	0.151213	0.413325	1.7456	0.2676	0.556507	0.942368	0.15018	1.903	[]	0.0051562			ENSG00000134249	ENST00000369400
ADAM30	distal_nmd	unconstrained	349	45	52.4403	0.12894	0.150259	0.858118	1.07979	0.12425	0.357227	0.933152	0.15018	1.903	[]	0.0051562			ENSG00000134249	ENST00000369400
ADAM32	transcript	indeterminate	368	44	55.1919	0.119565	0.149978	0.797218	1.00719	0.0423097	0.0862994	0.0624754	5.7378e-14	1.042	[]	0.00062626			ENSG00000197140	ENST00000379907
ADAM32	nmd_target	unconstrained	340	40	49.5115	0.117647	0.145622	0.807893	1.03268	0.0631791	0.232156	0.0358751	5.7378e-14	1.042	[]	0.00062626			ENSG00000197140	ENST00000379907
ADAM32	start_proximal	unconstrained	22	2	4.34623	0.0909091	0.197556	0.460169	1.31338	0.146919	0.395639	0.744426	5.7378e-14	1.042	[]	0.00062626			ENSG00000197140	ENST00000379907
ADAM32	distal_nmd	unconstrained	6	2	1.33415	0.333333	0.222359	1.49908	3.27697	0.885432	0.973615	0.709326	5.7378e-14	1.042	[]	0.00062626			ENSG00000197140	ENST00000379907
ADAM33	transcript	unconstrained	238	51	51.3906	0.214286	0.215927	0.992399	1.21661	0.512964	0.63867	0.722471	5.8277e-39	1.292	[]	0.00065033			ENSG00000149451	ENST00000356518
ADAM33	nmd_target	unconstrained	215	42	46.1302	0.195349	0.214559	0.910465	1.14284	0.253119	0.540357	0.639414	5.8277e-39	1.292	[]	0.00065033			ENSG00000149451	ENST00000356518
ADAM33	start_proximal	unconstrained	13	6	3.12796	0.461538	0.240613	1.91818	2.96307	0.985303	1	0.937002	5.8277e-39	1.292	[]	0.00065033			ENSG00000149451	ENST00000356518
ADAM33	distal_nmd	unconstrained	10	3	2.13239	0.3	0.213239	1.40687	2.84481	0.86807	0.966662	0.267057	5.8277e-39	1.292	[]	0.00065033			ENSG00000149451	ENST00000356518
ADAM7	transcript	unconstrained	353	47	53.3659	0.133144	0.151178	0.880713	1.1021	0.173414	0.277718	0.924918	2.1605e-22	1.161	[]	0.00062629			ENSG00000069206	ENST00000175238
ADAM7	nmd_target	unconstrained	328	43	48.9543	0.131098	0.149251	0.878369	1.11075	0.183187	0.449781	0.832099	2.1605e-22	1.161	[]	0.00062629			ENSG00000069206	ENST00000175238
ADAM7	start_proximal	unconstrained	18	3	3.63636	0.166667	0.20202	0.825001	1.86456	0.483472	0.753227	0.993092	2.1605e-22	1.161	[]	0.00062629			ENSG00000069206	ENST00000175238
ADAM7	distal_nmd	unconstrained	7	1	0.775156	0.142857	0.110737	1.29006	4.70218	0.825332	0.949473	0.323905	2.1605e-22	1.161	[]	0.00062629			ENSG00000069206	ENST00000175238
ADAM8	transcript	unconstrained	231	48	43.9326	0.207792	0.190185	1.09258	1.34909	0.803181	0.876668	0.878472	2.6557e-40	1.424	[]	0.00073572			ENSG00000151651	ENST00000445355
ADAM8	nmd_target	unconstrained	207	41	37.9197	0.198068	0.183187	1.08123	1.36029	0.761126	0.920912	0.843672	2.6557e-40	1.424	[]	0.00073572			ENSG00000151651	ENST00000445355
ADAM8	start_proximal	unconstrained	15	5	4.89692	0.333333	0.326461	1.02105	1.7688	0.678305	0.87678	0.543327	2.6557e-40	1.424	[]	0.00073572			ENSG00000151651	ENST00000445355
ADAM8	distal_nmd	unconstrained	9	2	1.11605	0.222222	0.124005	1.79204	4.43241	0.922239	0.987971	0.868042	2.6557e-40	1.424	[]	0.00073572			ENSG00000151651	ENST00000445355
ADAM9	transcript	indeterminate	361	25	54.1528	0.0692521	0.150008	0.461657	0.635849	1.04049e-07	6.35474e-07	0.167661	0.0017242	0.575	[]	0.0450836	Cone-rod dystrophy 9	Autosomal recessive	ENSG00000168615	ENST00000487273
ADAM9	nmd_target	indeterminate	326	21	47.5162	0.0644172	0.145755	0.441954	0.627352	1.7261e-07	3.2445e-06	0.0639328	0.0017242	0.575	[]	0.0450836	Cone-rod dystrophy 9	Autosomal recessive	ENSG00000168615	ENST00000487273
ADAM9	start_proximal	unconstrained	15	1	3.36846	0.0666667	0.224564	0.296872	1.24417	0.105254	0.322389	0.902195	0.0017242	0.575	[]	0.0450836	Cone-rod dystrophy 9	Autosomal recessive	ENSG00000168615	ENST00000487273
ADAM9	distal_nmd	unconstrained	20	3	3.26814	0.15	0.163407	0.917952	2.10311	0.581651	0.819942	0.688509	0.0017242	0.575	[]	0.0450836	Cone-rod dystrophy 9	Autosomal recessive	ENSG00000168615	ENST00000487273
ADAMDEC1	transcript	unconstrained	186	31	29.2533	0.166667	0.157276	1.05971	1.3876	0.696127	0.79505	0.788141	1.2907e-14	1.235	[]	0.00094647			ENSG00000134028	ENST00000256412
ADAMDEC1	nmd_target	unconstrained	163	29	24.887	0.177914	0.152681	1.16527	1.53628	0.865564	0.965437	0.854992	1.2907e-14	1.235	[]	0.00094647			ENSG00000134028	ENST00000256412
ADAMDEC1	start_proximal	unconstrained	16	2	3.19982	0.125	0.199989	0.625035	1.71922	0.34003	0.630961	0.595057	1.2907e-14	1.235	[]	0.00094647			ENSG00000134028	ENST00000256412
ADAMDEC1	distal_nmd	indeterminate	7	0	1.16652	0	0.166646	0	2.08925	0.229203	0.5123	0.194737	1.2907e-14	1.235	[]	0.00094647			ENSG00000134028	ENST00000256412
ADAMTS1	transcript	constrained	369	16	65.2318	0.0433604	0.17678	0.245279	0.368334	1.77733e-17	3.2395e-16	0.874456	1	0.33	[]	0.0489018			ENSG00000154734	ENST00000284984
ADAMTS1	nmd_target	constrained	224	7	41.4832	0.03125	0.185193	0.168743	0.31261	2.7183e-14	1.28869e-12	0.803773	1	0.33	[]	0.0489018			ENSG00000154734	ENST00000284984
ADAMTS1	start_proximal	unconstrained	7	1	1.88654	0.142857	0.269506	0.53007	1.93206	0.385342	0.673185	0.753737	1	0.33	[]	0.0489018			ENSG00000154734	ENST00000284984
ADAMTS1	long_exon	unconstrained	13	1	2.41065	0.0769231	0.185435	0.414826	1.70594	0.258298	0.545998	0.524248	1	0.33	[]	0.0489018			ENSG00000154734	ENST00000284984
ADAMTS1	distal_nmd	indeterminate	125	7	19.4515	0.056	0.155612	0.35987	0.659383	0.000127229	0.00134674	0.777118	1	0.33	[]	0.0489018			ENSG00000154734	ENST00000284984
ADAMTS10	transcript	indeterminate	353	23	71.7127	0.0651558	0.203152	0.320724	0.448179	1.38741e-15	2.13623e-14	0.0110623	0.99626	0.468	[]	0.0783139	Weill-Marchesani syndrome 1, recessive	Autosomal recessive	ENSG00000142303	ENST00000597188
ADAMTS10	nmd_target	indeterminate	318	21	65.4369	0.0660377	0.205776	0.32092	0.455377	2.09279e-14	1.00326e-12	0.0147188	0.99626	0.468	[]	0.0783139	Weill-Marchesani syndrome 1, recessive	Autosomal recessive	ENSG00000142303	ENST00000597188
ADAMTS10	start_proximal	unconstrained	11	1	2.24638	0.0909091	0.204216	0.445161	1.78418	0.298785	0.589801	0.79615	0.99626	0.468	[]	0.0783139	Weill-Marchesani syndrome 1, recessive	Autosomal recessive	ENSG00000142303	ENST00000597188
ADAMTS10	distal_nmd	indeterminate	24	1	4.02941	0.0416667	0.167892	0.248175	1.08935	0.047664	0.191679	0.0549921	0.99626	0.468	[]	0.0783139	Weill-Marchesani syndrome 1, recessive	Autosomal recessive	ENSG00000142303	ENST00000597188
ADAMTS12	transcript	indeterminate	631	77	106.499	0.122029	0.168778	0.723013	0.862555	0.000252435	0.000889969	0.125755	2.7175e-26	0.783	[]	0.00763937			ENSG00000151388	ENST00000504830
ADAMTS12	nmd_target	indeterminate	504	61	85.2893	0.121032	0.169225	0.715213	0.872169	0.00073203	0.00640808	0.12199	2.7175e-26	0.783	[]	0.00763937			ENSG00000151388	ENST00000504830
ADAMTS12	start_proximal	unconstrained	14	6	3.34653	0.428571	0.239038	1.7929	2.8237	0.979641	1	0.285832	2.7175e-26	0.783	[]	0.00763937			ENSG00000151388	ENST00000504830
ADAMTS12	long_exon	unconstrained	74	7	11.9423	0.0945946	0.161382	0.586152	1.05551	0.050438	0.199484	0.646691	2.7175e-26	0.783	[]	0.00763937			ENSG00000151388	ENST00000504830
ADAMTS12	distal_nmd	unconstrained	39	3	5.92068	0.0769231	0.151812	0.506698	1.23165	0.120696	0.351006	0.331186	2.7175e-26	0.783	[]	0.00763937			ENSG00000151388	ENST00000504830
ADAMTS13	transcript	indeterminate	436	70	90.7589	0.16055	0.208163	0.771275	0.923897	0.0040092	0.0110226	0.198918	9.3759e-30	0.917	[]	0.0159542	Thrombotic thrombocytopenic purpura, hereditary	Autosomal recessive	ENSG00000160323	ENST00000355699
ADAMTS13	nmd_target	indeterminate	374	57	77.7079	0.152406	0.207775	0.733516	0.896918	0.00198294	0.0153754	0.10548	9.3759e-30	0.917	[]	0.0159542	Thrombotic thrombocytopenic purpura, hereditary	Autosomal recessive	ENSG00000160323	ENST00000355699
ADAMTS13	start_proximal	unconstrained	20	6	4.01266	0.3	0.200633	1.49527	2.53108	0.928972	0.989395	0.932603	9.3759e-30	0.917	[]	0.0159542	Thrombotic thrombocytopenic purpura, hereditary	Autosomal recessive	ENSG00000160323	ENST00000355699
ADAMTS13	distal_nmd	unconstrained	42	7	9.03829	0.166667	0.215197	0.774483	1.34931	0.276469	0.565652	0.675364	9.3759e-30	0.917	[]	0.0159542	Thrombotic thrombocytopenic purpura, hereditary	Autosomal recessive	ENSG00000160323	ENST00000355699
ADAMTS14	transcript	unconstrained	413	74	80.5225	0.179177	0.19497	0.918998	1.09307	0.203356	0.315142	0.787056	2.6826e-27	0.967	[]	0.00098145			ENSG00000138316	ENST00000373207
ADAMTS14	nmd_target	unconstrained	341	67	67.8692	0.196481	0.19903	0.987194	1.18203	0.482668	0.752531	0.693007	2.6826e-27	0.967	[]	0.00098145			ENSG00000138316	ENST00000373207
ADAMTS14	start_proximal	indeterminate	12	0	1.64277	0	0.136898	0	1.61378	0.149355	0.399705	0.835612	2.6826e-27	0.967	[]	0.00098145			ENSG00000138316	ENST00000373207
ADAMTS14	distal_nmd	unconstrained	60	7	11.0106	0.116667	0.183509	0.635754	1.13341	0.0920423	0.296527	0.678226	2.6826e-27	0.967	[]	0.00098145			ENSG00000138316	ENST00000373207
ADAMTS15	transcript	indeterminate	297	28	55.2189	0.0942761	0.185922	0.507073	0.682919	1.27379e-06	6.61961e-06	0.99761	0.033309	0.6	[]	0.00956771	Arthrogryposis, distal, type 12	Autosomal recessive	ENSG00000166106	ENST00000299164
ADAMTS15	nmd_target	indeterminate	162	15	28.4094	0.0925926	0.175367	0.527994	0.792588	0.000730607	0.00639864	0.673262	0.033309	0.6	[]	0.00956771	Arthrogryposis, distal, type 12	Autosomal recessive	ENSG00000166106	ENST00000299164
ADAMTS15	start_proximal	unconstrained	13	1	3.01658	0.0769231	0.232045	0.331501	1.36327	0.122307	0.35379	0.796444	0.033309	0.6	[]	0.00956771	Arthrogryposis, distal, type 12	Autosomal recessive	ENSG00000166106	ENST00000299164
ADAMTS15	long_exon	unconstrained	35	7	8.94756	0.2	0.255645	0.782336	1.3419	0.274172	0.563167	0.994813	0.033309	0.6	[]	0.00956771	Arthrogryposis, distal, type 12	Autosomal recessive	ENSG00000166106	ENST00000299164
ADAMTS15	distal_nmd	indeterminate	87	5	14.8454	0.0574713	0.170636	0.336805	0.685918	0.00102087	0.00862266	0.994453	0.033309	0.6	[]	0.00956771	Arthrogryposis, distal, type 12	Autosomal recessive	ENSG00000166106	ENST00000299164
ADAMTS16	transcript	indeterminate	517	68	90.1093	0.131528	0.174293	0.754639	0.90951	0.0023821	0.00691525	0.977105	1.7318e-19	0.794	[]	0.0223232			ENSG00000145536	ENST00000274181
ADAMTS16	nmd_target	indeterminate	476	61	82.6484	0.128151	0.173631	0.738066	0.899231	0.00186865	0.0145888	0.971539	1.7318e-19	0.794	[]	0.0223232			ENSG00000145536	ENST00000274181
ADAMTS16	start_proximal	unconstrained	14	2	3.30723	0.142857	0.236231	0.604736	1.63141	0.308254	0.599791	0.98464	1.7318e-19	0.794	[]	0.0223232			ENSG00000145536	ENST00000274181
ADAMTS16	distal_nmd	unconstrained	27	5	4.15372	0.185185	0.153841	1.20374	2.2791	0.783134	0.930907	0.0754905	1.7318e-19	0.794	[]	0.0223232			ENSG00000145536	ENST00000274181
ADAMTS17	transcript	indeterminate	398	66	91.442	0.165829	0.229754	0.721769	0.868693	0.00028247	0.000988213	0.99912	2.1504e-31	0.967	[]	0.0129309	Weill-Marchesani 4 syndrome, recessive	Autosomal recessive	ENSG00000140470	ENST00000268070
ADAMTS17	nmd_target	indeterminate	360	57	80.9016	0.158333	0.224727	0.70456	0.860833	0.000315769	0.00303484	0.995622	2.1504e-31	0.967	[]	0.0129309	Weill-Marchesani 4 syndrome, recessive	Autosomal recessive	ENSG00000140470	ENST00000268070
ADAMTS17	start_proximal	indeterminate	7	0	1.76668	0	0.252383	0	1.37951	0.117489	0.345314	0.174662	2.1504e-31	0.967	[]	0.0129309	Weill-Marchesani 4 syndrome, recessive	Autosomal recessive	ENSG00000140470	ENST00000268070
ADAMTS17	distal_nmd	unconstrained	31	9	8.77374	0.290323	0.283024	1.02579	1.5967	0.645322	0.857004	0.99992	2.1504e-31	0.967	[]	0.0129309	Weill-Marchesani 4 syndrome, recessive	Autosomal recessive	ENSG00000140470	ENST00000268070
ADAMTS18	transcript	indeterminate	564	104	130.275	0.184397	0.230985	0.798308	0.923677	0.0012346	0.00380061	0.999995	9.4612e-49	1.056	["outlier_mis"]	0.0107739	Microcornea, myopic chorioretinal atrophy, and telecanthus	Autosomal recessive	ENSG00000140873	ENST00000282849
ADAMTS18	nmd_target	indeterminate	524	93	121.068	0.177481	0.231045	0.768166	0.896908	0.000365263	0.00346033	0.999994	9.4612e-49	1.056	["outlier_mis"]	0.0107739	Microcornea, myopic chorioretinal atrophy, and telecanthus	Autosomal recessive	ENSG00000140873	ENST00000282849
ADAMTS18	start_proximal	unconstrained	14	3	2.66706	0.214286	0.190504	1.12483	2.44434	0.743076	0.911256	0.860641	9.4612e-49	1.056	["outlier_mis"]	0.0107739	Microcornea, myopic chorioretinal atrophy, and telecanthus	Autosomal recessive	ENSG00000140873	ENST00000282849
ADAMTS18	distal_nmd	unconstrained	26	8	6.54078	0.307692	0.251569	1.2231	1.93585	0.848987	0.959901	0.631797	9.4612e-49	1.056	["outlier_mis"]	0.0107739	Microcornea, myopic chorioretinal atrophy, and telecanthus	Autosomal recessive	ENSG00000140873	ENST00000282849
ADAMTS19	transcript	indeterminate	530	64	95.7724	0.120755	0.180703	0.668251	0.811104	1.67748e-05	7.3389e-05	0.954768	5.0188e-18	0.831	[]	0.0337452	Cardiac valvular dysplasia 2	Autosomal recessive	ENSG00000145808	ENST00000274487
ADAMTS19	nmd_target	indeterminate	455	49	80.0238	0.107692	0.175876	0.612318	0.765472	3.53081e-06	5.2043e-05	0.878466	5.0188e-18	0.831	[]	0.0337452	Cardiac valvular dysplasia 2	Autosomal recessive	ENSG00000145808	ENST00000274487
ADAMTS19	start_proximal	unconstrained	21	6	4.74909	0.285714	0.226147	1.2634	2.15519	0.834394	0.952956	0.898037	5.0188e-18	0.831	[]	0.0337452	Cardiac valvular dysplasia 2	Autosomal recessive	ENSG00000145808	ENST00000274487
ADAMTS19	long_exon	unconstrained	18	4	3.80428	0.222222	0.211349	1.05145	2.07658	0.680697	0.877956	0.789488	5.0188e-18	0.831	[]	0.0337452	Cardiac valvular dysplasia 2	Autosomal recessive	ENSG00000145808	ENST00000274487
ADAMTS19	distal_nmd	unconstrained	36	5	7.19522	0.138889	0.199867	0.694906	1.3514	0.218952	0.498842	0.827145	5.0188e-18	0.831	[]	0.0337452	Cardiac valvular dysplasia 2	Autosomal recessive	ENSG00000145808	ENST00000274487
ADAMTS2	transcript	indeterminate	381	34	68.7845	0.0892388	0.180537	0.494298	0.648235	2.68188e-08	1.76763e-07	0.0206824	0.00096048	0.568	[]	0.0790386	Ehlers-Danlos syndrome, dermatosparaxis type	Autosomal recessive	ENSG00000087116	ENST00000251582
ADAMTS2	nmd_target	indeterminate	318	29	59.4054	0.091195	0.186809	0.488171	0.65446	2.02035e-07	3.74974e-06	0.0195125	0.00096048	0.568	[]	0.0790386	Ehlers-Danlos syndrome, dermatosparaxis type	Autosomal recessive	ENSG00000087116	ENST00000251582
ADAMTS2	start_proximal	indeterminate	2	0	0.27648	0	0.13824	0	5.61627	0.741515	0.910366	0.715292	0.00096048	0.568	[]	0.0790386	Ehlers-Danlos syndrome, dermatosparaxis type	Autosomal recessive	ENSG00000087116	ENST00000251582
ADAMTS2	distal_nmd	unconstrained	61	5	9.10257	0.0819672	0.149223	0.549295	1.10337	0.0575528	0.218188	0.208077	0.00096048	0.568	[]	0.0790386	Ehlers-Danlos syndrome, dermatosparaxis type	Autosomal recessive	ENSG00000087116	ENST00000251582
ADAMTS20	transcript	indeterminate	929	132	161.102	0.142088	0.173415	0.819355	0.93597	0.00238445	0.00691991	0.810309	5.2766e-51	0.948	[]	0.00112011			ENSG00000173157	ENST00000389420
ADAMTS20	nmd_target	indeterminate	889	122	152.736	0.137233	0.171807	0.798763	0.91773	0.00105952	0.00889303	0.882746	5.2766e-51	0.948	[]	0.00112011			ENSG00000173157	ENST00000389420
ADAMTS20	start_proximal	unconstrained	18	4	4.52646	0.222222	0.25147	0.883692	1.74527	0.510787	0.772503	0.151634	5.2766e-51	0.948	[]	0.00112011			ENSG00000173157	ENST00000389420
ADAMTS20	distal_nmd	unconstrained	22	6	3.83968	0.272727	0.174531	1.56263	2.68431	0.953547	0.995536	0.400439	5.2766e-51	0.948	[]	0.00112011			ENSG00000173157	ENST00000389420
ADAMTS3	transcript	indeterminate	506	50	83.1317	0.0988142	0.164292	0.601456	0.751136	1.93835e-06	9.79205e-06	0.0288761	1.1514e-09	0.671	[]	0.0201052	Hennekam lymphangiectasia-lymphedema syndrome 3	Autosomal recessive	ENSG00000156140	ENST00000286657
ADAMTS3	nmd_target	indeterminate	399	38	68.8047	0.0952381	0.172443	0.552288	0.713056	7.9106e-07	1.31545e-05	0.0301132	1.1514e-09	0.671	[]	0.0201052	Hennekam lymphangiectasia-lymphedema syndrome 3	Autosomal recessive	ENSG00000156140	ENST00000286657
ADAMTS3	start_proximal	unconstrained	24	3	3.51917	0.125	0.146632	0.852474	1.99324	0.519751	0.778738	0.17334	1.1514e-09	0.671	[]	0.0201052	Hennekam lymphangiectasia-lymphedema syndrome 3	Autosomal recessive	ENSG00000156140	ENST00000286657
ADAMTS3	distal_nmd	unconstrained	83	9	10.8078	0.108434	0.130215	0.832731	1.39455	0.331741	0.6235	0.510523	1.1514e-09	0.671	[]	0.0201052	Hennekam lymphangiectasia-lymphedema syndrome 3	Autosomal recessive	ENSG00000156140	ENST00000286657
ADAMTS4	transcript	indeterminate	257	29	50.3245	0.11284	0.195815	0.57626	0.769385	5.58707e-05	0.000224035	0.000767145	9.6633e-07	0.733	[]	0.00850557			ENSG00000158859	ENST00000367996
ADAMTS4	nmd_target	indeterminate	185	22	34.7785	0.118919	0.187992	0.632575	0.88003	0.0036788	0.0260068	0.00250703	9.6633e-07	0.733	[]	0.00850557			ENSG00000158859	ENST00000367996
ADAMTS4	start_proximal	indeterminate	16	1	4.22367	0.0625	0.26398	0.236761	0.999916	0.0439722	0.181407	0.0392309	9.6633e-07	0.733	[]	0.00850557			ENSG00000158859	ENST00000367996
ADAMTS4	long_exon	indeterminate	6	0	0.799544	0	0.133257	0	2.94946	0.419941	0.704041	0.621931	9.6633e-07	0.733	[]	0.00850557			ENSG00000158859	ENST00000367996
ADAMTS4	distal_nmd	indeterminate	50	6	10.5228	0.12	0.210457	0.570188	1.06041	0.0465882	0.188854	0.23262	9.6633e-07	0.733	[]	0.00850557			ENSG00000158859	ENST00000367996
ADAMTS5	transcript	indeterminate	347	48	59.7946	0.138329	0.172319	0.802748	1.00143	0.0387088	0.0799532	0.845337	7.2782e-12	0.819	[]	0.0135726			ENSG00000154736	ENST00000284987
ADAMTS5	nmd_target	indeterminate	202	24	33.5221	0.118812	0.165951	0.715945	0.982256	0.0298989	0.137938	0.36575	7.2782e-12	0.819	[]	0.0135726			ENSG00000154736	ENST00000284987
ADAMTS5	start_proximal	unconstrained	10	4	3.33868	0.4	0.333868	1.19808	2.08604	0.793468	0.935142	0.998557	7.2782e-12	0.819	[]	0.0135726			ENSG00000154736	ENST00000284987
ADAMTS5	long_exon	unconstrained	48	12	10.5563	0.25	0.219923	1.13676	1.69767	0.771076	0.92494	0.977057	7.2782e-12	0.819	[]	0.0135726			ENSG00000154736	ENST00000284987
ADAMTS5	distal_nmd	unconstrained	87	8	12.3774	0.091954	0.142269	0.646337	1.12323	0.0917627	0.295849	0.137475	7.2782e-12	0.819	[]	0.0135726			ENSG00000154736	ENST00000284987
ADAMTS6	transcript	constrained	495	13	77.5305	0.0262626	0.156627	0.167676	0.264519	1.44917e-27	5.81101e-26	0.319163	1	0.228	[]	0.106746			ENSG00000049192	ENST00000381055
ADAMTS6	nmd_target	constrained	441	12	68.8652	0.0272109	0.156157	0.174254	0.279944	4.70605e-24	5.3894e-22	0.41827	1	0.228	[]	0.106746			ENSG00000049192	ENST00000381055
ADAMTS6	start_proximal	unconstrained	26	1	4.22921	0.0384615	0.162662	0.236451	1.04408	0.0523674	0.204707	0.406156	1	0.228	[]	0.106746			ENSG00000049192	ENST00000381055
ADAMTS6	distal_nmd	indeterminate	28	0	4.43615	0	0.158434	0	0.640429	4.59884e-05	0.000537726	0.22274	1	0.228	[]	0.106746			ENSG00000049192	ENST00000381055
ADAMTS7	transcript	indeterminate	510	67	109.677	0.131373	0.215053	0.610883	0.737288	7.63053e-08	4.74896e-07	4.40321e-07	6.1918e-19	0.762	[]	0.00600684			ENSG00000136378	ENST00000388820
ADAMTS7	nmd_target	indeterminate	395	52	86.1189	0.131646	0.218023	0.603816	0.747464	1.4373e-06	2.27067e-05	0.000385239	6.1918e-19	0.762	[]	0.00600684			ENSG00000136378	ENST00000388820
ADAMTS7	start_proximal	unconstrained	6	1	2.04882	0.166667	0.341469	0.488087	1.70382	0.291572	0.582021	0.0635438	6.1918e-19	0.762	[]	0.00600684			ENSG00000136378	ENST00000388820
ADAMTS7	long_exon	indeterminate	91	8	17.385	0.0879121	0.191044	0.460168	0.801041	0.00224992	0.0171798	0.00273795	6.1918e-19	0.762	[]	0.00600684			ENSG00000136378	ENST00000388820
ADAMTS7	distal_nmd	unconstrained	18	6	4.12454	0.333333	0.229141	1.45471	2.41792	0.933021	0.990717	0.0153027	6.1918e-19	0.762	[]	0.00600684			ENSG00000136378	ENST00000388820
ADAMTS8	transcript	unconstrained	276	44	53.4305	0.15942	0.193589	0.823499	1.03409	0.0655993	0.12503	0.760618	1.1163e-15	1.077	[]	0.00327292			ENSG00000134917	ENST00000257359
ADAMTS8	nmd_target	unconstrained	201	31	37.82	0.154229	0.188159	0.819673	1.07581	0.10414	0.320459	0.621787	1.1163e-15	1.077	[]	0.00327292			ENSG00000134917	ENST00000257359
ADAMTS8	start_proximal	unconstrained	6	1	1.4015	0.166667	0.233584	0.713519	2.49077	0.567928	0.811324	0.67779	1.1163e-15	1.077	[]	0.00327292			ENSG00000134917	ENST00000257359
ADAMTS8	long_exon	unconstrained	7	1	1.44419	0.142857	0.206313	0.69243	2.52385	0.552904	0.801453	0.305184	1.1163e-15	1.077	[]	0.00327292			ENSG00000134917	ENST00000257359
ADAMTS8	distal_nmd	unconstrained	62	11	12.7649	0.177419	0.205885	0.861739	1.34318	0.3377	0.628853	0.887091	1.1163e-15	1.077	[]	0.00327292			ENSG00000134917	ENST00000257359
ADAMTS9	transcript	constrained	879	54	163.518	0.0614334	0.186028	0.330238	0.410997	3.42964e-34	2.05624e-32	0.968682	0.8545	0.47	[]	0.0393138			ENSG00000163638	ENST00000498707
ADAMTS9	nmd_target	constrained	858	51	158.656	0.0594406	0.184914	0.32145	0.402722	4.24076e-34	9.59462e-32	0.970713	0.8545	0.47	[]	0.0393138			ENSG00000163638	ENST00000498707
ADAMTS9	start_proximal	unconstrained	16	2	3.47467	0.125	0.217167	0.575594	1.58323	0.27832	0.568014	0.789551	0.8545	0.47	[]	0.0393138			ENSG00000163638	ENST00000498707
ADAMTS9	distal_nmd	unconstrained	5	1	1.38748	0.2	0.277497	0.720729	2.36907	0.663827	0.868037	0.165636	0.8545	0.47	[]	0.0393138			ENSG00000163638	ENST00000498707
ADAMTSL1	transcript	indeterminate	655	83	139.275	0.126718	0.212634	0.595943	0.706001	2.48926e-10	2.14387e-09	0.999999	1.4567e-24	0.745	[]	0.0229674			ENSG00000178031	ENST00000380548
ADAMTSL1	nmd_target	indeterminate	542	69	116.54	0.127306	0.215018	0.592072	0.712968	3.59159e-09	8.93195e-08	0.999765	1.4567e-24	0.745	[]	0.0229674			ENSG00000178031	ENST00000380548
ADAMTSL1	start_proximal	indeterminate	16	1	4.20176	0.0625	0.26261	0.237995	1.00513	0.0443768	0.182616	0.832589	1.4567e-24	0.745	[]	0.0229674			ENSG00000178031	ENST00000380548
ADAMTSL1	long_exon	unconstrained	71	9	13.2781	0.126761	0.187016	0.677806	1.12705	0.106331	0.324408	0.999849	1.4567e-24	0.745	[]	0.0229674			ENSG00000178031	ENST00000380548
ADAMTSL1	distal_nmd	unconstrained	26	4	5.25519	0.153846	0.202123	0.761152	1.5745	0.355413	0.645223	0.75024	1.4567e-24	0.745	[]	0.0229674			ENSG00000178031	ENST00000380548
ADAMTSL2	transcript	indeterminate	335	37	69.4699	0.110448	0.207373	0.532604	0.688271	2.35111e-07	1.36527e-06	0.735846	2.1736e-08	0.68	[]	0.044474	Geleophysic dysplasia 1	Autosomal recessive	ENSG00000197859	ENST00000651351
ADAMTSL2	nmd_target	indeterminate	296	32	59.8419	0.108108	0.202169	0.534742	0.704756	1.86872e-06	2.88189e-05	0.904915	2.1736e-08	0.68	[]	0.044474	Geleophysic dysplasia 1	Autosomal recessive	ENSG00000197859	ENST00000651351
ADAMTSL2	start_proximal	unconstrained	17	3	5.22402	0.176471	0.307295	0.574271	1.2875	0.158861	0.41485	0.0313522	2.1736e-08	0.68	[]	0.044474	Geleophysic dysplasia 1	Autosomal recessive	ENSG00000197859	ENST00000651351
ADAMTSL2	distal_nmd	unconstrained	22	2	4.40402	0.0909091	0.200183	0.45413	1.29615	0.132637	0.371754	0.29733	2.1736e-08	0.68	[]	0.044474	Geleophysic dysplasia 1	Autosomal recessive	ENSG00000197859	ENST00000651351
ADAMTSL3	transcript	indeterminate	730	85	124.358	0.116438	0.170354	0.683509	0.808985	5.26641e-06	2.48224e-05	0.429844	2.5841e-20	0.693	[]	0.0185331			ENSG00000156218	ENST00000286744
ADAMTSL3	nmd_target	indeterminate	599	69	102.175	0.115192	0.170575	0.675314	0.814365	2.16529e-05	0.000270817	0.541933	2.5841e-20	0.693	[]	0.0185331			ENSG00000156218	ENST00000286744
ADAMTSL3	start_proximal	unconstrained	16	2	3.53301	0.125	0.220813	0.56609	1.55709	0.260648	0.548623	0.115392	2.5841e-20	0.693	[]	0.0185331			ENSG00000156218	ENST00000286744
ADAMTSL3	long_exon	unconstrained	87	12	15.0405	0.137931	0.172879	0.797848	1.23717	0.211405	0.489176	0.589738	2.5841e-20	0.693	[]	0.0185331			ENSG00000156218	ENST00000286744
ADAMTSL3	distal_nmd	unconstrained	28	2	3.61014	0.0714286	0.128933	0.553996	1.61482	0.272199	0.561353	0.316277	2.5841e-20	0.693	[]	0.0185331			ENSG00000156218	ENST00000286744
ADAMTSL4	transcript	unconstrained	359	68	77.5041	0.189415	0.215889	0.877373	1.05006	0.0956482	0.171684	0.497396	1.0491e-25	0.921	[]	0.00176843	Ectopia lentis et pupillae;Ectopia lentis, isolated, autosomal recessive	Autosomal recessive;Autosomal recessive	ENSG00000143382	ENST00000271643
ADAMTSL4	nmd_target	unconstrained	290	56	64.3412	0.193103	0.221866	0.87036	1.06028	0.104085	0.320342	0.62355	1.0491e-25	0.921	[]	0.00176843	Ectopia lentis et pupillae;Ectopia lentis, isolated, autosomal recessive	Autosomal recessive;Autosomal recessive	ENSG00000143382	ENST00000271643
ADAMTSL4	start_proximal	unconstrained	24	4	5.23017	0.166667	0.217924	0.764794	1.56847	0.366358	0.656482	0.543135	1.0491e-25	0.921	[]	0.00176843	Ectopia lentis et pupillae;Ectopia lentis, isolated, autosomal recessive	Autosomal recessive;Autosomal recessive	ENSG00000143382	ENST00000271643
ADAMTSL4	long_exon	unconstrained	23	5	3.5322	0.217391	0.153574	1.41555	2.63	0.913043	0.984067	0.230799	1.0491e-25	0.921	[]	0.00176843	Ectopia lentis et pupillae;Ectopia lentis, isolated, autosomal recessive	Autosomal recessive;Autosomal recessive	ENSG00000143382	ENST00000271643
ADAMTSL4	distal_nmd	unconstrained	22	3	4.40054	0.136364	0.200024	0.681735	1.57937	0.3169	0.608365	0.50191	1.0491e-25	0.921	[]	0.00176843	Ectopia lentis et pupillae;Ectopia lentis, isolated, autosomal recessive	Autosomal recessive;Autosomal recessive	ENSG00000143382	ENST00000271643
ADAMTSL5	transcript	unconstrained	140	30	37.9391	0.214286	0.270994	0.79074	1.0304	0.0562259	0.109917	0.162342	6.7763e-23	1.408	[]	0.00060251			ENSG00000185761	ENST00000330475
ADAMTSL5	nmd_target	unconstrained	90	21	23.444	0.233333	0.260489	0.895752	1.22208	0.308052	0.599526	0.86468	6.7763e-23	1.408	[]	0.00060251			ENSG00000185761	ENST00000330475
ADAMTSL5	start_proximal	unconstrained	15	3	4.38221	0.2	0.292147	0.684586	1.50535	0.309848	0.601423	0.0200969	6.7763e-23	1.408	[]	0.00060251			ENSG00000185761	ENST00000330475
ADAMTSL5	distal_nmd	unconstrained	35	6	10.113	0.171429	0.288942	0.593298	1.07483	0.054806	0.211111	0.00865402	6.7763e-23	1.408	[]	0.00060251			ENSG00000185761	ENST00000330475
ADAP1	transcript	indeterminate	135	23	35.9404	0.17037	0.266225	0.639948	0.873877	0.00139151	0.00424094	1	5.2273e-08	0.95	["outlier_syn"]	0.0378651			ENSG00000105963	ENST00000265846
ADAP1	nmd_target	indeterminate	112	19	30.1656	0.169643	0.269336	0.629857	0.887026	0.00221567	0.0169625	1	5.2273e-08	0.95	["outlier_syn"]	0.0378651			ENSG00000105963	ENST00000265846
ADAP1	start_proximal	unconstrained	14	1	3.2075	0.0714286	0.229107	0.311769	1.29518	0.117576	0.345472	0.932898	5.2273e-08	0.95	["outlier_syn"]	0.0378651			ENSG00000105963	ENST00000265846
ADAP1	distal_nmd	unconstrained	9	3	2.56731	0.333333	0.285256	1.16854	2.29639	0.801708	0.938318	0.952837	5.2273e-08	0.95	["outlier_syn"]	0.0378651			ENSG00000105963	ENST00000265846
ADAP2	transcript	unconstrained	151	23	28.339	0.152318	0.187675	0.811603	1.11276	0.123326	0.211257	0.483739	1.8897e-11	1.032	[]	0.00254133			ENSG00000184060	ENST00000330889
ADAP2	nmd_target	unconstrained	132	20	24.3689	0.151515	0.184613	0.820719	1.15108	0.159	0.41502	0.0376582	1.8897e-11	1.032	[]	0.00254133			ENSG00000184060	ENST00000330889
ADAP2	start_proximal	unconstrained	14	3	3.47141	0.214286	0.247958	0.864203	1.87797	0.522842	0.780725	0.998916	1.8897e-11	1.032	[]	0.00254133			ENSG00000184060	ENST00000330889
ADAP2	distal_nmd	indeterminate	5	0	0.498676	0	0.0997351	0	4.51917	0.585462	0.822616	0.849879	1.8897e-11	1.032	[]	0.00254133			ENSG00000184060	ENST00000330889
ADAR	transcript	indeterminate	462	33	68.9555	0.0714286	0.149254	0.47857	0.632131	8.92304e-09	6.3262e-08	0.90367	0.9997	0.449	[]	0.0663931	Dyschromatosis symmetrica hereditaria;Aicardi-Goutieres syndrome 6	Autosomal dominant;Autosomal recessive	ENSG00000160710	ENST00000368474
ADAR	nmd_target	constrained	267	13	38.0105	0.0486891	0.142362	0.342011	0.535937	2.67247e-08	5.75626e-07	0.921783	0.9997	0.449	[]	0.0663931	Dyschromatosis symmetrica hereditaria;Aicardi-Goutieres syndrome 6	Autosomal dominant;Autosomal recessive	ENSG00000160710	ENST00000368474
ADAR	start_proximal	unconstrained	24	4	4.67299	0.166667	0.194708	0.855982	1.75549	0.480963	0.751262	0.631434	0.9997	0.449	[]	0.0663931	Dyschromatosis symmetrica hereditaria;Aicardi-Goutieres syndrome 6	Autosomal dominant;Autosomal recessive	ENSG00000160710	ENST00000368474
ADAR	long_exon	indeterminate	131	14	21.6434	0.10687	0.165217	0.64685	0.980638	0.0236932	0.116348	0.518768	0.9997	0.449	[]	0.0663931	Dyschromatosis symmetrica hereditaria;Aicardi-Goutieres syndrome 6	Autosomal dominant;Autosomal recessive	ENSG00000160710	ENST00000368474
ADAR	distal_nmd	unconstrained	40	2	4.62861	0.05	0.115715	0.432095	1.28896	0.131461	0.369474	0.767198	0.9997	0.449	[]	0.0663931	Dyschromatosis symmetrica hereditaria;Aicardi-Goutieres syndrome 6	Autosomal dominant;Autosomal recessive	ENSG00000160710	ENST00000368474
ADARB1	transcript	constrained	205	7	28.6894	0.0341463	0.139948	0.243993	0.451435	5.69382e-08	3.60254e-07	0.278	1	0.323	[]	0.127969	Neurodevelopmental disorder with hypotonia, microcephaly, and seizures	Autosomal recessive	ENSG00000197381	ENST00000348831
ADARB1	nmd_target	constrained	128	4	18.1097	0.03125	0.141482	0.220877	0.495341	6.52725e-06	9.08218e-05	0.416884	1	0.323	[]	0.127969	Neurodevelopmental disorder with hypotonia, microcephaly, and seizures	Autosomal recessive	ENSG00000197381	ENST00000348831
ADARB1	start_proximal	indeterminate	8	0	1.0678	0	0.133474	0	2.3401	0.299	0.58988	0.731082	1	0.323	[]	0.127969	Neurodevelopmental disorder with hypotonia, microcephaly, and seizures	Autosomal recessive	ENSG00000197381	ENST00000348831
ADARB1	long_exon	unconstrained	36	2	4.64833	0.0555556	0.12912	0.430262	1.27582	0.119314	0.348467	0.607361	1	0.323	[]	0.127969	Neurodevelopmental disorder with hypotonia, microcephaly, and seizures	Autosomal recessive	ENSG00000197381	ENST00000348831
ADARB1	distal_nmd	indeterminate	33	1	4.86361	0.030303	0.147382	0.205609	0.921758	0.0284316	0.133099	0.0346496	1	0.323	[]	0.127969	Neurodevelopmental disorder with hypotonia, microcephaly, and seizures	Autosomal recessive	ENSG00000197381	ENST00000348831
ADARB2	transcript	constrained	182	12	38.1844	0.0659341	0.209804	0.314264	0.498748	2.94512e-09	2.21788e-08	0.964266	0.0043883	0.682	[]	0.049299			ENSG00000185736	ENST00000381312
ADARB2	nmd_target	indeterminate	99	8	22.6497	0.0808081	0.228784	0.353206	0.616656	1.00346e-05	0.000134221	0.933449	0.0043883	0.682	[]	0.049299			ENSG00000185736	ENST00000381312
ADARB2	start_proximal	indeterminate	15	0	1.51074	0	0.100716	0	1.79749	0.19269	0.463524	0.884351	0.0043883	0.682	[]	0.049299			ENSG00000185736	ENST00000381312
ADARB2	long_exon	indeterminate	40	3	8.27055	0.075	0.206764	0.362733	0.88307	0.0165748	0.0887877	0.494694	0.0043883	0.682	[]	0.049299			ENSG00000185736	ENST00000381312
ADARB2	distal_nmd	indeterminate	28	1	5.75347	0.0357143	0.205481	0.173808	0.771396	0.00869269	0.0528857	0.909635	0.0043883	0.682	[]	0.049299			ENSG00000185736	ENST00000381312
ADAT1	transcript	unconstrained	208	41	38.3653	0.197115	0.184449	1.06867	1.3447	0.737655	0.827527	0.939811	2.0023e-19	1.194	[]	0.00131685			ENSG00000065457	ENST00000564657
ADAT1	nmd_target	unconstrained	126	24	23.4208	0.190476	0.185879	1.02473	1.38416	0.619942	0.842865	0.826069	2.0023e-19	1.194	[]	0.00131685			ENSG00000065457	ENST00000564657
ADAT1	start_proximal	unconstrained	24	5	4.71948	0.208333	0.196645	1.05944	1.97889	0.682273	0.878909	0.668069	2.0023e-19	1.194	[]	0.00131685			ENSG00000065457	ENST00000564657
ADAT1	long_exon	unconstrained	26	2	3.35015	0.0769231	0.128852	0.596989	1.72984	0.321099	0.612567	0.991111	2.0023e-19	1.194	[]	0.00131685			ENSG00000065457	ENST00000564657
ADAT1	distal_nmd	unconstrained	32	10	6.87493	0.3125	0.214842	1.45456	2.19762	0.947111	0.994667	0.385371	2.0023e-19	1.194	[]	0.00131685			ENSG00000065457	ENST00000564657
ADAT2	transcript	unconstrained	77	15	12.9627	0.194805	0.168346	1.15717	1.68699	0.810936	0.882577	0.0738777	3.7037e-08	1.327	[]	0.00347443			ENSG00000189007	ENST00000237283
ADAT2	nmd_target	unconstrained	37	8	6.78097	0.216216	0.183269	1.17977	1.94485	0.8166	0.945339	0.158775	3.7037e-08	1.327	[]	0.00347443			ENSG00000189007	ENST00000237283
ADAT2	start_proximal	unconstrained	21	2	3.46884	0.0952381	0.165183	0.576562	1.63789	0.290839	0.581283	0.111331	3.7037e-08	1.327	[]	0.00347443			ENSG00000189007	ENST00000237283
ADAT2	distal_nmd	unconstrained	19	5	2.71287	0.263158	0.142783	1.84306	3.33231	0.966452	0.999368	0.620823	3.7037e-08	1.327	[]	0.00347443			ENSG00000189007	ENST00000237283
ADAT3	transcript	unconstrained	87	27	19.4644	0.310345	0.223728	1.38715	1.7957	0.984171	0.996084	1	0.00056836	1.929	["outlier_mis","outlier_syn"]	0.00197876	Neurodevelopmental disorder with brain abnormalities, poor growth, and dysmorphic facies	Autosomal recessive	ENSG00000213638	ENST00000329478
ADAT3	start_proximal	unconstrained	18	7	3.60156	0.388889	0.200087	1.9436	3.03791	0.990979	1	0.180069	0.00056836	1.929	["outlier_mis","outlier_syn"]	0.00197876	Neurodevelopmental disorder with brain abnormalities, poor growth, and dysmorphic facies	Autosomal recessive	ENSG00000213638	ENST00000329478
ADAT3	distal_nmd	unconstrained	69	20	15.8628	0.289855	0.229896	1.26081	1.70815	0.918146	0.986548	1	0.00056836	1.929	["outlier_mis","outlier_syn"]	0.00197876	Neurodevelopmental disorder with brain abnormalities, poor growth, and dysmorphic facies	Autosomal recessive	ENSG00000213638	ENST00000329478
ADCK1	transcript	unconstrained	179	23	29.2371	0.128492	0.163336	0.786672	1.08429	0.0928902	0.167524	0.119792	5.6789e-09	0.916	[]	0.00085931			ENSG00000063761	ENST00000238561
ADCK1	nmd_target	unconstrained	136	20	23.9519	0.147059	0.176117	0.835008	1.17238	0.187876	0.456781	0.117403	5.6789e-09	0.916	[]	0.00085931			ENSG00000063761	ENST00000238561
ADCK1	start_proximal	unconstrained	15	2	1.64737	0.133333	0.109825	1.21406	3.30929	0.781004	0.929815	0.834557	5.6789e-09	0.916	[]	0.00085931			ENSG00000063761	ENST00000238561
ADCK1	distal_nmd	unconstrained	28	1	3.63783	0.0357143	0.129922	0.274889	1.22001	0.0947904	0.30196	0.183901	5.6789e-09	0.916	[]	0.00085931			ENSG00000063761	ENST00000238561
ADCK2	transcript	unconstrained	171	25	31.7993	0.146199	0.185961	0.78618	1.06565	0.0815745	0.150033	0.047722	2.6802e-09	0.921	[]	0.00137793			ENSG00000133597	ENST00000072869
ADCK2	nmd_target	indeterminate	110	14	20.9467	0.127273	0.190424	0.668364	1.00718	0.0357087	0.156403	0.0934502	2.6802e-09	0.921	[]	0.00137793			ENSG00000133597	ENST00000072869
ADCK2	start_proximal	unconstrained	16	4	2.97135	0.25	0.185709	1.34619	2.60836	0.851126	0.960857	0.0472071	2.6802e-09	0.921	[]	0.00137793			ENSG00000133597	ENST00000072869
ADCK2	long_exon	unconstrained	33	7	6.92045	0.212121	0.209711	1.01149	1.72506	0.622725	0.84441	0.489719	2.6802e-09	0.921	[]	0.00137793			ENSG00000133597	ENST00000072869
ADCK2	distal_nmd	indeterminate	12	0	0.96087	0	0.0800725	0	2.75903	0.364969	0.654992	0.427251	2.6802e-09	0.921	[]	0.00137793			ENSG00000133597	ENST00000072869
ADCK5	transcript	unconstrained	152	25	29.9494	0.164474	0.197036	0.834741	1.12709	0.162315	0.263778	1	4.412e-11	1	[]	0.0195678			ENSG00000173137	ENST00000308860
ADCK5	nmd_target	unconstrained	123	18	23.9677	0.146341	0.19486	0.75101	1.07384	0.085047	0.28143	0.999998	4.412e-11	1	[]	0.0195678			ENSG00000173137	ENST00000308860
ADCK5	start_proximal	unconstrained	13	2	3.62474	0.153846	0.278826	0.551764	1.4708	0.231287	0.514744	0.369905	4.412e-11	1	[]	0.0195678			ENSG00000173137	ENST00000308860
ADCK5	distal_nmd	unconstrained	16	5	2.35694	0.3125	0.147309	2.12139	3.72243	0.983928	1	0.999821	4.412e-11	1	[]	0.0195678			ENSG00000173137	ENST00000308860
ADCY1	transcript	constrained	287	15	50.7619	0.0522648	0.176871	0.295497	0.448573	3.36648e-12	3.62631e-11	0.581383	1	0.346	[]	0.101954			ENSG00000164742	ENST00000297323
ADCY1	nmd_target	constrained	268	13	46.7061	0.0485075	0.174276	0.278336	0.436182	5.00961e-12	1.84405e-10	0.635766	1	0.346	[]	0.101954			ENSG00000164742	ENST00000297323
ADCY1	start_proximal	unconstrained	10	1	2.42608	0.1	0.242608	0.412188	1.62469	0.249216	0.535483	0.198772	1	0.346	[]	0.101954			ENSG00000164742	ENST00000297323
ADCY1	long_exon	unconstrained	6	1	0.968296	0.166667	0.161383	1.03274	3.60512	0.756065	0.918343	0.907928	1	0.346	[]	0.101954			ENSG00000164742	ENST00000297323
ADCY1	distal_nmd	indeterminate	3	0	0.661463	0	0.220488	0	2.86455	0.457159	0.733048	0.221371	1	0.346	[]	0.101954			ENSG00000164742	ENST00000297323
ADCY10	transcript	unconstrained	673	95	99.9008	0.141159	0.148441	0.950944	1.11256	0.302714	0.428646	0.380176	1.1571e-38	0.923	[]	0.00237719			ENSG00000143199	ENST00000367851
ADCY10	nmd_target	unconstrained	616	84	89.7766	0.136364	0.145741	0.935656	1.1062	0.255973	0.543724	0.392813	1.1571e-38	0.923	[]	0.00237719			ENSG00000143199	ENST00000367851
ADCY10	start_proximal	unconstrained	19	4	3.7018	0.210526	0.194831	1.08056	2.1512	0.727949	0.903152	0.783182	1.1571e-38	0.923	[]	0.00237719			ENSG00000143199	ENST00000367851
ADCY10	distal_nmd	unconstrained	38	7	6.42237	0.184211	0.16901	1.08994	1.88343	0.699136	0.888784	0.262142	1.1571e-38	0.923	[]	0.00237719			ENSG00000143199	ENST00000367851
ADCY2	transcript	indeterminate	374	16	62.2165	0.0427807	0.166354	0.257166	0.386245	4.14621e-16	6.6247e-15	0.0172494	1	0.329	[]	0.0934847			ENSG00000078295	ENST00000338316
ADCY2	nmd_target	constrained	330	12	52.3008	0.0363636	0.158487	0.229442	0.36755	9.1625e-15	4.56133e-13	0.0513031	1	0.329	[]	0.0934847			ENSG00000078295	ENST00000338316
ADCY2	start_proximal	unconstrained	21	2	5.06319	0.0952381	0.241104	0.395008	1.12214	0.0816987	0.274203	0.248831	1	0.329	[]	0.0934847			ENSG00000078295	ENST00000338316
ADCY2	distal_nmd	unconstrained	23	2	4.85255	0.0869565	0.21098	0.412155	1.18138	0.0688011	0.245308	0.0698011	1	0.329	[]	0.0934847			ENSG00000078295	ENST00000338316
ADCY3	transcript	indeterminate	352	36	64.7481	0.102273	0.183943	0.556001	0.722036	2.31419e-06	1.1553e-05	0.962852	3.6985e-11	0.696	[]	0.0308862			ENSG00000138031	ENST00000679454
ADCY3	nmd_target	indeterminate	302	29	54.2904	0.0960265	0.17977	0.534164	0.715466	6.58705e-06	9.15166e-05	0.941053	3.6985e-11	0.696	[]	0.0308862			ENSG00000138031	ENST00000679454
ADCY3	start_proximal	unconstrained	19	2	3.46845	0.105263	0.18255	0.576626	1.62039	0.291525	0.581955	0.336925	3.6985e-11	0.696	[]	0.0308862			ENSG00000138031	ENST00000679454
ADCY3	long_exon	unconstrained	14	1	2.50964	0.0714286	0.17926	0.398464	1.65533	0.237456	0.522354	0.897904	3.6985e-11	0.696	[]	0.0308862			ENSG00000138031	ENST00000679454
ADCY3	distal_nmd	unconstrained	17	4	4.47961	0.235294	0.263506	0.892935	1.74777	0.532571	0.788005	0.851721	3.6985e-11	0.696	[]	0.0308862			ENSG00000138031	ENST00000679454
ADCY4	transcript	unconstrained	337	65	60.1268	0.192878	0.178418	1.08105	1.29855	0.80257	0.876356	0.0588579	2.29e-35	1.09	[]	0.00365855			ENSG00000129467	ENST00000418030
ADCY4	nmd_target	unconstrained	296	56	51.6682	0.189189	0.174555	1.08384	1.32105	0.794608	0.935547	0.0885	2.29e-35	1.09	[]	0.00365855			ENSG00000129467	ENST00000418030
ADCY4	start_proximal	unconstrained	15	7	3.65393	0.466667	0.243595	1.91575	2.87368	0.988527	1	0.230883	2.29e-35	1.09	[]	0.00365855			ENSG00000129467	ENST00000418030
ADCY4	distal_nmd	unconstrained	26	2	4.80463	0.0769231	0.184794	0.416265	1.20618	0.0700651	0.248105	0.400452	2.29e-35	1.09	[]	0.00365855			ENSG00000129467	ENST00000418030
ADCY5	transcript	constrained	344	16	64.7913	0.0465116	0.188347	0.246947	0.37053	1.78426e-17	3.24578e-16	0.0905575	1	0.327	[]	0.0930181	Dyskinesia with orofacial involvement, autosomal dominant;Neurodevelopmental disorder with hyperkinetic movements and dyskinesia;Dyskinesia with orofacial involvement, autosomal recessive	Autosomal dominant;Autosomal recessive;Autosomal recessive	ENSG00000173175	ENST00000462833
ADCY5	nmd_target	constrained	271	10	49.2926	0.0369004	0.181892	0.20287	0.339693	5.52345e-16	3.11783e-14	0.354308	1	0.327	[]	0.0930181	Dyskinesia with orofacial involvement, autosomal dominant;Neurodevelopmental disorder with hyperkinetic movements and dyskinesia;Dyskinesia with orofacial involvement, autosomal recessive	Autosomal dominant;Autosomal recessive;Autosomal recessive	ENSG00000173175	ENST00000462833
ADCY5	start_proximal	unconstrained	12	1	3.12501	0.0833333	0.260418	0.319999	1.30053	0.124363	0.357376	0.0900723	1	0.327	[]	0.0930181	Dyskinesia with orofacial involvement, autosomal dominant;Neurodevelopmental disorder with hyperkinetic movements and dyskinesia;Dyskinesia with orofacial involvement, autosomal recessive	Autosomal dominant;Autosomal recessive;Autosomal recessive	ENSG00000173175	ENST00000462833
ADCY5	long_exon	unconstrained	45	5	9.54242	0.111111	0.212054	0.523976	1.03529	0.0554033	0.21269	0.0556793	1	0.327	[]	0.0930181	Dyskinesia with orofacial involvement, autosomal dominant;Neurodevelopmental disorder with hyperkinetic movements and dyskinesia;Dyskinesia with orofacial involvement, autosomal recessive	Autosomal dominant;Autosomal recessive;Autosomal recessive	ENSG00000173175	ENST00000462833
ADCY5	distal_nmd	indeterminate	16	0	2.83129	0	0.176955	0	0.964931	0.036585	0.15893	0.584679	1	0.327	[]	0.0930181	Dyskinesia with orofacial involvement, autosomal dominant;Neurodevelopmental disorder with hyperkinetic movements and dyskinesia;Dyskinesia with orofacial involvement, autosomal recessive	Autosomal dominant;Autosomal recessive;Autosomal recessive	ENSG00000173175	ENST00000462833
ADCY6	transcript	indeterminate	321	34	55.9563	0.105919	0.174319	0.607618	0.794551	0.000143572	0.000532003	0.00545691	1.2895e-07	0.639	[]	0.0325561	Lethal congenital contracture syndrome 8	Autosomal recessive	ENSG00000174233	ENST00000357869
ADCY6	nmd_target	indeterminate	256	24	41.4603	0.09375	0.161954	0.578866	0.798431	0.000600829	0.00541106	0.0210163	1.2895e-07	0.639	[]	0.0325561	Lethal congenital contracture syndrome 8	Autosomal recessive	ENSG00000174233	ENST00000357869
ADCY6	start_proximal	unconstrained	17	3	2.8218	0.176471	0.165988	1.06315	2.38355	0.698369	0.888416	0.378844	1.2895e-07	0.639	[]	0.0325561	Lethal congenital contracture syndrome 8	Autosomal recessive	ENSG00000174233	ENST00000357869
ADCY6	long_exon	unconstrained	30	5	7.06554	0.166667	0.235518	0.70766	1.35434	0.232532	0.516689	0.296089	1.2895e-07	0.639	[]	0.0325561	Lethal congenital contracture syndrome 8	Autosomal recessive	ENSG00000174233	ENST00000357869
ADCY6	distal_nmd	unconstrained	18	2	4.60857	0.111111	0.256032	0.433974	1.21181	0.0500832	0.198539	0.0368686	1.2895e-07	0.639	[]	0.0325561	Lethal congenital contracture syndrome 8	Autosomal recessive	ENSG00000174233	ENST00000357869
ADCY7	transcript	indeterminate	309	39	55.4124	0.126214	0.179328	0.703813	0.901198	0.0039969	0.0110002	0.982566	2.8053e-13	0.739	[]	0.0125535			ENSG00000121281	ENST00000673801
ADCY7	nmd_target	indeterminate	270	33	47.5846	0.122222	0.176239	0.693502	0.907884	0.0058331	0.0382121	0.988609	2.8053e-13	0.739	[]	0.0125535			ENSG00000121281	ENST00000673801
ADCY7	start_proximal	unconstrained	16	2	3.36856	0.125	0.210535	0.593725	1.6331	0.304619	0.596131	0.0571448	2.8053e-13	0.739	[]	0.0125535			ENSG00000121281	ENST00000673801
ADCY7	distal_nmd	unconstrained	23	4	4.45929	0.173913	0.193882	0.897005	1.83066	0.53389	0.788898	0.921867	2.8053e-13	0.739	[]	0.0125535			ENSG00000121281	ENST00000673801
ADCY8	transcript	constrained	417	31	74.1841	0.0743405	0.1779	0.417879	0.556574	9.77832e-12	9.99598e-11	0.368093	0.00047428	0.587	[]	0.0279121			ENSG00000155897	ENST00000286355
ADCY8	nmd_target	constrained	296	18	50.237	0.0608108	0.16972	0.358302	0.523481	5.66825e-10	1.57897e-08	0.33241	0.00047428	0.587	[]	0.0279121			ENSG00000155897	ENST00000286355
ADCY8	start_proximal	unconstrained	13	2	3.59918	0.153846	0.27686	0.555682	1.48125	0.234924	0.519413	0.444102	0.00047428	0.587	[]	0.0279121			ENSG00000155897	ENST00000286355
ADCY8	long_exon	unconstrained	39	4	7.47697	0.102564	0.191717	0.534976	1.14504	0.0866331	0.28504	0.968333	0.00047428	0.587	[]	0.0279121			ENSG00000155897	ENST00000286355
ADCY8	distal_nmd	indeterminate	69	7	12.871	0.101449	0.186536	0.54386	0.976318	0.021628	0.108495	0.0704364	0.00047428	0.587	[]	0.0279121			ENSG00000155897	ENST00000286355
ADCY9	transcript	indeterminate	437	42	82.9883	0.0961098	0.189905	0.506095	0.645237	5.69289e-09	4.13355e-08	0.998743	5.834e-05	0.604	[]	0.0708806			ENSG00000162104	ENST00000294016
ADCY9	nmd_target	indeterminate	174	13	32.6526	0.0747126	0.187659	0.398131	0.618998	5.80319e-06	8.15421e-05	0.997565	5.834e-05	0.604	[]	0.0708806			ENSG00000162104	ENST00000294016
ADCY9	start_proximal	unconstrained	12	2	2.52687	0.166667	0.210572	0.791494	2.08055	0.514828	0.775181	0.34975	5.834e-05	0.604	[]	0.0708806			ENSG00000162104	ENST00000294016
ADCY9	long_exon	indeterminate	114	12	20.3737	0.105263	0.178717	0.588993	0.923055	0.0157392	0.0852139	0.937551	5.834e-05	0.604	[]	0.0708806			ENSG00000162104	ENST00000294016
ADCY9	distal_nmd	indeterminate	137	15	27.4351	0.109489	0.200256	0.546745	0.816849	0.00175873	0.0138257	0.868528	5.834e-05	0.604	[]	0.0708806			ENSG00000162104	ENST00000294016
ADCYAP1	transcript	indeterminate	58	5	9.901	0.0862069	0.170707	0.505	1.01197	0.0434285	0.0882292	0.887575	0.22276	0.865	[]	0.0266722			ENSG00000141433	ENST00000450565
ADCYAP1	nmd_target	indeterminate	12	0	2.25855	0	0.188213	0	1.17379	0.0695513	0.246945	0.984122	0.22276	0.865	[]	0.0266722			ENSG00000141433	ENST00000450565
ADCYAP1	start_proximal	unconstrained	16	2	2.67991	0.125	0.167495	0.746292	2.05275	0.476437	0.747654	0.276025	0.22276	0.865	[]	0.0266722			ENSG00000141433	ENST00000450565
ADCYAP1	distal_nmd	unconstrained	30	3	4.96253	0.1	0.165418	0.604531	1.4424	0.223318	0.504866	0.766325	0.22276	0.865	[]	0.0266722			ENSG00000141433	ENST00000450565
ADCYAP1R1	transcript	unconstrained	153	23	29.7659	0.150327	0.194548	0.772696	1.05989	0.0684912	0.129653	0.729056	7.2318e-09	0.797	[]	0.0140285			ENSG00000078549	ENST00000304166
ADCYAP1R1	nmd_target	unconstrained	121	18	21.9491	0.14876	0.181398	0.820079	1.17188	0.186926	0.455604	0.712047	7.2318e-09	0.797	[]	0.0140285			ENSG00000078549	ENST00000304166
ADCYAP1R1	start_proximal	indeterminate	10	0	1.29959	0	0.129959	0	1.9919	0.238704	0.524002	0.624119	7.2318e-09	0.797	[]	0.0140285			ENSG00000078549	ENST00000304166
ADCYAP1R1	distal_nmd	unconstrained	22	5	6.51719	0.227273	0.296236	0.767201	1.41711	0.268193	0.557157	0.620516	7.2318e-09	0.797	[]	0.0140285			ENSG00000078549	ENST00000304166
ADD1	transcript	indeterminate	291	17	45.0441	0.0584192	0.154791	0.377408	0.557795	1.306e-08	9.05265e-08	0.00768594	1	0.388	[]	0.0757958			ENSG00000087274	ENST00000683351
ADD1	nmd_target	indeterminate	239	11	39.2254	0.0460251	0.164123	0.280431	0.457174	3.4283e-10	9.85073e-09	0.000570136	1	0.388	[]	0.0757958			ENSG00000087274	ENST00000683351
ADD1	start_proximal	unconstrained	14	2	2.63435	0.142857	0.188168	0.7592	2.04812	0.49362	0.760657	0.923285	1	0.388	[]	0.0757958			ENSG00000087274	ENST00000683351
ADD1	distal_nmd	unconstrained	38	4	3.18443	0.105263	0.0838008	1.25611	2.68373	0.793217	0.935049	0.580273	1	0.388	[]	0.0757958			ENSG00000087274	ENST00000683351
ADD2	transcript	constrained	257	11	43.8025	0.0428016	0.170438	0.251127	0.409842	3.53648e-14	4.7202e-13	0.458668	1	0.388	[]	0.0952646			ENSG00000075340	ENST00000264436
ADD2	nmd_target	constrained	190	9	34.8618	0.0473684	0.183483	0.258162	0.442558	1.03384e-11	3.66209e-10	0.435883	1	0.388	[]	0.0952646			ENSG00000075340	ENST00000264436
ADD2	start_proximal	unconstrained	17	1	3.16316	0.0588235	0.186068	0.31614	1.34426	0.135044	0.375939	0.551873	1	0.388	[]	0.0952646			ENSG00000075340	ENST00000264436
ADD2	distal_nmd	indeterminate	50	1	5.77755	0.02	0.115551	0.173084	0.790977	0.00536698	0.0356754	0.578039	1	0.388	[]	0.0952646			ENSG00000075340	ENST00000264436
ADD3	transcript	constrained	284	13	44.4609	0.0457746	0.156552	0.292392	0.458585	1.76275e-11	1.75766e-10	0.196061	0.99998	0.395	[]	0.268129	Cerebral palsy, spastic quadriplegic, 3	Autosomal recessive	ENSG00000148700	ENST00000356080
ADD3	nmd_target	constrained	220	10	35.1053	0.0454545	0.15957	0.284857	0.475537	2.47451e-09	6.29739e-08	0.411112	0.99998	0.395	[]	0.268129	Cerebral palsy, spastic quadriplegic, 3	Autosomal recessive	ENSG00000148700	ENST00000356080
ADD3	start_proximal	unconstrained	15	1	2.90785	0.0666667	0.193856	0.343897	1.44125	0.118473	0.347101	0.556987	0.99998	0.395	[]	0.268129	Cerebral palsy, spastic quadriplegic, 3	Autosomal recessive	ENSG00000148700	ENST00000356080
ADD3	distal_nmd	indeterminate	49	2	6.44776	0.0408163	0.131587	0.310185	0.934496	0.0196693	0.100863	0.0567003	0.99998	0.395	[]	0.268129	Cerebral palsy, spastic quadriplegic, 3	Autosomal recessive	ENSG00000148700	ENST00000356080
ADGB	transcript	unconstrained	780	109	124.267	0.139744	0.159317	0.877141	1.0157	0.0520281	0.10293	0.405736	1.41e-32	0.942	[]	0.0026811			ENSG00000118492	ENST00000397944
ADGB	nmd_target	indeterminate	714	97	113.95	0.135854	0.159594	0.851247	0.994819	0.0287601	0.134175	0.539108	1.41e-32	0.942	[]	0.0026811			ENSG00000118492	ENST00000397944
ADGB	start_proximal	unconstrained	23	6	4.36389	0.26087	0.189734	1.37492	2.37688	0.886686	0.974099	0.318101	1.41e-32	0.942	[]	0.0026811			ENSG00000118492	ENST00000397944
ADGB	distal_nmd	unconstrained	43	6	5.953	0.139535	0.138442	1.0079	1.85596	0.62864	0.847252	0.182877	1.41e-32	0.942	[]	0.0026811			ENSG00000118492	ENST00000397944
ADGRA1	transcript	indeterminate	154	21	33.7919	0.136364	0.219428	0.621451	0.867706	0.00364437	0.0101347	0.422805	0.0024232	1.026	[]	0.0326555			ENSG00000197177	ENST00000392607
ADGRA1	nmd_target	unconstrained	27	3	4.89955	0.111111	0.181465	0.612301	1.44788	0.234958	0.519447	0.411197	0.0024232	1.026	[]	0.0326555			ENSG00000197177	ENST00000392607
ADGRA1	start_proximal	unconstrained	11	2	1.889	0.181818	0.171727	1.05876	2.7374	0.714007	0.895841	0.174251	0.0024232	1.026	[]	0.0326555			ENSG00000197177	ENST00000392607
ADGRA1	distal_nmd	indeterminate	116	16	27.0033	0.137931	0.232787	0.59252	0.867439	0.00463579	0.0316233	0.618701	0.0024232	1.026	[]	0.0326555			ENSG00000197177	ENST00000392607
ADGRA2	transcript	indeterminate	340	44	66.6248	0.129412	0.195955	0.660415	0.833112	0.000224993	0.000800002	0.528168	1.1853e-15	0.944	[]	0.0153656			ENSG00000020181	ENST00000412232
ADGRA2	nmd_target	indeterminate	226	33	45.9775	0.146018	0.20344	0.717743	0.935624	0.0082285	0.0505713	0.877864	1.1853e-15	0.944	[]	0.0153656			ENSG00000020181	ENST00000412232
ADGRA2	start_proximal	unconstrained	10	1	1.91137	0.1	0.191137	0.523184	2.0622	0.395602	0.682497	0.540966	1.1853e-15	0.944	[]	0.0153656			ENSG00000020181	ENST00000412232
ADGRA2	distal_nmd	indeterminate	104	10	18.736	0.0961538	0.180153	0.533733	0.875028	0.00827669	0.0508002	0.0732252	1.1853e-15	0.944	[]	0.0153656			ENSG00000020181	ENST00000412232
ADGRA3	transcript	indeterminate	517	47	86.9225	0.0909091	0.168129	0.540712	0.680782	1.11766e-08	7.81987e-08	0.0672407	4.3423e-05	0.607	[]	0.0515505			ENSG00000152990	ENST00000334304
ADGRA3	nmd_target	indeterminate	319	28	54.7506	0.0877743	0.171632	0.51141	0.689625	9.45709e-07	1.5481e-05	0.304185	4.3423e-05	0.607	[]	0.0515505			ENSG00000152990	ENST00000334304
ADGRA3	start_proximal	unconstrained	11	2	2.08487	0.181818	0.189534	0.959291	2.48023	0.660445	0.865942	0.0931906	4.3423e-05	0.607	[]	0.0515505			ENSG00000152990	ENST00000334304
ADGRA3	distal_nmd	indeterminate	187	17	30.087	0.0909091	0.160893	0.565029	0.828135	0.00163244	0.012937	0.103462	4.3423e-05	0.607	[]	0.0515505			ENSG00000152990	ENST00000334304
ADGRB1	transcript	constrained	466	21	99.683	0.0450644	0.213912	0.210668	0.300346	2.78824e-29	1.25276e-27	0.672742	1	0.373	[]	0.448751			ENSG00000181790	ENST00000517894
ADGRB1	nmd_target	constrained	377	18	83.3712	0.0477454	0.221144	0.215902	0.316452	8.7378e-25	1.06649e-22	0.495519	1	0.373	[]	0.448751			ENSG00000181790	ENST00000517894
ADGRB1	start_proximal	unconstrained	10	1	2.56376	0.1	0.256376	0.390053	1.53744	0.214855	0.493711	0.177997	1	0.373	[]	0.448751			ENSG00000181790	ENST00000517894
ADGRB1	long_exon	indeterminate	47	1	6.63579	0.0212766	0.141187	0.150698	0.687039	0.0053357	0.0355268	0.858505	1	0.373	[]	0.448751			ENSG00000181790	ENST00000517894
ADGRB1	distal_nmd	indeterminate	32	1	7.11225	0.03125	0.222258	0.140603	0.629222	0.0019343	0.0150296	0.941287	1	0.373	[]	0.448751			ENSG00000181790	ENST00000517894
ADGRB2	transcript	constrained	484	22	90.0388	0.0454545	0.186031	0.244339	0.345495	6.22341e-24	1.92122e-22	0.185692	1	0.384	[]	0.107158			ENSG00000121753	ENST00000373658
ADGRB2	nmd_target	constrained	395	15	75.029	0.0379747	0.189947	0.199923	0.304681	2.98828e-23	3.14998e-21	0.166558	1	0.384	[]	0.107158			ENSG00000121753	ENST00000373658
ADGRB2	start_proximal	unconstrained	12	2	1.81836	0.166667	0.15153	1.09989	2.89122	0.735578	0.907163	0.770418	1	0.384	[]	0.107158			ENSG00000121753	ENST00000373658
ADGRB2	long_exon	indeterminate	54	3	7.69498	0.0555556	0.1425	0.389864	0.964031	0.0338526	0.150877	0.191729	1	0.384	[]	0.107158			ENSG00000121753	ENST00000373658
ADGRB2	distal_nmd	indeterminate	23	2	5.49646	0.0869565	0.238977	0.36387	1.04298	0.0352908	0.155222	0.818659	1	0.384	[]	0.107158			ENSG00000121753	ENST00000373658
ADGRB3	transcript	constrained	680	21	120.696	0.0308824	0.177495	0.17399	0.248843	2.77137e-42	2.53309e-40	0.66187	1	0.246	[]	0.123476			ENSG00000135298	ENST00000370598
ADGRB3	nmd_target	constrained	570	19	104.302	0.0333333	0.182986	0.182163	0.265206	3.05565e-36	8.13723e-34	0.450617	1	0.246	[]	0.123476			ENSG00000135298	ENST00000370598
ADGRB3	start_proximal	indeterminate	23	0	3.17715	0	0.138137	0	0.884074	0.0253841	0.122511	0.803433	1	0.246	[]	0.123476			ENSG00000135298	ENST00000370598
ADGRB3	long_exon	constrained	57	1	8.45243	0.0175439	0.148288	0.118309	0.543143	0.000190102	0.00192724	0.830681	1	0.246	[]	0.123476			ENSG00000135298	ENST00000370598
ADGRB3	distal_nmd	indeterminate	30	1	4.76469	0.0333333	0.158823	0.209877	0.935608	0.0269413	0.128016	0.763899	1	0.246	[]	0.123476			ENSG00000135298	ENST00000370598
ADGRD1	transcript	unconstrained	282	39	46.7022	0.138298	0.165611	0.835079	1.06718	0.108283	0.18976	0.635354	4.8671e-12	0.827	[]	0.00294661			ENSG00000111452	ENST00000261654
ADGRD1	nmd_target	unconstrained	246	36	40.3911	0.146341	0.164191	0.891286	1.14883	0.240702	0.526291	0.509036	4.8671e-12	0.827	[]	0.00294661			ENSG00000111452	ENST00000261654
ADGRD1	start_proximal	unconstrained	28	2	5.16894	0.0714286	0.184605	0.386927	1.12784	0.0753378	0.260569	0.415732	4.8671e-12	0.827	[]	0.00294661			ENSG00000111452	ENST00000261654
ADGRD1	distal_nmd	unconstrained	8	1	1.14215	0.125	0.142769	0.875541	3.29679	0.680306	0.877797	0.965981	4.8671e-12	0.827	[]	0.00294661			ENSG00000111452	ENST00000261654
ADGRE1	transcript	unconstrained	313	42	49.4332	0.134185	0.157933	0.849632	1.07687	0.118626	0.204447	0.491917	2.6017e-22	0.952	[]	0.00157295			ENSG00000174837	ENST00000312053
ADGRE1	nmd_target	unconstrained	290	39	46.075	0.134483	0.158879	0.846445	1.08238	0.122255	0.353722	0.32714	2.6017e-22	0.952	[]	0.00157295			ENSG00000174837	ENST00000312053
ADGRE1	start_proximal	unconstrained	18	3	2.62066	0.166667	0.145592	1.14475	2.58723	0.747346	0.913631	0.987082	2.6017e-22	0.952	[]	0.00157295			ENSG00000174837	ENST00000312053
ADGRE1	distal_nmd	indeterminate	5	0	0.737471	0	0.147494	0	3.05585	0.424618	0.708302	0.328966	2.6017e-22	0.952	[]	0.00157295			ENSG00000174837	ENST00000312053
ADGRE2	transcript	unconstrained	275	53	50.0212	0.192727	0.181895	1.05955	1.29791	0.723719	0.817125	0.000262317	3.5443e-23	1.028	[]	0.00154558	Vibratory urticaria	Autosomal dominant	ENSG00000127507	ENST00000315576
ADGRE2	nmd_target	unconstrained	257	50	46.647	0.194553	0.181506	1.07188	1.32051	0.751488	0.915705	0.00124042	3.5443e-23	1.028	[]	0.00154558	Vibratory urticaria	Autosomal dominant	ENSG00000127507	ENST00000315576
ADGRE2	start_proximal	unconstrained	16	3	3.28046	0.1875	0.205029	0.914507	2.03178	0.57689	0.816638	0.123435	3.5443e-23	1.028	[]	0.00154558	Vibratory urticaria	Autosomal dominant	ENSG00000127507	ENST00000315576
ADGRE2	distal_nmd	indeterminate	2	0	0.0937272	0	0.0468636	0	16.5671	0.908469	0.982398	0.0708416	3.5443e-23	1.028	[]	0.00154558	Vibratory urticaria	Autosomal dominant	ENSG00000127507	ENST00000315576
ADGRE3	transcript	unconstrained	246	41	41.0159	0.166667	0.166731	0.999612	1.26403	0.542354	0.665003	0.0882846	2.3972e-24	1.266	[]	0.00078003			ENSG00000131355	ENST00000253673
ADGRE3	nmd_target	unconstrained	215	38	37.2379	0.176744	0.173199	1.02047	1.29988	0.604035	0.833908	0.141924	2.3972e-24	1.266	[]	0.00078003			ENSG00000131355	ENST00000253673
ADGRE3	start_proximal	unconstrained	17	2	2.2178	0.117647	0.130459	0.901794	2.50035	0.613576	0.839433	0.201907	2.3972e-24	1.266	[]	0.00078003			ENSG00000131355	ENST00000253673
ADGRE3	distal_nmd	unconstrained	14	1	1.56026	0.0714286	0.111447	0.640921	2.66256	0.52145	0.779957	0.440482	2.3972e-24	1.266	[]	0.00078003			ENSG00000131355	ENST00000253673
ADGRE5	transcript	indeterminate	279	37	48.2206	0.132616	0.172834	0.767307	0.987915	0.0323624	0.0686104	0.20351	8.9862e-19	0.974	[]	0.00394062			ENSG00000123146	ENST00000242786
ADGRE5	nmd_target	indeterminate	254	34	43.8268	0.133858	0.172547	0.775781	1.00951	0.0461682	0.18763	0.222379	8.9862e-19	0.974	[]	0.00394062			ENSG00000123146	ENST00000242786
ADGRE5	start_proximal	unconstrained	16	2	3.03817	0.125	0.189886	0.65829	1.81069	0.37744	0.666535	0.0405775	8.9862e-19	0.974	[]	0.00394062			ENSG00000123146	ENST00000242786
ADGRE5	distal_nmd	unconstrained	9	1	1.35558	0.111111	0.15062	0.737692	2.84913	0.594822	0.82864	0.977124	8.9862e-19	0.974	[]	0.00394062			ENSG00000123146	ENST00000242786
ADGRF1	transcript	unconstrained	335	55	57.4042	0.164179	0.171356	0.958119	1.17392	0.388013	0.517591	0.561206	5.0377e-24	1.248	[]	0.000993			ENSG00000153292	ENST00000371253
ADGRF1	nmd_target	unconstrained	193	33	32.5642	0.170984	0.168727	1.01338	1.31505	0.584507	0.821969	0.233997	5.0377e-24	1.248	[]	0.000993			ENSG00000153292	ENST00000371253
ADGRF1	start_proximal	unconstrained	17	2	3.19684	0.117647	0.188049	0.625618	1.73462	0.330357	0.62197	0.994565	5.0377e-24	1.248	[]	0.000993			ENSG00000153292	ENST00000371253
ADGRF1	long_exon	unconstrained	111	18	19.4219	0.162162	0.174972	0.926787	1.31979	0.411794	0.696394	0.592421	5.0377e-24	1.248	[]	0.000993			ENSG00000153292	ENST00000371253
ADGRF1	distal_nmd	unconstrained	14	2	2.22115	0.142857	0.158654	0.900433	2.42912	0.611722	0.838224	0.559723	5.0377e-24	1.248	[]	0.000993			ENSG00000153292	ENST00000371253
ADGRF3	transcript	unconstrained	301	61	55.4462	0.202658	0.184207	1.10017	1.32761	0.839051	0.902265	0.752697	4.432e-26	1.07	[]	0.00058841			ENSG00000173567	ENST00000651242
ADGRF3	nmd_target	unconstrained	187	41	33.7247	0.219251	0.180346	1.21573	1.52418	0.944282	0.993852	0.494634	4.432e-26	1.07	[]	0.00058841			ENSG00000173567	ENST00000651242
ADGRF3	start_proximal	unconstrained	18	5	3.56716	0.277778	0.198176	1.40168	2.51206	0.891641	0.976046	0.917628	4.432e-26	1.07	[]	0.00058841			ENSG00000173567	ENST00000651242
ADGRF3	long_exon	unconstrained	85	15	17.1711	0.176471	0.202012	0.873563	1.28036	0.31351	0.605097	0.633175	4.432e-26	1.07	[]	0.00058841			ENSG00000173567	ENST00000651242
ADGRF3	distal_nmd	indeterminate	11	0	0.9833	0	0.0893909	0	2.66699	0.354347	0.644191	0.973499	4.432e-26	1.07	[]	0.00058841			ENSG00000173567	ENST00000651242
ADGRF4	transcript	unconstrained	243	44	40.8022	0.18107	0.16791	1.07837	1.34961	0.761852	0.845565	0.718196	1.067e-16	1.361	[]	0.00137882			ENSG00000153294	ENST00000283303
ADGRF4	nmd_target	unconstrained	100	14	17.6853	0.14	0.176853	0.79162	1.18841	0.164524	0.423481	0.515755	1.067e-16	1.361	[]	0.00137882			ENSG00000153294	ENST00000283303
ADGRF4	start_proximal	unconstrained	23	3	2.5347	0.130435	0.110204	1.18357	2.75522	0.763079	0.921844	0.616973	1.067e-16	1.361	[]	0.00137882			ENSG00000153294	ENST00000283303
ADGRF4	long_exon	unconstrained	112	27	19.6209	0.241071	0.175187	1.37608	1.8083	0.979231	1	0.833046	1.067e-16	1.361	[]	0.00137882			ENSG00000153294	ENST00000283303
ADGRF4	distal_nmd	indeterminate	8	0	0.961355	0	0.120169	0	2.5992	0.341503	0.632545	0.332089	1.067e-16	1.361	[]	0.00137882			ENSG00000153294	ENST00000283303
ADGRF5	transcript	indeterminate	492	45	84.1628	0.0914634	0.171063	0.534678	0.676549	5.9903e-08	3.77731e-07	0.63657	5.1863e-08	0.719	[]	0.0288931			ENSG00000069122	ENST00000283296
ADGRF5	nmd_target	indeterminate	352	33	58.7257	0.09375	0.166834	0.561934	0.739357	2.10397e-05	0.00026374	0.511024	5.1863e-08	0.719	[]	0.0288931			ENSG00000069122	ENST00000283296
ADGRF5	start_proximal	unconstrained	19	1	2.9693	0.0526316	0.156279	0.33678	1.44853	0.161289	0.418541	0.384955	5.1863e-08	0.719	[]	0.0288931			ENSG00000069122	ENST00000283296
ADGRF5	long_exon	indeterminate	105	11	20.549	0.104762	0.195705	0.535305	0.855596	0.00579148	0.0380024	0.8901	5.1863e-08	0.719	[]	0.0288931			ENSG00000069122	ENST00000283296
ADGRF5	distal_nmd	indeterminate	16	0	1.91875	0	0.119922	0	1.42384	0.125099	0.358668	0.196099	5.1863e-08	0.719	[]	0.0288931			ENSG00000069122	ENST00000283296
ADGRG1	transcript	unconstrained	194	35	41.9324	0.180412	0.216147	0.834676	1.07328	0.101087	0.179648	0.663075	6.116e-12	0.872	[]	0.00454371	Cortical dysplasia, complex, with other brain malformations 14A, (bilateral frontoparietal)	Autosomal recessive	ENSG00000205336	ENST00000562631
ADGRG1	nmd_target	unconstrained	167	31	35.5821	0.185629	0.213067	0.871224	1.1367	0.190272	0.460114	0.69441	6.116e-12	0.872	[]	0.00454371	Cortical dysplasia, complex, with other brain malformations 14A, (bilateral frontoparietal)	Autosomal recessive	ENSG00000205336	ENST00000562631
ADGRG1	start_proximal	unconstrained	11	3	2.6478	0.272727	0.240709	1.13302	2.34463	0.749028	0.914486	0.335017	6.116e-12	0.872	[]	0.00454371	Cortical dysplasia, complex, with other brain malformations 14A, (bilateral frontoparietal)	Autosomal recessive	ENSG00000205336	ENST00000562631
ADGRG1	distal_nmd	unconstrained	16	1	3.70249	0.0625	0.231405	0.270089	1.14067	0.0763064	0.262608	0.690025	6.116e-12	0.872	[]	0.00454371	Cortical dysplasia, complex, with other brain malformations 14A, (bilateral frontoparietal)	Autosomal recessive	ENSG00000205336	ENST00000562631
ADGRG3	transcript	unconstrained	158	20	27.0141	0.126582	0.170975	0.740355	1.04461	0.0577853	0.112494	0.974023	1.1089e-09	0.931	[]	0.00123905			ENSG00000182885	ENST00000333493
ADGRG3	nmd_target	unconstrained	127	20	22.2385	0.15748	0.175106	0.899343	1.25954	0.329769	0.621493	0.962354	1.1089e-09	0.931	[]	0.00123905			ENSG00000182885	ENST00000333493
ADGRG3	start_proximal	indeterminate	14	0	1.7874	0	0.127672	0	1.50884	0.133695	0.373568	0.747119	1.1089e-09	0.931	[]	0.00123905			ENSG00000182885	ENST00000333493
ADGRG3	distal_nmd	indeterminate	17	0	2.9882	0	0.175777	0	0.919156	0.029972	0.138099	0.762328	1.1089e-09	0.931	[]	0.00123905			ENSG00000182885	ENST00000333493
ADGRG5	transcript	unconstrained	152	31	29.513	0.203947	0.194165	1.05038	1.36566	0.672405	0.77599	0.382711	9.6486e-10	0.983	[]	0.00505334			ENSG00000159618	ENST00000349457
ADGRG5	nmd_target	unconstrained	115	23	22.7328	0.2	0.197677	1.01175	1.37236	0.582959	0.820871	0.166616	9.6486e-10	0.983	[]	0.00505334			ENSG00000159618	ENST00000349457
ADGRG5	start_proximal	unconstrained	17	2	2.8829	0.117647	0.169582	0.693746	1.92351	0.418439	0.702507	0.783625	9.6486e-10	0.983	[]	0.00505334			ENSG00000159618	ENST00000349457
ADGRG5	distal_nmd	unconstrained	20	6	3.89728	0.3	0.194864	1.53954	2.60602	0.936188	0.991399	0.917075	9.6486e-10	0.983	[]	0.00505334			ENSG00000159618	ENST00000349457
ADGRG6	transcript	indeterminate	486	46	73.6114	0.0946502	0.151464	0.624903	0.788317	3.51294e-05	0.000145989	0.371847	0.16311	0.63	[]	0.0177225	Lethal congenital contracture syndrome 9	Autosomal recessive	ENSG00000112414	ENST00000367609
ADGRG6	nmd_target	indeterminate	399	34	59.6808	0.085213	0.149576	0.569698	0.747635	1.98442e-05	0.000250333	0.499263	0.16311	0.63	[]	0.0177225	Lethal congenital contracture syndrome 9	Autosomal recessive	ENSG00000112414	ENST00000367609
ADGRG6	start_proximal	unconstrained	28	6	6.36627	0.214286	0.227367	0.942468	1.66986	0.549168	0.799255	0.508622	0.16311	0.63	[]	0.0177225	Lethal congenital contracture syndrome 9	Autosomal recessive	ENSG00000112414	ENST00000367609
ADGRG6	long_exon	unconstrained	31	2	4.63198	0.0645161	0.149419	0.431781	1.26801	0.122597	0.354331	0.291753	0.16311	0.63	[]	0.0177225	Lethal congenital contracture syndrome 9	Autosomal recessive	ENSG00000112414	ENST00000367609
ADGRG6	distal_nmd	unconstrained	28	4	2.93243	0.142857	0.10473	1.36406	2.84247	0.842182	0.957204	0.336808	0.16311	0.63	[]	0.0177225	Lethal congenital contracture syndrome 9	Autosomal recessive	ENSG00000112414	ENST00000367609
ADGRG7	transcript	unconstrained	311	41	47.5016	0.131833	0.152738	0.86313	1.09752	0.154855	0.254309	0.99002	1.4217e-15	1.195	[]	0.00074332			ENSG00000144820	ENST00000273352
ADGRG7	nmd_target	indeterminate	254	30	40.2326	0.11811	0.158396	0.745664	0.989783	0.0323073	0.145822	0.960767	1.4217e-15	1.195	[]	0.00074332			ENSG00000144820	ENST00000273352
ADGRG7	start_proximal	unconstrained	18	5	2.71736	0.277778	0.150964	1.84002	3.29766	0.964134	0.998524	0.808612	1.4217e-15	1.195	[]	0.00074332			ENSG00000144820	ENST00000273352
ADGRG7	distal_nmd	unconstrained	39	6	4.55158	0.153846	0.116707	1.31822	2.40976	0.845156	0.958481	0.946244	1.4217e-15	1.195	[]	0.00074332			ENSG00000144820	ENST00000273352
ADGRL1	transcript	constrained	437	21	90.1913	0.0480549	0.206387	0.232839	0.331732	2.86705e-27	1.13261e-25	0.815113	1	0.303	[]	0.133287	Developmental delay, behavioral abnormalities, and neuropsychiatric disorders	Autosomal dominant	ENSG00000072071	ENST00000361434
ADGRL1	nmd_target	constrained	306	17	65.7141	0.0555556	0.214752	0.258696	0.382624	3.12047e-19	2.36616e-17	0.898987	1	0.303	[]	0.133287	Developmental delay, behavioral abnormalities, and neuropsychiatric disorders	Autosomal dominant	ENSG00000072071	ENST00000361434
ADGRL1	start_proximal	indeterminate	12	0	2.53883	0	0.211569	0	1.04421	0.0515733	0.202542	0.409935	1	0.303	[]	0.133287	Developmental delay, behavioral abnormalities, and neuropsychiatric disorders	Autosomal dominant	ENSG00000072071	ENST00000361434
ADGRL1	long_exon	constrained	52	1	10.1284	0.0192308	0.194778	0.0987319	0.451843	0.00010434	0.00112522	0.456446	1	0.303	[]	0.133287	Developmental delay, behavioral abnormalities, and neuropsychiatric disorders	Autosomal dominant	ENSG00000072071	ENST00000361434
ADGRL1	distal_nmd	indeterminate	67	3	11.8099	0.0447761	0.176267	0.254025	0.633571	0.000200491	0.00201895	0.490085	1	0.303	[]	0.133287	Developmental delay, behavioral abnormalities, and neuropsychiatric disorders	Autosomal dominant	ENSG00000072071	ENST00000361434
ADGRL2	transcript	indeterminate	589	29	99.3324	0.049236	0.168646	0.291949	0.394485	1.54905e-25	5.39882e-24	0.00932728	1	0.301	[]	0.113699			ENSG00000117114	ENST00000686636
ADGRL2	nmd_target	constrained	422	21	72.93	0.049763	0.17282	0.287947	0.410091	1.63956e-19	1.27093e-17	0.0890948	1	0.301	[]	0.113699			ENSG00000117114	ENST00000686636
ADGRL2	start_proximal	unconstrained	20	3	5.00873	0.15	0.250437	0.598954	1.37226	0.100699	0.313456	0.581046	1	0.301	[]	0.113699			ENSG00000117114	ENST00000686636
ADGRL2	long_exon	indeterminate	63	2	9.72985	0.031746	0.154442	0.205553	0.625348	0.000585579	0.00528554	0.0154422	1	0.301	[]	0.113699			ENSG00000117114	ENST00000686636
ADGRL2	distal_nmd	indeterminate	84	3	11.6638	0.0357143	0.138855	0.257206	0.64616	0.00107741	0.00902281	0.0932177	1	0.301	[]	0.113699			ENSG00000117114	ENST00000686636
ADGRL3	transcript	constrained	552	34	94.7567	0.0615942	0.171661	0.358814	0.47279	3.40867e-18	6.66927e-17	0.495871	0.99954	0.452	[]	0.114058			ENSG00000150471	ENST00000683033
ADGRL3	nmd_target	constrained	404	24	70.5572	0.0594059	0.174647	0.340149	0.472561	2.28671e-15	1.20408e-13	0.553795	0.99954	0.452	[]	0.114058			ENSG00000150471	ENST00000683033
ADGRL3	start_proximal	indeterminate	6	0	1.60833	0	0.268055	0	1.46626	0.133203	0.372696	0.66083	0.99954	0.452	[]	0.114058			ENSG00000150471	ENST00000683033
ADGRL3	long_exon	indeterminate	58	3	10.3957	0.0517241	0.179236	0.288581	0.715774	0.00160016	0.0127174	0.227257	0.99954	0.452	[]	0.114058			ENSG00000150471	ENST00000683033
ADGRL3	distal_nmd	unconstrained	84	7	12.1955	0.0833333	0.145184	0.573984	1.03887	0.0578394	0.218753	0.622608	0.99954	0.452	[]	0.114058			ENSG00000150471	ENST00000683033
ADGRL4	transcript	unconstrained	293	41	39.9675	0.139932	0.136408	1.02583	1.30273	0.614877	0.727797	0.913733	1.6454e-27	1.442	[]	0.00303421			ENSG00000162618	ENST00000370742
ADGRL4	nmd_target	unconstrained	246	36	34.2036	0.146341	0.139039	1.05252	1.35666	0.677933	0.876578	0.973969	1.6454e-27	1.442	[]	0.00303421			ENSG00000162618	ENST00000370742
ADGRL4	start_proximal	unconstrained	23	1	2.48184	0.0434783	0.107906	0.402927	1.76268	0.263159	0.551555	0.233502	1.6454e-27	1.442	[]	0.00303421			ENSG00000162618	ENST00000370742
ADGRL4	distal_nmd	unconstrained	24	4	3.28207	0.166667	0.136753	1.21874	2.49945	0.787497	0.932626	0.216534	1.6454e-27	1.442	[]	0.00303421			ENSG00000162618	ENST00000370742
ADGRV1	transcript	indeterminate	2232	209	337.825	0.093638	0.151355	0.618664	0.689799	2.98977e-17	5.31432e-16	0.78554	5.3153e-36	0.637	[]	0.0138201	Usher syndrome, type 2C;Usher syndrome, type 2C;Usher syndrome, type 2C, GPR98/PDZD7 digenic;Usher syndrome, type 2C, GPR98/PDZD7 digenic	Other;Autosomal recessive;Other;Autosomal recessive	ENSG00000164199	ENST00000405460
ADGRV1	nmd_target	indeterminate	1996	191	303.049	0.0956914	0.151828	0.63026	0.706176	1.38514e-16	8.18392e-15	0.746089	5.3153e-36	0.637	[]	0.0138201	Usher syndrome, type 2C;Usher syndrome, type 2C;Usher syndrome, type 2C, GPR98/PDZD7 digenic;Usher syndrome, type 2C, GPR98/PDZD7 digenic	Other;Autosomal recessive;Other;Autosomal recessive	ENSG00000164199	ENST00000405460
ADGRV1	start_proximal	unconstrained	17	1	1.83013	0.0588235	0.107655	0.546409	2.32339	0.434658	0.715479	0.991887	5.3153e-36	0.637	[]	0.0138201	Usher syndrome, type 2C;Usher syndrome, type 2C;Usher syndrome, type 2C, GPR98/PDZD7 digenic;Usher syndrome, type 2C, GPR98/PDZD7 digenic	Other;Autosomal recessive;Other;Autosomal recessive	ENSG00000164199	ENST00000405460
ADGRV1	long_exon	indeterminate	203	16	30.567	0.0788177	0.150577	0.52344	0.778678	0.000939665	0.00802008	0.36506	5.3153e-36	0.637	[]	0.0138201	Usher syndrome, type 2C;Usher syndrome, type 2C;Usher syndrome, type 2C, GPR98/PDZD7 digenic;Usher syndrome, type 2C, GPR98/PDZD7 digenic	Other;Autosomal recessive;Other;Autosomal recessive	ENSG00000164199	ENST00000405460
ADGRV1	distal_nmd	unconstrained	16	1	2.37845	0.0625	0.148653	0.420441	1.77566	0.277277	0.566659	0.82043	5.3153e-36	0.637	[]	0.0138201	Usher syndrome, type 2C;Usher syndrome, type 2C;Usher syndrome, type 2C, GPR98/PDZD7 digenic;Usher syndrome, type 2C, GPR98/PDZD7 digenic	Other;Autosomal recessive;Other;Autosomal recessive	ENSG00000164199	ENST00000405460
ADH1A	transcript	indeterminate	123	7	14.1922	0.0569106	0.115383	0.49323	0.90337	0.0176505	0.0405258	0.0164059	8.6269e-09	1.105	[]	0.00066994			ENSG00000187758	ENST00000209668
ADH1A	nmd_target	indeterminate	98	5	11.3499	0.0510204	0.115816	0.440531	0.900403	0.0190031	0.0983042	0.0589025	8.6269e-09	1.105	[]	0.00066994			ENSG00000187758	ENST00000209668
ADH1A	start_proximal	unconstrained	20	2	2.30722	0.1	0.115361	0.866845	2.44986	0.587623	0.823902	0.0843321	8.6269e-09	1.105	[]	0.00066994			ENSG00000187758	ENST00000209668
ADH1A	distal_nmd	indeterminate	5	0	0.535	0	0.107	0	4.21233	0.564241	0.80836	0.290481	8.6269e-09	1.105	[]	0.00066994			ENSG00000187758	ENST00000209668
ADH1B	transcript	unconstrained	117	11	13.39	0.0940171	0.114444	0.821511	1.31785	0.290932	0.415878	0.318024	1.2699e-06	1.014	[]	0.00246281			ENSG00000196616	ENST00000305046
ADH1B	nmd_target	unconstrained	93	8	10.462	0.0860215	0.112494	0.764675	1.33216	0.257468	0.545202	0.27849	1.2699e-06	1.014	[]	0.00246281			ENSG00000196616	ENST00000305046
ADH1B	start_proximal	unconstrained	19	3	2.40431	0.157895	0.126543	1.24776	2.84036	0.797413	0.936734	0.36816	1.2699e-06	1.014	[]	0.00246281			ENSG00000196616	ENST00000305046
ADH1B	distal_nmd	indeterminate	5	0	0.523692	0	0.104738	0	4.30329	0.572635	0.814006	0.867832	1.2699e-06	1.014	[]	0.00246281			ENSG00000196616	ENST00000305046
ADH1C	transcript	unconstrained	123	14	15.8195	0.113821	0.128614	0.884984	1.33892	0.363808	0.493888	0.161167	5.088e-07	0.992	[]				ENSG00000248144	ENST00000515683
ADH1C	nmd_target	unconstrained	95	11	12.4181	0.115789	0.130717	0.885802	1.41049	0.395988	0.682781	0.143518	5.088e-07	0.992	[]				ENSG00000248144	ENST00000515683
ADH1C	start_proximal	unconstrained	22	3	2.79518	0.136364	0.127054	1.07327	2.48645	0.702781	0.890772	0.204249	5.088e-07	0.992	[]				ENSG00000248144	ENST00000515683
ADH1C	distal_nmd	indeterminate	6	0	0.606182	0	0.10103	0	3.8903	0.524077	0.781496	0.916434	5.088e-07	0.992	[]				ENSG00000248144	ENST00000515683
ADH4	transcript	unconstrained	121	13	14.8956	0.107438	0.123104	0.872742	1.34341	0.348821	0.477892	0.918485	1.79e-06	1.078	[]	0.00074749			ENSG00000198099	ENST00000265512
ADH4	nmd_target	unconstrained	98	10	11.0136	0.102041	0.112384	0.907968	1.48541	0.446399	0.724584	0.915256	1.79e-06	1.078	[]	0.00074749			ENSG00000198099	ENST00000265512
ADH4	start_proximal	unconstrained	17	1	2.27602	0.0588235	0.133883	0.439364	1.86823	0.301515	0.592711	0.760351	1.79e-06	1.078	[]	0.00074749			ENSG00000198099	ENST00000265512
ADH4	distal_nmd	unconstrained	6	2	1.60595	0.333333	0.267659	1.24537	2.72235	0.899101	0.978277	0.511086	1.79e-06	1.078	[]	0.00074749			ENSG00000198099	ENST00000265512
ADH5	transcript	unconstrained	139	14	17.4477	0.100719	0.125523	0.802397	1.21865	0.203934	0.315748	0.00199354	9.1163e-09	1.192	[]	0.0049984	AMED syndrome, digenic	Other	ENSG00000197894	ENST00000296412
ADH5	nmd_target	unconstrained	113	10	13.0634	0.0884956	0.115605	0.765499	1.25846	0.217038	0.49637	0.00267066	9.1163e-09	1.192	[]	0.0049984	AMED syndrome, digenic	Other	ENSG00000197894	ENST00000296412
ADH5	start_proximal	unconstrained	19	3	2.92156	0.157895	0.153766	1.02685	2.33748	0.702049	0.890331	0.333806	9.1163e-09	1.192	[]	0.0049984	AMED syndrome, digenic	Other	ENSG00000197894	ENST00000296412
ADH5	distal_nmd	unconstrained	7	1	1.46278	0.142857	0.208969	0.683628	2.49177	0.612351	0.838602	0.325805	9.1163e-09	1.192	[]	0.0049984	AMED syndrome, digenic	Other	ENSG00000197894	ENST00000296412
ADH6	transcript	unconstrained	139	17	16.6439	0.122302	0.11974	1.02139	1.48479	0.603878	0.718381	0.537403	5.7391e-11	1.264	[]	0.00118332			ENSG00000172955	ENST00000394899
ADH6	nmd_target	unconstrained	110	15	13.6066	0.136364	0.123696	1.10241	1.63452	0.726349	0.902389	0.377837	5.7391e-11	1.264	[]	0.00118332			ENSG00000172955	ENST00000394899
ADH6	start_proximal	indeterminate	17	0	2.14377	0	0.126104	0	1.28121	0.089731	0.291505	0.658592	5.7391e-11	1.264	[]	0.00118332			ENSG00000172955	ENST00000394899
ADH6	distal_nmd	unconstrained	12	2	0.893535	0.166667	0.0744612	2.2383	5.88367	0.946495	0.994476	0.902149	5.7391e-11	1.264	[]	0.00118332			ENSG00000172955	ENST00000394899
ADH7	transcript	unconstrained	125	16	16.1838	0.128	0.12947	0.988645	1.4513	0.549318	0.670938	0.723418	6.2753e-15	1.43	[]	0.00072849			ENSG00000196344	ENST00000437033
ADH7	nmd_target	unconstrained	94	9	10.2828	0.0957447	0.109391	0.875252	1.47295	0.407716	0.692749	0.753503	6.2753e-15	1.43	[]	0.00072849			ENSG00000196344	ENST00000437033
ADH7	start_proximal	unconstrained	21	5	3.11909	0.238095	0.148528	1.60303	2.94204	0.930608	0.990038	0.551331	6.2753e-15	1.43	[]	0.00072849			ENSG00000196344	ENST00000437033
ADH7	distal_nmd	unconstrained	10	2	2.78192	0.2	0.278192	0.718927	1.82213	0.423814	0.707909	0.555421	6.2753e-15	1.43	[]	0.00072849			ENSG00000196344	ENST00000437033
ADHFE1	transcript	indeterminate	144	11	19.0732	0.0763889	0.132452	0.576727	0.930701	0.0148817	0.0348992	0.102259	9.7322e-09	0.967	[]	0.00069042			ENSG00000147576	ENST00000396623
ADHFE1	nmd_target	indeterminate	80	4	10.9995	0.05	0.137494	0.363651	0.805647	0.0036451	0.0258239	0.148246	9.7322e-09	0.967	[]	0.00069042			ENSG00000147576	ENST00000396623
ADHFE1	start_proximal	unconstrained	31	4	4.22983	0.129032	0.136446	0.945664	1.98885	0.58347	0.821004	0.47432	9.7322e-09	0.967	[]	0.00069042			ENSG00000147576	ENST00000396623
ADHFE1	distal_nmd	unconstrained	33	3	3.84377	0.0909091	0.116478	0.780483	1.87592	0.447346	0.725148	0.212742	9.7322e-09	0.967	[]	0.00069042			ENSG00000147576	ENST00000396623
ADI1	transcript	unconstrained	76	18	13.0765	0.236842	0.17206	1.37651	1.92205	0.960647	0.982946	0.152007	1.0633e-10	1.714	[]	0.00122192			ENSG00000182551	ENST00000327435
ADI1	nmd_target	unconstrained	40	8	6.11005	0.2	0.152751	1.30932	2.17365	0.88008	0.971608	0.0238957	1.0633e-10	1.714	[]	0.00122192			ENSG00000182551	ENST00000327435
ADI1	start_proximal	unconstrained	17	5	3.68701	0.294118	0.216883	1.35611	2.40645	0.870716	0.967464	0.134056	1.0633e-10	1.714	[]	0.00122192			ENSG00000182551	ENST00000327435
ADI1	distal_nmd	unconstrained	19	5	3.27948	0.263158	0.172604	1.52463	2.75658	0.921281	0.987515	0.931173	1.0633e-10	1.714	[]	0.00122192			ENSG00000182551	ENST00000327435
ADIG	transcript	unconstrained	41	10	6.93568	0.243902	0.169163	1.44182	2.23752	0.937549	0.969258	0.278	1.1939e-05	1.846	[]				ENSG00000182035	ENST00000537425
ADIG	nmd_target	unconstrained	13	4	2.38235	0.307692	0.183258	1.67902	3.12467	0.939391	0.992472	0.59838	1.1939e-05	1.846	[]				ENSG00000182035	ENST00000537425
ADIG	start_proximal	unconstrained	21	3	3.09252	0.142857	0.147263	0.970084	2.23554	0.626781	0.846494	0.34438	1.1939e-05	1.846	[]				ENSG00000182035	ENST00000537425
ADIG	distal_nmd	unconstrained	7	3	1.46082	0.428571	0.208689	2.05364	3.71213	0.970972	1	0.338694	1.1939e-05	1.846	[]				ENSG00000182035	ENST00000537425
ADIPOQ	transcript	unconstrained	87	20	13.8037	0.229885	0.158663	1.44889	1.99326	0.978919	0.993434	0.364043	3.5736e-09	1.656	[]	0.00262198	Adiponectin deficiency	Autosomal dominant	ENSG00000181092	ENST00000320741
ADIPOQ	start_proximal	unconstrained	12	2	2.09717	0.166667	0.174764	0.953666	2.50684	0.650001	0.859967	0.35898	3.5736e-09	1.656	[]	0.00262198	Adiponectin deficiency	Autosomal dominant	ENSG00000181092	ENST00000320741
ADIPOQ	distal_nmd	unconstrained	75	18	11.7065	0.24	0.156086	1.53761	2.14518	0.986704	1	0.336539	3.5736e-09	1.656	[]	0.00262198	Adiponectin deficiency	Autosomal dominant	ENSG00000181092	ENST00000320741
ADIPOR1	transcript	indeterminate	123	7	20.4129	0.0569106	0.165959	0.34292	0.628071	7.11367e-05	0.00027954	0.338343	0.77672	0.572	[]	0.0926306			ENSG00000159346	ENST00000340990
ADIPOR1	nmd_target	indeterminate	90	6	14.4798	0.0666667	0.160887	0.414371	0.791487	0.00407849	0.0283778	0.242737	0.77672	0.572	[]	0.0926306			ENSG00000159346	ENST00000340990
ADIPOR1	start_proximal	indeterminate	14	0	1.55303	0	0.110931	0	1.73655	0.175053	0.438434	0.688438	0.77672	0.572	[]	0.0926306			ENSG00000159346	ENST00000340990
ADIPOR1	distal_nmd	indeterminate	19	1	4.38009	0.0526316	0.230531	0.228306	0.981969	0.0180382	0.0945254	0.588081	0.77672	0.572	[]	0.0926306			ENSG00000159346	ENST00000340990
ADIPOR2	transcript	indeterminate	140	13	22.6093	0.0928571	0.161495	0.574985	0.88904	0.00619452	0.01622	0.514971	0.17407	0.637	[]	0.103333			ENSG00000006831	ENST00000357103
ADIPOR2	nmd_target	indeterminate	106	9	16.3062	0.0849057	0.153832	0.551939	0.932731	0.0176423	0.0930461	0.320787	0.17407	0.637	[]	0.103333			ENSG00000006831	ENST00000357103
ADIPOR2	start_proximal	unconstrained	18	2	3.69502	0.111111	0.205279	0.541269	1.51142	0.157973	0.413374	0.676092	0.17407	0.637	[]	0.103333			ENSG00000006831	ENST00000357103
ADIPOR2	distal_nmd	unconstrained	16	2	2.60809	0.125	0.163006	0.766845	2.10928	0.494725	0.761254	0.827565	0.17407	0.637	[]	0.103333			ENSG00000006831	ENST00000357103
ADIRF	transcript	unconstrained	27	4	5.03823	0.148148	0.186601	0.793929	1.64858	0.401952	0.531961	0.97448	0.0001192	1.788	[]	0.00340016			ENSG00000148671	ENST00000372013
ADIRF	start_proximal	unconstrained	20	4	3.97876	0.2	0.198938	1.00534	2.01584	0.637623	0.852241	0.909226	0.0001192	1.788	[]	0.00340016			ENSG00000148671	ENST00000372013
ADIRF	distal_nmd	indeterminate	7	0	1.05947	0	0.151353	0	2.30034	0.28289	0.573073	0.952058	0.0001192	1.788	[]	0.00340016			ENSG00000148671	ENST00000372013
ADK	transcript	unconstrained	138	13	19.3598	0.0942029	0.140289	0.671494	1.03783	0.053874	0.106075	0.289295	0.00021484	0.893	[]	0.0227384	Hypermethioninemia due to adenosine kinase deficiency	Autosomal recessive	ENSG00000156110	ENST00000539909
ADK	nmd_target	unconstrained	105	10	15.4603	0.0952381	0.147241	0.646817	1.06077	0.0616521	0.228375	0.148606	0.00021484	0.893	[]	0.0227384	Hypermethioninemia due to adenosine kinase deficiency	Autosomal recessive	ENSG00000156110	ENST00000539909
ADK	start_proximal	unconstrained	17	1	1.77421	0.0588235	0.104365	0.563631	2.39662	0.450704	0.727675	0.310355	0.00021484	0.893	[]	0.0227384	Hypermethioninemia due to adenosine kinase deficiency	Autosomal recessive	ENSG00000156110	ENST00000539909
ADK	distal_nmd	unconstrained	16	2	2.12528	0.125	0.13283	0.941051	2.58846	0.643227	0.855831	0.918848	0.00021484	0.893	[]	0.0227384	Hypermethioninemia due to adenosine kinase deficiency	Autosomal recessive	ENSG00000156110	ENST00000539909
ADM	transcript	indeterminate	49	3	11.4216	0.0612245	0.233095	0.262659	0.646546	0.000557065	0.00183679	0.18829	0.90366	0.582	[]	0.032097			ENSG00000148926	ENST00000278175
ADM	nmd_target	indeterminate	4	0	0.939537	0	0.234884	0	2.24421	0.318368	0.609815	0.181957	0.90366	0.582	[]	0.032097			ENSG00000148926	ENST00000278175
ADM	start_proximal	indeterminate	17	0	3.88287	0	0.228404	0	0.70737	0.00515072	0.0345597	0.0469676	0.90366	0.582	[]	0.032097			ENSG00000148926	ENST00000278175
ADM	distal_nmd	unconstrained	28	3	6.59924	0.107143	0.235687	0.454598	1.07842	0.0584982	0.220167	0.699254	0.90366	0.582	[]	0.032097			ENSG00000148926	ENST00000278175
ADM2	transcript	unconstrained	36	12	12.6588	0.333333	0.351633	0.947958	1.37477	0.480924	0.607511	0.99559	0.00012264	1.901	[]	0.00209046			ENSG00000128165	ENST00000395737
ADM2	start_proximal	unconstrained	8	4	2.28171	0.5	0.285214	1.75307	2.8298	0.974045	1	0.991449	0.00012264	1.901	[]	0.00209046			ENSG00000128165	ENST00000395737
ADM2	distal_nmd	unconstrained	28	8	10.3771	0.285714	0.37061	0.770929	1.23238	0.188829	0.458307	0.938856	0.00012264	1.901	[]	0.00209046			ENSG00000128165	ENST00000395737
ADM5	transcript	unconstrained	39	8	10.8479	0.205128	0.278152	0.737468	1.22158	0.173546	0.277882	0.0547605	0.21097	1.818	[]	0.00362983			ENSG00000224420	ENST00000420022
ADM5	start_proximal	unconstrained	10	4	3.1202	0.4	0.31202	1.28197	2.23211	0.868651	0.966872	0.203112	0.21097	1.818	[]	0.00362983			ENSG00000224420	ENST00000420022
ADM5	distal_nmd	unconstrained	29	4	7.72773	0.137931	0.266473	0.517617	1.08218	0.0627528	0.231254	0.0995208	0.21097	1.818	[]	0.00362983			ENSG00000224420	ENST00000420022
ADNP	transcript	constrained	470	4	76.8121	0.00851064	0.16343	0.0520751	0.118515	4.63126e-44	4.74475e-42	0.999989	1	0.106	[]	0.333098	Helsmoortel-van der Aa syndrome	Autosomal dominant	ENSG00000101126	ENST00000621696
ADNP	start_proximal	indeterminate	23	0	3.05604	0	0.132871	0	0.91911	0.0309847	0.141377	0.222948	1	0.106	[]	0.333098	Helsmoortel-van der Aa syndrome	Autosomal dominant	ENSG00000101126	ENST00000621696
ADNP	distal_nmd	constrained	447	4	73.7561	0.00894855	0.165002	0.0542328	0.123391	1.49129e-42	5.60815e-40	0.999997	1	0.106	[]	0.333098	Helsmoortel-van der Aa syndrome	Autosomal dominant	ENSG00000101126	ENST00000621696
ADNP2	transcript	constrained	388	21	57.2818	0.0541237	0.147634	0.366608	0.521607	1.66768e-10	1.47024e-09	0.999992	0.1826	0.896	[]	0.0548534			ENSG00000101544	ENST00000262198
ADNP2	start_proximal	unconstrained	20	2	2.80242	0.1	0.140121	0.713669	2.01696	0.443668	0.72308	0.995725	0.1826	0.896	[]	0.0548534			ENSG00000101544	ENST00000262198
ADNP2	distal_nmd	constrained	368	19	54.4794	0.0516304	0.148042	0.348756	0.50554	1.80594e-10	5.39235e-09	0.999954	0.1826	0.896	[]	0.0548534			ENSG00000101544	ENST00000262198
ADO	transcript	indeterminate	71	9	15.7475	0.126761	0.221796	0.571518	0.950315	0.0218849	0.0490169	0.594416	0.0012302	1.478	[]	0.0390341			ENSG00000181915	ENST00000373783
ADO	start_proximal	unconstrained	8	2	2.3338	0.25	0.291725	0.85697	2.05566	0.574895	0.81552	0.886824	0.0012302	1.478	[]	0.0390341			ENSG00000181915	ENST00000373783
ADO	distal_nmd	indeterminate	63	7	13.4137	0.111111	0.212916	0.521853	0.932708	0.0199294	0.101875	0.39813	0.0012302	1.478	[]	0.0390341			ENSG00000181915	ENST00000373783
ADORA1	transcript	indeterminate	89	5	15.141	0.0561798	0.170124	0.330229	0.67301	0.000801924	0.00257051	0.487736	0.86116	0.598	[]	0.032118			ENSG00000163485	ENST00000337894
ADORA1	nmd_target	indeterminate	6	0	1.27075	0	0.211791	0	1.85578	0.21927	0.499322	0.767782	0.86116	0.598	[]	0.032118			ENSG00000163485	ENST00000337894
ADORA1	start_proximal	indeterminate	12	0	2.39537	0	0.199614	0	1.10675	0.058041	0.219074	0.0133478	0.86116	0.598	[]	0.032118			ENSG00000163485	ENST00000337894
ADORA1	distal_nmd	indeterminate	71	5	11.4749	0.0704225	0.161618	0.435733	0.880965	0.0153596	0.0834967	0.783805	0.86116	0.598	[]	0.032118			ENSG00000163485	ENST00000337894
ADORA2A	transcript	indeterminate	109	9	21.1219	0.0825688	0.193779	0.426099	0.720717	0.000340696	0.00117185	0.0262516	0.030029	0.847	[]	0.0349811			ENSG00000128271	ENST00000337539
ADORA2A	nmd_target	indeterminate	5	0	0.908204	0	0.181641	0	2.48138	0.33899	0.629894	0.00632848	0.030029	0.847	[]	0.0349811			ENSG00000128271	ENST00000337539
ADORA2A	start_proximal	indeterminate	14	0	2.54949	0	0.182106	0	1.05782	0.0515732	0.202542	0.693856	0.030029	0.847	[]	0.0349811			ENSG00000128271	ENST00000337539
ADORA2A	distal_nmd	indeterminate	90	9	17.6642	0.1	0.196269	0.509506	0.856038	0.00491687	0.0332029	0.0780399	0.030029	0.847	[]	0.0349811			ENSG00000128271	ENST00000337539
ADORA2B	transcript	unconstrained	94	20	18.1359	0.212766	0.192935	1.10279	1.52363	0.760209	0.844457	0.506604	3.4422e-08	1.413	[]	0.00089967			ENSG00000170425	ENST00000304222
ADORA2B	nmd_target	indeterminate	6	0	1.12748	0	0.187913	0	2.0916	0.270631	0.559547	0.969956	3.4422e-08	1.413	[]	0.00089967			ENSG00000170425	ENST00000304222
ADORA2B	start_proximal	unconstrained	10	2	2.41598	0.2	0.241598	0.827822	2.09812	0.548382	0.798756	0.341211	3.4422e-08	1.413	[]	0.00089967			ENSG00000170425	ENST00000304222
ADORA2B	distal_nmd	unconstrained	78	18	14.5924	0.230769	0.187082	1.23352	1.72519	0.899888	0.978644	0.298336	3.4422e-08	1.413	[]	0.00089967			ENSG00000170425	ENST00000304222
ADORA3	transcript	unconstrained	109	15	14.922	0.137615	0.136899	1.00523	1.4899	0.58075	0.697993	0.923971	0.12754	1.205	[]				ENSG00000282608	ENST00000241356
ADORA3	nmd_target	unconstrained	12	2	2.02285	0.166667	0.168571	0.988702	2.59894	0.727592	0.903001	0.733551	0.12754	1.205	[]				ENSG00000282608	ENST00000241356
ADORA3	start_proximal	unconstrained	13	1	1.76338	0.0769231	0.135645	0.567091	2.33212	0.444872	0.723624	0.186849	0.12754	1.205	[]				ENSG00000282608	ENST00000241356
ADORA3	distal_nmd	unconstrained	84	12	11.1358	0.142857	0.132569	1.07761	1.66828	0.686345	0.881441	0.978732	0.12754	1.205	[]				ENSG00000282608	ENST00000241356
ADPGK	transcript	indeterminate	159	20	28.5469	0.125786	0.17954	0.700601	0.988706	0.0287039	0.061901	0.885002	8.1093e-07	0.938	[]	0.0148426			ENSG00000159322	ENST00000456471
ADPGK	nmd_target	unconstrained	85	9	13.3904	0.105882	0.157535	0.672121	1.12669	0.100027	0.312221	0.527537	8.1093e-07	0.938	[]	0.0148426			ENSG00000159322	ENST00000456471
ADPGK	start_proximal	unconstrained	13	4	2.99232	0.307692	0.230178	1.33676	2.48772	0.850704	0.960593	0.99712	8.1093e-07	0.938	[]	0.0148426			ENSG00000159322	ENST00000456471
ADPGK	distal_nmd	indeterminate	61	7	12.1642	0.114754	0.199413	0.575461	1.02681	0.0363868	0.158341	0.609328	8.1093e-07	0.938	[]	0.0148426			ENSG00000159322	ENST00000456471
ADPRH	transcript	unconstrained	144	23	25.0042	0.159722	0.173641	0.919844	1.25909	0.367518	0.497657	0.318558	6.4343e-09	1.166	[]	0.00098724			ENSG00000144843	ENST00000357003
ADPRH	nmd_target	unconstrained	47	7	8.10145	0.148936	0.172371	0.864043	1.51775	0.41524	0.699507	0.571545	6.4343e-09	1.166	[]	0.00098724			ENSG00000144843	ENST00000357003
ADPRH	start_proximal	unconstrained	21	2	3.51542	0.0952381	0.167401	0.568923	1.61619	0.27885	0.56858	0.0622464	6.4343e-09	1.166	[]	0.00098724			ENSG00000144843	ENST00000357003
ADPRH	distal_nmd	unconstrained	76	14	13.3874	0.184211	0.17615	1.04576	1.5492	0.652585	0.861352	0.56231	6.4343e-09	1.166	[]	0.00098724			ENSG00000144843	ENST00000357003
ADPRHL1	transcript	indeterminate	715	100	135.758	0.13986	0.189871	0.736607	0.858484	8.11037e-05	0.000314792	5.78251e-15	6.2054e-15	1.265	[]	0.00127973			ENSG00000153531	ENST00000612156
ADPRHL1	nmd_target	unconstrained	124	22	22.6391	0.177419	0.182573	0.971772	1.33399	0.494423	0.760989	0.597578	6.2054e-15	1.265	[]	0.00127973			ENSG00000153531	ENST00000612156
ADPRHL1	start_proximal	unconstrained	16	8	1.92564	0.5	0.120352	4.15447	5.99405	0.99999	1	0.424597	6.2054e-15	1.265	[]	0.00127973			ENSG00000153531	ENST00000612156
ADPRHL1	distal_nmd	indeterminate	575	70	111.193	0.121739	0.193379	0.629537	0.757565	5.63025e-07	9.61235e-06	7.1054e-17	6.2054e-15	1.265	[]	0.00127973			ENSG00000153531	ENST00000612156
ADPRM	transcript	unconstrained	137	15	20.2269	0.109489	0.147642	0.741585	1.10795	0.105919	0.186424	0.395947	0.00024248	0.96	[]	0.00649215			ENSG00000170222	ENST00000379774
ADPRM	nmd_target	indeterminate	71	5	10.2102	0.0704225	0.143806	0.489707	0.990089	0.0369468	0.160155	0.527895	0.00024248	0.96	[]	0.00649215			ENSG00000170222	ENST00000379774
ADPRM	start_proximal	unconstrained	17	3	2.97632	0.176471	0.175078	1.00796	2.25981	0.685586	0.880859	0.20456	0.00024248	0.96	[]	0.00649215			ENSG00000170222	ENST00000379774
ADPRM	long_exon	unconstrained	8	1	1.59161	0.125	0.198951	0.628295	2.3658	0.492005	0.759386	0.00174605	0.00024248	0.96	[]	0.00649215			ENSG00000170222	ENST00000379774
ADPRM	distal_nmd	unconstrained	41	6	5.44882	0.146341	0.132898	1.10116	2.02068	0.705996	0.891966	0.869439	0.00024248	0.96	[]	0.00649215			ENSG00000170222	ENST00000379774
ADPRS	transcript	unconstrained	110	18	17.8482	0.163636	0.162256	1.00851	1.43562	0.580749	0.697993	0.995816	3.3263e-08	1.156	[]	0.00674741	Neurodegeneration, childhood-onset, stress-induced, with variable ataxia and seizures	Autosomal recessive	ENSG00000116863	ENST00000373178
ADPRS	nmd_target	unconstrained	63	13	9.13659	0.206349	0.145025	1.42285	2.12321	0.946781	0.99456	0.999377	3.3263e-08	1.156	[]	0.00674741	Neurodegeneration, childhood-onset, stress-induced, with variable ataxia and seizures	Autosomal recessive	ENSG00000116863	ENST00000373178
ADPRS	start_proximal	unconstrained	10	2	2.48999	0.2	0.248999	0.803217	2.03576	0.525765	0.783027	0.965554	3.3263e-08	1.156	[]	0.00674741	Neurodegeneration, childhood-onset, stress-induced, with variable ataxia and seizures	Autosomal recessive	ENSG00000116863	ENST00000373178
ADPRS	distal_nmd	unconstrained	37	3	6.22161	0.0810811	0.168152	0.48219	1.16816	0.0986925	0.30953	0.208	3.3263e-08	1.156	[]	0.00674741	Neurodegeneration, childhood-onset, stress-induced, with variable ataxia and seizures	Autosomal recessive	ENSG00000116863	ENST00000373178
ADRA1A	transcript	unconstrained	146	25	25.0005	0.171233	0.171236	0.999982	1.34826	0.554903	0.675771	0.985836	3.5799e-11	1.344	[]	0.00312435			ENSG00000120907	ENST00000380573
ADRA1A	nmd_target	unconstrained	40	8	6.5172	0.2	0.16293	1.22752	2.03786	0.81535	0.944708	0.97449	3.5799e-11	1.344	[]	0.00312435			ENSG00000120907	ENST00000380573
ADRA1A	start_proximal	indeterminate	6	0	1.01422	0	0.169036	0	2.32517	0.309102	0.600677	0.876444	3.5799e-11	1.344	[]	0.00312435			ENSG00000120907	ENST00000380573
ADRA1A	long_exon	unconstrained	30	6	6.48556	0.2	0.216185	0.925132	1.6514	0.520167	0.77894	0.921585	3.5799e-11	1.344	[]	0.00312435			ENSG00000120907	ENST00000380573
ADRA1A	distal_nmd	unconstrained	70	11	10.9835	0.157143	0.156907	1.0015	1.57213	0.583238	0.820941	0.623987	3.5799e-11	1.344	[]	0.00312435			ENSG00000120907	ENST00000380573
ADRA1B	transcript	unconstrained	137	24	24.507	0.175182	0.178883	0.979311	1.32728	0.507297	0.633306	0.963117	1.7989e-06	1.45	[]	0.022179			ENSG00000170214	ENST00000306675
ADRA1B	nmd_target	unconstrained	38	5	4.12553	0.131579	0.108567	1.21196	2.36683	0.782226	0.930337	0.528986	1.7989e-06	1.45	[]	0.022179			ENSG00000170214	ENST00000306675
ADRA1B	start_proximal	indeterminate	11	0	2.51409	0	0.228554	0	1.0431	0.0473746	0.190988	0.877574	1.7989e-06	1.45	[]	0.022179			ENSG00000170214	ENST00000306675
ADRA1B	long_exon	unconstrained	30	5	5.12889	0.166667	0.170963	0.974869	1.86573	0.592682	0.827346	0.972259	1.7989e-06	1.45	[]	0.022179			ENSG00000170214	ENST00000306675
ADRA1B	distal_nmd	unconstrained	58	14	12.7385	0.241379	0.21963	1.09903	1.59969	0.728625	0.90335	0.784174	1.7989e-06	1.45	[]	0.022179			ENSG00000170214	ENST00000306675
ADRA1D	transcript	unconstrained	131	31	26.8744	0.236641	0.205148	1.15352	1.49027	0.857102	0.914275	0.00160787	4.3487e-10	1.773	[]	0.00248949			ENSG00000171873	ENST00000379453
ADRA1D	nmd_target	unconstrained	28	4	4.6551	0.142857	0.166254	0.859272	1.79058	0.490426	0.758275	0.285776	4.3487e-10	1.773	[]	0.00248949			ENSG00000171873	ENST00000379453
ADRA1D	start_proximal	unconstrained	4	1	0.644571	0.25	0.161143	1.55142	4.66292	0.880854	0.971908	0.00141099	4.3487e-10	1.773	[]	0.00248949			ENSG00000171873	ENST00000379453
ADRA1D	long_exon	unconstrained	35	11	6.88103	0.314286	0.196601	1.5986	2.37103	0.975262	1	0.166782	4.3487e-10	1.773	[]	0.00248949			ENSG00000171873	ENST00000379453
ADRA1D	distal_nmd	unconstrained	64	15	14.6937	0.234375	0.229589	1.02085	1.47093	0.607961	0.835925	0.0402035	4.3487e-10	1.773	[]	0.00248949			ENSG00000171873	ENST00000379453
ADRA2A	transcript	unconstrained	117	20	26.5325	0.17094	0.226773	0.753793	1.05224	0.07556	0.140482	0.0594792	0.0045157	1.783	[]	0.0259683			ENSG00000150594	ENST00000280155
ADRA2A	start_proximal	unconstrained	12	2	3.35811	0.166667	0.279842	0.595574	1.56554	0.293397	0.584175	0.927486	0.0045157	1.783	[]	0.0259683			ENSG00000150594	ENST00000280155
ADRA2A	distal_nmd	unconstrained	105	18	23.1744	0.171429	0.220709	0.776719	1.10344	0.11905	0.348051	0.0154682	0.0045157	1.783	[]	0.0259683			ENSG00000150594	ENST00000280155
ADRA2B	transcript	unconstrained	148	28	29.0458	0.189189	0.196255	0.963996	1.27418	0.458325	0.58594	0.0658886	8.2996e-07	1.557	[]				ENSG00000274286	ENST00000620793
ADRA2B	start_proximal	indeterminate	7	0	1.65736	0	0.236765	0	1.4705	0.135185	0.376052	0.159878	8.2996e-07	1.557	[]				ENSG00000274286	ENST00000620793
ADRA2B	distal_nmd	unconstrained	141	28	27.3884	0.198582	0.194244	1.02233	1.34871	0.60881	0.836552	0.115533	8.2996e-07	1.557	[]				ENSG00000274286	ENST00000620793
ADRA2C	transcript	constrained	114	11	30.5642	0.0964912	0.268107	0.359898	0.576857	5.87919e-07	3.21382e-06	0.168943	0.16783	1.117	[]	0.018649			ENSG00000184160	ENST00000330055
ADRA2C	start_proximal	unconstrained	8	1	2.20359	0.125	0.275449	0.453805	1.70877	0.295465	0.586202	8.65763e-05	0.16783	1.117	[]	0.018649			ENSG00000184160	ENST00000330055
ADRA2C	distal_nmd	constrained	106	10	28.3606	0.0943396	0.267553	0.352602	0.57845	9.85855e-07	1.60673e-05	0.647048	0.16783	1.117	[]	0.018649			ENSG00000184160	ENST00000330055
ADRB1	transcript	indeterminate	112	20	27.6438	0.178571	0.24682	0.723489	1.00806	0.0474475	0.0951912	0.143301	0.1116	1.939	[]	0.0408421			ENSG00000043591	ENST00000369295
ADRB1	start_proximal	unconstrained	7	1	2.13769	0.142857	0.305385	0.467794	1.70507	0.30892	0.600655	0.0590631	0.1116	1.939	[]	0.0408421			ENSG00000043591	ENST00000369295
ADRB1	distal_nmd	unconstrained	105	19	25.5061	0.180952	0.242916	0.744919	1.04608	0.0732885	0.255594	0.30828	0.1116	1.939	[]	0.0408421			ENSG00000043591	ENST00000369295
ADRB2	transcript	unconstrained	131	16	22.9502	0.122137	0.175192	0.697162	1.02505	0.0531179	0.104775	0.847721	0.0010085	0.902	[]	0.0391394			ENSG00000169252	ENST00000305988
ADRB2	start_proximal	unconstrained	8	1	1.98983	0.125	0.248729	0.502554	1.89234	0.355398	0.645217	0.843064	0.0010085	0.902	[]	0.0391394			ENSG00000169252	ENST00000305988
ADRB2	distal_nmd	unconstrained	123	15	20.9603	0.121951	0.170409	0.715637	1.06542	0.078061	0.266428	0.778425	0.0010085	0.902	[]	0.0391394			ENSG00000169252	ENST00000305988
ADRB3	transcript	unconstrained	87	31	22.3012	0.356322	0.256336	1.39006	1.75282	0.98952	0.998458	0.400906	2.7754e-16	1.953	[]	0.00375981			ENSG00000188778	ENST00000345060
ADRB3	nmd_target	unconstrained	21	10	4.81151	0.47619	0.229119	2.07835	2.93249	0.998458	1	0.863167	2.7754e-16	1.953	[]	0.00375981			ENSG00000188778	ENST00000345060
ADRB3	start_proximal	unconstrained	22	11	6.01919	0.5	0.273599	1.82749	2.51732	0.995264	1	0.756935	2.7754e-16	1.953	[]	0.00375981			ENSG00000188778	ENST00000345060
ADRB3	long_exon	unconstrained	38	9	9.82568	0.236842	0.258571	0.915967	1.45765	0.459382	0.734624	0.0285534	2.7754e-16	1.953	[]	0.00375981			ENSG00000188778	ENST00000345060
ADRB3	distal_nmd	unconstrained	6	1	1.64485	0.166667	0.274141	0.607959	2.12227	0.471795	0.743947	0.800328	2.7754e-16	1.953	[]	0.00375981			ENSG00000188778	ENST00000345060
ADRM1	transcript	constrained	108	0	20.0616	0	0.185755	0	0.147275	2.44525e-11	2.39089e-10	0.998171	1	0.188	[]	0.252072			ENSG00000130706	ENST00000253003
ADRM1	nmd_target	constrained	74	0	15.6451	0	0.21142	0	0.187657	4.23399e-09	1.0404e-07	0.990029	1	0.188	[]	0.252072			ENSG00000130706	ENST00000253003
ADRM1	start_proximal	indeterminate	15	0	1.71131	0	0.114087	0	1.58682	0.144474	0.391918	0.852902	1	0.188	[]	0.252072			ENSG00000130706	ENST00000253003
ADRM1	distal_nmd	indeterminate	19	0	2.70518	0	0.142378	0	1.02451	0.0399747	0.169566	0.966531	1	0.188	[]	0.252072			ENSG00000130706	ENST00000253003
ADSL	transcript	unconstrained	179	25	31.2326	0.139665	0.174484	0.800446	1.08649	0.0957452	0.171825	0.0731568	2.7371e-10	0.916	[]	0.0153362	Adenylosuccinase deficiency	Autosomal recessive	ENSG00000239900	ENST00000623063
ADSL	nmd_target	unconstrained	131	18	23.8474	0.137405	0.182041	0.7548	1.08174	0.072413	0.253791	0.00873416	2.7371e-10	0.916	[]	0.0153362	Adenylosuccinase deficiency	Autosomal recessive	ENSG00000239900	ENST00000623063
ADSL	start_proximal	unconstrained	22	5	4.11694	0.227273	0.187134	1.21449	2.24332	0.790462	0.934067	0.992613	2.7371e-10	0.916	[]	0.0153362	Adenylosuccinase deficiency	Autosomal recessive	ENSG00000239900	ENST00000623063
ADSL	distal_nmd	unconstrained	26	2	3.26826	0.0769231	0.125702	0.611946	1.77319	0.338075	0.628991	0.336833	2.7371e-10	0.916	[]	0.0153362	Adenylosuccinase deficiency	Autosomal recessive	ENSG00000239900	ENST00000623063
ADSS1	transcript	unconstrained	146	26	27.8359	0.178082	0.190657	0.934047	1.25038	0.383563	0.513123	0.0971697	9.4951e-19	1.246	[]	0.00078047	Myopathy, distal, 5	Autosomal recessive	ENSG00000185100	ENST00000330877
ADSS1	nmd_target	unconstrained	118	17	20.5118	0.144068	0.173829	0.82879	1.1979	0.213357	0.491862	0.0467574	9.4951e-19	1.246	[]	0.00078047	Myopathy, distal, 5	Autosomal recessive	ENSG00000185100	ENST00000330877
ADSS1	start_proximal	unconstrained	12	4	4.0243	0.333333	0.335359	0.993961	1.81638	0.638543	0.85267	0.632893	9.4951e-19	1.246	[]	0.00078047	Myopathy, distal, 5	Autosomal recessive	ENSG00000185100	ENST00000330877
ADSS1	distal_nmd	unconstrained	16	5	3.29973	0.3125	0.206233	1.51528	2.65887	0.926055	0.98939	0.715154	9.4951e-19	1.246	[]	0.00078047	Myopathy, distal, 5	Autosomal recessive	ENSG00000185100	ENST00000330877
ADSS2	transcript	indeterminate	185	17	27.1226	0.0918919	0.146608	0.626785	0.918414	0.0117509	0.028345	0.239812	0.13538	0.646	[]	0.0602756			ENSG00000035687	ENST00000366535
ADSS2	nmd_target	unconstrained	159	14	20.7048	0.0880503	0.130219	0.676171	1.03075	0.0550999	0.211783	0.172034	0.13538	0.646	[]	0.0602756			ENSG00000035687	ENST00000366535
ADSS2	start_proximal	unconstrained	12	1	2.83459	0.0833333	0.236216	0.352785	1.43378	0.167694	0.428096	0.674157	0.13538	0.646	[]	0.0602756			ENSG00000035687	ENST00000366535
ADSS2	distal_nmd	unconstrained	14	2	3.58313	0.142857	0.255938	0.558171	1.50579	0.219759	0.500005	0.564254	0.13538	0.646	[]	0.0602756			ENSG00000035687	ENST00000366535
ADTRP	transcript	unconstrained	89	14	14.7001	0.157303	0.16517	0.952375	1.42237	0.486391	0.612911	0.315777	1.4447e-05	1.075	[]	0.00085949			ENSG00000111863	ENST00000414691
ADTRP	nmd_target	unconstrained	48	8	8.01314	0.166667	0.16694	0.99836	1.68132	0.597969	0.830099	0.695535	1.4447e-05	1.075	[]	0.00085949			ENSG00000111863	ENST00000414691
ADTRP	start_proximal	unconstrained	27	4	4.09345	0.148148	0.151609	0.97717	2.02907	0.611616	0.838214	0.218661	1.4447e-05	1.075	[]	0.00085949			ENSG00000111863	ENST00000414691
ADTRP	distal_nmd	unconstrained	14	2	2.5935	0.142857	0.18525	0.771159	2.08038	0.49543	0.762012	0.0834434	1.4447e-05	1.075	[]	0.00085949			ENSG00000111863	ENST00000414691
AEBP1	transcript	indeterminate	422	51	74.8475	0.120853	0.177364	0.681385	0.846513	0.000283486	0.000991351	0.143779	5.9567e-13	0.736	[]	0.0127853	Ehlers-Danlos syndrome, classic-like, 2	Autosomal recessive	ENSG00000106624	ENST00000223357
AEBP1	nmd_target	indeterminate	332	40	57.6255	0.120482	0.173571	0.694137	0.886869	0.00225583	0.0172151	0.0563952	5.9567e-13	0.736	[]	0.0127853	Ehlers-Danlos syndrome, classic-like, 2	Autosomal recessive	ENSG00000106624	ENST00000223357
AEBP1	start_proximal	unconstrained	14	1	1.89954	0.0714286	0.135681	0.526444	2.18699	0.40609	0.691798	0.605828	5.9567e-13	0.736	[]	0.0127853	Ehlers-Danlos syndrome, classic-like, 2	Autosomal recessive	ENSG00000106624	ENST00000223357
AEBP1	distal_nmd	unconstrained	76	10	15.3225	0.131579	0.201612	0.652633	1.05629	0.0506371	0.19995	0.737029	5.9567e-13	0.736	[]	0.0127853	Ehlers-Danlos syndrome, classic-like, 2	Autosomal recessive	ENSG00000106624	ENST00000223357
AEBP2	transcript	constrained	176	6	31.9602	0.0340909	0.181592	0.187733	0.364407	8.17222e-12	8.42805e-11	0.881479	0.98672	0.461	[]	0.452139			ENSG00000139154	ENST00000266508
AEBP2	nmd_target	constrained	137	4	26.3234	0.0291971	0.192142	0.151956	0.341232	6.46843e-12	2.35303e-10	0.768729	0.98672	0.461	[]	0.452139			ENSG00000139154	ENST00000266508
AEBP2	start_proximal	indeterminate	17	0	2.17533	0	0.12796	0	1.26262	0.0931062	0.29852	0.90194	0.98672	0.461	[]	0.452139			ENSG00000139154	ENST00000266508
AEBP2	long_exon	unconstrained	9	1	1.89105	0.111111	0.210117	0.528806	2.04236	0.399537	0.686071	0.891349	0.98672	0.461	[]	0.452139			ENSG00000139154	ENST00000266508
AEBP2	distal_nmd	unconstrained	13	1	1.57037	0.0769231	0.120798	0.636792	2.61876	0.516071	0.776255	0.194564	0.98672	0.461	[]	0.452139			ENSG00000139154	ENST00000266508
AEN	transcript	unconstrained	110	27	21.1498	0.245455	0.19227	1.27661	1.67602	0.953319	0.979276	0.871607	8.5108e-09	1.667	[]	0.00181388			ENSG00000181026	ENST00000332810
AEN	nmd_target	unconstrained	49	9	7.81866	0.183673	0.159564	1.15109	1.87156	0.774508	0.92653	0.716244	8.5108e-09	1.667	[]	0.00181388			ENSG00000181026	ENST00000332810
AEN	start_proximal	unconstrained	17	7	4.26125	0.411765	0.250662	1.64271	2.53725	0.982867	1	0.744102	8.5108e-09	1.667	[]	0.00181388			ENSG00000181026	ENST00000332810
AEN	distal_nmd	unconstrained	44	11	9.06985	0.25	0.206133	1.21281	1.84204	0.833876	0.952784	0.853819	8.5108e-09	1.667	[]	0.00181388			ENSG00000181026	ENST00000332810
AFAP1	transcript	indeterminate	318	41	59.6584	0.128931	0.187605	0.687246	0.874272	0.00132479	0.00405152	0.984208	1.2284e-17	0.919	[]	0.0232751			ENSG00000196526	ENST00000420658
AFAP1	nmd_target	indeterminate	288	37	53.604	0.128472	0.186125	0.690247	0.889316	0.00263695	0.0196394	0.945641	1.2284e-17	0.919	[]	0.0232751			ENSG00000196526	ENST00000420658
AFAP1	start_proximal	unconstrained	20	1	3.11018	0.05	0.155509	0.321524	1.38967	0.137773	0.380416	0.912965	1.2284e-17	0.919	[]	0.0232751			ENSG00000196526	ENST00000420658
AFAP1	distal_nmd	unconstrained	10	3	2.94417	0.3	0.294417	1.01896	2.06042	0.704922	0.891515	0.96978	1.2284e-17	0.919	[]	0.0232751			ENSG00000196526	ENST00000420658
AFAP1L1	transcript	indeterminate	295	36	49.0272	0.122034	0.166194	0.734286	0.950392	0.0107157	0.0262178	0.387039	1.0377e-20	0.945	[]	0.00297683			ENSG00000157510	ENST00000296721
AFAP1L1	nmd_target	indeterminate	270	33	43.7986	0.122222	0.162217	0.753449	0.986362	0.0233492	0.115055	0.463092	1.0377e-20	0.945	[]	0.00297683			ENSG00000157510	ENST00000296721
AFAP1L1	start_proximal	unconstrained	14	1	3.23663	0.0714286	0.231188	0.308963	1.28352	0.0977153	0.307587	0.48716	1.0377e-20	0.945	[]	0.00297683			ENSG00000157510	ENST00000296721
AFAP1L1	distal_nmd	unconstrained	11	2	1.99195	0.181818	0.181087	1.00404	2.59592	0.686801	0.881761	0.234944	1.0377e-20	0.945	[]	0.00297683			ENSG00000157510	ENST00000296721
AFAP1L2	transcript	indeterminate	314	28	48.4722	0.089172	0.15437	0.577651	0.77874	0.000179758	0.000653621	0.398939	0.00030862	0.606	[]	0.0210853			ENSG00000169129	ENST00000304129
AFAP1L2	nmd_target	indeterminate	284	25	44.1933	0.0880282	0.15561	0.565697	0.776153	0.00022655	0.00225767	0.327823	0.00030862	0.606	[]	0.0210853			ENSG00000169129	ENST00000304129
AFAP1L2	start_proximal	unconstrained	18	1	2.37064	0.0555556	0.131702	0.421827	1.80453	0.27143	0.560633	0.393334	0.00030862	0.606	[]	0.0210853			ENSG00000169129	ENST00000304129
AFAP1L2	distal_nmd	unconstrained	12	2	1.90822	0.166667	0.159018	1.0481	2.75507	0.712129	0.894815	0.955577	0.00030862	0.606	[]	0.0210853			ENSG00000169129	ENST00000304129
AFDN	transcript	constrained	732	43	126.11	0.0587432	0.172282	0.340972	0.435916	3.76011e-27	1.46676e-25	0.326776	1	0.399	[]	0.103937			ENSG00000130396	ENST00000683244
AFDN	nmd_target	constrained	616	32	104.509	0.0519481	0.169658	0.306193	0.40759	1.46927e-25	1.92732e-23	0.203113	1	0.399	[]	0.103937			ENSG00000130396	ENST00000683244
AFDN	start_proximal	unconstrained	17	4	2.98115	0.235294	0.175362	1.34177	2.62628	0.846833	0.959083	0.557603	1	0.399	[]	0.103937			ENSG00000130396	ENST00000683244
AFDN	long_exon	constrained	71	4	15.5896	0.056338	0.219572	0.256581	0.566095	1.57565e-06	2.46821e-05	0.83455	1	0.399	[]	0.103937			ENSG00000130396	ENST00000683244
AFDN	distal_nmd	unconstrained	28	3	3.03031	0.107143	0.108225	0.989999	2.34853	0.641339	0.854539	0.534561	1	0.399	[]	0.103937			ENSG00000130396	ENST00000683244
AFF1	transcript	constrained	449	28	69.5012	0.0623608	0.154791	0.402871	0.545913	1.80319e-11	1.7951e-10	0.952154	0.94292	0.49	[]	0.0407742			ENSG00000172493	ENST00000395146
AFF1	nmd_target	constrained	295	14	42.1314	0.0474576	0.142818	0.332293	0.512523	1.45126e-08	3.26486e-07	0.848079	0.94292	0.49	[]	0.0407742			ENSG00000172493	ENST00000395146
AFF1	start_proximal	unconstrained	22	4	3.20657	0.181818	0.145753	1.24744	2.5323	0.835219	0.953397	0.966064	0.94292	0.49	[]	0.0407742			ENSG00000172493	ENST00000395146
AFF1	long_exon	indeterminate	110	8	18.9812	0.0727273	0.172557	0.421469	0.738292	0.000368721	0.00348775	0.816116	0.94292	0.49	[]	0.0407742			ENSG00000172493	ENST00000395146
AFF1	distal_nmd	indeterminate	22	2	5.18197	0.0909091	0.235544	0.385954	1.10156	0.0424527	0.177254	0.680896	0.94292	0.49	[]	0.0407742			ENSG00000172493	ENST00000395146
AFF3	transcript	constrained	429	18	69.0371	0.041958	0.160926	0.260729	0.382701	6.62412e-18	1.26421e-16	0.600422	1	0.318	[]	0.160223	KINSSHIP syndrome	Autosomal dominant	ENSG00000144218	ENST00000672756
AFF3	nmd_target	constrained	301	10	47.6072	0.0332226	0.158164	0.210052	0.352175	7.59002e-15	3.81606e-13	0.812941	1	0.318	[]	0.160223	KINSSHIP syndrome	Autosomal dominant	ENSG00000144218	ENST00000672756
AFF3	start_proximal	unconstrained	28	2	5.16934	0.0714286	0.184619	0.386897	1.12775	0.0537211	0.208185	0.0164473	1	0.318	[]	0.160223	KINSSHIP syndrome	Autosomal dominant	ENSG00000144218	ENST00000672756
AFF3	long_exon	indeterminate	79	4	11.267	0.0506329	0.142621	0.355018	0.786197	0.00637022	0.0411117	0.617232	1	0.318	[]	0.160223	KINSSHIP syndrome	Autosomal dominant	ENSG00000144218	ENST00000672756
AFF3	distal_nmd	unconstrained	21	2	4.99355	0.0952381	0.237788	0.400517	1.13779	0.0597742	0.223499	0.2517	1	0.318	[]	0.160223	KINSSHIP syndrome	Autosomal dominant	ENSG00000144218	ENST00000672756
AFF4	transcript	constrained	490	4	71.5341	0.00816327	0.145988	0.0559174	0.127289	2.72321e-38	2.01496e-36	0.332468	1	0.114	[]	0.284396	CHOPS syndrome	Autosomal dominant	ENSG00000072364	ENST00000265343
AFF4	nmd_target	constrained	321	3	43.8151	0.00934579	0.136496	0.0684695	0.175657	4.63418e-21	4.07464e-19	0.192542	1	0.114	[]	0.284396	CHOPS syndrome	Autosomal dominant	ENSG00000072364	ENST00000265343
AFF4	start_proximal	indeterminate	20	0	3.25992	0	0.162996	0	0.853448	0.0236644	0.116264	0.670964	1	0.114	[]	0.284396	CHOPS syndrome	Autosomal dominant	ENSG00000072364	ENST00000265343
AFF4	long_exon	constrained	125	1	20.2128	0.008	0.161703	0.0494735	0.23121	7.94941e-15	3.98954e-13	0.658512	1	0.114	[]	0.284396	CHOPS syndrome	Autosomal dominant	ENSG00000072364	ENST00000265343
AFF4	distal_nmd	indeterminate	24	0	4.24621	0	0.176925	0	0.663252	0.00684439	0.0435857	0.613594	1	0.114	[]	0.284396	CHOPS syndrome	Autosomal dominant	ENSG00000072364	ENST00000265343
AFG1L	transcript	unconstrained	204	25	28.9225	0.122549	0.141777	0.86438	1.17749	0.227491	0.344413	0.978202	5.7406e-05	1.019	[]	0.00073187			ENSG00000135537	ENST00000368977
AFG1L	nmd_target	unconstrained	155	20	19.8765	0.129032	0.128235	1.00621	1.41889	0.575967	0.816233	0.860209	5.7406e-05	1.019	[]	0.00073187			ENSG00000135537	ENST00000368977
AFG1L	start_proximal	unconstrained	19	3	3.71945	0.157895	0.19576	0.806571	1.83605	0.46409	0.737954	0.998316	5.7406e-05	1.019	[]	0.00073187			ENSG00000135537	ENST00000368977
AFG1L	distal_nmd	indeterminate	30	2	5.32655	0.0666667	0.177552	0.375478	1.10011	0.0463766	0.188256	0.581657	5.7406e-05	1.019	[]	0.00073187			ENSG00000135537	ENST00000368977
AFG3L2	transcript	indeterminate	319	37	54.455	0.115987	0.170705	0.67946	0.877242	0.000909784	0.00288894	0.682503	9.8466e-09	0.724	[]	0.0329488	Spastic ataxia 5, autosomal recessive;Optic atrophy 12;Spinocerebellar ataxia 28	Autosomal recessive;Autosomal dominant;Autosomal dominant	ENSG00000141385	ENST00000269143
AFG3L2	nmd_target	indeterminate	257	29	44.0667	0.11284	0.171466	0.658094	0.878644	0.00122482	0.0100892	0.534673	9.8466e-09	0.724	[]	0.0329488	Spastic ataxia 5, autosomal recessive;Optic atrophy 12;Spinocerebellar ataxia 28	Autosomal recessive;Autosomal dominant;Autosomal dominant	ENSG00000141385	ENST00000269143
AFG3L2	start_proximal	unconstrained	16	5	5.16145	0.3125	0.32259	0.968721	1.69982	0.595213	0.828733	0.973568	9.8466e-09	0.724	[]	0.0329488	Spastic ataxia 5, autosomal recessive;Optic atrophy 12;Spinocerebellar ataxia 28	Autosomal recessive;Autosomal dominant;Autosomal dominant	ENSG00000141385	ENST00000269143
AFG3L2	distal_nmd	unconstrained	46	3	5.22691	0.0652174	0.113629	0.573952	1.40829	0.203682	0.479357	0.371435	9.8466e-09	0.724	[]	0.0329488	Spastic ataxia 5, autosomal recessive;Optic atrophy 12;Spinocerebellar ataxia 28	Autosomal recessive;Autosomal dominant;Autosomal dominant	ENSG00000141385	ENST00000269143
AFM	transcript	unconstrained	262	42	37.6913	0.160305	0.14386	1.11431	1.40656	0.819673	0.887963	0.483489	2.1181e-25	1.441	[]	0.00063361			ENSG00000079557	ENST00000226355
AFM	nmd_target	unconstrained	249	41	35.8177	0.164659	0.143846	1.14469	1.44794	0.864707	0.96519	0.465625	2.1181e-25	1.441	[]	0.00063361			ENSG00000079557	ENST00000226355
AFM	start_proximal	unconstrained	13	1	1.87364	0.0769231	0.144126	0.533722	2.19489	0.410379	0.695168	0.645802	2.1181e-25	1.441	[]	0.00063361			ENSG00000079557	ENST00000226355
AFMID	transcript	indeterminate	115	16	23.0239	0.13913	0.200207	0.694931	1.01703	0.0385625	0.079707	0.025109	5.2576e-11	1.019	[]	0.0006044			ENSG00000183077	ENST00000409257
AFMID	nmd_target	unconstrained	81	11	15.9535	0.135802	0.196956	0.689506	1.0904	0.0825856	0.275898	0.00694952	5.2576e-11	1.019	[]	0.0006044			ENSG00000183077	ENST00000409257
AFMID	start_proximal	unconstrained	26	5	5.67468	0.192308	0.218257	0.881107	1.66132	0.480623	0.750991	0.78578	5.2576e-11	1.019	[]	0.0006044			ENSG00000183077	ENST00000409257
AFMID	distal_nmd	indeterminate	8	0	1.39572	0	0.174465	0	1.79029	0.190567	0.460497	0.498154	5.2576e-11	1.019	[]	0.0006044			ENSG00000183077	ENST00000409257
AFP	transcript	indeterminate	292	35	48.532	0.119863	0.166205	0.721174	0.937179	0.0105059	0.0257593	0.226733	5.0742e-14	0.964	[]	0.00479777	Alpha-fetoprotein deficiency	Autosomal recessive	ENSG00000081051	ENST00000395792
AFP	nmd_target	indeterminate	263	32	43.7261	0.121673	0.166259	0.731828	0.962143	0.0185423	0.0965007	0.341982	5.0742e-14	0.964	[]	0.00479777	Alpha-fetoprotein deficiency	Autosomal recessive	ENSG00000081051	ENST00000395792
AFP	start_proximal	unconstrained	23	2	4.15933	0.0869565	0.18084	0.480847	1.37828	0.155059	0.408875	0.459348	5.0742e-14	0.964	[]	0.00479777	Alpha-fetoprotein deficiency	Autosomal recessive	ENSG00000081051	ENST00000395792
AFP	distal_nmd	unconstrained	6	1	0.646489	0.166667	0.107748	1.54682	5.39966	0.8751	0.969574	0.0292428	5.0742e-14	0.964	[]	0.00479777	Alpha-fetoprotein deficiency	Autosomal recessive	ENSG00000081051	ENST00000395792
AFTPH	transcript	constrained	354	7	51.812	0.019774	0.146361	0.135104	0.251565	5.59923e-20	1.25334e-18	0.139199	1	0.207	[]	0.190297			ENSG00000119844	ENST00000238856
AFTPH	nmd_target	constrained	133	0	22.8404	0	0.171732	0	0.129693	7.02982e-20	5.62962e-18	0.0876843	1	0.207	[]	0.190297			ENSG00000119844	ENST00000238856
AFTPH	start_proximal	unconstrained	15	1	2.65136	0.0666667	0.176757	0.377165	1.58068	0.166979	0.426937	0.517944	1	0.207	[]	0.190297			ENSG00000119844	ENST00000238856
AFTPH	long_exon	constrained	185	4	24.4457	0.0216216	0.132139	0.163628	0.369251	3.49755e-08	7.37361e-07	0.54814	1	0.207	[]	0.190297			ENSG00000119844	ENST00000238856
AFTPH	distal_nmd	unconstrained	21	2	1.87451	0.0952381	0.0892625	1.06694	3.03097	0.715115	0.896476	0.193175	1	0.207	[]	0.190297			ENSG00000119844	ENST00000238856
AGA	transcript	unconstrained	122	18	18.5167	0.147541	0.151776	0.972098	1.38954	0.508842	0.634768	0.847318	3.0124e-05	0.939	[]	0.00184884	Aspartylglucosaminuria	Autosomal recessive	ENSG00000038002	ENST00000264595
AGA	nmd_target	unconstrained	88	12	12.7566	0.136364	0.144961	0.940691	1.45941	0.47991	0.750314	0.424839	3.0124e-05	0.939	[]	0.00184884	Aspartylglucosaminuria	Autosomal recessive	ENSG00000038002	ENST00000264595
AGA	start_proximal	unconstrained	15	3	2.7378	0.2	0.18252	1.09577	2.40951	0.720491	0.899129	0.972194	3.0124e-05	0.939	[]	0.00184884	Aspartylglucosaminuria	Autosomal recessive	ENSG00000038002	ENST00000264595
AGA	distal_nmd	unconstrained	19	3	3.02227	0.157895	0.159067	0.992632	2.25959	0.644632	0.856672	0.891989	3.0124e-05	0.939	[]	0.00184884	Aspartylglucosaminuria	Autosomal recessive	ENSG00000038002	ENST00000264595
AGAP1	transcript	constrained	278	18	62.8277	0.0647482	0.225999	0.286498	0.418168	1.37714e-17	2.53487e-16	0.740712	1	0.367	[]	0.077641			ENSG00000157985	ENST00000304032
AGAP1	nmd_target	constrained	236	12	51.4142	0.0508475	0.217857	0.233399	0.372186	5.58395e-18	3.77168e-16	0.67161	1	0.367	[]	0.077641			ENSG00000157985	ENST00000304032
AGAP1	start_proximal	unconstrained	21	4	5.51221	0.190476	0.262486	0.725661	1.46449	0.31154	0.60334	0.767153	1	0.367	[]	0.077641			ENSG00000157985	ENST00000304032
AGAP1	distal_nmd	indeterminate	21	2	5.90127	0.0952381	0.281013	0.33891	0.962774	0.0229385	0.113574	0.648453	1	0.367	[]	0.077641			ENSG00000157985	ENST00000304032
AGAP2	transcript	constrained	313	24	63.8615	0.0766773	0.20403	0.375813	0.520226	3.29954e-13	3.96157e-12	0.166207	0.99999	0.414	[]	0.100468			ENSG00000135439	ENST00000547588
AGAP2	nmd_target	constrained	245	21	49.7971	0.0857143	0.203254	0.421711	0.595731	1.17634e-09	3.13863e-08	0.126932	0.99999	0.414	[]	0.100468			ENSG00000135439	ENST00000547588
AGAP2	start_proximal	indeterminate	9	0	1.74205	0	0.193561	0	1.46274	0.135184	0.376052	0.965958	0.99999	0.414	[]	0.100468			ENSG00000135439	ENST00000547588
AGAP2	long_exon	constrained	43	1	7.62712	0.0232558	0.177375	0.131111	0.595542	0.00142087	0.011476	0.572944	0.99999	0.414	[]	0.100468			ENSG00000135439	ENST00000547588
AGAP2	distal_nmd	unconstrained	16	2	4.69527	0.125	0.293454	0.425961	1.17165	0.101745	0.315482	0.0474521	0.99999	0.414	[]	0.100468			ENSG00000135439	ENST00000547588
AGAP3	transcript	constrained	252	16	52.8846	0.0634921	0.209859	0.302546	0.451916	1.25263e-13	1.5686e-12	0.798579	1	0.36	[]	0.0731221			ENSG00000133612	ENST00000397238
AGAP3	nmd_target	constrained	226	16	47.4618	0.0707965	0.210008	0.337113	0.502571	2.58518e-11	8.68335e-10	0.926351	1	0.36	[]	0.0731221			ENSG00000133612	ENST00000397238
AGAP3	start_proximal	indeterminate	6	0	1.96901	0	0.328168	0	1.19767	0.0887427	0.289563	0.00113483	1	0.36	[]	0.0731221			ENSG00000133612	ENST00000397238
AGAP3	distal_nmd	indeterminate	20	0	3.45378	0	0.172689	0	0.805542	0.0170368	0.0906084	0.586603	1	0.36	[]	0.0731221			ENSG00000133612	ENST00000397238
AGAP4	transcript	indeterminate	201	6	41.8065	0.0298507	0.207993	0.143518	0.279162	4.09116e-16	6.54796e-15	2.67438e-102	0.18991	0.762	[]	0.00561535			ENSG00000188234	ENST00000616763
AGAP4	nmd_target	unconstrained	24	3	4.12362	0.125	0.171817	0.727517	1.70107	0.377542	0.666611	1.7372e-07	0.18991	0.762	[]	0.00561535			ENSG00000188234	ENST00000616763
AGAP4	start_proximal	indeterminate	15	0	3.13633	0	0.209089	0	0.865836	0.017743	0.0933386	6.13311e-09	0.18991	0.762	[]	0.00561535			ENSG00000188234	ENST00000616763
AGAP4	distal_nmd	indeterminate	162	3	34.5466	0.0185185	0.213251	0.0868393	0.221167	2.44447e-16	1.42016e-14	6.09787e-92	0.18991	0.762	[]	0.00561535			ENSG00000188234	ENST00000616763
AGAP5	transcript	indeterminate	230	11	44.0379	0.0478261	0.191469	0.249785	0.406969	2.01826e-12	2.23206e-11	1.19703e-74	0.46473	0.717	["outlier_syn"]	0.00129793			ENSG00000172650	ENST00000374094
AGAP5	nmd_target	indeterminate	31	1	4.95751	0.0322581	0.15992	0.201714	0.901017	0.0239705	0.11743	3.16575e-07	0.46473	0.717	["outlier_syn"]	0.00129793			ENSG00000172650	ENST00000374094
AGAP5	start_proximal	unconstrained	16	2	2.85461	0.125	0.178413	0.700621	1.92713	0.420465	0.704576	0.0579956	0.46473	0.717	["outlier_syn"]	0.00129793			ENSG00000172650	ENST00000374094
AGAP5	distal_nmd	indeterminate	183	8	36.2258	0.0437158	0.197955	0.220837	0.39147	1.30354e-11	4.56297e-10	4.89688e-74	0.46473	0.717	["outlier_syn"]	0.00129793			ENSG00000172650	ENST00000374094
AGAP6	transcript	indeterminate	235	20	45.1296	0.0851064	0.192041	0.443168	0.63146	4.90511e-07	2.70834e-06	1.82105e-26	5.8665e-05	0.757	[]	0.00329753			ENSG00000204149	ENST00000412531
AGAP6	nmd_target	unconstrained	24	4	4.3282	0.166667	0.180342	0.924171	1.89533	0.557129	0.804239	0.0280857	5.8665e-05	0.757	[]	0.00329753			ENSG00000204149	ENST00000412531
AGAP6	start_proximal	unconstrained	25	4	4.24203	0.16	0.169681	0.942944	1.94251	0.579089	0.817946	0.000700842	5.8665e-05	0.757	[]	0.00329753			ENSG00000204149	ENST00000412531
AGAP6	distal_nmd	indeterminate	186	12	36.5594	0.0645161	0.196556	0.328233	0.521151	1.66413e-08	3.6989e-07	1.09987e-23	5.8665e-05	0.757	[]	0.00329753			ENSG00000204149	ENST00000412531
AGAP9	transcript	indeterminate	213	20	39.3624	0.0938967	0.1848	0.508099	0.722485	4.70569e-05	0.000191577	8.13305e-51	0.00048845	0.824	[]	0.00346162			ENSG00000204172	ENST00000452145
AGAP9	nmd_target	indeterminate	25	1	4.51934	0.04	0.180774	0.221271	0.97426	0.0364901	0.158629	8.46856e-15	0.00048845	0.824	[]	0.00346162			ENSG00000204172	ENST00000452145
AGAP9	start_proximal	indeterminate	16	0	3.04837	0	0.190523	0	0.896216	0.0207957	0.105205	5.99529e-24	0.00048845	0.824	[]	0.00346162			ENSG00000204172	ENST00000452145
AGAP9	distal_nmd	indeterminate	172	19	31.7947	0.110465	0.184853	0.597584	0.854011	0.00265741	0.0197715	7.31395e-30	0.00048845	0.824	[]	0.00346162			ENSG00000204172	ENST00000452145
AGBL1	transcript	unconstrained	358	76	69.5295	0.212291	0.194216	1.09306	1.29216	0.854205	0.912176	0.929455	2.4754e-46	1.314	[]		Corneal dystrophy, Fuchs endothelial, 8	Autosomal dominant	ENSG00000273540	ENST00000614907
AGBL1	nmd_target	unconstrained	311	61	60.3632	0.196141	0.194094	1.01055	1.22051	0.579181	0.818025	0.991303	2.4754e-46	1.314	[]		Corneal dystrophy, Fuchs endothelial, 8	Autosomal dominant	ENSG00000273540	ENST00000614907
AGBL1	start_proximal	unconstrained	13	3	2.74853	0.230769	0.211425	1.09149	2.3396	0.724645	0.90165	0.0233326	2.4754e-46	1.314	[]		Corneal dystrophy, Fuchs endothelial, 8	Autosomal dominant	ENSG00000273540	ENST00000614907
AGBL1	long_exon	unconstrained	30	10	5.3574	0.333333	0.17858	1.86658	2.79672	0.993049	1	0.540431	2.4754e-46	1.314	[]		Corneal dystrophy, Fuchs endothelial, 8	Autosomal dominant	ENSG00000273540	ENST00000614907
AGBL1	distal_nmd	unconstrained	4	2	1.06029	0.5	0.265074	1.88627	3.40429	0.959103	0.996788	0.0161699	2.4754e-46	1.314	[]		Corneal dystrophy, Fuchs endothelial, 8	Autosomal dominant	ENSG00000273540	ENST00000614907
AGBL2	transcript	unconstrained	401	54	59.1261	0.134663	0.147447	0.913302	1.12562	0.236054	0.354129	0.0844425	1.2409e-17	0.945	[]	0.00153349			ENSG00000165923	ENST00000525123
AGBL2	nmd_target	unconstrained	278	35	40.3054	0.125899	0.144983	0.868371	1.12729	0.177666	0.441855	0.0919032	1.2409e-17	0.945	[]	0.00153349			ENSG00000165923	ENST00000525123
AGBL2	start_proximal	unconstrained	23	4	3.40581	0.173913	0.148079	1.17446	2.39692	0.761703	0.921295	0.31588	1.2409e-17	0.945	[]	0.00153349			ENSG00000165923	ENST00000525123
AGBL2	long_exon	unconstrained	69	10	11.355	0.144928	0.164564	0.880673	1.41843	0.392191	0.679285	0.492552	1.2409e-17	0.945	[]	0.00153349			ENSG00000165923	ENST00000525123
AGBL2	distal_nmd	unconstrained	31	5	4.05999	0.16129	0.130968	1.23153	2.36428	0.79707	0.9365	0.456983	1.2409e-17	0.945	[]	0.00153349			ENSG00000165923	ENST00000525123
AGBL3	transcript	unconstrained	426	54	63.6566	0.126761	0.149429	0.848302	1.04663	0.080834	0.148877	0.435481	9.3001e-11	0.894	[]	0.00092697			ENSG00000146856	ENST00000436302
AGBL3	nmd_target	unconstrained	268	33	38.7549	0.123134	0.144608	0.851504	1.11455	0.147985	0.397374	0.667158	9.3001e-11	0.894	[]	0.00092697			ENSG00000146856	ENST00000436302
AGBL3	start_proximal	unconstrained	22	4	2.03463	0.181818	0.0924833	1.96596	3.99089	0.956019	0.996253	0.897369	9.3001e-11	0.894	[]	0.00092697			ENSG00000146856	ENST00000436302
AGBL3	long_exon	unconstrained	63	7	11.3074	0.111111	0.179483	0.619061	1.10645	0.0801918	0.271025	0.16717	9.3001e-11	0.894	[]	0.00092697			ENSG00000146856	ENST00000436302
AGBL3	distal_nmd	unconstrained	73	10	11.5596	0.136986	0.15835	0.865085	1.39738	0.371025	0.660952	0.201288	9.3001e-11	0.894	[]	0.00092697			ENSG00000146856	ENST00000436302
AGBL4	transcript	unconstrained	191	28	31.0873	0.146597	0.162761	0.90069	1.20069	0.288673	0.413411	0.878499	3.8311e-15	1.108	[]	0.00305179			ENSG00000186094	ENST00000371839
AGBL4	nmd_target	unconstrained	152	22	25.8065	0.144737	0.16978	0.852498	1.17907	0.20917	0.486672	0.842877	3.8311e-15	1.108	[]	0.00305179			ENSG00000186094	ENST00000371839
AGBL4	start_proximal	indeterminate	18	0	2.38332	0	0.132407	0	1.15793	0.06112	0.226981	0.947348	3.8311e-15	1.108	[]	0.00305179			ENSG00000186094	ENST00000371839
AGBL4	distal_nmd	unconstrained	21	6	2.89742	0.285714	0.137972	2.07081	3.53251	0.985825	1	0.296435	3.8311e-15	1.108	[]	0.00305179			ENSG00000186094	ENST00000371839
AGBL5	transcript	indeterminate	269	29	53.2257	0.107807	0.197865	0.544849	0.728146	8.15428e-07	4.37074e-06	0.126158	1.5914e-08	0.709	[]	0.0172128	Retinitis pigmentosa 75	Autosomal recessive	ENSG00000084693	ENST00000360131
AGBL5	nmd_target	indeterminate	231	27	47.9695	0.116883	0.20766	0.562858	0.758777	4.45689e-06	6.43997e-05	0.0734155	1.5914e-08	0.709	[]	0.0172128	Retinitis pigmentosa 75	Autosomal recessive	ENSG00000084693	ENST00000360131
AGBL5	start_proximal	indeterminate	14	0	1.59142	0	0.113673	0	1.69465	0.175053	0.438434	0.375528	1.5914e-08	0.709	[]	0.0172128	Retinitis pigmentosa 75	Autosomal recessive	ENSG00000084693	ENST00000360131
AGBL5	long_exon	indeterminate	7	0	0.989925	0	0.141418	0	2.46195	0.326703	0.618501	0.862981	1.5914e-08	0.709	[]	0.0172128	Retinitis pigmentosa 75	Autosomal recessive	ENSG00000084693	ENST00000360131
AGBL5	distal_nmd	unconstrained	17	2	2.67489	0.117647	0.157346	0.747696	2.07309	0.474275	0.7459	0.720083	1.5914e-08	0.709	[]	0.0172128	Retinitis pigmentosa 75	Autosomal recessive	ENSG00000084693	ENST00000360131
AGER	transcript	unconstrained	135	30	25.3265	0.222222	0.187604	1.18453	1.54112	0.900983	0.945399	0.0323859	2.5887e-14	1.069	[]	0.00071482			ENSG00000204305	ENST00000375076
AGER	nmd_target	unconstrained	95	27	17.6323	0.284211	0.185604	1.53128	1.99367	0.997678	1	0.0222433	2.5887e-14	1.069	[]	0.00071482			ENSG00000204305	ENST00000375076
AGER	start_proximal	unconstrained	15	1	3.15234	0.0666667	0.210156	0.317224	1.32947	0.126421	0.360944	0.726106	2.5887e-14	1.069	[]	0.00071482			ENSG00000204305	ENST00000375076
AGER	distal_nmd	unconstrained	25	2	4.54179	0.08	0.181672	0.440355	1.27174	0.102541	0.317116	0.248541	2.5887e-14	1.069	[]	0.00071482			ENSG00000204305	ENST00000375076
AGFG1	transcript	constrained	170	2	30.5179	0.0117647	0.179517	0.0655353	0.203707	1.55816e-14	2.15051e-13	0.573852	1	0.286	[]	0.248028			ENSG00000173744	ENST00000310078
AGFG1	nmd_target	constrained	144	2	25.878	0.0138889	0.179708	0.0772858	0.239684	5.2631e-12	1.93049e-10	0.233724	1	0.286	[]	0.248028			ENSG00000173744	ENST00000310078
AGFG1	start_proximal	indeterminate	15	0	3.11827	0	0.207885	0	0.870848	0.0129638	0.0730217	0.99914	1	0.286	[]	0.248028			ENSG00000173744	ENST00000310078
AGFG1	distal_nmd	indeterminate	11	0	1.52166	0	0.138332	0	1.72341	0.181637	0.447514	0.35832	1	0.286	[]	0.248028			ENSG00000173744	ENST00000310078
AGFG2	transcript	indeterminate	111	14	22.209	0.126126	0.200081	0.630376	0.950254	0.0195014	0.0442633	0.000358676	1.9744e-06	0.874	[]	0.0117729			ENSG00000106351	ENST00000300176
AGFG2	nmd_target	indeterminate	86	10	17.9137	0.116279	0.208298	0.558233	0.908556	0.0123792	0.0704487	0.00213949	1.9744e-06	0.874	[]	0.0117729			ENSG00000106351	ENST00000300176
AGFG2	start_proximal	unconstrained	16	2	2.94387	0.125	0.183992	0.679379	1.8687	0.397387	0.683942	0.152534	1.9744e-06	0.874	[]	0.0117729			ENSG00000106351	ENST00000300176
AGFG2	distal_nmd	unconstrained	9	2	1.35145	0.222222	0.150161	1.4799	3.66036	0.874437	0.969281	0.0854015	1.9744e-06	0.874	[]	0.0117729			ENSG00000106351	ENST00000300176
AGGF1	transcript	indeterminate	334	32	49.8641	0.0958084	0.149294	0.641745	0.847647	0.000920213	0.00291808	0.95284	4.481e-09	0.809	[]	0.0148377			ENSG00000164252	ENST00000312916
AGGF1	nmd_target	indeterminate	278	23	39.742	0.0827338	0.142957	0.578732	0.805671	0.000583932	0.00527339	0.964764	4.481e-09	0.809	[]	0.0148377			ENSG00000164252	ENST00000312916
AGGF1	start_proximal	unconstrained	18	4	2.88598	0.222222	0.160332	1.38601	2.73734	0.861397	0.964063	0.918129	4.481e-09	0.809	[]	0.0148377			ENSG00000164252	ENST00000312916
AGGF1	distal_nmd	unconstrained	38	5	7.23606	0.131579	0.190423	0.690984	1.34941	0.192593	0.463524	0.187492	4.481e-09	0.809	[]	0.0148377			ENSG00000164252	ENST00000312916
AGK	transcript	indeterminate	161	21	28.4007	0.130435	0.176402	0.739418	1.03384	0.0416758	0.0851702	0.846851	7.2507e-06	0.919	[]	0.00188327	Cataract 38, autosomal recessive;Sengers syndrome	Autosomal recessive;Autosomal recessive	ENSG00000006530	ENST00000649286
AGK	nmd_target	indeterminate	116	13	20.4988	0.112069	0.176714	0.634183	0.974809	0.015445	0.0838901	0.727329	7.2507e-06	0.919	[]	0.00188327	Cataract 38, autosomal recessive;Sengers syndrome	Autosomal recessive;Autosomal recessive	ENSG00000006530	ENST00000649286
AGK	start_proximal	unconstrained	22	5	4.63333	0.227273	0.210606	1.07914	1.9933	0.716097	0.897068	0.309527	7.2507e-06	0.919	[]	0.00188327	Cataract 38, autosomal recessive;Sengers syndrome	Autosomal recessive;Autosomal recessive	ENSG00000006530	ENST00000649286
AGK	distal_nmd	unconstrained	23	3	3.26858	0.130435	0.142112	0.91783	2.13661	0.581915	0.820021	0.976446	7.2507e-06	0.919	[]	0.00188327	Cataract 38, autosomal recessive;Sengers syndrome	Autosomal recessive;Autosomal recessive	ENSG00000006530	ENST00000649286
AGL	transcript	indeterminate	706	80	110.471	0.113314	0.156475	0.724169	0.861863	0.000156454	0.000575733	0.431738	9.4633e-23	0.72	[]	0.00195103	Glycogen storage disease IIIa;Glycogen storage disease IIIb	Autosomal recessive;Autosomal recessive	ENSG00000162688	ENST00000361915
AGL	nmd_target	indeterminate	647	72	99.7353	0.111283	0.15415	0.721911	0.867516	0.000308506	0.00297119	0.333378	9.4633e-23	0.72	[]	0.00195103	Glycogen storage disease IIIa;Glycogen storage disease IIIb	Autosomal recessive;Autosomal recessive	ENSG00000162688	ENST00000361915
AGL	start_proximal	unconstrained	30	6	5.60538	0.2	0.186846	1.0704	1.91071	0.703354	0.891051	0.955749	9.4633e-23	0.72	[]	0.00195103	Glycogen storage disease IIIa;Glycogen storage disease IIIb	Autosomal recessive;Autosomal recessive	ENSG00000162688	ENST00000361915
AGL	distal_nmd	unconstrained	29	2	5.13081	0.0689655	0.176924	0.389802	1.13925	0.0572159	0.217251	0.43454	9.4633e-23	0.72	[]	0.00195103	Glycogen storage disease IIIa;Glycogen storage disease IIIb	Autosomal recessive;Autosomal recessive	ENSG00000162688	ENST00000361915
AGMAT	transcript	unconstrained	82	18	13.549	0.219512	0.165231	1.32851	1.86364	0.937476	0.969236	0.661494	4.8454e-16	1.713	[]	0.00192389			ENSG00000116771	ENST00000375826
AGMAT	nmd_target	unconstrained	68	13	11.2722	0.191176	0.165768	1.15328	1.72932	0.785946	0.931896	0.298175	4.8454e-16	1.713	[]	0.00192389			ENSG00000116771	ENST00000375826
AGMAT	start_proximal	unconstrained	5	5	1.28307	1	0.256614	3.89691	3.89691	1	1	0.980222	4.8454e-16	1.713	[]	0.00192389			ENSG00000116771	ENST00000375826
AGMAT	distal_nmd	indeterminate	9	0	0.99365	0	0.110406	0	2.56444	0.342766	0.633694	0.586579	4.8454e-16	1.713	[]	0.00192389			ENSG00000116771	ENST00000375826
AGMO	transcript	unconstrained	192	41	40.9761	0.213542	0.213417	1.00058	1.25563	0.545719	0.667901	0.999687	6.2279e-16	1.562	[]	0.00064532			ENSG00000187546	ENST00000342526
AGMO	nmd_target	unconstrained	150	31	32.7048	0.206667	0.218032	0.947874	1.23174	0.402914	0.689087	0.998667	6.2279e-16	1.562	[]	0.00064532			ENSG00000187546	ENST00000342526
AGMO	start_proximal	unconstrained	25	5	4.40522	0.2	0.176209	1.13502	2.13045	0.737279	0.908067	0.829742	6.2279e-16	1.562	[]	0.00064532			ENSG00000187546	ENST00000342526
AGMO	distal_nmd	unconstrained	17	5	3.86613	0.294118	0.227419	1.29328	2.29496	0.841588	0.956823	0.953186	6.2279e-16	1.562	[]	0.00064532			ENSG00000187546	ENST00000342526
AGO1	transcript	constrained	305	4	59.0958	0.0131148	0.193757	0.0676867	0.153588	2.64623e-44	2.78766e-42	0.599651	1	0.164	[]	0.453588	Neurodevelopmental disorder with language delay and behavioral abnormalities, with or without seizures	Autosomal dominant	ENSG00000092847	ENST00000373204
AGO1	nmd_target	constrained	275	3	52.6494	0.0109091	0.191452	0.0569807	0.146001	6.57117e-42	2.35956e-39	0.71477	1	0.164	[]	0.453588	Neurodevelopmental disorder with language delay and behavioral abnormalities, with or without seizures	Autosomal dominant	ENSG00000092847	ENST00000373204
AGO1	start_proximal	indeterminate	15	0	2.43182	0	0.162121	0	1.11667	0.0600021	0.224115	0.584356	1	0.164	[]	0.453588	Neurodevelopmental disorder with language delay and behavioral abnormalities, with or without seizures	Autosomal dominant	ENSG00000092847	ENST00000373204
AGO1	distal_nmd	indeterminate	15	1	4.01459	0.0666667	0.267639	0.249091	1.04393	0.0244545	0.119197	0.142139	1	0.164	[]	0.453588	Neurodevelopmental disorder with language delay and behavioral abnormalities, with or without seizures	Autosomal dominant	ENSG00000092847	ENST00000373204
AGO2	transcript	constrained	287	4	53.3691	0.0139373	0.185955	0.0749498	0.169978	4.28015e-25	1.45369e-23	0.0511984	1	0.102	[]	0.390195	Lessel-Kreienkamp syndrome	Autosomal dominant	ENSG00000123908	ENST00000220592
AGO2	nmd_target	constrained	257	4	47.5366	0.0155642	0.184967	0.0841457	0.190633	4.52026e-21	3.98707e-19	0.0954641	1	0.102	[]	0.390195	Lessel-Kreienkamp syndrome	Autosomal dominant	ENSG00000123908	ENST00000220592
AGO2	start_proximal	indeterminate	16	0	2.42141	0	0.151338	0	1.12827	0.046508	0.188597	0.281902	1	0.102	[]	0.390195	Lessel-Kreienkamp syndrome	Autosomal dominant	ENSG00000123908	ENST00000220592
AGO2	distal_nmd	indeterminate	14	0	3.41108	0	0.243648	0	0.790632	6.74913e-05	0.000758555	0.217826	1	0.102	[]	0.390195	Lessel-Kreienkamp syndrome	Autosomal dominant	ENSG00000123908	ENST00000220592
AGO3	transcript	indeterminate	336	10	54.6034	0.0297619	0.16251	0.183139	0.307426	1.24619e-21	3.18745e-20	0.0264608	1	0.232	[]	0.138215			ENSG00000126070	ENST00000373191
AGO3	nmd_target	indeterminate	297	9	48.853	0.030303	0.164488	0.184226	0.317853	2.32496e-19	1.77504e-17	0.0411071	1	0.232	[]	0.138215			ENSG00000126070	ENST00000373191
AGO3	start_proximal	unconstrained	18	1	2.0165	0.0555556	0.112028	0.495908	2.12144	0.373819	0.663255	0.0653682	1	0.232	[]	0.138215			ENSG00000126070	ENST00000373191
AGO3	distal_nmd	indeterminate	21	0	3.73395	0	0.177807	0	0.747697	1.29069e-05	0.000168947	0.730501	1	0.232	[]	0.138215			ENSG00000126070	ENST00000373191
AGO4	transcript	indeterminate	324	22	56.5977	0.0679012	0.174684	0.388708	0.546938	5.95823e-11	5.53825e-10	0.01242	1	0.394	[]	0.127086			ENSG00000134698	ENST00000373210
AGO4	nmd_target	indeterminate	292	21	51.0495	0.0719178	0.174827	0.411365	0.582941	3.05888e-09	7.66883e-08	0.00416268	1	0.394	[]	0.127086			ENSG00000134698	ENST00000373210
AGO4	start_proximal	unconstrained	17	1	3.17599	0.0588235	0.186823	0.314862	1.33883	0.0797819	0.270197	0.712746	1	0.394	[]	0.127086			ENSG00000134698	ENST00000373210
AGO4	distal_nmd	indeterminate	15	0	2.37221	0	0.158147	0	1.14473	0.060224	0.224673	0.740441	1	0.394	[]	0.127086			ENSG00000134698	ENST00000373210
AGPAT1	transcript	constrained	78	3	15.8555	0.0384615	0.203275	0.189209	0.474297	3.31443e-07	1.88302e-06	0.303764	0.99968	0.367	[]	0.117456			ENSG00000204310	ENST00000375107
AGPAT1	nmd_target	constrained	41	0	9.84579	0	0.240141	0	0.293415	2.71485e-13	1.15609e-11	0.0850253	0.99968	0.367	[]	0.117456			ENSG00000204310	ENST00000375107
AGPAT1	start_proximal	unconstrained	16	2	3.42583	0.125	0.214115	0.5838	1.6058	0.289357	0.579829	0.947167	0.99968	0.367	[]	0.117456			ENSG00000204310	ENST00000375107
AGPAT1	distal_nmd	unconstrained	21	1	2.58384	0.047619	0.12304	0.387021	1.68015	0.242537	0.528457	0.41441	0.99968	0.367	[]	0.117456			ENSG00000204310	ENST00000375107
AGPAT2	transcript	unconstrained	71	11	14.5514	0.15493	0.20495	0.75594	1.18757	0.163721	0.26544	0.970456	7.111e-06	1.2	[]	0.00122918	Lipodystrophy, congenital generalized, type 1	Autosomal recessive	ENSG00000169692	ENST00000371696
AGPAT2	nmd_target	unconstrained	37	6	8.22149	0.162162	0.222202	0.729795	1.32842	0.228845	0.511972	0.280487	7.111e-06	1.2	[]	0.00122918	Lipodystrophy, congenital generalized, type 1	Autosomal recessive	ENSG00000169692	ENST00000371696
AGPAT2	start_proximal	unconstrained	16	1	2.95536	0.0625	0.18471	0.338368	1.42904	0.161605	0.418915	0.878546	7.111e-06	1.2	[]	0.00122918	Lipodystrophy, congenital generalized, type 1	Autosomal recessive	ENSG00000169692	ENST00000371696
AGPAT2	distal_nmd	unconstrained	18	4	3.37457	0.222222	0.187476	1.18534	2.341	0.775945	0.927136	0.999762	7.111e-06	1.2	[]	0.00122918	Lipodystrophy, congenital generalized, type 1	Autosomal recessive	ENSG00000169692	ENST00000371696
AGPAT3	transcript	constrained	141	4	25.733	0.0283688	0.182504	0.155442	0.349249	1.95635e-09	1.50301e-08	0.448202	1	0.21	[]	0.196845			ENSG00000160216	ENST00000291572
AGPAT3	nmd_target	constrained	111	4	21.0309	0.036036	0.189467	0.190197	0.425214	2.45772e-07	4.49374e-06	0.739286	1	0.21	[]	0.196845			ENSG00000160216	ENST00000291572
AGPAT3	start_proximal	indeterminate	10	0	2.20788	0	0.220788	0	1.17246	0.0690397	0.245837	0.161021	1	0.21	[]	0.196845			ENSG00000160216	ENST00000291572
AGPAT3	distal_nmd	indeterminate	20	0	2.49427	0	0.124713	0	1.11542	0.0629524	0.231652	0.276123	1	0.21	[]	0.196845			ENSG00000160216	ENST00000291572
AGPAT4	transcript	indeterminate	147	10	26.8998	0.0680272	0.182992	0.37175	0.615641	6.56546e-06	3.04905e-05	0.049962	0.99725	0.461	[]	0.0498184			ENSG00000026652	ENST00000320285
AGPAT4	nmd_target	indeterminate	121	7	21.1108	0.0578512	0.17447	0.331583	0.607052	2.48849e-05	0.000307508	0.00642005	0.99725	0.461	[]	0.0498184			ENSG00000026652	ENST00000320285
AGPAT4	start_proximal	unconstrained	15	2	2.99024	0.133333	0.199349	0.668843	1.82314	0.387484	0.675273	0.864926	0.99725	0.461	[]	0.0498184			ENSG00000026652	ENST00000320285
AGPAT4	distal_nmd	unconstrained	11	1	2.7987	0.0909091	0.254427	0.357309	1.43208	0.120116	0.349955	0.670952	0.99725	0.461	[]	0.0498184			ENSG00000026652	ENST00000320285
AGPAT5	transcript	unconstrained	155	29	35.0093	0.187097	0.225867	0.828351	1.09011	0.114198	0.198151	1	3.239e-14	1.392	["outlier_mis"]	0.0106073			ENSG00000155189	ENST00000285518
AGPAT5	nmd_target	unconstrained	93	20	21.193	0.215054	0.227881	0.943709	1.3031	0.42906	0.711483	0.999264	3.239e-14	1.392	["outlier_mis"]	0.0106073			ENSG00000155189	ENST00000285518
AGPAT5	start_proximal	indeterminate	14	1	5.31372	0.0714286	0.379551	0.188192	0.781803	0.0082645	0.0507589	0.999841	3.239e-14	1.392	["outlier_mis"]	0.0106073			ENSG00000155189	ENST00000285518
AGPAT5	distal_nmd	unconstrained	48	8	8.50265	0.166667	0.177138	0.940883	1.58453	0.51353	0.774356	0.989961	3.239e-14	1.392	["outlier_mis"]	0.0106073			ENSG00000155189	ENST00000285518
AGPS	transcript	constrained	269	12	40.3505	0.0446097	0.150002	0.297394	0.475169	7.48172e-10	6.06013e-09	0.885081	0.99976	0.408	[]	0.157472	Rhizomelic chondrodysplasia punctata, type 3	Autosomal recessive	ENSG00000018510	ENST00000264167
AGPS	nmd_target	constrained	240	10	36.8547	0.0416667	0.153561	0.271336	0.453571	5.33596e-10	1.49313e-08	0.828903	0.99976	0.408	[]	0.157472	Rhizomelic chondrodysplasia punctata, type 3	Autosomal recessive	ENSG00000018510	ENST00000264167
AGPS	start_proximal	unconstrained	4	1	0.77567	0.25	0.193917	1.28921	3.87482	0.833737	0.952723	0.975632	0.99976	0.408	[]	0.157472	Rhizomelic chondrodysplasia punctata, type 3	Autosomal recessive	ENSG00000018510	ENST00000264167
AGPS	distal_nmd	unconstrained	25	1	2.72011	0.04	0.108804	0.367632	1.61869	0.216303	0.495494	0.184315	0.99976	0.408	[]	0.157472	Rhizomelic chondrodysplasia punctata, type 3	Autosomal recessive	ENSG00000018510	ENST00000264167
AGR2	transcript	unconstrained	76	12	12.0312	0.157895	0.158306	0.997404	1.5365	0.576797	0.694837	0.589984	1.6354e-07	1.341	[]	0.0124864	Respiratory infections, recurrent, and failure to thrive with or without diarrhea	Autosomal recessive	ENSG00000106541	ENST00000419304
AGR2	nmd_target	unconstrained	39	8	6.24138	0.205128	0.160035	1.28177	2.12319	0.850768	0.960646	0.462939	1.6354e-07	1.341	[]	0.0124864	Respiratory infections, recurrent, and failure to thrive with or without diarrhea	Autosomal recessive	ENSG00000106541	ENST00000419304
AGR2	start_proximal	unconstrained	19	1	3.43623	0.0526316	0.180854	0.291017	1.25169	0.0567859	0.216135	0.607334	1.6354e-07	1.341	[]	0.0124864	Respiratory infections, recurrent, and failure to thrive with or without diarrhea	Autosomal recessive	ENSG00000106541	ENST00000419304
AGR2	distal_nmd	unconstrained	18	3	2.35362	0.166667	0.130757	1.27463	2.88077	0.806517	0.940562	0.746254	1.6354e-07	1.341	[]	0.0124864	Respiratory infections, recurrent, and failure to thrive with or without diarrhea	Autosomal recessive	ENSG00000106541	ENST00000419304
AGR3	transcript	unconstrained	85	17	14.6275	0.2	0.172088	1.16219	1.65472	0.811513	0.882889	0.764398	2.6792e-09	1.932	[]	0.00052238			ENSG00000173467	ENST00000310398
AGR3	nmd_target	unconstrained	37	6	6.66331	0.162162	0.180089	0.900454	1.63907	0.486006	0.755176	0.712168	2.6792e-09	1.932	[]	0.00052238			ENSG00000173467	ENST00000310398
AGR3	start_proximal	unconstrained	25	8	4.68695	0.32	0.187478	1.70687	2.6864	0.976405	1	0.337102	2.6792e-09	1.932	[]	0.00052238			ENSG00000173467	ENST00000310398
AGR3	distal_nmd	unconstrained	23	3	3.27724	0.130435	0.142489	0.915405	2.13096	0.580333	0.818976	0.940681	2.6792e-09	1.932	[]	0.00052238			ENSG00000173467	ENST00000310398
AGRN	transcript	indeterminate	570	60	116.779	0.105263	0.204876	0.513789	0.628826	1.55437e-12	1.74071e-11	0.999797	1.4649e-20	0.731	["outlier_syn"]	0.0307756	Myasthenic syndrome, congenital, 8, with pre- and postsynaptic defects	Autosomal recessive	ENSG00000188157	ENST00000379370
AGRN	nmd_target	constrained	548	54	112.646	0.0985401	0.205558	0.479379	0.593696	6.3484e-14	2.87263e-12	0.999967	1.4649e-20	0.731	["outlier_syn"]	0.0307756	Myasthenic syndrome, congenital, 8, with pre- and postsynaptic defects	Autosomal recessive	ENSG00000188157	ENST00000379370
AGRN	start_proximal	unconstrained	8	2	1.59651	0.25	0.199564	1.25273	3.005	0.803903	0.939511	0.0231333	1.4649e-20	0.731	["outlier_syn"]	0.0307756	Myasthenic syndrome, congenital, 8, with pre- and postsynaptic defects	Autosomal recessive	ENSG00000188157	ENST00000379370
AGRN	distal_nmd	unconstrained	14	4	2.53721	0.285714	0.181229	1.57653	2.97968	0.922484	0.988063	0.688291	1.4649e-20	0.731	["outlier_syn"]	0.0307756	Myasthenic syndrome, congenital, 8, with pre- and postsynaptic defects	Autosomal recessive	ENSG00000188157	ENST00000379370
AGRP	transcript	unconstrained	44	5	7.62374	0.113636	0.173267	0.655846	1.29398	0.165799	0.268219	0.295855	0.018129	1.092	[]	0.00530692			ENSG00000159723	ENST00000290953
AGRP	nmd_target	indeterminate	2	0	0.142363	0	0.0711815	0	10.9072	0.862704	0.964487	0.819976	0.018129	1.092	[]	0.00530692			ENSG00000159723	ENST00000290953
AGRP	start_proximal	unconstrained	9	1	2.04866	0.111111	0.227628	0.488125	1.88525	0.293589	0.584187	0.344309	0.018129	1.092	[]	0.00530692			ENSG00000159723	ENST00000290953
AGRP	distal_nmd	unconstrained	33	4	5.43272	0.121212	0.164628	0.73628	1.55656	0.330454	0.622111	0.346108	0.018129	1.092	[]	0.00530692			ENSG00000159723	ENST00000290953
AGT	transcript	unconstrained	118	22	24.0253	0.186441	0.203605	0.9157	1.2544	0.357774	0.487631	0.375255	1.6654e-08	1.203	[]	0.0032257	Renal tubular dysgenesis	Autosomal recessive	ENSG00000135744	ENST00000366667
AGT	nmd_target	unconstrained	66	12	15.6268	0.181818	0.236769	0.767913	1.17362	0.164065	0.422845	0.689087	1.6654e-08	1.203	[]	0.0032257	Renal tubular dysgenesis	Autosomal recessive	ENSG00000135744	ENST00000366667
AGT	start_proximal	unconstrained	10	1	1.60408	0.1	0.160408	0.623409	2.45725	0.497652	0.763483	0.261114	1.6654e-08	1.203	[]	0.0032257	Renal tubular dysgenesis	Autosomal recessive	ENSG00000135744	ENST00000366667
AGT	long_exon	unconstrained	22	4	3.39875	0.181818	0.154489	1.1769	2.38912	0.775002	0.926681	0.26931	1.6654e-08	1.203	[]	0.0032257	Renal tubular dysgenesis	Autosomal recessive	ENSG00000135744	ENST00000366667
AGT	distal_nmd	unconstrained	20	5	3.39573	0.25	0.169786	1.47244	2.68327	0.908168	0.982398	0.424273	1.6654e-08	1.203	[]	0.0032257	Renal tubular dysgenesis	Autosomal recessive	ENSG00000135744	ENST00000366667
AGTPBP1	transcript	indeterminate	547	38	78.8297	0.0694698	0.144113	0.482052	0.624964	4.64319e-10	3.86159e-09	0.163172	0.0063262	0.557	[]	0.0415215	Neurodegeneration, childhood-onset, with cerebellar atrophy	Autosomal recessive	ENSG00000135049	ENST00000357081
AGTPBP1	nmd_target	indeterminate	440	28	62.8558	0.0636364	0.142854	0.445464	0.603483	2.60694e-09	6.59821e-08	0.155755	0.0063262	0.557	[]	0.0415215	Neurodegeneration, childhood-onset, with cerebellar atrophy	Autosomal recessive	ENSG00000135049	ENST00000357081
AGTPBP1	start_proximal	unconstrained	23	4	4.26663	0.173913	0.185506	0.937508	1.91332	0.583501	0.821004	0.781485	0.0063262	0.557	[]	0.0415215	Neurodegeneration, childhood-onset, with cerebellar atrophy	Autosomal recessive	ENSG00000135049	ENST00000357081
AGTPBP1	long_exon	unconstrained	44	4	6.15884	0.0909091	0.139974	0.649473	1.40082	0.209731	0.487161	0.411173	0.0063262	0.557	[]	0.0415215	Neurodegeneration, childhood-onset, with cerebellar atrophy	Autosomal recessive	ENSG00000135049	ENST00000357081
AGTPBP1	distal_nmd	indeterminate	40	2	5.54845	0.05	0.138711	0.360461	1.07527	0.0440068	0.181456	0.382769	0.0063262	0.557	[]	0.0415215	Neurodegeneration, childhood-onset, with cerebellar atrophy	Autosomal recessive	ENSG00000135049	ENST00000357081
AGTR1	transcript	unconstrained	126	16	18.4617	0.126984	0.146521	0.866661	1.27258	0.296051	0.421464	0.554879	7.1609e-05	1.114	[]	0.00529358	Renal tubular dysgenesis	Autosomal recessive	ENSG00000144891	ENST00000349243
AGTR1	start_proximal	unconstrained	16	1	1.62734	0.0625	0.101709	0.614498	2.59522	0.501325	0.765954	0.307883	7.1609e-05	1.114	[]	0.00529358	Renal tubular dysgenesis	Autosomal recessive	ENSG00000144891	ENST00000349243
AGTR1	distal_nmd	unconstrained	110	15	16.8343	0.136364	0.153039	0.891037	1.32113	0.353754	0.643639	0.654636	7.1609e-05	1.114	[]	0.00529358	Renal tubular dysgenesis	Autosomal recessive	ENSG00000144891	ENST00000349243
AGTRAP	transcript	unconstrained	42	8	8.19581	0.190476	0.195138	0.976109	1.62715	0.567532	0.686665	0.0298232	0.12511	0.839	[]	0.00290956			ENSG00000177674	ENST00000314340
AGTRAP	nmd_target	indeterminate	7	0	0.528278	0	0.0754683	0	4.61338	0.574754	0.81552	0.157835	0.12511	0.839	[]	0.00290956			ENSG00000177674	ENST00000314340
AGTRAP	start_proximal	unconstrained	17	4	3.93119	0.235294	0.231246	1.0175	1.9916	0.650527	0.860337	0.437652	0.12511	0.839	[]	0.00290956			ENSG00000177674	ENST00000314340
AGTRAP	distal_nmd	unconstrained	18	4	3.73634	0.222222	0.207575	1.07057	2.11434	0.717673	0.897583	0.0354534	0.12511	0.839	[]	0.00290956			ENSG00000177674	ENST00000314340
AGXT	transcript	unconstrained	111	18	21.8709	0.162162	0.197035	0.823013	1.17201	0.188427	0.29659	0.763982	1.9476e-14	1.252	[]	0.00105286	Hyperoxaluria, primary, type 1	Autosomal recessive	ENSG00000172482	ENST00000307503
AGXT	nmd_target	unconstrained	96	16	19.4611	0.166667	0.20272	0.822154	1.1941	0.20468	0.480833	0.854541	1.9476e-14	1.252	[]	0.00105286	Hyperoxaluria, primary, type 1	Autosomal recessive	ENSG00000172482	ENST00000307503
AGXT	start_proximal	unconstrained	5	1	0.887697	0.2	0.177539	1.12651	3.70289	0.794924	0.935598	0.258315	1.9476e-14	1.252	[]	0.00105286	Hyperoxaluria, primary, type 1	Autosomal recessive	ENSG00000172482	ENST00000307503
AGXT	distal_nmd	unconstrained	10	1	1.52209	0.1	0.152209	0.656991	2.58962	0.528198	0.78497	0.668775	1.9476e-14	1.252	[]	0.00105286	Hyperoxaluria, primary, type 1	Autosomal recessive	ENSG00000172482	ENST00000307503
AGXT2	transcript	unconstrained	174	29	28.7465	0.166667	0.16521	1.00882	1.33296	0.575778	0.694036	0.909355	1.3242e-18	1.186	[]	0.00041529			ENSG00000113492	ENST00000231420
AGXT2	nmd_target	unconstrained	143	25	24.8813	0.174825	0.173995	1.00477	1.35367	0.569344	0.812262	0.931477	1.3242e-18	1.186	[]	0.00041529			ENSG00000113492	ENST00000231420
AGXT2	start_proximal	unconstrained	13	2	1.52805	0.153846	0.117542	1.30886	3.48894	0.817348	0.945702	0.806478	1.3242e-18	1.186	[]	0.00041529			ENSG00000113492	ENST00000231420
AGXT2	distal_nmd	unconstrained	18	2	2.33719	0.111111	0.129844	0.855729	2.38951	0.578061	0.817448	0.259654	1.3242e-18	1.186	[]	0.00041529			ENSG00000113492	ENST00000231420
AHCTF1	transcript	indeterminate	1051	12	169.82	0.0114177	0.161579	0.070663	0.114084	1.02142e-88	5.29041e-86	1.17238e-12	1	0.142	[]	0.174976			ENSG00000153207	ENST00000648844
AHCTF1	nmd_target	indeterminate	787	5	129.414	0.00635324	0.16444	0.0386356	0.0809511	6.93147e-85	1.92892e-81	1.23529e-09	1	0.142	[]	0.174976			ENSG00000153207	ENST00000648844
AHCTF1	start_proximal	unconstrained	20	1	3.61581	0.05	0.180791	0.276563	1.19534	0.0520796	0.203868	0.706217	1	0.142	[]	0.174976			ENSG00000153207	ENST00000648844
AHCTF1	long_exon	indeterminate	206	0	31.3176	0	0.152027	0	0.0949643	7.87932e-17	4.75639e-15	3.34806e-06	1	0.142	[]	0.174976			ENSG00000153207	ENST00000648844
AHCTF1	distal_nmd	unconstrained	38	6	5.47218	0.157895	0.144005	1.09646	2.00021	0.720963	0.899418	0.680779	1	0.142	[]	0.174976			ENSG00000153207	ENST00000648844
AHCY	transcript	unconstrained	128	15	19.6636	0.117188	0.153622	0.76283	1.13721	0.13281	0.224983	0.913627	0.00091412	0.728	[]	0.021869	Hypermethioninemia with deficiency of S-adenosylhomocysteine hydrolase	Autosomal recessive	ENSG00000101444	ENST00000217426
AHCY	nmd_target	unconstrained	87	10	14.1235	0.114943	0.162339	0.708042	1.15294	0.121111	0.351837	0.582908	0.00091412	0.728	[]	0.021869	Hypermethioninemia with deficiency of S-adenosylhomocysteine hydrolase	Autosomal recessive	ENSG00000101444	ENST00000217426
AHCY	start_proximal	unconstrained	16	2	2.20497	0.125	0.13781	0.907043	2.49491	0.617549	0.841476	0.804782	0.00091412	0.728	[]	0.021869	Hypermethioninemia with deficiency of S-adenosylhomocysteine hydrolase	Autosomal recessive	ENSG00000101444	ENST00000217426
AHCY	distal_nmd	unconstrained	25	3	3.3352	0.12	0.133408	0.899496	2.11174	0.565594	0.80956	0.994696	0.00091412	0.728	[]	0.021869	Hypermethioninemia with deficiency of S-adenosylhomocysteine hydrolase	Autosomal recessive	ENSG00000101444	ENST00000217426
AHCYL1	transcript	constrained	206	13	35.9112	0.0631068	0.174326	0.362004	0.564809	1.68169e-08	1.1419e-07	0.276379	1	0.341	[]	0.166537			ENSG00000168710	ENST00000369799
AHCYL1	nmd_target	constrained	174	10	31.3858	0.0574713	0.180378	0.318615	0.529632	3.60915e-09	8.96361e-08	0.468919	1	0.341	[]	0.166537			ENSG00000168710	ENST00000369799
AHCYL1	start_proximal	unconstrained	19	2	3.2669	0.105263	0.171942	0.6122	1.72036	0.32988	0.621577	0.212068	1	0.341	[]	0.166537			ENSG00000168710	ENST00000369799
AHCYL1	distal_nmd	unconstrained	13	1	1.25853	0.0769231	0.0968099	0.794579	3.26764	0.636169	0.85171	0.156194	1	0.341	[]	0.166537			ENSG00000168710	ENST00000369799
AHCYL2	transcript	indeterminate	233	15	36.8403	0.0643777	0.158113	0.407163	0.616022	5.91382e-07	3.23086e-06	0.142267	0.90908	0.516	[]	0.0740333			ENSG00000158467	ENST00000325006
AHCYL2	nmd_target	indeterminate	207	13	33.3533	0.0628019	0.161127	0.389766	0.608181	6.71528e-07	1.1295e-05	0.058608	0.90908	0.516	[]	0.0740333			ENSG00000158467	ENST00000325006
AHCYL2	start_proximal	unconstrained	14	2	2.4376	0.142857	0.174114	0.820479	2.21343	0.544444	0.796243	0.854834	0.90908	0.516	[]	0.0740333			ENSG00000158467	ENST00000325006
AHCYL2	distal_nmd	indeterminate	12	0	1.04931	0	0.0874427	0	2.52648	0.329124	0.620826	0.72096	0.90908	0.516	[]	0.0740333			ENSG00000158467	ENST00000325006
AHDC1	transcript	constrained	438	7	78.8282	0.0159817	0.179973	0.0888007	0.165625	1.20629e-40	1.00863e-38	0.967284	1	0.168	[]	0.420946	Xia-Gibbs syndrome	Autosomal dominant	ENSG00000126705	ENST00000673934
AHDC1	nmd_target	indeterminate	20	0	2.59207	0	0.129604	0	1.07334	0.0519555	0.203526	0.724669	1	0.168	[]	0.420946	Xia-Gibbs syndrome	Autosomal dominant	ENSG00000126705	ENST00000673934
AHDC1	start_proximal	indeterminate	12	0	1.67348	0	0.139457	0	1.58416	0.14771	0.396846	0.192767	1	0.168	[]	0.420946	Xia-Gibbs syndrome	Autosomal dominant	ENSG00000126705	ENST00000673934
AHDC1	long_exon	constrained	406	7	74.5627	0.0172414	0.183652	0.0938808	0.175003	1.55543e-38	4.62945e-36	0.976388	1	0.168	[]	0.420946	Xia-Gibbs syndrome	Autosomal dominant	ENSG00000126705	ENST00000673934
AHI1	transcript	unconstrained	546	75	81.1003	0.137363	0.148535	0.924781	1.10394	0.2267	0.343607	0.966589	2.4655e-30	1.071	[]	0.00311581	Joubert syndrome 3	Autosomal recessive	ENSG00000135541	ENST00000265602
AHI1	nmd_target	unconstrained	506	73	77.2808	0.144269	0.152729	0.944607	1.12943	0.303155	0.594633	0.947586	2.4655e-30	1.071	[]	0.00311581	Joubert syndrome 3	Autosomal recessive	ENSG00000135541	ENST00000265602
AHI1	start_proximal	indeterminate	21	0	1.76106	0	0.0838601	0	1.58533	0.151577	0.403267	0.553179	2.4655e-30	1.071	[]	0.00311581	Joubert syndrome 3	Autosomal recessive	ENSG00000135541	ENST00000265602
AHI1	long_exon	unconstrained	13	2	1.51147	0.153846	0.116267	1.32321	3.52721	0.826853	0.949981	0.798687	2.4655e-30	1.071	[]	0.00311581	Joubert syndrome 3	Autosomal recessive	ENSG00000135541	ENST00000265602
AHI1	distal_nmd	indeterminate	6	0	0.546894	0	0.091149	0	4.31204	0.549845	0.799486	0.924821	2.4655e-30	1.071	[]	0.00311581	Joubert syndrome 3	Autosomal recessive	ENSG00000135541	ENST00000265602
AHNAK	transcript	indeterminate	1773	58	174.412	0.0327129	0.0983709	0.332547	0.412167	3.85673e-29	1.70814e-27	0.0349572	0.00021902	0.794	[]	0.0257964			ENSG00000124942	ENST00000378024
AHNAK	nmd_target	indeterminate	12	0	2.28656	0	0.190546	0	1.15941	0.068279	0.244182	0.899413	0.00021902	0.794	[]	0.0257964			ENSG00000124942	ENST00000378024
AHNAK	start_proximal	indeterminate	13	0	2.72297	0	0.209459	0	0.982609	0.0393888	0.167668	0.496623	0.00021902	0.794	[]	0.0257964			ENSG00000124942	ENST00000378024
AHNAK	distal_nmd	indeterminate	1748	58	169.402	0.0331808	0.0969119	0.342381	0.424331	2.25219e-27	3.41554e-25	0.0266314	0.00021902	0.794	[]	0.0257964			ENSG00000124942	ENST00000378024
AHNAK2	transcript	indeterminate	1696	181	225.932	0.106722	0.133214	0.801127	0.899735	0.000220312	0.000784708	1	0.00025092	0.918	["outlier_mis","outlier_syn"]	0.00264811			ENSG00000185567	ENST00000333244
AHNAK2	nmd_target	unconstrained	68	7	11.0245	0.102941	0.162126	0.634947	1.13906	0.0935231	0.299225	0.74372	0.00025092	0.918	["outlier_mis","outlier_syn"]	0.00264811			ENSG00000185567	ENST00000333244
AHNAK2	start_proximal	unconstrained	13	1	3.41166	0.0769231	0.262435	0.293113	1.2054	0.0578113	0.218722	0.00796015	0.00025092	0.918	["outlier_mis","outlier_syn"]	0.00264811			ENSG00000185567	ENST00000333244
AHNAK2	distal_nmd	indeterminate	1615	173	211.495	0.107121	0.130957	0.817984	0.921089	0.00103042	0.008696	1	0.00025092	0.918	["outlier_mis","outlier_syn"]	0.00264811			ENSG00000185567	ENST00000333244
AHR	transcript	indeterminate	357	29	63.6265	0.0812325	0.178226	0.455785	0.61219	3.51085e-09	2.62273e-08	0.971249	0.0077533	0.606	[]	0.186182			ENSG00000106546	ENST00000242057
AHR	nmd_target	indeterminate	201	13	33.4554	0.0646766	0.166445	0.388577	0.605982	1.3852e-06	2.19897e-05	0.926513	0.0077533	0.606	[]	0.186182			ENSG00000106546	ENST00000242057
AHR	start_proximal	unconstrained	18	2	3.32741	0.111111	0.184856	0.601068	1.6784	0.283066	0.573228	0.419427	0.0077533	0.606	[]	0.186182			ENSG00000106546	ENST00000242057
AHR	long_exon	indeterminate	112	11	22.3025	0.0982143	0.199129	0.493219	0.790084	0.0010474	0.00881124	0.709976	0.0077533	0.606	[]	0.186182			ENSG00000106546	ENST00000242057
AHR	distal_nmd	unconstrained	26	3	4.54124	0.115385	0.174663	0.660613	1.55672	0.295636	0.586303	0.991384	0.0077533	0.606	[]	0.186182			ENSG00000106546	ENST00000242057
AHRR	transcript	indeterminate	201	29	39.0004	0.144279	0.194032	0.743581	0.986797	0.0261267	0.0570649	0.700292	1.091e-06	0.898	[]	0.00382519			ENSG00000063438	ENST00000684583
AHRR	nmd_target	indeterminate	96	9	18.0144	0.09375	0.18765	0.499601	0.84142	0.00476885	0.032392	0.843069	1.091e-06	0.898	[]	0.00382519			ENSG00000063438	ENST00000684583
AHRR	start_proximal	unconstrained	14	2	3.57574	0.142857	0.25541	0.559325	1.50891	0.21108	0.48883	0.567323	1.091e-06	0.898	[]	0.00382519			ENSG00000063438	ENST00000684583
AHRR	distal_nmd	unconstrained	91	18	17.4103	0.197802	0.191322	1.03387	1.45866	0.63515	0.851	0.438765	1.091e-06	0.898	[]	0.00382519			ENSG00000063438	ENST00000684583
AHSA1	transcript	constrained	149	7	23.2388	0.0469799	0.155965	0.30122	0.554146	3.96032e-06	1.89831e-05	0.659391	0.9777	0.506	[]	0.268002			ENSG00000100591	ENST00000216479
AHSA1	nmd_target	indeterminate	89	3	10.522	0.0337079	0.118225	0.285116	0.717422	0.00341674	0.0244615	0.858479	0.9777	0.506	[]	0.268002			ENSG00000100591	ENST00000216479
AHSA1	start_proximal	unconstrained	23	2	5.1479	0.0869565	0.223822	0.388508	1.1136	0.0718227	0.252475	0.344016	0.9777	0.506	[]	0.268002			ENSG00000100591	ENST00000216479
AHSA1	distal_nmd	indeterminate	37	2	7.56889	0.0540541	0.204565	0.264239	0.784799	0.001766	0.0138749	0.349027	0.9777	0.506	[]	0.268002			ENSG00000100591	ENST00000216479
AHSG	transcript	unconstrained	121	14	18.8739	0.115702	0.155982	0.741767	1.12162	0.118288	0.203985	0.00883243	1.1239e-05	1.043	[]	0.00087309			ENSG00000145192	ENST00000411641
AHSG	nmd_target	unconstrained	67	8	10.3129	0.119403	0.153924	0.775725	1.33275	0.263521	0.551903	0.00366217	1.1239e-05	1.043	[]	0.00087309			ENSG00000145192	ENST00000411641
AHSG	start_proximal	unconstrained	19	4	3.21144	0.210526	0.169023	1.24555	2.47966	0.81241	0.943457	0.358143	1.1239e-05	1.043	[]	0.00087309			ENSG00000145192	ENST00000411641
AHSG	distal_nmd	unconstrained	35	2	5.34947	0.0571429	0.152842	0.373869	1.10671	0.0666537	0.240268	0.332182	1.1239e-05	1.043	[]	0.00087309			ENSG00000145192	ENST00000411641
AHSP	transcript	unconstrained	35	8	6.31	0.228571	0.180286	1.26783	2.07876	0.859788	0.915977	0.728625	0.0027336	1.947	[]	0.001396			ENSG00000169877	ENST00000302312
AHSP	start_proximal	unconstrained	15	4	2.18888	0.266667	0.145925	1.82742	3.50009	0.954061	0.995658	0.895051	0.0027336	1.947	[]	0.001396			ENSG00000169877	ENST00000302312
AHSP	distal_nmd	unconstrained	20	4	4.12111	0.2	0.206056	0.970611	1.94621	0.616465	0.840972	0.435436	0.0027336	1.947	[]	0.001396			ENSG00000169877	ENST00000302312
AICDA	transcript	indeterminate	79	8	15.3326	0.101266	0.194083	0.521765	0.903245	0.00744096	0.0190583	0.985335	1.2725e-05	1.145	[]	0.00522198	Immunodeficiency with hyper-IgM, type 2	Autosomal recessive	ENSG00000111732	ENST00000229335
AICDA	nmd_target	unconstrained	45	6	9.68411	0.133333	0.215202	0.619572	1.14449	0.0820691	0.274892	0.995428	1.2725e-05	1.145	[]	0.00522198	Immunodeficiency with hyper-IgM, type 2	Autosomal recessive	ENSG00000111732	ENST00000229335
AICDA	start_proximal	unconstrained	20	1	3.04092	0.05	0.152046	0.328848	1.42132	0.154619	0.408158	0.860236	1.2725e-05	1.145	[]	0.00522198	Immunodeficiency with hyper-IgM, type 2	Autosomal recessive	ENSG00000111732	ENST00000229335
AICDA	distal_nmd	unconstrained	14	1	2.60755	0.0714286	0.186253	0.383502	1.59318	0.15254	0.404804	0.325127	1.2725e-05	1.145	[]	0.00522198	Immunodeficiency with hyper-IgM, type 2	Autosomal recessive	ENSG00000111732	ENST00000229335
AIDA	transcript	indeterminate	141	10	21.0656	0.070922	0.149401	0.474708	0.785333	0.00166118	0.00498221	0.00998966	0.93243	0.546	[]	0.00987394			ENSG00000186063	ENST00000340020
AIDA	nmd_target	indeterminate	94	6	12.8328	0.0638298	0.13652	0.46755	0.894323	0.0117512	0.0676117	0.00959774	0.93243	0.546	[]	0.00987394			ENSG00000186063	ENST00000340020
AIDA	start_proximal	unconstrained	22	4	5.14868	0.181818	0.234031	0.776897	1.5771	0.378527	0.667608	0.151602	0.93243	0.546	[]	0.00987394			ENSG00000186063	ENST00000340020
AIDA	distal_nmd	indeterminate	25	0	3.08406	0	0.123362	0	0.915418	0.0308705	0.141007	0.654855	0.93243	0.546	[]	0.00987394			ENSG00000186063	ENST00000340020
AIF1	transcript	unconstrained	62	10	8.00041	0.16129	0.129039	1.24994	2.00106	0.852188	0.910615	0.020503	1.9746e-07	1.409	[]	0.00230535			ENSG00000204472	ENST00000376059
AIF1	nmd_target	unconstrained	23	5	3.32144	0.217391	0.14441	1.50537	2.79688	0.928509	0.98939	0.061044	1.9746e-07	1.409	[]	0.00230535			ENSG00000204472	ENST00000376059
AIF1	start_proximal	unconstrained	22	4	3.37087	0.181818	0.153222	1.18664	2.40887	0.770868	0.924931	0.333661	1.9746e-07	1.409	[]	0.00230535			ENSG00000204472	ENST00000376059
AIF1	distal_nmd	unconstrained	17	1	1.30809	0.0588235	0.0769467	0.764471	3.25062	0.618791	0.842213	0.106205	1.9746e-07	1.409	[]	0.00230535			ENSG00000204472	ENST00000376059
AIF1L	transcript	unconstrained	56	4	7.46617	0.0714286	0.133324	0.53575	1.17042	0.0916726	0.165616	0.831366	0.0012243	1.103	[]	0.00399074			ENSG00000126878	ENST00000247291
AIF1L	nmd_target	indeterminate	23	0	2.20864	0	0.0960279	0	1.27175	0.0948408	0.30196	0.96379	0.0012243	1.103	[]	0.00399074			ENSG00000126878	ENST00000247291
AIF1L	start_proximal	unconstrained	20	1	3.12023	0.05	0.156011	0.32049	1.3852	0.144727	0.39247	0.438971	0.0012243	1.103	[]	0.00399074			ENSG00000126878	ENST00000247291
AIF1L	distal_nmd	unconstrained	13	3	2.1373	0.230769	0.164408	1.40364	3.00867	0.906543	0.981889	0.611988	0.0012243	1.103	[]	0.00399074			ENSG00000126878	ENST00000247291
AIFM2	transcript	unconstrained	101	25	16.8979	0.247525	0.167305	1.47948	1.96181	0.99264	1	0.274972	1.5626e-13	1.405	[]	0.00086695			ENSG00000042286	ENST00000307864
AIFM2	nmd_target	unconstrained	78	16	12.3816	0.205128	0.158738	1.29224	1.85672	0.921975	0.987841	0.224417	1.5626e-13	1.405	[]	0.00086695			ENSG00000042286	ENST00000307864
AIFM2	start_proximal	unconstrained	8	4	1.6756	0.5	0.209451	2.3872	3.8534	0.991476	1	0.602149	1.5626e-13	1.405	[]	0.00086695			ENSG00000042286	ENST00000307864
AIFM2	distal_nmd	unconstrained	15	5	2.84066	0.333333	0.189377	1.76016	3.04917	0.963802	0.998425	0.531305	1.5626e-13	1.405	[]	0.00086695			ENSG00000042286	ENST00000307864
AIFM3	transcript	unconstrained	180	31	33.695	0.172222	0.187194	0.920019	1.20343	0.321126	0.448317	0.656555	2.1481e-22	1.11	[]	0.00221595			ENSG00000183773	ENST00000440238
AIFM3	nmd_target	unconstrained	157	26	29.8976	0.165605	0.190431	0.869635	1.1672	0.218366	0.498203	0.677072	2.1481e-22	1.11	[]	0.00221595			ENSG00000183773	ENST00000440238
AIFM3	start_proximal	unconstrained	18	3	2.96483	0.166667	0.164713	1.01186	2.28688	0.690229	0.883718	0.362248	2.1481e-22	1.11	[]	0.00221595			ENSG00000183773	ENST00000440238
AIFM3	distal_nmd	unconstrained	5	2	0.832516	0.4	0.166503	2.40236	4.86924	0.972548	1	0.79084	2.1481e-22	1.11	[]	0.00221595			ENSG00000183773	ENST00000440238
AIG1	transcript	unconstrained	95	14	17.3891	0.147368	0.183043	0.805102	1.206	0.20595	0.318235	0.176507	6.8187e-07	1.28	[]	0.00511082			ENSG00000146416	ENST00000357847
AIG1	nmd_target	unconstrained	56	8	10.6811	0.142857	0.190735	0.748983	1.27417	0.210099	0.48758	0.0947833	6.8187e-07	1.28	[]	0.00511082			ENSG00000146416	ENST00000357847
AIG1	start_proximal	unconstrained	20	5	4.12536	0.25	0.206268	1.21202	2.20869	0.791404	0.934272	0.837647	6.8187e-07	1.28	[]	0.00511082			ENSG00000146416	ENST00000357847
AIG1	distal_nmd	unconstrained	19	1	2.58259	0.0526316	0.135926	0.387208	1.66543	0.232869	0.517067	0.231543	6.8187e-07	1.28	[]	0.00511082			ENSG00000146416	ENST00000357847
AIM2	transcript	unconstrained	132	21	17.0062	0.159091	0.128835	1.23484	1.71499	0.89506	0.941515	0.255138	1.1012e-11	1.422	[]	0.0018237			ENSG00000163568	ENST00000368130
AIM2	nmd_target	unconstrained	102	14	12.7174	0.137255	0.124681	1.10085	1.654	0.726908	0.902626	0.295022	1.1012e-11	1.422	[]	0.0018237			ENSG00000163568	ENST00000368130
AIM2	start_proximal	unconstrained	16	3	2.02864	0.1875	0.12679	1.47882	3.28553	0.876623	0.970205	0.347277	1.1012e-11	1.422	[]	0.0018237			ENSG00000163568	ENST00000368130
AIM2	long_exon	unconstrained	4	2	0.95417	0.5	0.238542	2.09606	3.78293	0.97116	1	0.827764	1.1012e-11	1.422	[]	0.0018237			ENSG00000163568	ENST00000368130
AIM2	distal_nmd	unconstrained	10	2	1.30601	0.2	0.130601	1.53139	3.88131	0.897996	0.977925	0.548854	1.1012e-11	1.422	[]	0.0018237			ENSG00000163568	ENST00000368130
AIMP1	transcript	unconstrained	129	16	19.6682	0.124031	0.152467	0.813496	1.19548	0.19738	0.307799	0.376935	6.2083e-05	0.932	[]	0.00548688	Leukodystrophy, hypomyelinating, 3	Autosomal recessive	ENSG00000164022	ENST00000672341
AIMP1	nmd_target	unconstrained	77	9	11.5559	0.116883	0.150076	0.778826	1.30001	0.240409	0.526007	0.363438	6.2083e-05	0.932	[]	0.00548688	Leukodystrophy, hypomyelinating, 3	Autosomal recessive	ENSG00000164022	ENST00000672341
AIMP1	start_proximal	unconstrained	24	3	4.08216	0.125	0.17009	0.734905	1.71834	0.376933	0.666253	0.418149	6.2083e-05	0.932	[]	0.00548688	Leukodystrophy, hypomyelinating, 3	Autosomal recessive	ENSG00000164022	ENST00000672341
AIMP1	distal_nmd	unconstrained	28	4	4.03018	0.142857	0.143935	0.992511	2.06823	0.624978	0.845585	0.631293	6.2083e-05	0.932	[]	0.00548688	Leukodystrophy, hypomyelinating, 3	Autosomal recessive	ENSG00000164022	ENST00000672341
AIMP2	transcript	unconstrained	101	16	18.7015	0.158416	0.185163	0.855548	1.24545	0.277482	0.401266	0.993562	2.3626e-06	1.108	[]	0.00228808	Leukodystrophy, hypomyelinating, 17	Autosomal recessive	ENSG00000106305	ENST00000223029
AIMP2	nmd_target	unconstrained	37	2	4.85336	0.0540541	0.131172	0.412086	1.22391	0.105404	0.322653	0.871203	2.3626e-06	1.108	[]	0.00228808	Leukodystrophy, hypomyelinating, 17	Autosomal recessive	ENSG00000106305	ENST00000223029
AIMP2	start_proximal	unconstrained	15	4	3.0804	0.266667	0.20536	1.29853	2.48711	0.832398	0.951844	0.999439	2.3626e-06	1.108	[]	0.00228808	Leukodystrophy, hypomyelinating, 17	Autosomal recessive	ENSG00000106305	ENST00000223029
AIMP2	distal_nmd	unconstrained	49	10	10.7677	0.204082	0.219749	0.928702	1.46322	0.470611	0.743097	0.77086	2.3626e-06	1.108	[]	0.00228808	Leukodystrophy, hypomyelinating, 17	Autosomal recessive	ENSG00000106305	ENST00000223029
AIP	transcript	indeterminate	117	10	23.4524	0.0854701	0.200448	0.426395	0.701744	0.000132476	0.000494226	0.0843294	0.27845	0.626	[]	0.0138054	Pituitary adenoma 1, multiple types;Pituitary adenoma 1, multiple types;Pituitary adenoma predisposition;Pituitary adenoma predisposition	Other;Autosomal dominant;Other;Autosomal dominant	ENSG00000110711	ENST00000279146
AIP	nmd_target	indeterminate	74	5	14.7986	0.0675676	0.199981	0.337869	0.6842	0.000494192	0.00453283	0.036406	0.27845	0.626	[]	0.0138054	Pituitary adenoma 1, multiple types;Pituitary adenoma 1, multiple types;Pituitary adenoma predisposition;Pituitary adenoma predisposition	Other;Autosomal dominant;Other;Autosomal dominant	ENSG00000110711	ENST00000279146
AIP	start_proximal	unconstrained	14	2	2.77381	0.142857	0.198129	0.721031	1.94514	0.436651	0.717253	0.413409	0.27845	0.626	[]	0.0138054	Pituitary adenoma 1, multiple types;Pituitary adenoma 1, multiple types;Pituitary adenoma predisposition;Pituitary adenoma predisposition	Other;Autosomal dominant;Other;Autosomal dominant	ENSG00000110711	ENST00000279146
AIP	distal_nmd	unconstrained	29	3	5.87998	0.103448	0.202758	0.510206	1.21395	0.0958129	0.303908	0.630585	0.27845	0.626	[]	0.0138054	Pituitary adenoma 1, multiple types;Pituitary adenoma 1, multiple types;Pituitary adenoma predisposition;Pituitary adenoma predisposition	Other;Autosomal dominant;Other;Autosomal dominant	ENSG00000110711	ENST00000279146
AIPL1	transcript	unconstrained	135	23	26.5917	0.17037	0.196976	0.86493	1.1811	0.237649	0.355948	0.320782	6.9183e-07	1.011	[]	0.0051408	Leber congenital amaurosis 4;Leber congenital amaurosis 4;Retinitis pigmentosa, juvenile;Retinitis pigmentosa, juvenile;Cone-rod dystrophy;Cone-rod dystrophy	Autosomal recessive;Autosomal dominant;Autosomal recessive;Autosomal dominant;Autosomal recessive;Autosomal dominant	ENSG00000129221	ENST00000381129
AIPL1	nmd_target	indeterminate	79	11	17.0724	0.139241	0.216106	0.644316	1.01773	0.0485197	0.193943	0.623595	6.9183e-07	1.011	[]	0.0051408	Leber congenital amaurosis 4;Leber congenital amaurosis 4;Retinitis pigmentosa, juvenile;Retinitis pigmentosa, juvenile;Cone-rod dystrophy;Cone-rod dystrophy	Autosomal recessive;Autosomal dominant;Autosomal recessive;Autosomal dominant;Autosomal recessive;Autosomal dominant	ENSG00000129221	ENST00000381129
AIPL1	start_proximal	unconstrained	10	2	1.98994	0.2	0.198994	1.00506	2.54732	0.739547	0.909256	0.603221	6.9183e-07	1.011	[]	0.0051408	Leber congenital amaurosis 4;Leber congenital amaurosis 4;Retinitis pigmentosa, juvenile;Retinitis pigmentosa, juvenile;Cone-rod dystrophy;Cone-rod dystrophy	Autosomal recessive;Autosomal dominant;Autosomal recessive;Autosomal dominant;Autosomal recessive;Autosomal dominant	ENSG00000129221	ENST00000381129
AIPL1	distal_nmd	unconstrained	46	10	7.52942	0.217391	0.163683	1.32812	2.08203	0.893746	0.977062	0.134395	6.9183e-07	1.011	[]	0.0051408	Leber congenital amaurosis 4;Leber congenital amaurosis 4;Retinitis pigmentosa, juvenile;Retinitis pigmentosa, juvenile;Cone-rod dystrophy;Cone-rod dystrophy	Autosomal recessive;Autosomal dominant;Autosomal recessive;Autosomal dominant;Autosomal recessive;Autosomal dominant	ENSG00000129221	ENST00000381129
AIRE	transcript	unconstrained	144	27	28.4257	0.1875	0.197401	0.949844	1.26226	0.421192	0.550007	0.692109	2.7675e-16	1.17	[]	0.00380629	Autoimmune polyendocrinopathy syndrome , type I, with or without reversible metaphyseal dysplasia;Autoimmune polyendocrinopathy syndrome , type I, with or without reversible metaphyseal dysplasia	Autosomal recessive;Autosomal dominant	ENSG00000160224	ENST00000291582
AIRE	nmd_target	unconstrained	131	25	25.6196	0.19084	0.195569	0.975816	1.31014	0.496165	0.762593	0.878192	2.7675e-16	1.17	[]	0.00380629	Autoimmune polyendocrinopathy syndrome , type I, with or without reversible metaphyseal dysplasia;Autoimmune polyendocrinopathy syndrome , type I, with or without reversible metaphyseal dysplasia	Autosomal recessive;Autosomal dominant	ENSG00000160224	ENST00000291582
AIRE	start_proximal	unconstrained	6	1	0.95365	0.166667	0.158942	1.0486	3.66048	0.76014	0.92046	0.10605	2.7675e-16	1.17	[]	0.00380629	Autoimmune polyendocrinopathy syndrome , type I, with or without reversible metaphyseal dysplasia;Autoimmune polyendocrinopathy syndrome , type I, with or without reversible metaphyseal dysplasia	Autosomal recessive;Autosomal dominant	ENSG00000160224	ENST00000291582
AIRE	distal_nmd	unconstrained	7	1	1.85248	0.142857	0.264639	0.539818	1.96759	0.403197	0.689306	0.349838	2.7675e-16	1.17	[]	0.00380629	Autoimmune polyendocrinopathy syndrome , type I, with or without reversible metaphyseal dysplasia;Autoimmune polyendocrinopathy syndrome , type I, with or without reversible metaphyseal dysplasia	Autosomal recessive;Autosomal dominant	ENSG00000160224	ENST00000291582
AJAP1	transcript	constrained	106	4	23.9477	0.0377358	0.225921	0.167031	0.373012	4.80842e-10	3.98834e-09	0.962507	0.9992	0.376	[]	0.104834			ENSG00000196581	ENST00000378191
AJAP1	nmd_target	constrained	67	0	13.5526	0	0.202278	0	0.216176	1.07786e-11	3.80408e-10	0.877185	0.9992	0.376	[]	0.104834			ENSG00000196581	ENST00000378191
AJAP1	start_proximal	indeterminate	16	0	3.62563	0	0.226602	0	0.753524	0.0128684	0.0726315	0.859191	0.9992	0.376	[]	0.104834			ENSG00000196581	ENST00000378191
AJAP1	long_exon	unconstrained	23	4	6.76944	0.173913	0.294323	0.590891	1.20593	0.0997743	0.311624	0.880038	0.9992	0.376	[]	0.104834			ENSG00000196581	ENST00000378191
AJM1	transcript	indeterminate	208	23	49.5593	0.110577	0.238266	0.46409	0.642182	1.64419e-07	9.70741e-07	0.137831	2.4545e-06	1.163	["outlier_syn"]	0.0283907			ENSG00000232434	ENST00000436881
AJM1	start_proximal	unconstrained	15	1	2.89416	0.0666667	0.192944	0.345523	1.44807	0.128426	0.364035	0.0151662	2.4545e-06	1.163	["outlier_syn"]	0.0283907			ENSG00000232434	ENST00000436881
AJM1	distal_nmd	indeterminate	193	22	46.6652	0.11399	0.241788	0.471444	0.656593	6.35634e-07	1.07694e-05	0.292577	2.4545e-06	1.163	["outlier_syn"]	0.0283907			ENSG00000232434	ENST00000436881
AJUBA	transcript	indeterminate	189	15	31.3925	0.0793651	0.166098	0.47782	0.719923	6.77662e-05	0.000267252	0.0976887	0.42459	0.582	[]	0.0667367			ENSG00000129474	ENST00000262713
AJUBA	nmd_target	indeterminate	115	9	19.5191	0.0782609	0.169731	0.461087	0.781185	0.00107026	0.00897099	0.0276157	0.42459	0.582	[]	0.0667367			ENSG00000129474	ENST00000262713
AJUBA	start_proximal	indeterminate	18	0	1.97123	0	0.109513	0	1.4	0.0809182	0.27257	0.828477	0.42459	0.582	[]	0.0667367			ENSG00000129474	ENST00000262713
AJUBA	long_exon	unconstrained	33	4	6.21169	0.121212	0.188233	0.643947	1.36136	0.212026	0.490108	0.284477	0.42459	0.582	[]	0.0667367			ENSG00000129474	ENST00000262713
AJUBA	distal_nmd	unconstrained	23	2	3.69052	0.0869565	0.160457	0.54193	1.55337	0.215108	0.493947	0.736717	0.42459	0.582	[]	0.0667367			ENSG00000129474	ENST00000262713
AK1	transcript	indeterminate	74	3	9.15992	0.0405405	0.123783	0.327514	0.819628	0.00673255	0.0174791	0.211479	0.0077508	0.874	[]	0.0045074	Hemolytic anemia due to adenylate kinase deficiency	Autosomal recessive	ENSG00000106992	ENST00000644144
AK1	nmd_target	indeterminate	42	2	5.9217	0.047619	0.140993	0.337741	1.01008	0.0281877	0.132213	0.467886	0.0077508	0.874	[]	0.0045074	Hemolytic anemia due to adenylate kinase deficiency	Autosomal recessive	ENSG00000106992	ENST00000644144
AK1	start_proximal	unconstrained	22	1	2.26026	0.0454545	0.102739	0.442426	1.9284	0.312065	0.603937	0.375279	0.0077508	0.874	[]	0.0045074	Hemolytic anemia due to adenylate kinase deficiency	Autosomal recessive	ENSG00000106992	ENST00000644144
AK1	distal_nmd	indeterminate	10	0	0.97796	0	0.097796	0	2.64699	0.334021	0.625335	0.153885	0.0077508	0.874	[]	0.0045074	Hemolytic anemia due to adenylate kinase deficiency	Autosomal recessive	ENSG00000106992	ENST00000644144
AK2	transcript	indeterminate	74	5	9.90953	0.0675676	0.133913	0.504565	1.02177	0.0324993	0.0688302	0.116135	0.00085749	0.955	[]	0.00506406	Reticular dysgenesis	Autosomal recessive	ENSG00000004455	ENST00000672715
AK2	nmd_target	unconstrained	29	1	3.5346	0.0344828	0.121883	0.282917	1.25852	0.0648786	0.236427	0.133591	0.00085749	0.955	[]	0.00506406	Reticular dysgenesis	Autosomal recessive	ENSG00000004455	ENST00000672715
AK2	start_proximal	unconstrained	14	2	1.45569	0.142857	0.103978	1.37392	3.70647	0.835252	0.953397	0.211741	0.00085749	0.955	[]	0.00506406	Reticular dysgenesis	Autosomal recessive	ENSG00000004455	ENST00000672715
AK2	distal_nmd	unconstrained	31	2	4.91924	0.0645161	0.158685	0.406567	1.19396	0.0751786	0.260067	0.512791	0.00085749	0.955	[]	0.00506406	Reticular dysgenesis	Autosomal recessive	ENSG00000004455	ENST00000672715
AK3	transcript	unconstrained	76	20	15.5459	0.263158	0.204551	1.28651	1.75501	0.937378	0.969189	0.961844	3.3012e-10	1.603	[]	0.00100487			ENSG00000147853	ENST00000381809
AK3	nmd_target	unconstrained	36	11	7.69346	0.305556	0.213707	1.42979	2.1276	0.95836	0.996593	0.129145	3.3012e-10	1.603	[]	0.00100487			ENSG00000147853	ENST00000381809
AK3	start_proximal	unconstrained	7	5	1.76665	0.714286	0.252379	2.83021	3.75081	0.999454	1	0.997534	3.3012e-10	1.603	[]	0.00100487			ENSG00000147853	ENST00000381809
AK3	distal_nmd	unconstrained	33	4	6.08578	0.121212	0.184418	0.65727	1.38952	0.228963	0.512071	0.992169	3.3012e-10	1.603	[]	0.00100487			ENSG00000147853	ENST00000381809
AK4	transcript	unconstrained	81	8	13.3305	0.0987654	0.164574	0.600126	1.03998	0.0508589	0.100949	0.00729958	0.010124	0.942	[]	0.028846			ENSG00000162433	ENST00000327299
AK4	nmd_target	unconstrained	38	3	5.55654	0.0789474	0.146225	0.539904	1.31023	0.159797	0.416203	0.0511406	0.010124	0.942	[]	0.028846			ENSG00000162433	ENST00000327299
AK4	start_proximal	indeterminate	11	0	2.07423	0	0.188567	0	1.2643	0.0839616	0.278822	0.120909	0.010124	0.942	[]	0.028846			ENSG00000162433	ENST00000327299
AK4	distal_nmd	unconstrained	32	5	5.69975	0.15625	0.178117	0.877231	1.68901	0.478734	0.749582	0.132628	0.010124	0.942	[]	0.028846			ENSG00000162433	ENST00000327299
AK4P3	transcript	indeterminate	57	0	9.81755	0	0.172238	0	0.29726	6.77728e-08	4.24628e-07	3.87914e-23			["no_exp_lof"]				ENSG00000233381	ENST00000418260
AK4P3	start_proximal	indeterminate	11	0	2.03333	0	0.184849	0	1.28973	0.090063	0.292231	7.09975e-11			["no_exp_lof"]				ENSG00000233381	ENST00000418260
AK4P3	distal_nmd	indeterminate	46	0	7.78422	0	0.169222	0	0.372583	7.52505e-07	1.25433e-05	1.02909e-13			["no_exp_lof"]				ENSG00000233381	ENST00000418260
AK5	transcript	constrained	233	10	33.3582	0.0429185	0.143168	0.299777	0.500892	1.61137e-08	1.09616e-07	0.941466	0.97955	0.501	[]	0.0332935			ENSG00000154027	ENST00000354567
AK5	nmd_target	constrained	196	8	27.9601	0.0408163	0.142653	0.286122	0.507799	7.4431e-08	1.48641e-06	0.939491	0.97955	0.501	[]	0.0332935			ENSG00000154027	ENST00000354567
AK5	start_proximal	unconstrained	24	2	3.10628	0.0833333	0.129429	0.643856	1.85277	0.37191	0.661533	0.859512	0.97955	0.501	[]	0.0332935			ENSG00000154027	ENST00000354567
AK5	distal_nmd	indeterminate	13	0	2.29179	0	0.176292	0	1.16748	0.0670301	0.24122	0.349181	0.97955	0.501	[]	0.0332935			ENSG00000154027	ENST00000354567
AK6	transcript	unconstrained	87	13	12.9712	0.149425	0.149095	1.00222	1.52276	0.581206	0.698496	0.837889	8.9933e-09	1.378	[]	0.00218793			ENSG00000085231	ENST00000380822
AK6	nmd_target	unconstrained	20	1	2.67535	0.05	0.133768	0.373782	1.61553	0.216627	0.496002	0.613748	8.9933e-09	1.378	[]	0.00218793			ENSG00000085231	ENST00000380822
AK6	start_proximal	unconstrained	27	5	4.14136	0.185185	0.153384	1.20733	2.2859	0.811003	0.942561	0.987784	8.9933e-09	1.378	[]	0.00218793			ENSG00000085231	ENST00000380822
AK6	distal_nmd	unconstrained	40	7	6.15452	0.175	0.153863	1.13738	1.97387	0.741073	0.910246	0.300283	8.9933e-09	1.378	[]	0.00218793			ENSG00000085231	ENST00000380822
AK7	transcript	unconstrained	308	46	48.3216	0.149351	0.156888	0.951955	1.19126	0.37803	0.507762	0.430272	1.1243e-15	0.945	[]	0.00083554			ENSG00000140057	ENST00000267584
AK7	nmd_target	unconstrained	281	41	43.5016	0.145907	0.15481	0.942494	1.19576	0.358749	0.648507	0.413558	1.1243e-15	0.945	[]	0.00083554			ENSG00000140057	ENST00000267584
AK7	start_proximal	unconstrained	16	3	2.28921	0.1875	0.143076	1.31049	2.91155	0.821277	0.94757	0.911229	1.1243e-15	0.945	[]	0.00083554			ENSG00000140057	ENST00000267584
AK7	distal_nmd	unconstrained	11	2	2.53076	0.181818	0.230069	0.790277	2.04324	0.528522	0.785179	0.0862833	1.1243e-15	0.945	[]	0.00083554			ENSG00000140057	ENST00000267584
AK8	transcript	unconstrained	155	20	26.7982	0.129032	0.172892	0.746319	1.05241	0.0743273	0.13866	0.247647	1.0986e-13	1.121	[]	0.00153439			ENSG00000165695	ENST00000298545
AK8	nmd_target	unconstrained	102	12	17.4751	0.117647	0.171325	0.686691	1.07186	0.0781286	0.266568	0.142341	1.0986e-13	1.121	[]	0.00153439			ENSG00000165695	ENST00000298545
AK8	start_proximal	unconstrained	15	2	3.85033	0.133333	0.256689	0.519436	1.41589	0.204961	0.48135	0.578002	1.0986e-13	1.121	[]	0.00153439			ENSG00000165695	ENST00000298545
AK8	distal_nmd	unconstrained	38	6	5.47275	0.157895	0.14402	1.09634	2	0.703824	0.891129	0.69968	1.0986e-13	1.121	[]	0.00153439			ENSG00000165695	ENST00000298545
AK9	transcript	indeterminate	942	97	126.301	0.102972	0.134077	0.768008	0.900418	0.00108839	0.00339766	0.198856	2.3845e-37	0.849	[]	0.0016154			ENSG00000155085	ENST00000424296
AK9	nmd_target	indeterminate	882	94	120.456	0.106576	0.136572	0.780367	0.916895	0.0023189	0.0176123	0.131474	2.3845e-37	0.849	[]	0.0016154			ENSG00000155085	ENST00000424296
AK9	start_proximal	unconstrained	20	1	1.83679	0.05	0.0918394	0.544429	2.35309	0.434913	0.715772	0.955346	2.3845e-37	0.849	[]	0.0016154			ENSG00000155085	ENST00000424296
AK9	distal_nmd	unconstrained	40	2	4.00783	0.05	0.100196	0.499023	1.4886	0.212123	0.490125	0.499077	2.3845e-37	0.849	[]	0.0016154			ENSG00000155085	ENST00000424296
AKAIN1	transcript	unconstrained	30	5	5.21506	0.166667	0.173835	0.958763	1.83491	0.574716	0.693199	0.555772	0.1134	1.507	[]	0.00803873			ENSG00000231824	ENST00000434239
AKAIN1	start_proximal	unconstrained	21	3	3.98137	0.142857	0.189589	0.753509	1.73644	0.406619	0.692149	0.586734	0.1134	1.507	[]	0.00803873			ENSG00000231824	ENST00000434239
AKAIN1	distal_nmd	unconstrained	9	2	1.23368	0.222222	0.137076	1.62116	4.00977	0.89583	0.977139	0.559183	0.1134	1.507	[]	0.00803873			ENSG00000231824	ENST00000434239
AKAP1	transcript	indeterminate	317	21	53.135	0.0662461	0.167618	0.39522	0.560781	1.87342e-09	1.44167e-08	0.00644482	0.66314	0.526	[]	0.043846			ENSG00000121057	ENST00000337714
AKAP1	nmd_target	indeterminate	139	13	24.2603	0.0935252	0.174534	0.535856	0.828369	0.00237982	0.0179939	0.179875	0.66314	0.526	[]	0.043846			ENSG00000121057	ENST00000337714
AKAP1	start_proximal	constrained	17	0	4.86257	0	0.286033	0	0.564851	0.00206925	0.0159491	0.613164	0.66314	0.526	[]	0.043846			ENSG00000121057	ENST00000337714
AKAP1	long_exon	indeterminate	146	5	19.9417	0.0342466	0.136587	0.250731	0.517286	3.4004e-06	5.03341e-05	0.0143281	0.66314	0.526	[]	0.043846			ENSG00000121057	ENST00000337714
AKAP1	distal_nmd	unconstrained	15	3	4.07047	0.2	0.271365	0.737015	1.62064	0.367359	0.657534	0.0354814	0.66314	0.526	[]	0.043846			ENSG00000121057	ENST00000337714
AKAP10	transcript	constrained	263	12	44.2755	0.0456274	0.168348	0.27103	0.432907	1.02235e-12	1.16308e-11	0.800077	0.99999	0.382	[]	0.050906			ENSG00000108599	ENST00000225737
AKAP10	nmd_target	constrained	207	8	34.6817	0.0386473	0.167544	0.230669	0.409745	9.54817e-12	3.39134e-10	0.803248	0.99999	0.382	[]	0.050906			ENSG00000108599	ENST00000225737
AKAP10	start_proximal	unconstrained	15	2	1.99968	0.133333	0.133312	1.00016	2.72625	0.680246	0.87774	0.0558467	0.99999	0.382	[]	0.050906			ENSG00000108599	ENST00000225737
AKAP10	long_exon	indeterminate	28	1	5.29986	0.0357143	0.189281	0.188684	0.837419	0.00688095	0.0437634	0.97451	0.99999	0.382	[]	0.050906			ENSG00000108599	ENST00000225737
AKAP10	distal_nmd	unconstrained	13	1	2.29426	0.0769231	0.176481	0.435871	1.79248	0.26678	0.555363	0.783129	0.99999	0.382	[]	0.050906			ENSG00000108599	ENST00000225737
AKAP11	transcript	constrained	837	34	112.269	0.0406213	0.134132	0.302845	0.400463	7.98419e-23	2.23869e-21	0.831756	1	0.32	[]	0.0638591			ENSG00000023516	ENST00000025301
AKAP11	nmd_target	constrained	155	6	23.3022	0.0387097	0.150337	0.257486	0.498668	1.57165e-06	2.46266e-05	0.723061	1	0.32	[]	0.0638591			ENSG00000023516	ENST00000025301
AKAP11	start_proximal	unconstrained	23	1	3.19972	0.0434783	0.139118	0.312527	1.36721	0.123149	0.35532	0.441879	1	0.32	[]	0.0638591			ENSG00000023516	ENST00000025301
AKAP11	long_exon	constrained	621	25	79.9905	0.0402576	0.128809	0.312537	0.433003	3.38559e-16	1.95266e-14	0.901585	1	0.32	[]	0.0638591			ENSG00000023516	ENST00000025301
AKAP11	distal_nmd	indeterminate	38	2	5.77615	0.0526316	0.152004	0.346251	1.02996	0.0473676	0.190988	0.0322871	1	0.32	[]	0.0638591			ENSG00000023516	ENST00000025301
AKAP12	transcript	indeterminate	785	46	107.139	0.0585987	0.136482	0.429351	0.54445	1.20578e-13	1.51503e-12	0.0117022	0.97285	0.496	[]	0.0345862			ENSG00000131016	ENST00000402676
AKAP12	nmd_target	indeterminate	85	5	11.9689	0.0588235	0.14081	0.417751	0.850122	0.0103281	0.0609318	0.0330914	0.97285	0.496	[]	0.0345862			ENSG00000131016	ENST00000402676
AKAP12	start_proximal	unconstrained	10	2	2.48556	0.2	0.248556	0.804648	2.03939	0.527554	0.784464	0.18844	0.97285	0.496	[]	0.0345862			ENSG00000131016	ENST00000402676
AKAP12	long_exon	indeterminate	683	36	91.8158	0.0527086	0.13443	0.392089	0.513378	1.82038e-13	7.88456e-12	0.0487082	0.97285	0.496	[]	0.0345862			ENSG00000131016	ENST00000402676
AKAP12	distal_nmd	unconstrained	7	3	0.868261	0.428571	0.124037	3.45518	6.24553	0.995486	1	0.875207	0.97285	0.496	[]	0.0345862			ENSG00000131016	ENST00000402676
AKAP13	transcript	constrained	1070	56	170.798	0.0523364	0.159624	0.327873	0.406915	4.98754e-34	2.93938e-32	0.970923	1	0.362	[]	0.0868557			ENSG00000170776	ENST00000394518
AKAP13	nmd_target	constrained	708	33	118.224	0.0466102	0.166983	0.279131	0.370283	5.24359e-29	8.58361e-27	0.895191	1	0.362	[]	0.0868557			ENSG00000170776	ENST00000394518
AKAP13	start_proximal	unconstrained	18	2	2.16164	0.111111	0.120091	0.925224	2.58356	0.632909	0.849696	0.886138	1	0.362	[]	0.0868557			ENSG00000170776	ENST00000394518
AKAP13	long_exon	constrained	326	17	48.2228	0.0521472	0.147923	0.35253	0.521862	1.67566e-09	4.37646e-08	0.793809	1	0.362	[]	0.0868557			ENSG00000170776	ENST00000394518
AKAP13	distal_nmd	unconstrained	18	4	2.18929	0.222222	0.121627	1.82708	3.60843	0.951388	0.995454	0.997743	1	0.362	[]	0.0868557			ENSG00000170776	ENST00000394518
AKAP3	transcript	indeterminate	328	25	44.4675	0.0762195	0.135572	0.562208	0.773238	0.000223298	0.000794734	0.00641549	0.020776	0.62	[]	0.00788065	Spermatogenic failure 82	Autosomal recessive	ENSG00000111254	ENST00000228850
AKAP3	nmd_target	indeterminate	46	1	6.5698	0.0217391	0.142822	0.152212	0.693342	0.00526365	0.0351312	0.136075	0.020776	0.62	[]	0.00788065	Spermatogenic failure 82	Autosomal recessive	ENSG00000111254	ENST00000228850
AKAP3	start_proximal	unconstrained	26	3	4.42564	0.115385	0.170217	0.677868	1.59739	0.318914	0.610539	0.0474884	0.020776	0.62	[]	0.00788065	Spermatogenic failure 82	Autosomal recessive	ENSG00000111254	ENST00000228850
AKAP3	long_exon	indeterminate	230	21	29.1079	0.0913043	0.126556	0.721453	1.01786	0.0464398	0.188444	0.0646977	0.020776	0.62	[]	0.00788065	Spermatogenic failure 82	Autosomal recessive	ENSG00000111254	ENST00000228850
AKAP3	distal_nmd	indeterminate	26	0	4.36414	0	0.167852	0	0.648372	0.00605927	0.0394341	0.15407	0.020776	0.62	[]	0.00788065	Spermatogenic failure 82	Autosomal recessive	ENSG00000111254	ENST00000228850
AKAP5	transcript	indeterminate	191	9	24.8934	0.0471204	0.130332	0.361542	0.619835	5.73116e-05	0.000229517	0.163476	0.66125	0.699	[]	0.0513363			ENSG00000179841	ENST00000394718
AKAP5	start_proximal	indeterminate	26	0	2.21054	0	0.0850208	0	1.28004	0.091741	0.295831	0.708068	0.66125	0.699	[]	0.0513363			ENSG00000179841	ENST00000394718
AKAP5	distal_nmd	indeterminate	165	9	22.6829	0.0545455	0.137472	0.396775	0.67833	0.000292209	0.00283237	0.118424	0.66125	0.699	[]	0.0513363			ENSG00000179841	ENST00000394718
AKAP6	transcript	constrained	966	49	148.205	0.0507246	0.153421	0.330623	0.416612	3.26678e-29	1.45723e-27	0.20243	1	0.368	[]	0.072808			ENSG00000151320	ENST00000280979
AKAP6	nmd_target	constrained	355	19	61.2096	0.0535211	0.172421	0.310409	0.449751	1.19372e-14	5.86396e-13	0.562905	1	0.368	[]	0.072808			ENSG00000151320	ENST00000280979
AKAP6	start_proximal	unconstrained	15	2	2.05967	0.133333	0.137312	0.971028	2.64684	0.663374	0.867851	0.274922	1	0.368	[]	0.072808			ENSG00000151320	ENST00000280979
AKAP6	long_exon	constrained	596	28	84.9356	0.0469799	0.142509	0.329662	0.448016	9.04798e-17	5.42655e-15	0.159243	1	0.368	[]	0.072808			ENSG00000151320	ENST00000280979
AKAP7	transcript	unconstrained	155	25	20.4574	0.16129	0.131983	1.22205	1.65117	0.898512	0.943655	0.620001	6.7735e-09	1.331	[]	0.0017698			ENSG00000118507	ENST00000431975
[truncated: 71,376 more rows]
