# Supplementary material for: Regional nonsense constraint offers biological and clinical insights into genetic disease
Source: Nat Commun. 2026 Feb 25;17:3152. doi: 10.1038/s41467-026-69983-z (PMC13043745; doi:10.1038/s41467-026-69983-z)
Supplement: Supplementary file 8 — Source Data [file 41467_2026_69983_MOESM8_ESM.zip]

Archive with 20 entries (20 files):
- source_data/figure_1d_1e.tsv
- source_data/figure_1d_p_values.tsv
- source_data/figure_1e_p_values.tsv
- source_data/figure_3a.tsv
- source_data/figure_3a_p_values.tsv
- source_data/figure_6a_p_values.tsv
- source_data/figure_6b_p_values.tsv
- source_data/figure_6c_p_values.tsv
- source_data/figure_6d_p_values.tsv
- source_data/figure_6e_p_values.tsv
- source_data/supplementary_figure_1_2_4.tsv
- source_data/supplementary_figure_18.tsv
- source_data/supplementary_figure_19.tsv
- source_data/supplementary_figure_5.tsv
- source_data/supplementary_figure_6.tsv
- source_data/supplementary_figure_7.tsv
- source_data/supplementary_figure_7_p_values.tsv
- source_data/supplementary_figure_8.tsv
- source_data/supplementary_figure_8_p_values.tsv
- source_data/supplementary_figure_9.tsv
