# Supplementary material for: Regional nonsense constraint offers biological and clinical insights into genetic disease
Source: Nat Commun. 2026 Feb 25;17:3152. doi: 10.1038/s41467-026-69983-z (PMC13043745; doi:10.1038/s41467-026-69983-z)
Supplement: Supplementary file 8 — Source Data [file 41467_2026_69983_MOESM8_ESM.zip › source_data/figure_1d_p_values.tsv]

region_a	region_b	X2	p
NMD target	Start proximal	1007.0833120840194	5.183398034206242e-221
NMD target	Long exon	14.291007957038643	0.00015661122412106036
NMD target	Distal	2569.3888006783172	0.0
Start proximal	Long exon	541.6884801669296	8.092976193793676e-120
Start proximal	Distal	3.714939974695152	0.05392756372896606
Long exon	Distal	995.289578664793	1.897335440059448e-218
