# Supplementary material for: Regional nonsense constraint offers biological and clinical insights into genetic disease
Source: Nat Commun. 2026 Feb 25;17:3152. doi: 10.1038/s41467-026-69983-z (PMC13043745; doi:10.1038/s41467-026-69983-z)
Supplement: Supplementary file 8 — Source Data [file 41467_2026_69983_MOESM8_ESM.zip › source_data/figure_1e_p_values.tsv]

left	right	z	p
distal_nmd	long_exon	32.43294276998344	9.424886533821851e-231
distal_nmd	nmd_target	50.869246574790914	0.0
distal_nmd	start_proximal	19.914128846187122	3.0694475756790606e-88
long_exon	nmd_target	-6.554826049789633	5.570677367873467e-11
long_exon	start_proximal	-8.805282516794387	1.3052339070127708e-18
nmd_target	start_proximal	-5.21943568739355	1.7946912076611122e-07
