# Supplementary material for: Regional nonsense constraint offers biological and clinical insights into genetic disease
Source: Nat Commun. 2026 Feb 25;17:3152. doi: 10.1038/s41467-026-69983-z (PMC13043745; doi:10.1038/s41467-026-69983-z)
Supplement: Supplementary file 8 — Source Data [file 41467_2026_69983_MOESM8_ESM.zip › source_data/figure_3a.tsv]

#csq	n_variants	n_singletons	mu	ps	pred_ps	maps	ci95	region
missense_variant	2685010	1271302	0.34204012	0.47348129057247457	0.4627486	0.010732703440974323	0.0005972297496685176	distal_nmd
missense_variant	1011663	480191	0.33312657	0.47465509759672936	0.46708846	0.0075666366744881475	0.0009730820781877705	long_exon
missense_variant	7283862	3542980	0.345017	0.4864150364188668	0.46129924	0.02511579582972495	0.00036298181074325255	nmd_target
missense_variant	1127168	544012	0.33566985	0.48263612877583467	0.46585017	0.0167859543488022	0.000922507082664214	start_proximal
missense_variant	12107703	5838485	0.34249315	0.48221243946931963	0.46252805	0.019684389523488333	0.00028146228093261204	transcript
stop_gained	99995	53552	0.32725155	0.5355467773388669	0.4699489	0.0655978895138547	0.00309126775965518	distal_nmd
stop_gained	25795	15539	0.32321486	0.602403566582671	0.4719143	0.1304892752008351	0.005972460862109992	long_exon
stop_gained	253524	143945	0.35693026	0.5677766207538537	0.45549887	0.11227774656638423	0.001928365763044855	nmd_target
stop_gained	40304	22404	0.3221898	0.5558753473600635	0.47241336	0.08346198628752322	0.004850909178740926	start_proximal
stop_gained	419618	235440	0.34444785	0.5610817457783032	0.46157634	0.09950540319560053	0.001501529634648096	transcript
synonymous_variant	1186192	507851	0.38906524	0.4281355800747265	0.43985295	-0.011717372882426802	0.000890462787373353	distal_nmd
synonymous_variant	432928	187458	0.3812433	0.4330004065341119	0.44366133	-0.010660925596320203	0.0014759911708462313	long_exon
synonymous_variant	3302756	1432835	0.38586998	0.4338301103684317	0.4414087	-0.00757858342200407	0.0005345041189626548	nmd_target
synonymous_variant	531921	231093	0.3873336	0.4344498525156931	0.44069606	-0.006246208141808096	0.001332103257152993	start_proximal
synonymous_variant	5453797	2359237	0.38634044	0.4325861413616972	0.44117963	-0.008593491778866758	0.0004158080159740354	transcript
