# Supplementary material for: Regional nonsense constraint offers biological and clinical insights into genetic disease
Source: Nat Commun. 2026 Feb 25;17:3152. doi: 10.1038/s41467-026-69983-z (PMC13043745; doi:10.1038/s41467-026-69983-z)
Supplement: Supplementary file 8 — Source Data [file 41467_2026_69983_MOESM8_ESM.zip › source_data/figure_3a_p_values.tsv]

left	right	z	p
Nonsense (Distal)	Nonsense (Long exon)	-18.599512059129992	3.242455719024616e-77
Nonsense (Distal)	Nonsense (Start proximal)	-6.057176347938863	1.3853169386716176e-09
Nonsense (Distal)	Nonsense (NMD target)	-25.082095799477198	7.799301465455434e-139
Nonsense (Distal)	Nonsense (Full CDS)	-19.31603832082464	3.937338368597187e-83
Nonsense (Distal)	Missense (Full CDS)	29.005634690351087	5.58650438591725e-185
Nonsense (Distal)	Synonymous (Full CDS)	46.90869078645087	0.0
Nonsense (Long exon)	Nonsense (Start proximal)	11.839568293096495	2.4370415423154534e-32
Nonsense (Long exon)	Nonsense (NMD target)	5.60738596866125	2.054052555315452e-08
Nonsense (Long exon)	Nonsense (Full CDS)	9.695095996502513	3.1634005723323873e-22
Nonsense (Long exon)	Missense (Full CDS)	35.662593204859235	1.5033566687322295e-278
Nonsense (Long exon)	Synonymous (Full CDS)	44.97306530475699	0.0
Nonsense (Start proximal)	Nonsense (NMD target)	-10.80031132277317	3.430384581000664e-27
Nonsense (Start proximal)	Nonsense (Full CDS)	-6.1720602415550765	6.740580622451935e-10
Nonsense (Start proximal)	Missense (Full CDS)	25.6431039947024	5.047364318578264e-145
Nonsense (Start proximal)	Synonymous (Full CDS)	37.15852586201123	3.1930240164292297e-302
Nonsense (NMD target)	Nonsense (Full CDS)	10.197392870099751	2.036662500727174e-24
Nonsense (NMD target)	Missense (Full CDS)	92.53950702297533	0.0
Nonsense (NMD target)	Synonymous (Full CDS)	119.91279317633281	0.0
Nonsense (Full CDS)	Missense (Full CDS)	101.9374896555018	0.0
Nonsense (Full CDS)	Synonymous (Full CDS)	135.92504784591856	0.0
Missense (Full CDS)	Synonymous (Full CDS)	110.17422851215146	0.0
