# Supplementary material for: Regional nonsense constraint offers biological and clinical insights into genetic disease
Source: Nat Commun. 2026 Feb 25;17:3152. doi: 10.1038/s41467-026-69983-z (PMC13043745; doi:10.1038/s41467-026-69983-z)
Supplement: Supplementary file 8 — Source Data [file 41467_2026_69983_MOESM8_ESM.zip › source_data/figure_6a_p_values.tsv]

csq	region	constraint	label	odds_ratio	err_lo	err_hi	p	bfr_sig
synonymous	transcript	Constrained	Synonymous (Full CDS)	0.8173393003379509	0.16624247433608452	0.2086886346761515	0.08212368757605731	False
synonymous	transcript	Unconstrained	Synonymous (Full CDS)	0.7959596475039087	0.11794281130285511	0.13845927342488995	0.005288390379744868	False
missense	transcript	Constrained	Missense (Full CDS)	1.5080649614646857	0.15980516812153422	0.17874639286504634	6.548973279507705e-13	True
missense	transcript	Unconstrained	Missense (Full CDS)	0.750008403078888	0.0796970953257633	0.08917273288386196	5.19912228499752e-07	True
ptv	transcript	Constrained	Nonsense & FS (Full CDS)	4.9526810628032605	0.7592564682620342	0.8967265411347345	3.3106910615347175e-79	True
ptv	transcript	Unconstrained	Nonsense & FS (Full CDS)	0.8784153005464481	0.20639968366740669	0.2697923018566275	0.34280426315935564	False
ptv	nmd_target	Constrained	Nonsense & FS (NMD target)	3.89058495821727	0.7127082635031083	0.872548659359413	1.5054554020067154e-39	True
ptv	nmd_target	Unconstrained	Nonsense & FS (NMD target)	0.6513177072133419	0.2377066778784997	0.3743192454855627	0.06421289535039702	False
ptv	start_proximal	Constrained	Nonsense & FS (Start proximal)	0.997187758478081	0.893518492148076	8.594694781648808	0.9980545214281646	False
ptv	start_proximal	Unconstrained	Nonsense & FS (Start proximal)	0.7470134395221503	0.421205520104876	0.9657413634451301	0.4908598817140505	False
ptv	long_exon	Constrained	Nonsense & FS (Long exon)	5.8544984023871764	1.8953847991104373	2.802780720693888	8.43003053807848e-19	True
ptv	long_exon	Unconstrained	Nonsense & FS (Long exon)	1.1025123785072437	0.6397121035434479	1.5239630376034992	0.8255978263796789	False
ptv	distal_nmd	Constrained	Nonsense & FS (Distal)	5.754372477416875	1.796048619594747	2.610987154139786	4.8488116601108676e-20	True
ptv	distal_nmd	Unconstrained	Nonsense & FS (Distal)	1.1158935418389595	0.3614413833244937	0.5345999754302619	0.5829496939250629	False
