# Supplementary material for: Regional nonsense constraint offers biological and clinical insights into genetic disease
Source: Nat Commun. 2026 Feb 25;17:3152. doi: 10.1038/s41467-026-69983-z (PMC13043745; doi:10.1038/s41467-026-69983-z)
Supplement: Supplementary file 8 — Source Data [file 41467_2026_69983_MOESM8_ESM.zip › source_data/figure_6b_p_values.tsv]

csq	fc	fc_ci_lo	fc_ci_hi	p	fc_ci_null
Synonymous (Full CDS)	1.0546326977715146	0.056046351471157	0.057910646943186705	0.0564	0
Missense (Full CDS)	1.764464315609515	0.09550053123897739	0.10122812163029105	0.0	0
Nonsense & FS (Full CDS)	5.07497707557803	0.9034372740629744	0.9974602812127431	0.0	0
Nonsense & FS (NMD target)	4.384476507493279	0.7551550023807492	0.8870894008168664	0.0	0
Nonsense & FS (Start proximal)	5.934772948188964	4.043195894484412	5.525842541286703	0.011	0
Nonsense & FS (Long exon)	6.113721941205754	2.220938138608217	3.394887835170505	0.0	0
Nonsense & FS (Distal)	9.52444065851896	3.180939698399704	4.07323862974801	0.0	0
