# Supplementary material for: Regional nonsense constraint offers biological and clinical insights into genetic disease
Source: Nat Commun. 2026 Feb 25;17:3152. doi: 10.1038/s41467-026-69983-z (PMC13043745; doi:10.1038/s41467-026-69983-z)
Supplement: Supplementary file 8 — Source Data [file 41467_2026_69983_MOESM8_ESM.zip › source_data/figure_6c_p_values.tsv]

csq	fc	fc_ci_lo	fc_ci_hi	p	fc_ci_null
Synonymous (Full CDS)	1.0028506730031463	0.18777985350449367	0.25583429728068396	0.9748	0
Missense (Full CDS)	2.2036010318777244	0.41728694693587287	0.5071501115430443	0.0	0
Nonsense & FS (Full CDS)	3.763947609254761	1.758483665016096	6.366179015518826	0.0	0
Nonsense & FS (NMD target)	7.194200708692692	3.2465690227045547	9.24764168706826	0.0	0
Nonsense & FS (Start proximal)	4.514305808241203	4.514305808241203	9.647850916845965	0.2418	0
Nonsense & FS (Long exon)	3.4598348415706512	2.046174083389992	16.323736104843977	0.005	0
Nonsense & FS (Distal)	4.850809822172916	2.353008252119826	6.006763867684912	0.0	0
