# Supplementary material for: Regional nonsense constraint offers biological and clinical insights into genetic disease
Source: Nat Commun. 2026 Feb 25;17:3152. doi: 10.1038/s41467-026-69983-z (PMC13043745; doi:10.1038/s41467-026-69983-z)
Supplement: Supplementary file 8 — Source Data [file 41467_2026_69983_MOESM8_ESM.zip › source_data/figure_6d_p_values.tsv]

csq	fc	fc_ci_lo	fc_ci_hi	p	fc_ci_null
Synonymous (Full CDS)	0.8710586079925912	0.14182695818465307	0.16176444098018805	0.118	0
Missense (Full CDS)	1.27353900772731	0.13038906365772163	0.14215377708401222	0.0	0
Nonsense & FS (Full CDS)	1.540593596981194	0.3207114918424898	0.37826323803179407	0.0004	0
Nonsense & FS (NMD target)	1.4256083198897471	0.36757949837220805	0.4519303412679576	0.0198	0
Nonsense & FS (Start proximal)	8.794833297395165	8.794833297395165	20.791951850917155	0.6414	0
Nonsense & FS (Long exon)	1.1129797581897194	0.5434914348133448	1.0033428179587631	0.734	0
Nonsense & FS (Distal)	0.9929002222769878	0.9929002222769878	0.7526550337722213	0.9318	0
