# Supplementary material for: Regional nonsense constraint offers biological and clinical insights into genetic disease
Source: Nat Commun. 2026 Feb 25;17:3152. doi: 10.1038/s41467-026-69983-z (PMC13043745; doi:10.1038/s41467-026-69983-z)
Supplement: Supplementary file 8 — Source Data [file 41467_2026_69983_MOESM8_ESM.zip › source_data/figure_6e_p_values.tsv]

csq	fc	fc_ci_lo	fc_ci_hi	p	fc_ci_null
Synonymous (Full CDS)	1.092705538062352	0.06702534459834997	0.07177506493852603	0.005	0
Missense (Full CDS)	1.3504597129314446	0.059204259181457	0.06295112379342616	0.0	0
Nonsense & FS (Full CDS)	2.374574768943254	0.276585999986374	0.3115435768047199	0.0	0
Nonsense & FS (NMD target)	2.144566216637674	0.3132507003717855	0.3895364608439258	0.0	0
Nonsense & FS (Start proximal)	5.5705112406521895	4.802745866905954	7.092349197932458	0.0584	0
Nonsense & FS (Long exon)	1.893151969864878	0.5994909064461289	0.8191940893822165	0.0012	0
Nonsense & FS (Distal)	2.842644948876429	0.7811224904232748	0.9824521853291932	0.0	0
