# Supplementary material for: Regional nonsense constraint offers biological and clinical insights into genetic disease
Source: Nat Commun. 2026 Feb 25;17:3152. doi: 10.1038/s41467-026-69983-z (PMC13043745; doi:10.1038/s41467-026-69983-z)
Supplement: Supplementary file 8 — Source Data [file 41467_2026_69983_MOESM8_ESM.zip › source_data/supplementary_figure_1_2_4.tsv]

enst	region	csq	n_pos	n_obs	n_exp	prop_obs	prop_exp	oe	oe_ci_hi	p	fdr_p	pli	loeuf	gnomad_flags
ENST00000641515	distal_nmd	missense_variant	416	36	87.05834	0.0865384615384615	0.2092748605287992	0.4135158007980257	0.5384152904365792	4.7656123939865297e-14	6.745796111325858e-13	0.34929	1.828	[]
ENST00000641515	distal_nmd	synonymous_variant	117	12	32.698948	0.1025641025641025	0.2794781872349927	0.3669842844581783	0.5756291455628141	4.4887834320757095e-08	4.604832897319648e-06	0.34929	1.828	[]
ENST00000641515	distal_nmd	stop_gained	19	1	1.8797827	0.0526315789473684	0.0989359303524619	0.5319763887585327	2.288089357081016	0.4157827768041842	0.7000823478623651	0.34929	1.828	[]
ENST00000616016	distal_nmd	missense_variant	600	219	162.00365	0.365	0.2700060780843099	1.351821420427536	1.4762875646345668	0.9999999982170256	1.0	3.9285e-33	1.766	["outlier_mis","outlier_syn"]
ENST00000616016	nmd_target	missense_variant	3376	1091	883.21356	0.3231635071090047	0.2616153915911489	1.2352618289907151	1.2868561955977016	1.0	1.0	3.9285e-33	1.766	["outlier_mis","outlier_syn"]
ENST00000616016	long_exon	missense_variant	205	67	53.406204	0.3268292682926829	0.2605180693835747	1.2545358909883315	1.4770597047057112	0.992219751974766	1.0	3.9285e-33	1.766	["outlier_mis","outlier_syn"]
ENST00000616016	distal_nmd	synonymous_variant	253	114	81.31844	0.4505928853754941	0.321416771930197	1.4018959952511458	1.568845905829315	0.9999997995418431	1.0	3.9285e-33	1.766	["outlier_mis","outlier_syn"]
ENST00000616016	nmd_target	synonymous_variant	1243	514	427.88626	0.413515687851971	0.3442367345022752	1.2012538070635164	1.2695559865968151	0.9999999976546994	1.0	3.9285e-33	1.766	["outlier_mis","outlier_syn"]
ENST00000616016	long_exon	synonymous_variant	88	48	33.805145	0.5454545454545454	0.3841493779962713	1.4199021961187188	1.6561793067976855	0.9998083534816888	1.0	3.9285e-33	1.766	["outlier_mis","outlier_syn"]
ENST00000616016	distal_nmd	stop_gained	26	7	7.0165606	0.2692307692307692	0.2698677136347844	0.9976397902682158	1.6555019880177022	0.6236868404946561	0.8447517395456797	3.9285e-33	1.766	["outlier_mis","outlier_syn"]
ENST00000616016	nmd_target	stop_gained	133	39	32.88442	0.2932330827067669	0.2472512668236754	1.1859720133037093	1.4762066571642434	0.938272689818522	0.992331460279895	3.9285e-33	1.766	["outlier_mis","outlier_syn"]
ENST00000616016	long_exon	stop_gained	7	2	1.8224176	0.2857142857142857	0.2603453738348825	1.097443298130171	2.530248777389401	0.7556568423500896	0.9180765777174752	3.9285e-33	1.766	["outlier_mis","outlier_syn"]
ENST00000327044	distal_nmd	missense_variant	343	110	86.916695	0.3206997084548105	0.2534014421023711	1.2655796501949337	1.4390671009466538	0.9994716620575244	1.0	8.1464e-38	1.345	[]
ENST00000327044	nmd_target	missense_variant	4245	873	1002.5881	0.2056537102473498	0.2361809360966946	0.8707464440023783	0.9150779550182774	3.4378891192905846e-08	2.9070278919649913e-07	8.1464e-38	1.345	[]
ENST00000327044	start_proximal	missense_variant	314	98	86.06622	0.3121019108280254	0.2740962520526473	1.1386580753686415	1.3057893009433947	0.958151529378	1.0	8.1464e-38	1.345	[]
ENST00000327044	distal_nmd	synonymous_variant	97	46	40.266613	0.4742268041237113	0.4151197217174412	1.1423856283236344	1.3549710647464293	0.9409127769938346	1.0	8.1464e-38	1.345	[]
ENST00000327044	nmd_target	synonymous_variant	1362	470	473.27902	0.3450807635829662	0.3474882688816423	0.9930716933080233	1.055776849123505	0.4279290724447991	1.0	8.1464e-38	1.345	[]
ENST00000327044	start_proximal	synonymous_variant	115	43	41.249725	0.3739130434782609	0.3586932638417119	1.0424311833278956	1.266567495263183	0.6872525884950549	1.0	8.1464e-38	1.345	[]
ENST00000327044	distal_nmd	stop_gained	22	9	4.3071175	0.4090909090909091	0.1957780664617365	2.089564558912748	3.0894380867682028	0.9975354121823036	1.0	8.1464e-38	1.345	[]
ENST00000327044	nmd_target	stop_gained	222	47	49.114365	0.2117117117117117	0.2212358766847902	0.9569501786247432	1.183525245742556	0.3862832346064004	0.6740078942957185	8.1464e-38	1.345	[]
ENST00000327044	start_proximal	stop_gained	12	3	2.5703526	0.25	0.2141960461934407	1.1671550639838826	2.4618876628755064	0.7580949045256942	0.9194175576102805	8.1464e-38	1.345	[]
ENST00000338591	distal_nmd	missense_variant	608	136	158.5236	0.2236842105263158	0.260729614057039	0.8579163948648393	0.971409160682646	0.0087218265937319	0.02836457497863837	1.0812e-22	1.282	["outlier_syn"]
ENST00000338591	nmd_target	missense_variant	3235	892	812.7641	0.2757341576506955	0.2512408343496425	1.0974894203183805	1.1501291186479683	0.999894195964454	1.0	1.0812e-22	1.282	["outlier_syn"]
ENST00000338591	start_proximal	missense_variant	251	94	77.73212	0.3745019920318725	0.3096897079650149	1.2092813626023995	1.3809457062469432	0.9942864979796816	1.0	1.0812e-22	1.282	["outlier_syn"]
ENST00000338591	distal_nmd	synonymous_variant	200	87	71.84566	0.435	0.359228286743164	1.2109291390825525	1.3796193220331503	0.9969687202682728	1.0	1.0812e-22	1.282	["outlier_syn"]
ENST00000338591	nmd_target	synonymous_variant	1129	514	392.84488	0.4552701505757307	0.3479582631978659	1.3084044804443746	1.3799275960709343	1.0	1.0	1.0812e-22	1.282	["outlier_syn"]
ENST00000338591	start_proximal	synonymous_variant	98	38	36.946426	0.3877551020408163	0.3770043509347098	1.0285162520789273	1.2614513631333333	0.6434432258047644	1.0	1.0812e-22	1.282	["outlier_syn"]
ENST00000338591	distal_nmd	stop_gained	20	2	5.2762976	0.1	0.2638148784637451	0.3790536780272707	1.0712759133662857	0.0528118785284877	0.2059378353016212	1.0812e-22	1.282	["outlier_syn"]
ENST00000338591	nmd_target	stop_gained	136	30	34.82345	0.2205882352941176	0.2560547660378849	0.8614884960254177	1.1211909072555968	0.1602136823794246	0.4168100970497888	1.0812e-22	1.282	["outlier_syn"]
ENST00000338591	start_proximal	stop_gained	8	5	2.672788	0.625	0.3340984880924225	1.8707058615216023	2.6605546719710724	0.9905862544545716	1.0	1.0812e-22	1.282	["outlier_syn"]
ENST00000379410	distal_nmd	missense_variant	386	101	93.80601	0.2616580310880829	0.2430207445213831	1.076690105626188	1.2387611161887109	0.8502453069534104	0.9765575148617822	5.4184e-26	1.34	["outlier_mis"]
ENST00000379410	nmd_target	missense_variant	3188	834	787.6965	0.2616060225846926	0.2470817039422737	1.058783464783828	1.111881539975425	0.9855851070435908	1.0	5.4184e-26	1.34	["outlier_mis"]
ENST00000379410	start_proximal	missense_variant	314	94	81.777855	0.2993630573248407	0.2604390284058395	1.149455437448286	1.3237985739947429	0.968836215052501	1.0	5.4184e-26	1.34	["outlier_mis"]
ENST00000379410	distal_nmd	synonymous_variant	134	40	41.236015	0.2985074626865671	0.3077314576106285	0.9700258303272576	1.2030471981398594	0.4409875590843564	1.0	5.4184e-26	1.34	["outlier_mis"]
ENST00000379410	nmd_target	synonymous_variant	1172	394	386.51447	0.3361774744027304	0.3297904994300608	1.0193667646087667	1.0903569566094231	0.7175559257025554	1.0	5.4184e-26	1.34	["outlier_mis"]
ENST00000379410	start_proximal	synonymous_variant	115	44	41.874386	0.3826086956521739	0.3641250942064368	1.05076167981781	1.2719849825411276	0.7280419883519729	1.0	5.4184e-26	1.34	["outlier_mis"]
ENST00000379410	distal_nmd	stop_gained	20	6	5.827801	0.3	0.291390061378479	1.0295478115512586	1.7427444306524336	0.6477640769745819	0.8587020419715209	5.4184e-26	1.34	["outlier_mis"]
ENST00000379410	nmd_target	stop_gained	149	30	35.317204	0.2013422818791946	0.2370282115552249	0.849444378616864	1.1097072449148393	0.1423931875296571	0.38869869235068544	5.4184e-26	1.34	["outlier_mis"]
ENST00000379410	start_proximal	stop_gained	12	1	2.9215078	0.0833333333333333	0.2434589862823486	0.3422890015515324	1.3911200141174624	0.1010006691703998	0.31390649992037695	5.4184e-26	1.34	["outlier_mis"]
ENST00000433179	distal_nmd	missense_variant	312	111	76.53568	0.3557692307692308	0.2453066752507136	1.4503039120546548	1.642211766236309	0.999999499727736	1.0	2.7339e-18	1.484	[]
ENST00000433179	nmd_target	missense_variant	1028	292	258.123	0.2840466926070039	0.2510923986768908	1.1312436939698804	1.2270746961593275	0.997471832782162	1.0	2.7339e-18	1.484	[]
ENST00000433179	long_exon	missense_variant	3367	734	826.97797	0.217998217998218	0.2456127016063539	0.8875689920450694	0.9365561572365734	1.1822999726180537e-05	7.119131198170747e-05	2.7339e-18	1.484	[]
ENST00000433179	start_proximal	missense_variant	331	61	68.15353	0.1842900302114803	0.2059018921636022	0.8950380604810088	1.0826683022138457	0.1585615132958066	0.3048215919873015	2.7339e-18	1.484	[]
ENST00000433179	distal_nmd	synonymous_variant	111	50	32.20408	0.4504504504504504	0.2901268349037514	1.5525983682270752	1.836837830834457	0.9999832911114234	1.0	2.7339e-18	1.484	[]
ENST00000433179	nmd_target	synonymous_variant	361	128	120.190216	0.3545706371191136	0.3329368866051333	1.0649785331225197	1.195887999940594	0.8649167273431432	1.0	2.7339e-18	1.484	[]
ENST00000433179	long_exon	synonymous_variant	1313	378	360.2279	0.2878903274942879	0.2743548402691831	1.0493356968363463	1.126876802108325	0.9039443880111158	1.0	2.7339e-18	1.484	[]
ENST00000433179	start_proximal	synonymous_variant	93	30	31.391932	0.3225806451612903	0.3375476509012202	0.9556595766554165	1.218203455236451	0.4160825641880389	1.0	2.7339e-18	1.484	[]
ENST00000433179	distal_nmd	stop_gained	12	6	3.3386626	0.5	0.2782218853632609	1.7971267765193026	2.712583870749417	0.986581089185021	1.0	2.7339e-18	1.484	[]
ENST00000433179	nmd_target	stop_gained	39	11	8.099678	0.282051282051282	0.2076840522961738	1.3580786725456158	2.038617120474069	0.9210859234688784	0.9874581871197196	2.7339e-18	1.484	[]
ENST00000433179	long_exon	stop_gained	117	21	23.828766	0.1794871794871795	0.2036646655482104	0.881287772741768	1.2180696075475743	0.2724802233494452	0.5617342839662751	2.7339e-18	1.484	[]
ENST00000433179	start_proximal	stop_gained	17	2	4.237745	0.1176470588235294	0.2492791063645306	0.4719491358071923	1.3085455409426614	0.1471878782272086	0.39602278413023084	2.7339e-18	1.484	[]
ENST00000304952	distal_nmd	missense_variant	858	251	226.896	0.2925407925407925	0.2644475478948135	1.106233712014427	1.2069496180099784	0.9818406593187567	1.0	1.4549e-08	1.946	[]
ENST00000304952	nmd_target	missense_variant	204	55	41.171803	0.2696078431372549	0.201822561376235	1.3358657292762	1.6127245582159946	0.9957696659235936	1.0	1.4549e-08	1.946	[]
ENST00000304952	start_proximal	missense_variant	315	85	86.118004	0.2698412698412698	0.2733904883975074	0.9870177686976548	1.148845108645998	0.4683679848702881	0.670013782430979	1.4549e-08	1.946	[]
ENST00000304952	distal_nmd	synonymous_variant	380	135	126.45513	0.3552631578947368	0.3327766619230571	1.0675723346755577	1.195114608171359	0.863465655948376	1.0	1.4549e-08	1.946	[]
ENST00000304952	nmd_target	synonymous_variant	62	30	19.68795	0.4838709677419355	0.3175475828109249	1.5237746842810749	1.874067659891799	0.999215349497306	1.0	1.4549e-08	1.946	[]
ENST00000304952	start_proximal	synonymous_variant	116	32	36.507645	0.2758620689655172	0.3147210745975889	0.8765287463454493	1.1193808469027884	0.1888006794943546	0.8408552947357825	1.4549e-08	1.946	[]
ENST00000304952	distal_nmd	stop_gained	25	6	6.2590017	0.24	0.2503600692749023	0.9586193225424988	1.6756666046029147	0.5589472078189526	0.8054509357236871	1.4549e-08	1.946	[]
ENST00000304952	nmd_target	stop_gained	10	3	1.587019	0.3	0.1587018966674804	1.8903365763080568	3.822413145928581	0.96012692848184	0.9971582728845607	1.4549e-08	1.946	[]
ENST00000304952	start_proximal	stop_gained	10	3	1.6676946	0.3	0.1667694568634033	1.7988905501186736	3.637501899418232	0.959439615414274	0.9967959329661105	1.4549e-08	1.946	[]
ENST00000649529	distal_nmd	missense_variant	739	156	166.89229	0.2110960757780784	0.2258353020406059	0.9347346224024916	1.0507808892220596	0.1484463731001977	0.2900419336352277	0.11312	1.802	[]
ENST00000649529	start_proximal	missense_variant	323	69	69.482025	0.2136222910216718	0.2151146289364841	0.9930625921528892	1.1834572195347055	0.5063918974102676	0.707263328426422	0.11312	1.802	[]
ENST00000649529	distal_nmd	synonymous_variant	269	91	87.04343	0.3382899628252788	0.3235815112032412	1.045455166975839	1.2014675694777903	0.7496558725060583	1.0	0.11312	1.802	[]
ENST00000649529	start_proximal	synonymous_variant	103	28	34.360844	0.2718446601941747	0.33360042386842	0.8148810395438729	1.0588286056585332	0.0682450796343308	0.5945906087068945	0.11312	1.802	[]
ENST00000649529	distal_nmd	stop_gained	27	7	7.2449117	0.2592592592592592	0.2683300618772153	0.9661953545029672	1.611082977474854	0.556967449706516	0.804206653313119	0.11312	1.802	[]
ENST00000649529	start_proximal	stop_gained	15	6	4.0167217	0.4	0.2677814483642578	1.4937554578309993	2.3916324065555794	0.9387587800813058	0.9924190284331152	0.11312	1.802	[]
ENST00000379370	distal_nmd	missense_variant	417	87	98.98962	0.2086330935251798	0.2373851712087361	0.8788800600426967	1.0281234387172344	0.0652954145945762	0.15215736050128598	1.4649e-20	0.731	["outlier_syn"]
ENST00000379370	nmd_target	missense_variant	12378	2904	2998.6453	0.234609791565681	0.2422560400445851	0.9684373257422316	0.9946539880282996	0.0114095567745984	0.035749876051721745	1.4649e-20	0.731	["outlier_syn"]
ENST00000379370	start_proximal	missense_variant	296	78	79.45383	0.2635135135135135	0.2684250908928948	0.9817022419065096	1.151099516881802	0.4485670849077882	0.6508668368004844	1.4649e-20	0.731	["outlier_syn"]
ENST00000379370	distal_nmd	synonymous_variant	184	57	54.899727	0.3097826086956521	0.2983680808025857	1.0382565315376977	1.242133144743134	0.6882905820653233	1.0	1.4649e-20	0.731	["outlier_syn"]
ENST00000379370	nmd_target	synonymous_variant	4414	1497	1391.7317	0.3391481649297689	0.3152994312308846	1.0756383657457995	1.113413710532394	0.9999665253611804	1.0	1.4649e-20	0.731	["outlier_syn"]
ENST00000379370	start_proximal	synonymous_variant	137	38	48.53506	0.2773722627737226	0.3542705173910099	0.7829391641630332	0.9800603531947932	0.0231333142292932	0.3575321318534459	1.4649e-20	0.731	["outlier_syn"]
ENST00000379370	distal_nmd	stop_gained	14	4	2.5372112	0.2857142857142857	0.1812293699809483	1.5765341221697198	2.9796795441086634	0.9224843608143004	0.9880628922472051	1.4649e-20	0.731	["outlier_syn"]
ENST00000379370	nmd_target	stop_gained	548	54	112.645775	0.0985401459854014	0.2055579832870595	0.4793788322382557	0.5936956280488395	6.348401842257218e-14	2.8726260271098374e-12	1.4649e-20	0.731	["outlier_syn"]
ENST00000379370	start_proximal	stop_gained	8	2	1.596512	0.25	0.1995639950037002	1.2527309848420531	3.004997916481332	0.80390310128333	0.939511463757545	1.4649e-20	0.731	["outlier_syn"]
ENST00000453464	distal_nmd	missense_variant	1259	312	309.50998	0.2478157267672756	0.2458379501573049	1.0080450419014038	1.0928051700808346	0.5923317263105646	0.7855105507640183	0.0001109	1.8	[]
ENST00000453464	start_proximal	missense_variant	308	73	76.32726	0.237012987012987	0.2478157885662921	0.9564079366540632	1.1310733879523394	0.3397097118927623	0.5360876144759175	0.0001109	1.8	[]
ENST00000453464	distal_nmd	synonymous_variant	482	137	144.8639	0.2842323651452282	0.3005475246065385	0.9457152093244844	1.0646991383420097	0.1988276821756353	0.8533243941627078	0.0001109	1.8	[]
ENST00000453464	start_proximal	synonymous_variant	121	33	35.941204	0.2727272727272727	0.297034744388801	0.9181662343523316	1.168987977775141	0.288911574110763	0.9415853407802699	0.0001109	1.8	[]
ENST00000453464	distal_nmd	stop_gained	50	7	9.617765	0.14	0.1923553085327148	0.727819788639675	1.2837451880836015	0.210045942767762	0.48754501607677786	0.0001109	1.8	[]
ENST00000453464	start_proximal	stop_gained	12	3	2.7096636	0.25	0.2258053024609883	1.107148491533726	2.3353154147097515	0.7279922777523673	0.9031522626863694	0.0001109	1.8	[]
ENST00000421241	distal_nmd	missense_variant	261	59	66.42691	0.2260536398467433	0.2545092352505388	0.8881942520640408	1.0718029494918495	0.1197828628546512	0.24603702698957242	7.4266e-06	1.129	[]
ENST00000421241	nmd_target	missense_variant	695	146	159.11494	0.2100719424460431	0.2289423661266299	0.9175756588881004	1.0356446040701923	0.0940618118528404	0.20345741613141263	7.4266e-06	1.129	[]
ENST00000421241	start_proximal	missense_variant	313	72	70.99676	0.2300319488817891	0.2268267013013553	1.014130821292399	1.2017437353244649	0.5956684055602175	0.7883039468073011	7.4266e-06	1.129	[]
ENST00000421241	distal_nmd	synonymous_variant	100	33	28.857239	0.33	0.2885723876953125	1.1435605555872816	1.4396882194154337	0.8822318603626367	1.0	7.4266e-06	1.129	[]
ENST00000421241	nmd_target	synonymous_variant	240	70	73.02619	0.2916666666666667	0.3042757987976074	0.9585601872355024	1.1298066408452274	0.3398317910131141	0.9757782732334034	7.4266e-06	1.129	[]
ENST00000421241	start_proximal	synonymous_variant	119	43	35.06946	0.361344537815126	0.2947013598530232	1.2261380062696006	1.493084676516507	0.9750581819207428	1.0	7.4266e-06	1.129	[]
ENST00000421241	distal_nmd	stop_gained	8	0	1.8077462	0.0	0.2259682714939117	0.0	1.3822470561969284	0.1099342569146852	0.33104041158217684	7.4266e-06	1.129	[]
ENST00000421241	nmd_target	stop_gained	28	2	4.0395455	0.0714285714285714	0.144269483430045	0.4951051998685953	1.44316530585187	0.1890036440040536	0.45851071716923225	7.4266e-06	1.129	[]
ENST00000421241	start_proximal	stop_gained	9	0	1.3133167	0.0	0.1459240780936347	0.0	1.9402475538097232	0.2074568334839075	0.4844523667405035	7.4266e-06	1.129	[]
ENST00000379289	distal_nmd	missense_variant	977	253	242.38548	0.2589559877175025	0.2480915893429743	1.0437918850989694	1.1408778275558498	0.8321520126390093	0.9656755116998356	5.9018e-21	1.244	[]
ENST00000379289	nmd_target	missense_variant	3112	655	666.3789	0.2104755784061696	0.214132039283419	0.9829242700462504	1.0407377830620983	0.2972315273053336	0.48695748389153676	5.9018e-21	1.244	[]
ENST00000379289	start_proximal	missense_variant	306	72	74.66987	0.2352941176470588	0.2440191780040466	0.9642443662487744	1.1418954765707172	0.3722718790959957	0.5721322140173994	5.9018e-21	1.244	[]
ENST00000379289	distal_nmd	synonymous_variant	360	114	116.61283	0.3166666666666666	0.3239245308770074	0.977593965511996	1.109552149450567	0.3923597860254298	1.0	5.9018e-21	1.244	[]
ENST00000379289	nmd_target	synonymous_variant	977	287	280.8025	0.2937563971340839	0.2874129889809365	1.0220707079928393	1.1087832797829489	0.7048565588539826	1.0	5.9018e-21	1.244	[]
ENST00000379289	start_proximal	synonymous_variant	123	27	28.570732	0.2195121951219512	0.2322823749325139	0.945023035801692	1.247513763109688	0.4088007083577342	1.0	5.9018e-21	1.244	[]
ENST00000379289	distal_nmd	stop_gained	34	9	6.8886776	0.2647058823529412	0.202608164618997	1.3064916848277977	2.0554464970436053	0.8840957224210785	0.9733815594768336	5.9018e-21	1.244	[]
ENST00000379289	nmd_target	stop_gained	147	26	25.744396	0.1768707482993197	0.1751319470048761	1.009928521461565	1.3523023012318705	0.5785736711194734	0.8177995432115129	5.9018e-21	1.244	[]
ENST00000379289	start_proximal	stop_gained	12	3	3.5367868	0.25	0.2947322328885396	0.84822755064779	1.7891718133176349	0.5218224851266248	0.7802297060489644	5.9018e-21	1.244	[]
ENST00000379268	distal_nmd	missense_variant	363	99	77.73838	0.2727272727272727	0.2141553179948454	1.2735022192343457	1.465551681454593	0.998943625248472	1.0	4.6398e-14	1.606	[]
ENST00000379268	nmd_target	missense_variant	880	195	197.42328	0.2215909090909091	0.2243446350097656	0.9877254656937232	1.095922310270025	0.4327789886062239	0.6349930607282914	4.6398e-14	1.606	[]
ENST00000379268	start_proximal	missense_variant	304	80	81.94459	0.2631578947368421	0.2695545648273669	0.976269479633478	1.142506503750076	0.4169906838822834	0.6188742397761448	4.6398e-14	1.606	[]
ENST00000379268	distal_nmd	synonymous_variant	124	42	39.182716	0.3387096774193548	0.3159896481421686	1.071901182240515	1.313477521596426	0.7713715139381686	1.0	4.6398e-14	1.606	[]
ENST00000379268	nmd_target	synonymous_variant	279	93	89.923195	0.3333333333333333	0.3223053580116627	1.0342159230293388	1.1874543483339215	0.7078088391483832	1.0	4.6398e-14	1.606	[]
ENST00000379268	start_proximal	synonymous_variant	129	46	43.846195	0.3565891472868217	0.3398929862088935	1.0491218170288072	1.270447110007668	0.7287156009018229	1.0	4.6398e-14	1.606	[]
ENST00000379268	distal_nmd	stop_gained	29	10	8.142984	0.3448275862068966	0.2807925651813375	1.2280509848407304	1.8314950661287204	0.8723592590236849	0.9683405895634498	4.6398e-14	1.606	[]
ENST00000379268	nmd_target	stop_gained	44	9	9.580748	0.2045454545454545	0.2177442637356844	0.939383894832464	1.5146229220816396	0.498400031993174	0.7639951725671045	4.6398e-14	1.606	[]
ENST00000379268	start_proximal	stop_gained	8	3	2.174777	0.375	0.271847128868103	1.3794517586461084	2.6145546817348397	0.8731626888899373	0.96873860807448	4.6398e-14	1.606	[]
ENST00000379236	distal_nmd	missense_variant	253	55	60.940685	0.217391304347826	0.2408722738032284	0.9025169269810428	1.0976926332834482	0.1839502609920558	0.34160533425762735	3.959e-08	1.491	[]
ENST00000379236	nmd_target	missense_variant	1207	282	275.92603	0.2336371168185584	0.2286048263385459	1.0220130544075214	1.1135191181860618	0.6950578990644087	0.870643771747339	3.959e-08	1.491	[]
ENST00000379236	start_proximal	missense_variant	310	74	77.739944	0.2387096774193548	0.2507740143806704	0.951891598533004	1.124232154270055	0.3137692412771544	0.5059005493962411	3.959e-08	1.491	[]
ENST00000379236	distal_nmd	synonymous_variant	91	27	27.46116	0.2967032967032967	0.301770996261429	0.9832068037653888	1.2766146121334994	0.5096970941151904	1.0	3.959e-08	1.491	[]
ENST00000379236	nmd_target	synonymous_variant	428	134	129.9503	0.3130841121495327	0.3036222012243538	1.0311634356348904	1.159378593609733	0.70719798692753	1.0	3.959e-08	1.491	[]
ENST00000379236	start_proximal	synonymous_variant	122	46	40.199814	0.3770491803278688	0.3295066708424052	1.1442839058885157	1.3808718390466317	0.9196024140824192	1.0	3.959e-08	1.491	[]
ENST00000379236	distal_nmd	stop_gained	10	0	1.8823057	0.0	0.1882305741310119	0.0	1.375257723610681	0.1079236004622406	0.32719862352918977	3.959e-08	1.491	[]
ENST00000379236	nmd_target	stop_gained	54	6	11.76872	0.1111111111111111	0.2179392532066062	0.5098260615116353	0.9524102501494957	0.023197951643352	0.11453281243804155	3.959e-08	1.491	[]
ENST00000379236	start_proximal	stop_gained	9	2	1.4427015	0.2222222222222222	0.160300162103441	1.3862881940120757	3.428827783417515	0.8445756601261015	0.9581028957956776	3.959e-08	1.491	[]
ENST00000360001	distal_nmd	missense_variant	518	80	115.190056	0.1544401544401544	0.2223746251875829	0.6945043945993264	0.8228614186345626	4.076529639112339e-06	2.6448732381280254e-05	0.00029521	0.876	[]
ENST00000360001	nmd_target	missense_variant	1571	301	331.7318	0.1915977084659452	0.2111596508742441	0.9073594679319252	0.9882147333946192	0.0162806349411846	0.048367971864840965	0.00029521	0.876	[]
ENST00000360001	start_proximal	missense_variant	311	67	69.66518	0.2154340836012861	0.2240037826096513	0.961743061172772	1.148835545140777	0.3748842591591782	0.5749979969282659	0.00029521	0.876	[]
ENST00000360001	distal_nmd	synonymous_variant	129	58	52.437344	0.4496124031007752	0.4064910356388536	1.106081964130281	1.2935996676016843	0.9129459198307835	1.0	0.00029521	0.876	[]
ENST00000360001	nmd_target	synonymous_variant	428	154	141.15576	0.3598130841121495	0.3298031815858644	1.0909933687782571	1.2121801361198292	0.9431881225216237	1.0	0.00029521	0.876	[]
ENST00000360001	start_proximal	synonymous_variant	117	33	31.196516	0.282051282051282	0.2666368892050197	1.0578104286028107	1.344354413634546	0.7142275110437658	1.0	0.00029521	0.876	[]
ENST00000360001	distal_nmd	stop_gained	25	3	4.5927815	0.12	0.1837112617492675	0.6531989321578889	1.5335070114657328	0.2916137149603104	0.5820213865503844	0.00029521	0.876	[]
ENST00000360001	nmd_target	stop_gained	74	8	13.001438	0.1081081081081081	0.1756951100117451	0.6153165452406794	1.062162944391641	0.0636411116973265	0.23326082110035753	0.00029521	0.876	[]
ENST00000360001	start_proximal	stop_gained	13	2	3.424035	0.1538461538461538	0.2633873132558969	0.5841061664829804	1.5570173056727763	0.2476496900093986	0.533793051279304	0.00029521	0.876	[]
ENST00000379198	distal_nmd	missense_variant	1772	482	472.24622	0.2720090293453724	0.266504636467445	1.0206540229501782	1.0879793108982172	0.7412378241939274	0.9054716334380398	1.0207e-14	1.987	["outlier_mis","outlier_syn"]
ENST00000379198	start_proximal	missense_variant	293	74	83.144875	0.2525597269624573	0.2837709029786823	0.8900127684388782	1.049389433485962	0.1043061313414892	0.22088333992940046	1.0207e-14	1.987	["outlier_mis","outlier_syn"]
ENST00000379198	distal_nmd	synonymous_variant	655	271	235.7276	0.4137404580152671	0.3598894657979484	1.1496320324295128	1.2403805034920952	0.9996478015477378	1.0	1.0207e-14	1.987	["outlier_mis","outlier_syn"]
ENST00000379198	start_proximal	synonymous_variant	139	43	46.4982	0.3093525179856115	0.3345194205963354	0.9247669909093474	1.1362648187696702	0.2802117135149769	0.9355575893558793	1.0207e-14	1.987	["outlier_mis","outlier_syn"]
ENST00000379198	distal_nmd	stop_gained	84	26	19.81613	0.3095238095238095	0.2359063057672409	1.312062466991467	1.706915024674906	0.9604468515782942	0.9971755632341508	1.0207e-14	1.987	["outlier_mis","outlier_syn"]
ENST00000379198	start_proximal	stop_gained	9	1	2.2189577	0.1111111111111111	0.2465508513980441	0.4506620459068207	1.7405559323676307	0.2972599076048438	0.5881897255940725	1.0207e-14	1.987	["outlier_mis","outlier_syn"]
ENST00000330388	distal_nmd	missense_variant	310	73	66.22425	0.2354838709677419	0.2136266154627646	1.102315226300943	1.3038689692166283	0.8689987687197849	0.9878349994550989	1.8893e-17	1.789	[]
ENST00000330388	nmd_target	missense_variant	1283	345	310.9056	0.2689010132501948	0.2423270531027742	1.109661549575937	1.1968636758769855	0.9950289312916778	1.0	1.8893e-17	1.789	[]
ENST00000330388	start_proximal	missense_variant	306	83	82.94475	0.2712418300653594	0.2710612677281199	1.000666131088196	1.1666441990709622	0.5350894557872959	0.7339828312031811	1.8893e-17	1.789	[]
ENST00000330388	distal_nmd	synonymous_variant	119	31	36.60768	0.2605042016806723	0.3076275737345719	0.8468168133245468	1.088905061455397	0.1195418682966168	0.7290789041775443	1.8893e-17	1.789	[]
ENST00000330388	nmd_target	synonymous_variant	495	162	144.69391	0.3272727272727272	0.2923109266493056	1.1196048366175737	1.2441523100773106	0.9766700985894416	1.0	1.8893e-17	1.789	[]
ENST00000330388	start_proximal	synonymous_variant	125	46	40.264187	0.368	0.3221134948730468	1.142454463589109	1.3807959225466968	0.9101223044854988	1.0	1.8893e-17	1.789	[]
ENST00000330388	distal_nmd	stop_gained	9	3	3.2232795	0.3333333333333333	0.358142164018419	0.9307290981694916	1.8290463951700688	0.589529035202981	0.8251225421935839	1.8893e-17	1.789	[]
ENST00000330388	nmd_target	stop_gained	52	15	10.264567	0.2884615384615384	0.1973955264458289	1.4613377701885288	2.0714138527540795	0.9755126868696872	1.0	1.8893e-17	1.789	[]
ENST00000330388	start_proximal	stop_gained	10	5	3.466471	0.5	0.3466470956802368	1.4423891220517333	2.2430849953207948	0.9126812458983196	0.9838679082502958	1.8893e-17	1.789	[]
ENST00000349431	distal_nmd	missense_variant	730	122	155.11131	0.1671232876712328	0.2124812505016588	0.7865319282367842	0.9013175869096474	0.0002958348575496	0.0013940980854547083	0.99917	0.307	[]
ENST00000349431	nmd_target	missense_variant	653	55	135.56586	0.0842266462480857	0.2076046813684437	0.4057068737222047	0.5024170540104884	1.2494520263680173e-21	8.723858112195268e-20	0.99917	0.307	[]
ENST00000349431	start_proximal	missense_variant	321	49	72.86195	0.1526479750778816	0.2269842795493818	0.6725046130107531	0.8353339835940129	9.966534191826176e-05	0.0005114684875630965	0.99917	0.307	[]
ENST00000349431	distal_nmd	synonymous_variant	232	68	74.93793	0.293103448275862	0.3230083070952317	0.9074176788569316	1.0718648274040743	0.1439380102615374	0.7782262706410007	0.99917	0.307	[]
ENST00000349431	nmd_target	synonymous_variant	200	53	55.78987	0.265	0.2789493560791015	0.9499932307599736	1.1516528074311372	0.3438506115093698	0.9781095237091859	0.99917	0.307	[]
ENST00000349431	start_proximal	synonymous_variant	101	27	31.947344	0.2673267326732673	0.3163103349138014	0.8451406835825243	1.1043755471655112	0.1332595824295728	0.757032532199362	0.99917	0.307	[]
ENST00000349431	distal_nmd	stop_gained	34	0	6.885233	0.0	0.2025068507475011	0.0	0.4164779761247831	0.0002258081742559	0.00225108994280438	0.99917	0.307	[]
ENST00000349431	nmd_target	stop_gained	32	1	4.9562693	0.03125	0.1548834145069122	0.2017646634372549	0.9029337370886308	0.023108598533618	0.11421323759751151	0.99917	0.307	[]
ENST00000349431	start_proximal	stop_gained	19	1	4.5864778	0.0526315789473684	0.2413935661315918	0.2180322358661256	0.937780790516068	0.0135656295249048	0.07574460698912786	0.99917	0.307	[]
ENST00000379116	distal_nmd	missense_variant	845	247	205.94742	0.2923076923076923	0.2437247552815273	1.1993352582098056	1.3094638576536206	0.99989323447439	1.0	5.270199999999999e-38	1.485	["outlier_mis"]
ENST00000379116	nmd_target	missense_variant	3931	1005	933.7376	0.255660137369626	0.2375318264724704	1.0763195028067394	1.1255927231843417	0.9987380921501708	1.0	5.270199999999999e-38	1.485	["outlier_mis"]
ENST00000379116	start_proximal	missense_variant	304	77	75.54947	0.2532894736842105	0.2485179901123047	1.0191997511719355	1.1977493185271768	0.6187242908492745	0.8075094141306678	5.270199999999999e-38	1.485	["outlier_mis"]
ENST00000379116	distal_nmd	synonymous_variant	325	134	105.26102	0.4123076923076923	0.3238800518329326	1.2730258933031582	1.4178788287450497	0.9999579605086284	1.0	5.270199999999999e-38	1.485	["outlier_mis"]
ENST00000379116	nmd_target	synonymous_variant	1374	489	444.88144	0.3558951965065502	0.3237856180560294	1.099169254778217	1.1665729039638453	0.9984207080495632	1.0	5.270199999999999e-38	1.485	["outlier_mis"]
ENST00000379116	start_proximal	synonymous_variant	113	30	36.239155	0.2654867256637168	0.3207004850944586	0.827833876164923	1.0677543164931795	0.091479761831985	0.6604102560079307	5.270199999999999e-38	1.485	["outlier_mis"]
ENST00000379116	distal_nmd	stop_gained	42	6	9.36058	0.1428571428571428	0.2228709629603794	0.6409858913856762	1.1783327498739846	0.1235585369896982	0.3559839265573886	5.270199999999999e-38	1.485	["outlier_mis"]
ENST00000379116	nmd_target	stop_gained	188	55	45.17783	0.2925531914893617	0.2403076050129342	1.217411290306919	1.4648187527955685	0.9735334414690908	1.0	5.270199999999999e-38	1.485	["outlier_mis"]
ENST00000379116	start_proximal	stop_gained	18	5	4.015378	0.2777777777777778	0.2230765554640028	1.2452127799803774	2.23164755444134	0.8183569650424516	0.9460834099114664	5.270199999999999e-38	1.485	["outlier_mis"]
ENST00000354700	distal_nmd	missense_variant	421	127	108.41034	0.3016627078384798	0.2575067443122773	1.1714749788170782	1.32272594321603	0.9927998739177486	1.0	1.5778e-12	0.816	["outlier_syn"]
ENST00000354700	nmd_target	missense_variant	4725	1032	1119.5562	0.2184126984126984	0.2369431010251322	0.9217938714726774	0.9645051786152364	0.0002723472551409	0.0012922342358755506	1.5778e-12	0.816	["outlier_syn"]
ENST00000354700	start_proximal	missense_variant	326	52	78.96517	0.1595092024539877	0.24222445341707	0.6585181644701227	0.8120244099314663	2.940899843358501e-05	0.00016610352003586235	1.5778e-12	0.816	["outlier_syn"]
ENST00000354700	distal_nmd	synonymous_variant	142	58	50.762	0.4084507042253521	0.3574788805464624	1.1425869511535096	1.3449498149361885	0.944972469637355	1.0	1.5778e-12	0.816	["outlier_syn"]
ENST00000354700	nmd_target	synonymous_variant	1541	571	515.9213	0.3705386112913692	0.3347964475558687	1.1067578942262704	1.1686805723042657	0.9997513635294932	1.0	1.5778e-12	0.816	["outlier_syn"]
ENST00000354700	start_proximal	synonymous_variant	98	37	35.47816	0.3775510204081632	0.362022049573003	1.042895096730921	1.2850198961385275	0.6980995852728422	1.0	1.5778e-12	0.816	["outlier_syn"]
ENST00000354700	distal_nmd	stop_gained	13	2	2.6707242	0.1538461538461538	0.2054403195014366	0.7488605655380027	1.996193375425608	0.4680291158321714	0.74114873673645	1.5778e-12	0.816	["outlier_syn"]
ENST00000354700	nmd_target	stop_gained	214	28	47.34134	0.1308411214953271	0.2212212108005987	0.5914492603209863	0.790902297409613	0.0001236843041886	0.0013139716201994484	1.5778e-12	0.816	["outlier_syn"]
ENST00000354700	start_proximal	stop_gained	17	1	2.3528323	0.0588235294117647	0.1384019010207232	0.4250196635879801	1.807232776586558	0.2822319666363095	0.5724089105320607	1.5778e-12	0.816	["outlier_syn"]
ENST00000379031	distal_nmd	missense_variant	202	69	48.28619	0.3415841584158416	0.2390405447176187	1.42898000345238	1.675208259091293	0.999919986068975	1.0	7.8624e-27	1.986	["outlier_mis","outlier_syn"]
ENST00000379031	nmd_target	missense_variant	1424	453	357.39178	0.3181179775280899	0.2509773768735736	1.2675165446817842	1.3508641985412144	0.9999999999620328	1.0	7.8624e-27	1.986	["outlier_mis","outlier_syn"]
ENST00000379031	start_proximal	missense_variant	308	90	79.1979	0.2922077922077922	0.2571360352751496	1.1363937843060925	1.3138392335317792	0.9471924768331372	1.0	7.8624e-27	1.986	["outlier_mis","outlier_syn"]
ENST00000379031	distal_nmd	synonymous_variant	78	38	26.149931	0.4871794871794871	0.3352555250510191	1.4531587126128591	1.7472754600695934	0.9997118711644286	1.0	7.8624e-27	1.986	["outlier_mis","outlier_syn"]
ENST00000379031	nmd_target	synonymous_variant	518	215	171.33994	0.415057915057915	0.3307720758740046	1.2548154615567249	1.3662830648676172	0.999998503944482	1.0	7.8624e-27	1.986	["outlier_mis","outlier_syn"]
ENST00000379031	start_proximal	synonymous_variant	116	48	42.50017	0.4137931034482758	0.3663807901842841	1.1294072029271625	1.3492457934063145	0.8995133994041925	1.0	7.8624e-27	1.986	["outlier_mis","outlier_syn"]
ENST00000379031	distal_nmd	stop_gained	11	3	2.4631016	0.2727272727272727	0.2239183295856822	1.21797654185748	2.5204465812758525	0.8050376769503144	0.9397795248887606	7.8624e-27	1.986	["outlier_mis","outlier_syn"]
ENST00000379031	nmd_target	stop_gained	44	18	11.774339	0.4090909090909091	0.2675986073233865	1.528748274076526	2.0333828786561057	0.9955173913656477	1.0	7.8624e-27	1.986	["outlier_mis","outlier_syn"]
ENST00000379031	start_proximal	stop_gained	17	6	3.722569	0.3529411764705882	0.2189746464000028	1.6117901422517544	2.6500540492427525	0.9539524029693328	0.9956171142609577	7.8624e-27	1.986	["outlier_mis","outlier_syn"]
ENST00000435064	distal_nmd	missense_variant	239	66	51.341095	0.2761506276150627	0.2148162969485486	1.285519914167427	1.5256585720807272	0.994354355167396	1.0	5.8845e-27	1.224	[]
ENST00000435064	nmd_target	missense_variant	3395	727	800.1023	0.2141384388807069	0.2356707790638807	0.908633814218702	0.9591626273696416	0.0003687972677972	0.0017037605151242364	5.8845e-27	1.224	[]
ENST00000435064	start_proximal	missense_variant	328	82	79.83917	0.25	0.2434121108636623	1.0270647549662293	1.2014733870605592	0.6555400060045178	0.8390137976477714	5.8845e-27	1.224	[]
ENST00000435064	distal_nmd	synonymous_variant	88	37	28.337126	0.4204545454545454	0.3220127929340709	1.3057075826817524	1.5953470708404651	0.9890638837258436	1.0	5.8845e-27	1.224	[]
ENST00000435064	nmd_target	synonymous_variant	1050	395	357.14325	0.3761904761904762	0.3401364281063988	1.1059987849134445	1.180387786514754	0.9981417386346876	1.0	5.8845e-27	1.224	[]
ENST00000435064	start_proximal	synonymous_variant	101	36	33.667923	0.3564356435643564	0.3333457720161664	1.0692670298727238	1.326637225471905	0.7585412973189117	1.0	5.8845e-27	1.224	[]
ENST00000435064	distal_nmd	stop_gained	12	3	2.8735344	0.25	0.2394612034161885	1.0440104552781972	2.20213794985336	0.6930879912015634	0.8853208098390115	5.8845e-27	1.224	[]
ENST00000435064	nmd_target	stop_gained	166	31	32.830345	0.1867469879518072	0.1977731635771602	0.9442483731062372	1.2317186552602868	0.3903071706394175	0.6774265555895688	5.8845e-27	1.224	[]
ENST00000435064	start_proximal	stop_gained	12	4	3.1534266	0.3333333333333333	0.2627855539321899	1.2684614064414963	2.31800298423642	0.9206565814955012	0.9873782826478942	5.8845e-27	1.224	[]
ENST00000343938	distal_nmd	missense_variant	1054	284	276.93744	0.269449715370019	0.2627489933252787	1.0255023699993586	1.1146167304254808	0.7344986033169986	0.900504272260556	0.00014951	1.749	[]
ENST00000343938	start_proximal	missense_variant	327	54	68.13773	0.1651376146788991	0.2083722735763689	0.7925124194528488	0.97269534289001	0.0188898499312671	0.054792419330220166	0.00014951	1.749	[]
ENST00000343938	distal_nmd	synonymous_variant	380	132	136.27803	0.3473684210526316	0.3586263957776521	0.9686080699648209	1.0865105949130531	0.3177845523515229	0.9638965907306487	0.00014951	1.749	[]
ENST00000343938	start_proximal	synonymous_variant	98	36	33.383442	0.3673469387755102	0.3406473665821309	1.078378918531701	1.335109463472028	0.7736777188259145	1.0	0.00014951	1.749	[]
ENST00000343938	distal_nmd	stop_gained	42	12	10.395272	0.2857142857142857	0.2475064822605678	1.1543709203280337	1.7026989543199664	0.7944961319616526	0.935492752612035	0.00014951	1.749	[]
ENST00000343938	start_proximal	stop_gained	16	3	2.53113	0.1875	0.1581956297159195	1.185241339073045	2.6332730016243437	0.779617509316769	0.9290675684318991	0.00014951	1.749	[]
ENST00000339381	distal_nmd	missense_variant	2139	553	510.9414	0.2585320243104254	0.2388692876344086	1.0823158844351344	1.1494862146716815	0.992383936525472	1.0	2.0421000000000002e-25	1.639	["outlier_mis","outlier_syn"]
ENST00000339381	nmd_target	missense_variant	2225	581	541.88135	0.261123595505618	0.2435421787219101	1.0721904389456225	1.1369416847476037	0.9866591429994732	1.0	2.0421000000000002e-25	1.639	["outlier_mis","outlier_syn"]
ENST00000339381	long_exon	missense_variant	836	224	215.42676	0.2679425837320574	0.2576875093450957	1.0397965520836638	1.142161722480674	0.8001443996276284	0.9455222244331976	2.0421000000000002e-25	1.639	["outlier_mis","outlier_syn"]
ENST00000339381	start_proximal	missense_variant	305	69	73.7978	0.2262295081967213	0.2419599939565189	0.934987245194656	1.1125084580569975	0.2627361870423851	0.4453551170733913	2.0421000000000002e-25	1.639	["outlier_mis","outlier_syn"]
ENST00000339381	distal_nmd	synonymous_variant	794	296	263.6579	0.3727959697732997	0.3320628437647591	1.1226669191491865	1.2105248916340687	0.9975537140311586	1.0	2.0421000000000002e-25	1.639	["outlier_mis","outlier_syn"]
ENST00000339381	nmd_target	synonymous_variant	722	287	253.06271	0.3975069252077562	0.3505023734391231	1.1341062296024569	1.222329035156775	0.9991365049289472	1.0	2.0421000000000002e-25	1.639	["outlier_mis","outlier_syn"]
ENST00000339381	long_exon	synonymous_variant	286	118	108.16522	0.4125874125874126	0.3782000775103802	1.090923659517464	1.223513712635347	0.937106216930659	1.0	2.0421000000000002e-25	1.639	["outlier_mis","outlier_syn"]
ENST00000339381	start_proximal	synonymous_variant	122	46	42.74039	0.3770491803278688	0.3503310719474417	1.076265311643369	1.29878997034139	0.7955747545041371	1.0	2.0421000000000002e-25	1.639	["outlier_mis","outlier_syn"]
ENST00000339381	distal_nmd	stop_gained	85	29	23.83268	0.3411764705882353	0.2803844676298254	1.216816585712836	1.5511367100730755	0.9349672822898002	0.99117110208193	2.0421000000000002e-25	1.639	["outlier_mis","outlier_syn"]
ENST00000339381	nmd_target	stop_gained	104	31	26.499147	0.2980769230769231	0.2547994943765493	1.1698489583202123	1.4929938482529734	0.8900089766077565	0.9751829655549651	2.0421000000000002e-25	1.639	["outlier_mis","outlier_syn"]
ENST00000339381	long_exon	stop_gained	27	8	8.23186	0.2962962962962963	0.3048837096602828	0.9718338071471412	1.5461354626270274	0.5563073003863946	0.8038005040915257	2.0421000000000002e-25	1.639	["outlier_mis","outlier_syn"]
ENST00000339381	start_proximal	stop_gained	14	4	3.143811	0.2857142857142857	0.2245579276766096	1.272341122268231	2.4047489755142606	0.8262161045027042	0.9498029917365715	2.0421000000000002e-25	1.639	["outlier_mis","outlier_syn"]
ENST00000378888	distal_nmd	missense_variant	916	280	257.7181	0.3056768558951965	0.2813516475227722	1.0864583825493874	1.178956712534346	0.9729595695769804	1.0	1.2182e-14	1.047	["outlier_syn"]
ENST00000378888	nmd_target	missense_variant	3312	844	854.7867	0.2548309178743961	0.2580877663432688	0.9873808491002208	1.0368342991801427	0.3188685359711335	0.5120703098621026	1.2182e-14	1.047	["outlier_syn"]
ENST00000378888	start_proximal	missense_variant	327	77	78.43772	0.2354740061162079	0.2398707071940104	0.9816705377274502	1.1560805569485129	0.4500988331962479	0.6523277992217097	1.2182e-14	1.047	["outlier_syn"]
ENST00000378888	distal_nmd	synonymous_variant	316	143	114.0013	0.4525316455696203	0.3607635980919946	1.2543716937156857	1.386943951197058	0.9999657511224076	1.0	1.2182e-14	1.047	["outlier_syn"]
ENST00000378888	nmd_target	synonymous_variant	1118	452	373.1057	0.404293381037567	0.3337260401526162	1.211452905660822	1.2856325909420343	0.9999999975317092	1.0	1.2182e-14	1.047	["outlier_syn"]
ENST00000378888	start_proximal	synonymous_variant	98	45	37.583527	0.4591836734693877	0.3835053735849809	1.1973330886526348	1.4266983217907143	0.9658578179573292	1.0	1.2182e-14	1.047	["outlier_syn"]
ENST00000378888	distal_nmd	stop_gained	31	8	7.714743	0.2580645161290322	0.2488626818503103	1.0369755489666257	1.6782762712307562	0.6575715628035037	0.8641063054248418	1.2182e-14	1.047	["outlier_syn"]
ENST00000378888	nmd_target	stop_gained	112	18	26.80393	0.1607142857142857	0.2393208060945783	0.6715433076502854	0.95667077419681	0.0142546437621383	0.07881153292006797	1.2182e-14	1.047	["outlier_syn"]
ENST00000378888	start_proximal	stop_gained	16	0	2.4066713	0.0	0.1504169553518295	0.0	1.1351760350646247	0.0677767875710402	0.24290109588448344	1.2182e-14	1.047	["outlier_syn"]
ENST00000309212	distal_nmd	missense_variant	160	45	36.288715	0.28125	0.2268044710159301	1.2400549192888075	1.5237793980091123	0.9701835742031818	1.0	1.7623e-18	1.612	["outlier_mis"]
ENST00000309212	nmd_target	missense_variant	2219	598	594.09784	0.2694907616043263	0.2677322394571738	1.0065682121462765	1.0660997115345452	0.5970532987364752	0.7895627873172743	1.7623e-18	1.612	["outlier_mis"]
ENST00000309212	long_exon	missense_variant	146	42	44.434483	0.2876712328767123	0.304345771057965	0.9452118617476144	1.1684833337697864	0.3486484699472341	0.5461101520442224	1.7623e-18	1.612	["outlier_mis"]
ENST00000309212	start_proximal	missense_variant	299	84	75.94327	0.2809364548494983	0.2539908622818248	1.1060888266829656	1.2869455186227043	0.9017133017202004	1.0	1.7623e-18	1.612	["outlier_mis"]
ENST00000309212	distal_nmd	synonymous_variant	50	22	18.228817	0.44	0.3645763397216797	1.2068802938114396	1.551712399449226	0.917601485794076	1.0	1.7623e-18	1.612	["outlier_mis"]
ENST00000309212	nmd_target	synonymous_variant	779	308	288.78592	0.3953786906290115	0.3707136318221478	1.0665339946783965	1.1466917322655503	0.9557146211437196	1.0	1.7623e-18	1.612	["outlier_mis"]
ENST00000309212	long_exon	synonymous_variant	60	17	24.480688	0.2833333333333333	0.4080114682515462	0.6944249252294383	0.9660474327690892	0.0127190857883053	0.257369296901325	1.7623e-18	1.612	["outlier_mis"]
ENST00000309212	start_proximal	synonymous_variant	130	41	41.85154	0.3153846153846154	0.3219349200908954	0.9796533265032864	1.2082899682639132	0.4737748155925074	1.0	1.7623e-18	1.612	["outlier_mis"]
ENST00000309212	distal_nmd	stop_gained	9	1	0.8863626	0.1111111111111111	0.098484734694163	1.128206431749635	4.357381358276532	0.7813556253823624	0.9299157865376472	1.7623e-18	1.612	["outlier_mis"]
ENST00000309212	nmd_target	stop_gained	98	19	24.16841	0.1938775510204081	0.246616421913614	0.7861502065272866	1.1003730263860452	0.1177332994686258	0.34582448007838856	1.7623e-18	1.612	["outlier_mis"]
ENST00000309212	long_exon	stop_gained	7	0	1.5243201	0.0	0.2177600179399763	0.0	1.5988410472446284	0.1596179927066703	0.4158343696298309	1.7623e-18	1.612	["outlier_mis"]
ENST00000309212	start_proximal	stop_gained	12	3	3.8016474	0.25	0.3168039520581563	0.7891315697794925	1.6645202818162492	0.4306620803313528	0.7124831878307504	1.7623e-18	1.612	["outlier_mis"]
ENST00000338338	distal_nmd	missense_variant	315	79	74.578804	0.2507936507936508	0.2367581079876612	1.059282205476659	1.2426800080328566	0.7787099073331507	0.9312402294294412	1.2017e-09	1.922	[]
ENST00000338338	nmd_target	missense_variant	648	161	152.98056	0.2484567901234567	0.2360811115782937	1.0524212990290789	1.1774433233961883	0.8135658729770345	0.953835931863677	1.2017e-09	1.922	[]
ENST00000338338	start_proximal	missense_variant	297	81	75.39326	0.2727272727272727	0.2538493506434791	1.0743666353131898	1.2546909579368977	0.8180689571688197	0.9565882397348539	1.2017e-09	1.922	[]
ENST00000338338	distal_nmd	synonymous_variant	109	38	36.363365	0.3486238532110092	0.333608854801283	1.0450077933892672	1.2912076524492375	0.6881867687557293	1.0	1.2017e-09	1.922	[]
ENST00000338338	nmd_target	synonymous_variant	213	76	71.77155	0.3568075117370892	0.3369556480730084	1.0589153610500677	1.2298556685104176	0.7852298207120961	1.0	1.2017e-09	1.922	[]
ENST00000338338	start_proximal	synonymous_variant	133	48	41.774452	0.3609022556390977	0.3140936256351327	1.1490276343854882	1.38498062397388	0.922680188599756	1.0	1.2017e-09	1.922	[]
ENST00000338338	distal_nmd	stop_gained	23	3	4.349611	0.1304347826086956	0.1891135132831076	0.6897168813813509	1.6055843725081058	0.3214246395638429	0.6129700587358164	1.2017e-09	1.922	[]
ENST00000338338	nmd_target	stop_gained	33	9	6.4260645	0.2727272727272727	0.1947292270082416	1.4005461682222464	2.196101023312236	0.9252899789652964	0.989335389389317	1.2017e-09	1.922	[]
ENST00000338338	start_proximal	stop_gained	11	3	2.965086	0.2727272727272727	0.2695532712069424	1.0117750435975734	2.093738969526172	0.6632574221108581	0.8678510911460069	1.2017e-09	1.922	[]
ENST00000400809	distal_nmd	missense_variant	854	213	221.90651	0.2494145199063231	0.2598436878213279	0.9598636857318004	1.0582348741777583	0.2217264831480894	0.39303023748924587	0.0019298	0.665	[]
ENST00000400809	nmd_target	missense_variant	2206	413	511.78568	0.1872166817769719	0.2319971328417172	0.8069784289304244	0.868155959683845	6.018408736611834e-09	5.51226652095555e-08	0.0019298	0.665	[]
ENST00000400809	start_proximal	missense_variant	294	92	83.28178	0.3129251700680272	0.2832713483953151	1.104683448716914	1.2722317619067642	0.9032807400815392	1.0	0.0019298	0.665	[]
ENST00000400809	distal_nmd	synonymous_variant	287	81	81.23106	0.2822299651567944	0.2830350390710066	0.9971555680284157	1.1632211073637868	0.5194137993663035	1.0	0.0019298	0.665	[]
ENST00000400809	nmd_target	synonymous_variant	709	224	205.98701	0.3159379407616361	0.2905317556706739	1.0874471881130985	1.190560905136001	0.956766427317273	1.0	0.0019298	0.665	[]
ENST00000400809	start_proximal	synonymous_variant	137	48	46.770252	0.3503649635036496	0.3413887023925781	1.0262933748192675	1.2391930299743186	0.6353786412254038	1.0	0.0019298	0.665	[]
ENST00000400809	distal_nmd	stop_gained	56	8	12.697778	0.1428571428571428	0.2267460312162126	0.6300315030472223	1.0718093966905844	0.0409267216942306	0.1725519694974466	0.0019298	0.665	[]
ENST00000400809	nmd_target	stop_gained	118	11	20.228006	0.0932203389830508	0.1714237827365681	0.5438005012776158	0.8725887189856755	0.0044076240192783	0.030297039649372897	0.0019298	0.665	[]
ENST00000400809	start_proximal	stop_gained	10	1	2.047059	0.1	0.2047059059143066	0.4885056909001037	1.9255101638444048	0.3443905754149926	0.6351869883160752	0.0019298	0.665	[]
ENST00000344843	distal_nmd	missense_variant	479	129	101.43055	0.2693110647181628	0.2117548008801295	1.2718061814835304	1.43893657275247	0.9995779449301988	1.0	8.2296e-08	1.411	[]
ENST00000344843	nmd_target	missense_variant	165	42	32.206905	0.2545454545454545	0.1951933658484256	1.3040681656318065	1.621109780341417	0.9843897584443796	1.0	8.2296e-08	1.411	[]
ENST00000344843	start_proximal	missense_variant	316	81	72.072876	0.2563291139240506	0.228078721444818	1.1238624642416175	1.315005155881427	0.9170479728988716	1.0	8.2296e-08	1.411	[]
ENST00000344843	distal_nmd	synonymous_variant	153	39	42.52424	0.2549019607843137	0.2779361999112796	0.9171240049539474	1.14927430187481	0.2702791464256314	0.926432272546786	8.2296e-08	1.411	[]
ENST00000344843	nmd_target	synonymous_variant	51	20	13.328296	0.392156862745098	0.2613391315235811	1.500566947088492	1.9779982650991317	0.992565940975788	1.0	8.2296e-08	1.411	[]
ENST00000344843	start_proximal	synonymous_variant	109	50	33.692417	0.4587155963302752	0.3091047444474806	1.4840134438901007	1.753178596776335	0.999897577017402	1.0	8.2296e-08	1.411	[]
ENST00000344843	distal_nmd	stop_gained	31	5	5.5480447	0.1612903225806451	0.1789691832757765	0.9012184088257824	1.7301499045253694	0.5100258467262582	0.7721068557389732	8.2296e-08	1.411	[]
ENST00000344843	nmd_target	stop_gained	12	4	3.3634799	0.3333333333333333	0.2802899877230326	1.189244525076348	2.173241017909472	0.8341254755434985	0.9528343662069392	8.2296e-08	1.411	[]
ENST00000344843	start_proximal	stop_gained	16	4	3.5128322	0.25	0.2195520102977752	1.138682354403991	2.206294628943245	0.7602497983076103	0.9205049445208097	8.2296e-08	1.411	[]
ENST00000537107	distal_nmd	missense_variant	1034	261	261.12878	0.2524177949709865	0.2525423444677829	0.9995068173733046	1.0914203594173215	0.5141943049209574	0.7147523212038174	7.0351e-12	1.968	[]
ENST00000537107	nmd_target	missense_variant	825	220	227.10478	0.2666666666666666	0.2752785237630208	0.9687158410375382	1.0650780445473944	0.2863592170601183	0.47395180355342104	7.0351e-12	1.968	[]
ENST00000537107	long_exon	missense_variant	288	79	81.375885	0.2743055555555556	0.2825551562839084	0.9708035739398656	1.1357272117525146	0.3943573226275179	0.5951657340995609	7.0351e-12	1.968	[]
ENST00000537107	start_proximal	missense_variant	320	67	65.93361	0.209375	0.2060425281524658	1.016173708784374	1.2147772276183253	0.596611177654658	0.7892393815240452	7.0351e-12	1.968	[]
ENST00000537107	distal_nmd	synonymous_variant	423	136	126.995995	0.3215130023640662	0.3002269375126976	1.0708999166687645	1.202097959107851	0.8743572177896634	1.0	7.0351e-12	1.968	[]
ENST00000537107	nmd_target	synonymous_variant	382	119	127.7059	0.3115183246073298	0.3343086442398151	0.9318285063064756	1.055325942810864	0.1622078546999812	0.808607897985084	7.0351e-12	1.968	[]
ENST00000537107	long_exon	synonymous_variant	130	33	44.005486	0.2538461538461538	0.3385037348820613	0.7499065082238955	0.9582259942131603	0.0136706714095105	0.2673698630514374	7.0351e-12	1.968	[]
ENST00000537107	start_proximal	synonymous_variant	97	27	29.712082	0.2783505154639175	0.3063101227750483	0.9087212428442526	1.1846321657964618	0.2975030773899021	0.9473231321216561	7.0351e-12	1.968	[]
ENST00000537107	distal_nmd	stop_gained	34	12	10.643735	0.3529411764705882	0.3130510274101706	1.1274237921862884	1.62346606529124	0.814227167556964	0.9441133638482906	7.0351e-12	1.968	[]
ENST00000537107	nmd_target	stop_gained	20	11	5.399644	0.55	0.2699821949005127	2.037171377922432	2.745919561563212	0.9989011656406436	1.0	7.0351e-12	1.968	[]
ENST00000537107	long_exon	stop_gained	5	1	2.376845	0.2	0.4753689765930176	0.420725814783719	1.3829432511831146	0.1766555057815796	0.44034913495545397	7.0351e-12	1.968	[]
ENST00000537107	start_proximal	stop_gained	24	8	5.9145293	0.3333333333333333	0.246438721815745	1.3526012912149286	2.1158318423549667	0.9085346063214192	0.9824325568744571	7.0351e-12	1.968	[]
ENST00000378821	distal_nmd	missense_variant	567	185	161.74452	0.3262786596119929	0.2852637073981068	1.1437790758171935	1.2625901072729688	0.99330213196759	1.0	3.9944e-07	1.979	["outlier_mis"]
ENST00000378821	nmd_target	missense_variant	113	22	24.515455	0.1946902654867256	0.2169509313802803	0.8973930844549577	1.226958264336148	0.3081846774923406	0.4993436410497474	3.9944e-07	1.979	["outlier_mis"]
ENST00000378821	start_proximal	missense_variant	305	100	81.60676	0.3278688524590163	0.2675631413694287	1.2253887093002938	1.4009535089331224	0.9969074758022224	1.0	3.9944e-07	1.979	["outlier_mis"]
ENST00000378821	distal_nmd	synonymous_variant	259	104	90.274025	0.4015444015444015	0.3485483589319649	1.1520478902119324	1.303218079861532	0.982107355063591	1.0	3.9944e-07	1.979	["outlier_mis"]
ENST00000378821	nmd_target	synonymous_variant	61	17	18.427614	0.2786885245901639	0.3020920362628874	0.922528538116254	1.2850686331272634	0.3926459654112715	1.0	3.9944e-07	1.979	["outlier_mis"]
ENST00000378821	start_proximal	synonymous_variant	120	38	39.899097	0.3166666666666666	0.3324924786885579	0.9524024961878456	1.183755713316888	0.3818790513520397	0.9981522151491906	3.9944e-07	1.979	["outlier_mis"]
ENST00000378821	distal_nmd	stop_gained	17	8	4.1457872	0.4705882352941176	0.2438698375926298	1.9296696956849888	2.825976501747541	0.9922840462173036	1.0	3.9944e-07	1.979	["outlier_mis"]
ENST00000378821	start_proximal	stop_gained	16	5	3.5554886	0.3125	0.2222180366516113	1.4062764873129123	2.4676083413896515	0.8899676771265639	0.9751728748638258	3.9944e-07	1.979	["outlier_mis"]
ENST00000476993	distal_nmd	missense_variant	1575	494	435.31854	0.3136507936507936	0.2763927253844246	1.1348011899175283	1.2064196618367466	0.9999503909172592	1.0	8.4983e-05	1.514	["outlier_mis"]
ENST00000476993	nmd_target	missense_variant	747	192	175.01653	0.2570281124497992	0.2342925371734333	1.097039263608879	1.2150797298344462	0.9546032920135078	1.0	8.4983e-05	1.514	["outlier_mis"]
ENST00000476993	long_exon	missense_variant	163	43	41.30724	0.263803680981595	0.2534186474384706	1.0409797528638691	1.2888520593268378	0.6785220648285648	0.857464356111616	8.4983e-05	1.514	["outlier_mis"]
ENST00000476993	start_proximal	missense_variant	303	75	74.743034	0.2475247524752475	0.2466766810653233	1.003437987758963	1.1825508655622128	0.5488596227363899	0.7469175881640527	8.4983e-05	1.514	["outlier_mis"]
ENST00000476993	distal_nmd	synonymous_variant	635	239	225.44902	0.3763779527559055	0.3550378273791215	1.060106624509045	1.1524696523583708	0.9205636914799796	1.0	8.4983e-05	1.514	["outlier_mis"]
ENST00000476993	nmd_target	synonymous_variant	273	75	79.818214	0.2747252747252747	0.2923744117820656	0.9396351515537328	1.103711876434304	0.2582119853960735	0.9148714331411669	8.4983e-05	1.514	["outlier_mis"]
ENST00000476993	long_exon	synonymous_variant	78	18	21.31564	0.2307692307692307	0.2732774294339694	0.8444503859949779	1.181044057477722	0.2150915555460821	0.8755547320503533	8.4983e-05	1.514	["outlier_mis"]
ENST00000476993	start_proximal	synonymous_variant	126	42	39.492977	0.3333333333333333	0.3134363265264602	1.0634802194990425	1.30438638641696	0.7434982644815771	1.0	8.4983e-05	1.514	["outlier_mis"]
ENST00000476993	distal_nmd	stop_gained	52	9	12.055505	0.173076923076923	0.2318366307478684	0.7465469219363833	1.2189395514601322	0.1869720203405758	0.4556972208834922	8.4983e-05	1.514	["outlier_mis"]
ENST00000476993	nmd_target	stop_gained	30	7	6.8775883	0.2333333333333333	0.2292529424031575	1.0177986414804665	1.718396363392125	0.6339959864697167	0.850412495396558	8.4983e-05	1.514	["outlier_mis"]
ENST00000476993	long_exon	stop_gained	2	0	0.548244	0.0	0.2741219997406006	0.0	2.832290742752116	0.5163944772410516	0.7763003381629043	8.4983e-05	1.514	["outlier_mis"]
ENST00000476993	start_proximal	stop_gained	12	2	3.0443964	0.1666666666666666	0.2536997000376383	0.6569446737301635	1.726866192785528	0.3579139639536589	0.6477496859592813	8.4983e-05	1.514	["outlier_mis"]
ENST00000378785	distal_nmd	missense_variant	428	103	101.239914	0.2406542056074766	0.2365418550010039	1.0173852978639033	1.17143375149205	0.6173862710278509	0.8062523228827025	4.691e-12	1.151	[]
ENST00000378785	nmd_target	missense_variant	1914	421	457.75067	0.2199582027168234	0.2391591804528311	0.9197146532294852	0.9872341531191394	0.0124433958348368	0.03849550828935267	4.691e-12	1.151	[]
ENST00000378785	start_proximal	missense_variant	326	55	64.11615	0.1687116564417178	0.1966753064489072	0.8578181953185166	1.0503767727526436	0.092653585649066	0.20107247336264872	4.691e-12	1.151	[]
ENST00000378785	distal_nmd	synonymous_variant	126	38	42.363667	0.3015873015873015	0.3362195756700303	0.8969950693272027	1.1179534540637246	0.1974352541110582	0.8516094625887846	4.691e-12	1.151	[]
ENST00000378785	nmd_target	synonymous_variant	671	171	198.37498	0.2548435171385991	0.2956408118348896	0.862003847022734	0.960732906845753	0.0039899972316449	0.11942330594819156	4.691e-12	1.151	[]
ENST00000378785	start_proximal	synonymous_variant	88	31	27.483116	0.3522727272727273	0.3123081380670721	1.1279652507712503	1.423535979446828	0.8499586458747068	1.0	4.691e-12	1.151	[]
ENST00000378785	distal_nmd	stop_gained	28	9	7.345349	0.3214285714285714	0.2623338869639805	1.2252651578814322	1.8822919815423371	0.8391855924987938	0.9554798642291482	4.691e-12	1.151	[]
ENST00000378785	nmd_target	stop_gained	76	15	14.438599	0.1973684210526315	0.1899815609580592	1.0388819844269157	1.5134034664081966	0.6460924839947637	0.8575482169579224	4.691e-12	1.151	[]
ENST00000378785	start_proximal	stop_gained	27	5	5.5637302	0.1851851851851851	0.2060640829580801	0.8986776469087902	1.701508509690133	0.5020746246042818	0.7665418755705343	4.691e-12	1.151	[]
ENST00000673477	distal_nmd	missense_variant	811	226	217.2001	0.2786683107274969	0.267817637188367	1.0405151567053	1.1416472488259486	0.7975000670748671	0.9435138401441888	1.9319e-18	1.153	[]
ENST00000673477	nmd_target	missense_variant	2931	688	731.4049	0.2347321733196861	0.249541080595893	0.9406554334026128	0.9937160091161228	0.0174823977892298	0.05138147360125361	1.9319e-18	1.153	[]
ENST00000673477	start_proximal	missense_variant	316	48	86.78317	0.1518987341772152	0.2746302930614616	0.5531026183743707	0.688636471348032	9.870650457108692e-09	8.819873272323339e-08	1.9319e-18	1.153	[]
ENST00000673477	distal_nmd	synonymous_variant	286	103	103.47498	0.3601398601398601	0.361800640613049	0.995409680672829	1.1318685598608935	0.5038133267428202	1.0	1.9319e-18	1.153	[]
ENST00000673477	nmd_target	synonymous_variant	994	312	318.48853	0.3138832997987927	0.3204109913386569	0.979627129791672	1.057972773233946	0.3218887706474049	0.9658600658094909	1.9319e-18	1.153	[]
ENST00000673477	start_proximal	synonymous_variant	110	30	41.00231	0.2727272727272727	0.3727482882412997	0.7316660634822874	0.9423287465415164	0.0093882132109474	0.21391739587778488	1.9319e-18	1.153	[]
ENST00000673477	distal_nmd	stop_gained	43	11	11.256772	0.2558139534883721	0.2617853963097861	0.9771895495104408	1.4810421563304803	0.5470000112459399	0.7979968972219673	1.9319e-18	1.153	[]
ENST00000673477	nmd_target	stop_gained	137	30	30.731426	0.218978102189781	0.2243169798468151	0.9761994046965148	1.2708864856210274	0.4853029434344032	0.7545562434660622	1.9319e-18	1.153	[]
ENST00000673477	start_proximal	stop_gained	15	1	3.2459698	0.0666666666666666	0.2163979848225911	0.3080743414561914	1.2911219752898024	0.1080395415091641	0.3274426465789341	1.9319e-18	1.153	[]
ENST00000378756	distal_nmd	missense_variant	423	103	101.70135	0.243498817966903	0.2404287171420194	1.0127692767377292	1.1657840634485883	0.5965358752146138	0.7891770997783017	5.4711e-10	0.861	[]
ENST00000378756	nmd_target	missense_variant	3049	565	734.2611	0.1853066579206297	0.240820304492764	0.7694810381995745	0.8191458159530025	6.797459137134761e-17	1.475199683173309e-15	5.4711e-10	0.861	[]
ENST00000378756	start_proximal	missense_variant	317	46	85.24798	0.1451104100946372	0.2689210669099344	0.53960224002546	0.6756732182219487	3.74799862299027e-09	3.4924078471838863e-08	5.4711e-10	0.861	[]
ENST00000378756	distal_nmd	synonymous_variant	136	44	45.33597	0.3235294117647059	0.3333527340608485	0.9705317482281411	1.1869110106440464	0.4337147872121382	1.0	5.4711e-10	0.861	[]
ENST00000378756	nmd_target	synonymous_variant	1011	264	315.43478	0.2611275964391691	0.3120027536454469	0.8369400378302712	0.9129559897978152	2.503168016784358e-05	0.001694305334750565	5.4711e-10	0.861	[]
ENST00000378756	start_proximal	synonymous_variant	109	31	43.592487	0.2844036697247706	0.3999310764697714	0.711131708581459	0.9100758199921016	0.0030811266606198	0.09905848790603358	5.4711e-10	0.861	[]
ENST00000378756	distal_nmd	stop_gained	23	3	5.895864	0.1304347826086956	0.2563419134720512	0.5088312747689498	1.1845027504273782	0.1056682257493621	0.323141562666607	5.4711e-10	0.861	[]
ENST00000378756	nmd_target	stop_gained	155	21	32.724495	0.1354838709677419	0.2111257737682711	0.6417211340404475	0.8961915372847641	0.0043354839335872	0.02987495719842303	5.4711e-10	0.861	[]
ENST00000378756	start_proximal	stop_gained	15	3	3.0508788	0.2	0.2033919175465901	0.983323243187315	2.162251289463439	0.6395642210667632	0.8533709787197076	5.4711e-10	0.861	[]
ENST00000378733	distal_nmd	missense_variant	419	106	106.79796	0.2529832935560859	0.2548877288162851	0.992528336813061	1.1391298330391135	0.488555638411747	0.6897771177787987	0.96846	0.496	[]
ENST00000378733	nmd_target	missense_variant	391	56	86.3364	0.1432225063938619	0.2208092145602721	0.6486255869306933	0.7955081088429645	1.038084598470332e-05	6.313970346780887e-05	0.96846	0.496	[]
ENST00000378733	start_proximal	missense_variant	335	50	79.05312	0.1492537313432835	0.2359794730570779	0.6324860777495787	0.784302030595364	1.1413625167908609e-05	6.891177963571465e-05	0.96846	0.496	[]
ENST00000378733	distal_nmd	synonymous_variant	147	60	50.801342	0.4081632653061224	0.345587360615633	1.181071161222494	1.3866020043427882	0.9760639742201812	1.0	0.96846	0.496	[]
ENST00000378733	nmd_target	synonymous_variant	109	36	38.0317	0.3302752293577982	0.3489146801309848	0.946578771732421	1.1803271835804847	0.3646148759099716	0.9883994684341909	0.96846	0.496	[]
ENST00000378733	start_proximal	synonymous_variant	98	33	33.436386	0.336734693877551	0.3411876133510044	0.9869487657253476	1.2408477407919374	0.5095035821532158	1.0	0.96846	0.496	[]
ENST00000378733	distal_nmd	stop_gained	22	0	5.049239	0.0	0.229510870846835	0.0	0.5546814893129861	0.0024252919374699	0.018295537186739257	0.96846	0.496	[]
ENST00000378733	nmd_target	stop_gained	19	2	5.1311026	0.1052631578947368	0.2700580295763518	0.3897797745909142	1.0953276021419702	0.0679152621238014	0.24319370417708386	0.96846	0.496	[]
ENST00000378733	start_proximal	stop_gained	8	1	1.8088951	0.125	0.226111888885498	0.552823651229146	2.081621673770051	0.4063171510141482	0.6919099163644313	0.96846	0.496	[]
ENST00000291386	distal_nmd	missense_variant	339	36	72.78884	0.1061946902654867	0.2147163458630047	0.4945813037133281	0.6418523490365419	1.7165058193985252e-09	1.6540148339335168e-08	0.061298	0.826	[]
ENST00000291386	nmd_target	missense_variant	644	73	127.19089	0.1133540372670807	0.19750137802977	0.5739404878987454	0.6886672056229418	3.725156756554499e-10	3.842435299222122e-09	0.061298	0.826	[]
ENST00000291386	start_proximal	missense_variant	316	42	76.86457	0.1329113924050632	0.2432423120812524	0.5464155938489257	0.6926918881882373	3.2176947688425105e-08	2.730743783566845e-07	0.061298	0.826	[]
ENST00000291386	distal_nmd	synonymous_variant	88	31	32.770767	0.3522727272727273	0.3723950819535689	0.9459650364465594	1.1938446364013908	0.3769269808389951	0.9959173238056417	0.061298	0.826	[]
ENST00000291386	nmd_target	synonymous_variant	164	53	44.550453	0.3231707317073171	0.2716491047928973	1.1896624211358966	1.429681703540972	0.9541834760247462	1.0	0.061298	0.826	[]
ENST00000291386	start_proximal	synonymous_variant	114	36	32.952892	0.3157894736842105	0.2890604588023403	1.0924685963366143	1.3659839222523769	0.7954859216756981	1.0	0.061298	0.826	[]
ENST00000291386	distal_nmd	stop_gained	20	3	3.6229618	0.15	0.181148087978363	0.8280517982498193	1.8971428743744327	0.4907533720490042	0.7585521709025274	0.061298	0.826	[]
ENST00000291386	nmd_target	stop_gained	41	1	7.510747	0.024390243902439	0.1831889501432093	0.1331425497191384	0.6034923443466365	0.0012520004309095	0.010277667844119475	0.061298	0.826	[]
ENST00000291386	start_proximal	stop_gained	11	2	2.6742246	0.1818181818181818	0.243111328645186	0.7478803346245548	1.9336277001122664	0.4688390735197147	0.741796523719668	0.061298	0.826	[]
ENST00000422725	distal_nmd	missense_variant	1116	266	297.34113	0.2383512544802867	0.2664347002583165	0.8945953895990197	0.9768904625070242	0.0099946506480684	0.03187269204430369	0.0008772	1.895	[]
ENST00000422725	start_proximal	missense_variant	299	42	87.70591	0.1404682274247491	0.2933308017692438	0.478873089963638	0.6063519049584588	9.902048403421925e-14	1.3670497681021425e-12	0.0008772	1.895	[]
ENST00000422725	distal_nmd	synonymous_variant	433	161	152.06158	0.371824480369515	0.3511814883895063	1.0587815493199142	1.1724779577458244	0.8537077197809503	1.0	0.0008772	1.895	[]
ENST00000422725	start_proximal	synonymous_variant	129	26	55.171726	0.2015503875968992	0.4276878002078034	0.4712558728562532	0.6277362190830729	8.167801719588245e-12	1.1387870981058832e-09	0.0008772	1.895	[]
ENST00000422725	distal_nmd	stop_gained	35	7	8.357958	0.2	0.2387987954275948	0.8375251627290604	1.436563720417079	0.3686844865617219	0.6587861971415744	0.0008772	1.895	[]
ENST00000422725	start_proximal	stop_gained	13	1	3.5194635	0.0769230769230769	0.2707279645479642	0.2841342121842335	1.1684783479642324	0.0888126779622872	0.28972787159879365	0.0008772	1.895	[]
ENST00000355826	distal_nmd	missense_variant	631	176	170.31816	0.2789223454833597	0.2699178462927768	1.0333601475940046	1.1478070521885342	0.7400338831705446	0.9047171724025868	4.5652e-27	1.212	["outlier_mis","outlier_syn"]
ENST00000355826	nmd_target	missense_variant	5228	1304	1320.3285	0.2494261667941851	0.2525494436134157	0.9876330085129332	1.027390923389764	0.2807759288726363	0.46718301124776657	4.5652e-27	1.212	["outlier_mis","outlier_syn"]
ENST00000355826	start_proximal	missense_variant	318	67	91.2806	0.210691823899371	0.2870459166712731	0.7340004217536276	0.87731064627109	0.0001671235414688	0.000826923675460106	4.5652e-27	1.212	["outlier_mis","outlier_syn"]
ENST00000355826	distal_nmd	synonymous_variant	200	101	72.528	0.505	0.3626399993896484	1.3925656321695197	1.5588465764241828	0.999999372784887	1.0	4.5652e-27	1.212	["outlier_mis","outlier_syn"]
ENST00000355826	nmd_target	synonymous_variant	1862	724	633.6018	0.388829215896885	0.340280239871442	1.142673509469092	1.1984255853391987	0.9999998865499272	1.0	4.5652e-27	1.212	["outlier_mis","outlier_syn"]
ENST00000355826	start_proximal	synonymous_variant	111	35	39.406155	0.3153153153153153	0.3550104020952104	0.8881861304749902	1.1140924004063213	0.1694827329320191	0.8174949084290623	4.5652e-27	1.212	["outlier_mis","outlier_syn"]
ENST00000355826	distal_nmd	stop_gained	27	7	6.9267406	0.2592592592592592	0.2565459498652705	1.0105763096061882	1.685086025572365	0.6185463363142236	0.8421783199338476	4.5652e-27	1.212	["outlier_mis","outlier_syn"]
ENST00000355826	nmd_target	stop_gained	197	39	48.61092	0.1979695431472081	0.2467559388446323	0.802288869212821	1.0151964417300334	0.0471729981406876	0.19059945971079853	4.5652e-27	1.212	["outlier_mis","outlier_syn"]
ENST00000355826	start_proximal	stop_gained	12	3	4.3182516	0.25	0.3598543008168538	0.6947256137623219	1.465389193246642	0.3068083870043405	0.5984199175515587	4.5652e-27	1.212	["outlier_mis","outlier_syn"]
ENST00000356026	distal_nmd	missense_variant	33	1	5.9043827	0.0303030303030303	0.1789206880511659	0.1693657152400651	0.7592785847085138	0.0091957604920824	0.029667799079359236	0.010295	1.923	["outlier_mis"]
ENST00000356026	nmd_target	missense_variant	142	11	38.643578	0.0774647887323943	0.2721378702512929	0.284652733781091	0.4591958450675796	3.1636032823305513e-13	4.203631284649578e-12	0.010295	1.923	["outlier_mis"]
ENST00000356026	start_proximal	missense_variant	292	125	85.898636	0.4280821917808219	0.2941734104940336	1.4552035517482782	1.624243474478535	0.9999999874464944	1.0	0.010295	1.923	["outlier_mis"]
ENST00000356026	distal_nmd	synonymous_variant	4	1	1.548265	0.25	0.3870662450790405	0.6458842722101716	1.9412578178094049	0.4968498243938899	1.0	0.010295	1.923	["outlier_mis"]
ENST00000356026	nmd_target	synonymous_variant	47	7	19.02011	0.1489361702127659	0.4046831739709732	0.3680315362542074	0.6464744986648935	2.0085270502148514e-07	1.8591844180540086e-05	0.010295	1.923	["outlier_mis"]
ENST00000356026	start_proximal	synonymous_variant	140	70	47.512264	0.5	0.3393733160836356	1.4733038111834913	1.6871288409988767	0.9999955334631814	1.0	0.010295	1.923	["outlier_mis"]
ENST00000356026	distal_nmd	stop_gained	8	1	2.2859535	0.125	0.2857441902160644	0.4374542135239274	1.647205524092146	0.2651547852644129	0.553573648053619	0.010295	1.923	["outlier_mis"]
ENST00000356026	nmd_target	stop_gained	6	0	1.962337	0.0	0.3270561695098877	0.0	1.2017439377036434	0.0884155998100766	0.2888394984664649	0.010295	1.923	["outlier_mis"]
ENST00000356026	start_proximal	stop_gained	9	4	2.5166965	0.4444444444444444	0.2796329392327202	1.5893851620769266	2.677196665907746	0.934306737698823	0.9909925423893514	0.010295	1.923	["outlier_mis"]
ENST00000341832	nmd_target	missense_variant	3198	378	744.2561	0.1181988742964352	0.2327254857772435	0.5078896877223449	0.5500267831181339	2.2744757146444752e-17	9.689434460267682e-16	9.6618e-07	0.903	[]
ENST00000341832	start_proximal	missense_variant	329	29	71.74197	0.0881458966565349	0.2180606876825489	0.4042264453685346	0.5422327571554881	1.1984676426362373e-12	1.5261088308223325e-11	9.6618e-07	0.903	[]
ENST00000341832	nmd_target	synonymous_variant	945	260	299.38705	0.2751322751322751	0.3168116978236607	0.8684410235553088	0.9471159422631704	0.0009177527270918	0.03899841384585619	9.6618e-07	0.903	[]
ENST00000341832	start_proximal	synonymous_variant	84	8	21.323341	0.0952380952380952	0.2538493020193917	0.3751757222906208	0.6511090542045278	8.9519943257358e-05	0.005301875537686047	9.6618e-07	0.903	[]
ENST00000341832	nmd_target	stop_gained	201	17	36.338306	0.0845771144278607	0.1807875941641888	0.467825874993662	0.6867946723009054	1.3879558749976833e-05	0.00018061599283316824	9.6618e-07	0.903	[]
ENST00000341832	start_proximal	stop_gained	28	2	5.1569004	0.0714285714285714	0.1841750144958496	0.3878298672819221	1.1304720879177892	0.0477138962594195	0.19183791982305215	9.6618e-07	0.903	[]
ENST00000617444	distal_nmd	missense_variant	617	117	141.12312	0.1896272285251215	0.2287246728832176	0.8290632844054453	0.9508505512952148	0.0046484088457882	0.016438290326803454	1.057e-05	1.162	[]
ENST00000617444	nmd_target	missense_variant	1319	146	290.74466	0.1106899166034875	0.2204280966063898	0.502158836861629	0.5712887998423639	8.394433129720271e-32	1.0669896855587855e-29	1.057e-05	1.162	[]
ENST00000617444	distal_nmd	synonymous_variant	217	57	67.190475	0.2626728110599078	0.3096335274832589	0.8483345237027339	1.0217881410214875	0.044084502623927	0.4944034819643647	1.057e-05	1.162	[]
ENST00000617444	nmd_target	synonymous_variant	457	83	139.55531	0.1816192560175054	0.305372676390266	0.5947462561627361	0.7004186024830458	1.9235566920851345e-12	2.743472732086423e-10	1.057e-05	1.162	[]
ENST00000617444	distal_nmd	stop_gained	21	4	5.11665	0.1904761904761904	0.2436500049772716	0.781761488139344	1.577706134927093	0.3797657084721635	0.6686476238156086	1.057e-05	1.162	[]
ENST00000617444	nmd_target	stop_gained	45	3	7.462983	0.0666666666666666	0.1658440695868598	0.4019840253121045	0.9851927868541086	0.0364144927241082	0.15842424931960367	1.057e-05	1.162	[]
ENST00000404249	nmd_target	missense_variant	3307	494	756.25	0.1493801028122165	0.2286815845176897	0.6532231404958677	0.6994726116464683	4.2687691643253065e-17	1.2730584886548297e-15	2.3216e-14	1.151	[]
ENST00000404249	start_proximal	missense_variant	326	33	69.66154	0.1012269938650306	0.2136856968417489	0.4737190900521396	0.6224697934941766	1.3767927370837859e-09	1.3409942077130771e-08	2.3216e-14	1.151	[]
ENST00000404249	nmd_target	synonymous_variant	969	230	296.21347	0.2373581011351909	0.3056898559948239	0.7764670514261682	0.8535872536363955	7.53004206577652e-08	7.491051990311378e-06	2.3216e-14	1.151	[]
ENST00000404249	start_proximal	synonymous_variant	84	9	20.696205	0.1071428571428571	0.2463833945138114	0.4348623305327952	0.7286138304411043	0.0006139034353737	0.027852759022697737	2.3216e-14	1.151	[]
ENST00000404249	nmd_target	stop_gained	215	28	37.024925	0.1302325581395348	0.172208954567133	0.7562473070398075	1.011395716193913	0.0387040863548818	0.16557673591496208	2.3216e-14	1.151	[]
ENST00000404249	start_proximal	stop_gained	28	4	4.892078	0.1428571428571428	0.1747170686721801	0.8176484641302232	1.7038440731817883	0.4287953636413063	0.7111932127128783	2.3216e-14	1.151	[]
ENST00000341426	distal_nmd	missense_variant	457	68	98.98446	0.1487964989059081	0.2165961902042447	0.6869765288373575	0.8262539231977066	2.2435539184846007e-05	0.00012910303529075858	0.079064	0.629	[]
ENST00000341426	nmd_target	missense_variant	2157	317	470.99872	0.1469633750579508	0.2183582374880476	0.6730379249649112	0.7331534929642	3.9318455321008035e-17	1.2490129177458657e-15	0.079064	0.629	[]
ENST00000341426	start_proximal	missense_variant	330	56	71.90821	0.1696969696969697	0.2179036689527107	0.7787705939627717	0.9517351086674286	0.0082300590690163	0.02699445859790479	0.079064	0.629	[]
ENST00000341426	distal_nmd	synonymous_variant	122	46	39.58192	0.3770491803278688	0.3244419723260598	1.162146739599214	1.402427926578531	0.9337177777805372	1.0	0.079064	0.629	[]
ENST00000341426	nmd_target	synonymous_variant	713	206	215.15852	0.2889200561009817	0.3017651101817255	0.9574336010116996	1.0543298000379049	0.2075638577746481	0.8663896096254977	0.079064	0.629	[]
ENST00000341426	start_proximal	synonymous_variant	90	24	27.000494	0.2666666666666666	0.30000548892551	0.8888726257034544	1.1801730633722534	0.2563010024983228	0.9130672984888261	0.079064	0.629	[]
ENST00000341426	distal_nmd	stop_gained	33	2	6.057564	0.0606060606060606	0.1835625388405539	0.3301657352794854	0.9736969684906668	0.0348934146919995	0.1540296211795211	0.079064	0.629	[]
ENST00000341426	nmd_target	stop_gained	82	3	14.610678	0.0365853658536585	0.1781789965745879	0.2053292843544746	0.515476051136641	1.9253086319889415e-05	0.0002435384148422921	0.079064	0.629	[]
ENST00000341426	start_proximal	stop_gained	21	4	3.3829477	0.1904761904761904	0.1610927468254452	1.1824007860675696	2.386253355305873	0.7668819156181612	0.9235533494896977	0.079064	0.629	[]
ENST00000378609	distal_nmd	missense_variant	87	2	15.568116	0.0229885057471264	0.1789438642304519	0.1284676948605558	0.3945336785891954	1.1297372979863998e-06	7.901803134627987e-06	0.99759	0.222	[]
ENST00000378609	nmd_target	missense_variant	1834	144	388.82788	0.0785169029443838	0.2120108401632361	0.3703438130047047	0.4227592995201397	3.764822018432226e-71	1.7401256283046206e-68	0.99759	0.222	[]
ENST00000378609	start_proximal	missense_variant	327	47	68.66677	0.1437308868501529	0.2099901251836654	0.6844649800767553	0.8551881561758721	0.000369470675779	0.001706730526496418	0.99759	0.222	[]
ENST00000378609	distal_nmd	synonymous_variant	22	5	6.6659517	0.2272727272727272	0.3029978058554909	0.7500804391340071	1.385488415286976	0.2812953534987404	0.9361475596700158	0.99759	0.222	[]
ENST00000378609	nmd_target	synonymous_variant	589	162	154.29938	0.2750424448217317	0.261968382752812	1.0499070228686955	1.1717244633454005	0.8119786957144643	1.0	0.99759	0.222	[]
ENST00000378609	start_proximal	synonymous_variant	97	26	25.635881	0.268041237113402	0.2642874373603113	1.0142034740303345	1.3316799648045323	0.5959411099662026	1.0	0.99759	0.222	[]
ENST00000378609	distal_nmd	stop_gained	5	0	1.3853936	0.0	0.2770787239074707	0.0	1.6266847269639395	0.1850208480359931	0.45268645955492914	0.99759	0.222	[]
ENST00000378609	nmd_target	stop_gained	73	0	14.973159	0.0	0.2051117648817088	0.0	0.1960238325510861	7.740939563762097e-14	3.4689007512102015e-12	0.99759	0.222	[]
ENST00000378609	start_proximal	stop_gained	17	1	3.962684	0.0588235294117647	0.2330990538877599	0.2523542177914156	1.0730393268218823	0.0282358669824672	0.1323945786557015	0.99759	0.222	[]
ENST00000307786	distal_nmd	missense_variant	222	49	44.73151	0.2207207207207207	0.2014932890196104	1.0954246754056358	1.347102127421298	0.8102619012380606	0.9520706628753399	2.8696e-11	1.65	[]
ENST00000307786	nmd_target	missense_variant	672	137	138.78366	0.2038690476190476	0.2065233048938569	0.9871479043192076	1.1191164085092709	0.4495865462416025	0.6518725181907628	2.8696e-11	1.65	[]
ENST00000307786	start_proximal	missense_variant	328	56	66.85997	0.1707317073170731	0.2038413722340653	0.8375714186275528	1.0234523128324509	0.0569683956510557	0.13636669506833557	2.8696e-11	1.65	[]
ENST00000307786	distal_nmd	synonymous_variant	50	20	15.9691925	0.4	0.3193838500976562	1.252411478782331	1.6472960317469618	0.9374619595284148	1.0	2.8696e-11	1.65	[]
ENST00000307786	nmd_target	synonymous_variant	187	56	53.818993	0.2994652406417112	0.2878020995440967	1.040524864537437	1.2486833625867275	0.6912455430260437	1.0	2.8696e-11	1.65	[]
ENST00000307786	start_proximal	synonymous_variant	88	26	25.582186	0.2954545454545454	0.2907066561959006	1.0163322344275645	1.326376235153733	0.6033353392444292	1.0	2.8696e-11	1.65	[]
ENST00000307786	distal_nmd	stop_gained	10	2	1.5350428	0.2	0.1535042762756347	1.302895299417436	3.3021966121191446	0.8263001432472796	0.9498029917365715	2.8696e-11	1.65	[]
ENST00000307786	nmd_target	stop_gained	38	7	6.771464	0.1842105263157894	0.1781964176579525	1.0337498853056686	1.7863303305870812	0.6406224844970982	0.8539127199055203	2.8696e-11	1.65	[]
ENST00000307786	start_proximal	stop_gained	25	7	5.0724072	0.28	0.2028962898254394	1.3800153775157558	2.2780550699149926	0.8982114802140674	0.9780251658862241	2.8696e-11	1.65	[]
ENST00000310991	distal_nmd	missense_variant	701	159	150.94281	0.2268188302425107	0.2153249786855831	1.0533790906521387	1.1813787139594163	0.8056873003830222	0.9492774811386622	1.664e-06	1.848	[]
ENST00000310991	nmd_target	missense_variant	314	66	66.89189	0.2101910828025477	0.2130315015270451	0.9866666727496318	1.180962279473713	0.48111410106604	0.6825617901707319	1.664e-06	1.848	[]
ENST00000310991	start_proximal	missense_variant	280	85	74.04618	0.3035714285714285	0.2644506454467773	1.1479322656163626	1.3309634243645312	0.9578038502387564	1.0	1.664e-06	1.848	[]
ENST00000310991	distal_nmd	synonymous_variant	253	62	66.3498	0.2450592885375494	0.2622521743472857	0.9344413984268106	1.1196487187008093	0.2723236224607145	0.9283333133064783	1.664e-06	1.848	[]
ENST00000310991	nmd_target	synonymous_variant	121	33	32.73231	0.2727272727272727	0.270514968998176	1.0081781194485826	1.2835890245111046	0.5747267134407387	1.0	1.664e-06	1.848	[]
ENST00000310991	start_proximal	synonymous_variant	125	46	41.428837	0.368	0.3314306945800781	1.1103377146955418	1.3419789041612329	0.857282694599604	1.0	1.664e-06	1.848	[]
ENST00000310991	distal_nmd	stop_gained	30	2	5.364959	0.0666666666666666	0.1788319587707519	0.3727894450461615	1.0922323112577328	0.0614287971889484	0.2278383689954219	1.664e-06	1.848	[]
ENST00000310991	nmd_target	stop_gained	12	4	3.3408442	0.3333333333333333	0.2784036795298258	1.197302183276722	2.1879656880173486	0.798969440851927	0.93722695909139	1.664e-06	1.848	[]
ENST00000310991	start_proximal	stop_gained	9	3	3.058388	0.3333333333333333	0.3398208883073594	0.9809088987838844	1.9276585301131128	0.6363051705400724	0.8517276786134874	1.664e-06	1.848	[]
ENST00000682832	distal_nmd	missense_variant	324	65	64.24669	0.2006172839506173	0.1982922495147328	1.0117252915410175	1.2140892159385457	0.5801934196130941	0.7750024750898153	6.4326e-26	0.8	[]
ENST00000682832	nmd_target	missense_variant	10067	2085	2083.6074	0.2071123472732691	0.2069740162784344	1.0006683495702595	1.03330681165958	0.5218499604352618	0.7218256916608633	6.4326e-26	0.8	[]
ENST00000682832	start_proximal	missense_variant	334	67	61.76368	0.2005988023952095	0.1849211961209417	1.084779931144369	1.2982135757223938	0.812984036091708	0.9534279032655105	6.4326e-26	0.8	[]
ENST00000682832	distal_nmd	synonymous_variant	110	28	28.90622	0.2545454545454545	0.2627838134765625	0.9686496712939942	1.2632228217571415	0.4676198585764629	1.0	6.4326e-26	0.8	[]
ENST00000682832	nmd_target	synonymous_variant	3289	961	946.0778	0.2921860747947704	0.2876490786938944	1.0157726773243176	1.0621099123390692	0.7520811409764799	1.0	6.4326e-26	0.8	[]
ENST00000682832	start_proximal	synonymous_variant	88	32	25.606567	0.3636363636363636	0.2909837202592329	1.2496794092549424	1.5678731763759095	0.9681484731196484	1.0	6.4326e-26	0.8	[]
ENST00000682832	distal_nmd	stop_gained	13	2	2.6675553	0.1538461538461538	0.2051965640141413	0.7497501460870044	1.9985646777488228	0.473286992824117	0.7452669039057177	6.4326e-26	0.8	[]
ENST00000682832	nmd_target	stop_gained	492	61	87.6747	0.1239837398373983	0.1782006054389767	0.6957537519694652	0.8481245951047129	0.0001292522809054	0.0013658238462790674	6.4326e-26	0.8	[]
ENST00000682832	start_proximal	stop_gained	19	3	2.3182356	0.1578947368421052	0.1220124018819708	1.294087604265387	2.945812426412725	0.8266018944597223	0.9498620428673427	6.4326e-26	0.8	[]
ENST00000378585	distal_nmd	missense_variant	744	158	182.74066	0.2123655913978494	0.2456191688455561	0.8646132644939601	0.9711362266856234	0.0068913577474492	0.023181340354961586	0.00016374	0.786	[]
ENST00000378585	nmd_target	missense_variant	1888	271	405.9543	0.1435381355932203	0.2150181754160735	0.6675628016816025	0.7324318339839174	6.582434397420419e-20	4.014567159700455e-18	0.00016374	0.786	[]
ENST00000378585	start_proximal	missense_variant	312	70	71.93832	0.2243589743589743	0.2305715267474834	0.9730558561321712	1.1566396429739638	0.4187678905792644	0.6207425291580024	0.00016374	0.786	[]
ENST00000378585	distal_nmd	synonymous_variant	265	92	80.88903	0.3471698113207547	0.305241624364313	1.1373606468113908	1.3047826102023847	0.9656901083292276	1.0	0.00016374	0.786	[]
ENST00000378585	nmd_target	synonymous_variant	602	196	183.01324	0.3255813953488372	0.3040087120081499	1.070960740559662	1.178969570179687	0.9178106128538492	1.0	0.00016374	0.786	[]
ENST00000378585	start_proximal	synonymous_variant	120	40	37.13928	0.3333333333333333	0.3094939867655436	1.0770268489444002	1.32751364111515	0.7789426273540878	1.0	0.00016374	0.786	[]
ENST00000378585	distal_nmd	stop_gained	32	1	5.8097134	0.03125	0.1815535426139831	0.1721255314000859	0.7702932053004324	0.0098883483728343	0.05884245658090083	0.00016374	0.786	[]
ENST00000378585	nmd_target	stop_gained	87	10	18.193926	0.1149425287356321	0.2091255845694706	0.5496339865457675	0.8949945430273842	0.0107574254148419	0.06298401286701616	0.00016374	0.786	[]
ENST00000378585	start_proximal	stop_gained	9	4	2.3722684	0.4444444444444444	0.2635853820376926	1.6861498198746434	2.840189265445563	0.9484637444031726	0.9951532807141019	0.00016374	0.786	[]
ENST00000378567	distal_nmd	missense_variant	301	37	60.610653	0.1229235880398671	0.2013642954271893	0.610453743942479	0.7872393592446769	4.5918196183049965e-05	0.0002506898631325103	0.048501	0.576	[]
ENST00000378567	nmd_target	missense_variant	3330	460	706.4381	0.1381381381381381	0.2121435766821509	0.651153998148654	0.6993325684636809	1.313068591804765e-17	6.352594042721893e-16	0.048501	0.576	[]
ENST00000378567	start_proximal	missense_variant	329	82	78.61031	0.2492401215805471	0.2389371228435481	1.0431201255559823	1.2203615441615756	0.7162277260498962	0.8861266267319826	0.048501	0.576	[]
ENST00000378567	distal_nmd	synonymous_variant	85	24	27.696508	0.2823529411764706	0.3258412753834444	0.8665352197759554	1.1463438187870716	0.1931027664825018	0.8463427818206083	0.048501	0.576	[]
ENST00000378567	nmd_target	synonymous_variant	975	305	298.27774	0.3128205128205128	0.3059258876702724	1.0225369131156086	1.10535021442795	0.721217190294487	1.0	0.048501	0.576	[]
ENST00000378567	start_proximal	synonymous_variant	100	34	32.892933	0.34	0.328929328918457	1.0336566858234992	1.294465588541565	0.6580834304983435	1.0	0.048501	0.576	[]
ENST00000378567	distal_nmd	stop_gained	19	0	3.4134626	0.0	0.1796559283607884	0.0	0.8119325904976966	0.0167870261186302	0.08958847862967681	0.048501	0.576	[]
ENST00000378567	nmd_target	stop_gained	168	13	29.899166	0.0773809523809523	0.1779712268284388	0.4347947348564734	0.6754543617141248	6.684477047313397e-05	0.0007523517472645535	0.048501	0.576	[]
ENST00000378567	start_proximal	stop_gained	12	2	1.7242107	0.1666666666666666	0.1436842282613118	1.1599510167779703	3.0490850695043923	0.7648568616204424	0.9227989496696141	0.048501	0.576	[]
ENST00000378546	distal_nmd	missense_variant	267	56	56.699184	0.2097378277153558	0.2123564959465341	0.9876685277768116	1.200440546939168	0.4923883931960042	0.6934902834690606	2.1113e-05	1.34	[]
ENST00000378546	nmd_target	missense_variant	568	128	133.02199	0.2253521126760563	0.2341936406954913	0.9622469338058112	1.0935409275851673	0.3100051833260617	0.5015377907337977	2.1113e-05	1.34	[]
ENST00000378546	start_proximal	missense_variant	302	106	84.79877	0.3509933774834437	0.2807906195027939	1.25001817405781	1.420204482769	0.9990367350889394	1.0	2.1113e-05	1.34	[]
ENST00000378546	distal_nmd	synonymous_variant	80	33	24.546476	0.4125	0.3068309545516968	1.3443884780226745	1.6640834174456984	0.991439863647366	1.0	2.1113e-05	1.34	[]
ENST00000378546	nmd_target	synonymous_variant	217	61	60.671764	0.2811059907834101	0.2795933842109645	1.0054100227611409	1.2005458042564212	0.5614982125972027	1.0	2.1113e-05	1.34	[]
ENST00000378546	start_proximal	synonymous_variant	129	55	41.886913	0.4263565891472868	0.3247047542601592	1.3130592747825376	1.5477876596618625	0.9974554939614892	1.0	2.1113e-05	1.34	[]
ENST00000378546	distal_nmd	stop_gained	13	3	2.9202724	0.2307692307692307	0.2246363346393291	1.027301443195948	2.202002320530932	0.673383388992234	0.8739760970118919	2.1113e-05	1.34	[]
ENST00000378546	nmd_target	stop_gained	25	4	5.3012643	0.16	0.2120505714416504	0.7545369904557269	1.5543853328227766	0.3517426483786959	0.6418725752779497	2.1113e-05	1.34	[]
ENST00000378546	start_proximal	stop_gained	10	2	2.2369962	0.2	0.2236996173858642	0.8940560665109039	2.2659909166891308	0.605028232227122	0.8344299806376776	2.1113e-05	1.34	[]
ENST00000378536	distal_nmd	missense_variant	498	124	135.34932	0.2489959839357429	0.2717857820441924	0.9161479385086312	1.0410341838573995	0.0968962697745364	0.2082994188069072	6.8312e-06	0.809	["outlier_syn"]
ENST00000378536	nmd_target	missense_variant	2952	655	724.7246	0.2218834688346883	0.2455029164549458	0.9037915803147208	0.9565412829082468	0.0003232009285144	0.0015119747661250396	6.8312e-06	0.809	["outlier_syn"]
ENST00000378536	long_exon	missense_variant	894	163	217.63162	0.1823266219239373	0.2434358191436836	0.7489720393871963	0.8416812844789473	8.620032671057595e-07	6.12647816996109e-06	6.8312e-06	0.809	["outlier_syn"]
ENST00000378536	start_proximal	missense_variant	318	77	74.00069	0.2421383647798742	0.2327065617783264	1.040530885461375	1.2244354917883644	0.6974422329246971	0.8722238765827266	6.8312e-06	0.809	["outlier_syn"]
ENST00000378536	distal_nmd	synonymous_variant	178	83	66.72857	0.4662921348314606	0.3748796012964142	1.2438450457664871	1.415594057798859	0.9986690357777708	1.0	6.8312e-06	0.809	["outlier_syn"]
ENST00000378536	nmd_target	synonymous_variant	1029	382	336.21353	0.3712342079689018	0.3267381258446459	1.1361827059796887	1.214259784344573	0.9997580686409884	1.0	6.8312e-06	0.809	["outlier_syn"]
ENST00000378536	long_exon	synonymous_variant	327	158	117.507034	0.4831804281345566	0.3593487287515529	1.3446003546839276	1.4752792211646173	0.9999998334695382	1.0	6.8312e-06	0.809	["outlier_syn"]
ENST00000378536	start_proximal	synonymous_variant	105	62	37.01454	0.5904761904761905	0.3525194440569196	1.6750173655126073	1.9046878134448617	0.9999999797482266	1.0	6.8312e-06	0.809	["outlier_syn"]
ENST00000378536	distal_nmd	stop_gained	32	7	7.2258067	0.21875	0.2258064597845077	0.9687499649423588	1.6469814893082948	0.5621297291508236	0.8071670692709154	6.8312e-06	0.809	["outlier_syn"]
ENST00000378536	nmd_target	stop_gained	156	7	25.763985	0.0448717948717948	0.1651537479498447	0.2716971030256117	0.5003033484374944	2.550362798136607e-07	4.649379045394337e-06	6.8312e-06	0.809	["outlier_syn"]
ENST00000378536	long_exon	stop_gained	36	4	8.125533	0.1111111111111111	0.2257092528873019	0.4922753927442646	1.0477038077467995	0.0567468469624174	0.2160866986407375	6.8312e-06	0.809	["outlier_syn"]
ENST00000378536	start_proximal	stop_gained	18	3	3.8205533	0.1666666666666666	0.2122529612647162	0.7852265790478392	1.7746708866401664	0.4376141383189363	0.7182839392614656	6.8312e-06	0.809	["outlier_syn"]
ENST00000378531	distal_nmd	missense_variant	514	139	125.80237	0.2704280155642023	0.244751689035141	1.1049076581668644	1.2443705641455132	0.9445041615511944	1.0	6.3918e-24	1.392	[]
ENST00000378531	nmd_target	missense_variant	2383	538	525.5473	0.2257658413764162	0.2205402023693217	1.023694723007207	1.0896387129862384	0.7641541204682147	0.9211327777129978	6.3918e-24	1.392	[]
ENST00000378531	start_proximal	missense_variant	310	80	83.59729	0.2580645161290322	0.2696686775453629	0.9569688199535944	1.1205872853921917	0.3299802506843201	0.5249702873079015	6.3918e-24	1.392	[]
ENST00000378531	distal_nmd	synonymous_variant	188	66	60.99721	0.351063829787234	0.3244532524271214	1.0820166762424115	1.2712652024006723	0.8416273413397293	1.0	6.3918e-24	1.392	[]
ENST00000378531	nmd_target	synonymous_variant	783	212	230.2432	0.2707535121328225	0.294052611213382	0.9207655426543642	1.013859043057716	0.0524414025400231	0.534938063241143	6.3918e-24	1.392	[]
ENST00000378531	start_proximal	synonymous_variant	114	34	37.02567	0.2982456140350877	0.3247865710342139	0.9182818522495798	1.159382817587087	0.2874702805817424	0.9409062455980804	6.3918e-24	1.392	[]
ENST00000378531	distal_nmd	stop_gained	21	5	3.8853524	0.238095238095238	0.1850167796725318	1.2868845653710534	2.361819921440028	0.8382097325103107	0.9549318189365531	6.3918e-24	1.392	[]
ENST00000378531	nmd_target	stop_gained	134	28	25.24992	0.208955223880597	0.1884322379952046	1.1089144092525964	1.4598474780248738	0.7849031029687488	0.9314677687420228	6.3918e-24	1.392	[]
ENST00000378531	start_proximal	stop_gained	17	6	4.105647	0.3529411764705882	0.2415086521821863	1.46140178946608	2.402790306394787	0.937281987337208	0.9919029034083582	6.3918e-24	1.392	[]
ENST00000605895	distal_nmd	missense_variant	316	49	63.330307	0.1550632911392405	0.2004123639456833	0.7737211820986576	0.9607221635011294	0.0128995999996652	0.03972446061237133	0.80544	0.636	[]
ENST00000605895	nmd_target	missense_variant	665	69	137.04396	0.1037593984962406	0.2060811437162241	0.5034880757412641	0.6079698839876243	1.4742326180159549e-15	2.3350157923471628e-14	0.80544	0.636	[]
ENST00000605895	start_proximal	missense_variant	307	41	64.51503	0.1335504885993485	0.2101466772222363	0.6355108268407924	0.8078678362701724	0.0001006321867738	0.0005161788169082129	0.80544	0.636	[]
ENST00000605895	distal_nmd	synonymous_variant	76	30	25.354595	0.3947368421052631	0.3336130945306075	1.1832174713065642	1.485075297890837	0.922447236873226	1.0	0.80544	0.636	[]
ENST00000605895	nmd_target	synonymous_variant	203	57	54.70308	0.2807881773399014	0.2694732966681419	1.0419888753789728	1.251815158126978	0.6973357884192092	1.0	0.80544	0.636	[]
ENST00000605895	start_proximal	synonymous_variant	112	24	28.720886	0.2142857142857142	0.2564364842006138	0.8356288105949682	1.122764183792647	0.1483433652313164	0.7865117279064883	0.80544	0.636	[]
ENST00000605895	distal_nmd	stop_gained	19	0	2.1198666	0.0	0.1115719268196507	0.0	1.3073943192540822	0.0955435904442401	0.3033070988440413	0.80544	0.636	[]
ENST00000605895	nmd_target	stop_gained	35	3	7.7324357	0.0857142857142857	0.2209267343793596	0.3879760679714898	0.9364231938718006	0.0102254416235865	0.06043510719379355	0.80544	0.636	[]
ENST00000605895	start_proximal	stop_gained	22	2	4.9727263	0.0909090909090909	0.2260330156846479	0.4021938593073657	1.1479143055385952	0.0581424479697023	0.21936240690412964	0.80544	0.636	[]
ENST00000447513	distal_nmd	missense_variant	257	55	58.668213	0.2140077821011673	0.228280984010214	0.9374752918166496	1.140751490930329	0.2986624383166456	0.48874339266546807	9.3919e-11	1.235	[]
ENST00000447513	nmd_target	missense_variant	1472	329	338.5717	0.2235054347826087	0.2300079387167225	0.9717292195634936	1.0526031816234362	0.2619499674763308	0.4443860779278901	9.3919e-11	1.235	[]
ENST00000447513	long_exon	missense_variant	14	2	2.2521102	0.1428571428571428	0.1608650173459734	0.8880559938640922	2.395733321776534	0.6023607652704518	0.793878414499365	9.3919e-11	1.235	[]
ENST00000447513	start_proximal	missense_variant	313	100	81.114525	0.3194888178913738	0.2591518365537015	1.2328248263259718	1.4107319354489314	0.9966383045253078	1.0	9.3919e-11	1.235	[]
ENST00000447513	distal_nmd	synonymous_variant	70	22	23.120703	0.3142857142857143	0.3302957534790039	0.9515281712687615	1.2640159673001783	0.4353277519816176	1.0	9.3919e-11	1.235	[]
ENST00000447513	nmd_target	synonymous_variant	576	153	167.4213	0.265625	0.2906619707743327	0.913862241050546	1.023930893280488	0.072834088349357	0.6086817706314201	9.3919e-11	1.235	[]
ENST00000447513	long_exon	synonymous_variant	4	2	1.105275	0.5	0.27631875872612	1.8095043648324545	3.265751993363613	0.9471953595985284	1.0	9.3919e-11	1.235	[]
ENST00000447513	start_proximal	synonymous_variant	111	40	40.87407	0.3603603603603603	0.3682348577825873	0.9786155567410292	1.200318962595824	0.4701574358114065	1.0	9.3919e-11	1.235	[]
ENST00000447513	distal_nmd	stop_gained	21	4	4.7590404	0.1904761904761904	0.2266209693182082	0.8405055853800302	1.6962600980136768	0.4550427100607321	0.7315783808817731	9.3919e-11	1.235	[]
ENST00000447513	nmd_target	stop_gained	67	13	16.07133	0.1940298507462686	0.2398705838331535	0.8088938945561983	1.211820665505881	0.2060151694180499	0.48258359782409105	9.3919e-11	1.235	[]
ENST00000447513	long_exon	stop_gained	3	1	0.602314	0.3333333333333333	0.2007713317871093	1.660263596232892	4.306638951547421	0.902662655057028	0.9800533610180837	9.3919e-11	1.235	[]
ENST00000447513	start_proximal	stop_gained	17	0	3.6549191	0.0	0.2149952439700856	0.0	0.7514869086277107	0.0116905705951549	0.0673378006217378	9.3919e-11	1.235	[]
ENST00000378486	distal_nmd	missense_variant	2756	743	685.6744	0.2695936139332365	0.2487933154722083	1.0836047319902842	1.1409308865373031	0.9979396025536338	1.0	5.5681e-28	1.013	[]
ENST00000378486	nmd_target	missense_variant	6123	1180	1328.7013	0.1927159888943328	0.2170016811930936	0.8880852343390336	0.927165866284629	6.1763102906777e-08	5.074518960286936e-07	5.5681e-28	1.013	[]
ENST00000378486	start_proximal	missense_variant	308	59	67.956184	0.1915584415584415	0.2206369622961267	0.8682064852821098	1.0525448101977417	0.0951061251136615	0.20525585626424891	5.5681e-28	1.013	[]
ENST00000378486	distal_nmd	synonymous_variant	1081	338	312.3874	0.3126734505087881	0.2889800093771681	1.081989896749903	1.1650924654794022	0.9759519758249834	1.0	5.5681e-28	1.013	[]
ENST00000378486	nmd_target	synonymous_variant	1872	629	565.93994	0.3360042735042735	0.3023183447682959	1.111425354494433	1.172307984107308	0.9998584080674278	1.0	5.5681e-28	1.013	[]
ENST00000378486	start_proximal	synonymous_variant	114	35	30.709759	0.3070175438596491	0.269383848759166	1.1397028636788404	1.4318475154110344	0.8747132287103315	1.0	5.5681e-28	1.013	[]
ENST00000378486	distal_nmd	stop_gained	93	20	22.579845	0.2150537634408602	0.2427940368652343	0.8857456559372926	1.2230630142834336	0.2860168236973515	0.5762979103271945	5.5681e-28	1.013	[]
ENST00000378486	nmd_target	stop_gained	282	31	53.443356	0.1099290780141844	0.1895154452493004	0.5800533981258192	0.7675879755352226	4.279416437933578e-05	0.0005045106559755755	5.5681e-28	1.013	[]
ENST00000378486	start_proximal	stop_gained	19	3	4.460954	0.1578947368421052	0.2347870625947651	0.6725018623135401	1.5308579853938975	0.2999155480427123	0.5909860030948216	5.5681e-28	1.013	[]
ENST00000378466	distal_nmd	missense_variant	555	95	133.7173	0.1711711711711711	0.2409320728198902	0.7104540676870817	0.8286969371308331	1.4305985795633048e-06	9.891097386480028e-06	0.00039299	0.661	[]
ENST00000378466	nmd_target	missense_variant	4187	752	929.5295	0.1796035347504179	0.2220036971532048	0.8090114581581651	0.8542435997357681	6.087585055418156e-15	9.229069379082984e-14	0.00039299	0.661	[]
ENST00000378466	start_proximal	missense_variant	326	82	79.44284	0.2515337423312883	0.2436896950189321	1.032188670562154	1.207254819489173	0.6713081688126208	0.8514067554844449	0.00039299	0.661	[]
ENST00000378466	distal_nmd	synonymous_variant	209	68	67.69166	0.3253588516746411	0.3238835311962657	1.004555095694203	1.1815675546196878	0.560141813694719	1.0	0.00039299	0.661	[]
ENST00000378466	nmd_target	synonymous_variant	1333	441	424.50262	0.3308327081770442	0.3184565825294214	1.0388628350820146	1.1074288842017457	0.8788631775576361	1.0	0.00039299	0.661	[]
ENST00000378466	start_proximal	synonymous_variant	102	38	34.131466	0.3725490196078431	0.3346222148222081	1.1133421605190983	1.3694577139707365	0.8478092511898522	1.0	0.00039299	0.661	[]
ENST00000378466	distal_nmd	stop_gained	19	3	4.1155214	0.1578947368421052	0.2166063911036441	0.7289477288163401	1.6593492362300208	0.3750383028855798	0.6645285671803736	0.00039299	0.661	[]
ENST00000378466	nmd_target	stop_gained	204	19	36.663673	0.0931372549019607	0.1797238892199946	0.518224123160134	0.7437302363963856	0.0001155482441367	0.0012343701773351846	0.00039299	0.661	[]
ENST00000378466	start_proximal	stop_gained	13	0	1.5678594	0.0	0.1206045700953556	0.0	1.7065411785297713	0.1737646024808976	0.43680244118741857	0.00039299	0.661	[]
ENST00000378453	distal_nmd	missense_variant	708	159	169.36435	0.2245762711864407	0.2392151827192576	0.9388044213314124	1.0530686540381895	0.1714443456450474	0.3237782102684732	4.2365e-06	1.927	[]
ENST00000378453	nmd_target	missense_variant	44	9	8.65747	0.2045454545454545	0.1967606761238791	1.0395647066016085	1.6761502323676585	0.6424668965699516	0.8276228521125805	4.2365e-06	1.927	[]
ENST00000378453	start_proximal	missense_variant	320	87	71.580055	0.271875	0.2236876726150512	1.215422364682006	1.411914228196688	0.9891234434145622	1.0	4.2365e-06	1.927	[]
ENST00000378453	distal_nmd	synonymous_variant	241	93	93.00856	0.3858921161825726	0.3859276356044152	0.9999079635181166	1.1411296600164134	0.5297764773661658	1.0	4.2365e-06	1.927	[]
ENST00000378453	nmd_target	synonymous_variant	13	5	3.021282	0.3846153846153846	0.2324063044327955	1.6549266404543814	2.776175631530505	0.9529129310210364	1.0	4.2365e-06	1.927	[]
ENST00000378453	start_proximal	synonymous_variant	107	40	32.1392	0.3738317757009345	0.3003663392824547	1.2445861163870142	1.52276923378938	0.9706293509851704	1.0	4.2365e-06	1.927	[]
ENST00000378453	distal_nmd	stop_gained	35	4	7.736218	0.1142857142857142	0.2210347993033272	0.5170485129306692	1.098116988648296	0.0710340626089851	0.25063666936910634	4.2365e-06	1.927	[]
ENST00000378453	nmd_target	stop_gained	3	1	0.5531366	0.3333333333333333	0.1843788623809814	1.8078717323061024	4.689526915736107	0.9381301945963952	0.9922906893600347	4.2365e-06	1.927	[]
ENST00000378453	start_proximal	stop_gained	14	3	2.8045719	0.2142857142857142	0.2003265619277954	1.0696819843738457	2.3244876151873277	0.7249718930806606	0.9017652310923705	4.2365e-06	1.927	[]
ENST00000355716	distal_nmd	missense_variant	332	67	72.1843	0.2018072289156626	0.2174226002520825	0.928179631196043	1.1106345010617948	0.2441749757245189	0.42181933105589015	0.0012395	0.828	[]
ENST00000355716	nmd_target	missense_variant	1195	228	256.59705	0.1907949790794979	0.2147255614212866	0.8885527080083518	0.9801697701274804	0.0125992074585309	0.0389280081505584	0.0012395	0.828	[]
ENST00000355716	start_proximal	missense_variant	306	60	68.245384	0.196078431372549	0.223024131425845	0.8791803385533846	1.0635080985568717	0.1206980719460706	0.24739477316461145	0.0012395	0.828	[]
ENST00000355716	distal_nmd	synonymous_variant	119	27	34.109943	0.226890756302521	0.2866381797469964	0.7915580419286363	1.04330654609995	0.0559542784539985	0.5487459946163924	0.0012395	0.828	[]
ENST00000355716	nmd_target	synonymous_variant	371	106	111.56707	0.2857142857142857	0.3007198652488523	0.9501011364109612	1.0868347193078614	0.2552514389061551	0.9127390464721856	0.0012395	0.828	[]
ENST00000355716	start_proximal	synonymous_variant	114	35	31.212227	0.3070175438596491	0.2737914637515419	1.12135542742216	1.408797006497254	0.8488308176657966	1.0	0.0012395	0.828	[]
ENST00000355716	distal_nmd	stop_gained	14	2	1.9399583	0.1428571428571428	0.1385684524263654	1.0309499771100958	2.781222389480772	0.7014562987052747	0.8900217687286822	0.0012395	0.828	[]
ENST00000355716	nmd_target	stop_gained	66	7	12.7035675	0.106060606060606	0.1924782955285274	0.5510263158210826	0.9871142681566252	0.0352004919249979	0.15495956490307744	0.0012395	0.828	[]
ENST00000355716	start_proximal	stop_gained	21	2	4.005391	0.0952380952380952	0.1907329105195545	0.4993270169194589	1.4184846158303457	0.188247394358255	0.45744346960344906	0.0012395	0.828	[]
ENST00000419916	distal_nmd	missense_variant	141	21	28.925287	0.1489361702127659	0.2051438811822986	0.726008347674848	1.0107187779789093	0.0406951094594518	0.1038822121839774	2.7113e-12	1.848	[]
ENST00000419916	nmd_target	missense_variant	817	179	164.53958	0.219094247246022	0.2013948363510748	1.0878841345469916	1.2127673530139151	0.9224201149098954	1.0	2.7113e-12	1.848	[]
ENST00000419916	start_proximal	missense_variant	311	69	75.38011	0.2218649517684887	0.2423797803676396	0.9153608086943796	1.089746124063247	0.1941017202538105	0.35588391006244835	2.7113e-12	1.848	[]
ENST00000419916	distal_nmd	synonymous_variant	47	11	13.137218	0.2340425531914893	0.2795152867093999	0.8373157545219105	1.2790961029313248	0.2719014522947992	0.927670610627322	2.7113e-12	1.848	[]
ENST00000419916	nmd_target	synonymous_variant	284	80	77.23907	0.2816901408450704	0.2719685460480166	1.035745290910727	1.209463784381011	0.6875710998898051	1.0	2.7113e-12	1.848	[]
ENST00000419916	start_proximal	synonymous_variant	118	31	37.98721	0.2627118644067797	0.3219255027124437	0.816064158301382	1.0489011644749406	0.0736668529651626	0.6117641669381881	2.7113e-12	1.848	[]
ENST00000419916	distal_nmd	stop_gained	7	1	1.1449172	0.1428571428571428	0.1635596070970807	0.87342556877353	3.1835670360973887	0.680994490610201	0.8782378377526695	2.7113e-12	1.848	[]
ENST00000419916	nmd_target	stop_gained	36	7	5.852747	0.1944444444444444	0.1625763045416938	1.1960195859574223	2.056839333947249	0.7883765757589352	0.9329764032800415	2.7113e-12	1.848	[]
ENST00000419916	start_proximal	stop_gained	12	3	2.653733	0.25	0.221144417921702	1.1304829773660146	2.3845349953488224	0.7414547465371123	0.9103657162738845	2.7113e-12	1.848	[]
ENST00000378412	distal_nmd	missense_variant	321	78	71.68615	0.2429906542056074	0.2233213383089344	1.0880762942118103	1.2789263589057855	0.8504628622442031	0.9766764414418961	1.1168e-29	1.029	[]
ENST00000378412	nmd_target	missense_variant	4511	855	920.65796	0.1895366880957659	0.2040917665671414	0.9286836567873636	0.9769816176115976	0.0032308589978088	0.011949755384594455	1.1168e-29	1.029	[]
ENST00000378412	start_proximal	missense_variant	300	87	69.92853	0.29	0.2330950927734375	1.2441274355006375	1.4422957279293096	0.9952509096668386	1.0	1.1168e-29	1.029	[]
ENST00000378412	distal_nmd	synonymous_variant	106	29	31.901749	0.2735849056603773	0.3009598929927034	0.909041078330694	1.175516355267176	0.2794788588762681	0.9346687890984997	1.1168e-29	1.029	[]
ENST00000378412	nmd_target	synonymous_variant	1352	355	380.57358	0.2625739644970414	0.2814893327521149	0.9328025397263252	1.0053676018574331	0.0416827698171425	0.48209391346847746	1.1168e-29	1.029	[]
ENST00000378412	start_proximal	synonymous_variant	132	39	37.27777	0.2954545454545454	0.2824073560310132	1.0461998922651978	1.301714986394941	0.6838255904853326	1.0	1.1168e-29	1.029	[]
ENST00000378412	distal_nmd	stop_gained	14	3	3.566173	0.2142857142857142	0.2547266483306885	0.8412379140148957	1.8280639864176984	0.5045589327818587	0.7682875902961896	1.1168e-29	1.029	[]
ENST00000378412	nmd_target	stop_gained	257	47	53.447853	0.1828793774319066	0.2079682999547817	0.8793617944257361	1.0923225865679371	0.1533066085805242	0.40583048341337624	1.1168e-29	1.029	[]
ENST00000378412	start_proximal	stop_gained	9	1	1.6328833	0.1111111111111111	0.1814314789242214	0.6124136327936726	2.3652761338642514	0.4815355706708185	0.7515654867309518	1.1168e-29	1.029	[]
ENST00000401095	distal_nmd	missense_variant	1219	276	270.796	0.2264150943396226	0.2221460131175015	1.0192174559525542	1.1119780907276655	0.6736670989548353	0.8533482784817349	8.0934e-15	1.468	[]
ENST00000401095	nmd_target	missense_variant	2509	545	563.7709	0.2172180151454762	0.2246994316554155	0.9667047822292126	1.0289278414423255	0.1633362695359093	0.31216579114700477	8.0934e-15	1.468	[]
ENST00000401095	distal_nmd	synonymous_variant	453	134	127.03856	0.2958057395143488	0.2804383199999137	1.054797858988885	1.1878216947755198	0.8099131645654674	1.0	8.0934e-15	1.468	[]
ENST00000401095	nmd_target	synonymous_variant	976	276	271.66312	0.2827868852459016	0.2783433570236456	1.0159641971332498	1.10467093595155	0.6524728721614967	1.0	8.0934e-15	1.468	[]
ENST00000401095	distal_nmd	stop_gained	53	9	10.211364	0.1698113207547169	0.1926672413664044	0.8813710081195316	1.4409424202504917	0.4060571135400036	0.6917637210987445	8.0934e-15	1.468	[]
ENST00000401095	nmd_target	stop_gained	103	23	21.969193	0.2233009708737864	0.2132931311153671	1.0469205909542685	1.412495080344886	0.6665298054398815	0.8694691349279623	8.0934e-15	1.468	[]
ENST00000378404	distal_nmd	missense_variant	2150	424	450.46768	0.1972093023255814	0.2095198520394258	0.9412439938553986	1.0111658808712838	0.0616119421077457	0.14533277896935823	0.28836	1.308	[]
ENST00000378404	start_proximal	missense_variant	323	68	65.92649	0.2105263157894736	0.2041067826120477	1.0314518366086236	1.2312513671691618	0.6590525879640178	0.8420257250208714	0.28836	1.308	[]
ENST00000378404	distal_nmd	synonymous_variant	693	238	216.58484	0.3434343434343434	0.3125322350175866	1.098876547614418	1.1975834605020388	0.9805228625813228	1.0	0.28836	1.308	[]
ENST00000378404	start_proximal	synonymous_variant	106	27	30.25086	0.2547169811320754	0.285385473719183	0.8925366025557241	1.169471481147824	0.2466575187959041	0.9060650263666272	0.28836	1.308	[]
ENST00000378404	distal_nmd	stop_gained	100	17	19.00881	0.17	0.1900881004333496	0.8943221570021787	1.2837034810074517	0.3479159890645756	0.6383793295541847	0.28836	1.308	[]
ENST00000378404	start_proximal	stop_gained	12	1	1.6638204	0.0833333333333333	0.1386516988277435	0.6010264139414838	2.442672331443194	0.4781444634867545	0.7491086954055537	0.28836	1.308	[]
ENST00000270722	distal_nmd	missense_variant	395	64	78.57855	0.1620253164556962	0.1989330436609968	0.8144716105173792	0.9835462814730396	0.0239464933858814	0.0668758381899625	1.0	0.304	[]
ENST00000270722	nmd_target	missense_variant	5471	1004	1180.2875	0.1835130689087918	0.2157352358958028	0.8506402217828991	0.8915408042572798	9.62412823671973e-12	1.1418086972741288e-10	1.0	0.304	[]
ENST00000270722	long_exon	missense_variant	2247	486	495.98047	0.2162883845126836	0.2207300706497552	0.9798772948153516	1.0468337530076988	0.2932492617523683	0.482071410658849	1.0	0.304	[]
ENST00000270722	start_proximal	missense_variant	329	69	71.74019	0.2097264437689969	0.2180552844943246	0.9618039950527112	1.1467563044041786	0.371647168311817	0.5713962827736692	1.0	0.304	[]
ENST00000270722	distal_nmd	synonymous_variant	129	33	33.16324	0.2558139534883721	0.2570793684138808	0.9950777266440476	1.271027031939508	0.5364044555075562	1.0	1.0	0.304	[]
ENST00000270722	nmd_target	synonymous_variant	1683	498	523.12177	0.2959001782531194	0.3108269549237782	0.9519772129340612	1.0126317496685548	0.063476831064592	0.574259894496808	1.0	0.304	[]
ENST00000270722	long_exon	synonymous_variant	726	261	239.28932	0.359504132231405	0.3295996169413417	1.0907298241653762	1.1828706964850766	0.9796125478786504	1.0	1.0	0.304	[]
ENST00000270722	start_proximal	synonymous_variant	101	32	32.158844	0.3168316831683168	0.3184043959815903	0.9950606435302972	1.2604355995502656	0.5407811978614926	1.0	1.0	0.304	[]
ENST00000270722	distal_nmd	stop_gained	22	2	3.6659963	0.0909090909090909	0.1666361960497769	0.5455542857083396	1.5570838652061538	0.2443947366152977	0.5305100567783785	1.0	0.304	[]
ENST00000270722	nmd_target	stop_gained	283	9	51.09545	0.0318021201413427	0.1805492980741359	0.1761409237286781	0.3037313212723285	1.7050857035482909e-18	1.216666089774195e-16	1.0	0.304	[]
ENST00000270722	long_exon	stop_gained	78	1	12.172777	0.0128205128205128	0.1560612458449143	0.0821505220665301	0.3804819815373569	1.2495125498844913e-05	0.00016413528437319124	1.0	0.304	[]
ENST00000270722	start_proximal	stop_gained	11	0	1.7979703	0.0	0.163451844995672	0.0	1.4585591884087237	0.0998718592039265	0.31180667533984696	1.0	0.304	[]
ENST00000378378	distal_nmd	missense_variant	405	77	93.66016	0.1901234567901234	0.2312596450617283	0.8221211994828377	0.9732998019722788	0.0112983412140306	0.035450457331043246	1.2297e-16	1.019	[]
ENST00000378378	nmd_target	missense_variant	3853	782	805.519	0.2029587334544511	0.2090628035124821	0.970802696818965	1.0231939669836028	0.1524622717273397	0.2957804034582672	1.2297e-16	1.019	[]
ENST00000378378	long_exon	missense_variant	80	20	22.87804	0.25	0.2859755039215088	0.8742007499656931	1.1965534973297711	0.2514938706525889	0.4312391986751085	1.2297e-16	1.019	[]
ENST00000378378	start_proximal	missense_variant	317	76	74.81325	0.2397476340694006	0.2360039359011484	1.0158628632779254	1.197015092891968	0.6078179352064105	0.7985149122817363	1.2297e-16	1.019	[]
ENST00000378378	distal_nmd	synonymous_variant	137	43	40.906197	0.3138686131386861	0.2985853766002794	1.051185482398445	1.290603697180373	0.7164349231624436	1.0	1.2297e-16	1.019	[]
ENST00000378378	nmd_target	synonymous_variant	1223	361	350.6238	0.2951757972199509	0.2866915861115724	1.029593512748144	1.1070746989174982	0.7822178861196699	1.0	1.2297e-16	1.019	[]
ENST00000378378	long_exon	synonymous_variant	31	5	8.3029175	0.1612903225806451	0.2678360477570564	0.6021979637593267	1.1560935055255652	0.097283637335908	0.6748311667885878	1.2297e-16	1.019	[]
ENST00000378378	start_proximal	synonymous_variant	113	28	33.432026	0.247787610619469	0.2958586363665825	0.8375202889546502	1.0937605732592992	0.1184081599661072	0.7267347783380809	1.2297e-16	1.019	[]
ENST00000378378	distal_nmd	stop_gained	19	5	4.699929	0.2631578947368421	0.2473646967034591	1.0638458043684218	1.9234640866775323	0.6838742713460835	0.8795863968017955	1.2297e-16	1.019	[]
ENST00000378378	nmd_target	stop_gained	180	30	35.023285	0.1666666666666666	0.1945738050672743	0.8565729935180191	1.1265677247680534	0.174633766909687	0.43792282098239627	1.2297e-16	1.019	[]
ENST00000378378	long_exon	stop_gained	3	1	1.501088	0.3333333333333333	0.5003626743952433	0.6661834513060196	1.7280458396971026	0.4998329364168735	0.7648100662701232	1.2297e-16	1.019	[]
ENST00000378378	start_proximal	stop_gained	11	1	1.4973779	0.0909090909090909	0.1361252611333673	0.6678340974495809	2.6766485971350256	0.5399920281231482	0.7933222110188318	1.2297e-16	1.019	[]
ENST00000356575	distal_nmd	missense_variant	217	42	53.966072	0.1935483870967742	0.2486915764171407	0.778266758710506	0.9771813658726112	0.0170290699849957	0.05023656488294411	7.008800000000001e-68	1.226	[]
ENST00000356575	nmd_target	missense_variant	9600	2203	2144.4844	0.2294791666666666	0.2233837890625	1.027286570926869	1.059390616948831	0.9491847460198444	1.0	7.008800000000001e-68	1.226	[]
ENST00000356575	start_proximal	missense_variant	301	65	71.32134	0.2159468438538206	0.2369479816221319	0.91136815082982	1.0915287013466168	0.1915784772819218	0.3523201966047167	7.008800000000001e-68	1.226	[]
ENST00000356575	distal_nmd	synonymous_variant	96	29	27.459385	0.3020833333333333	0.2860352595647176	1.056105229100207	1.35756676004054	0.7092999764416112	1.0	7.008800000000001e-68	1.226	[]
ENST00000356575	nmd_target	synonymous_variant	2964	1028	904.5834	0.3468286099865047	0.3051900722076375	1.136434771543087	1.1844585360993218	0.9999999922812012	1.0	7.008800000000001e-68	1.226	[]
ENST00000356575	start_proximal	synonymous_variant	133	42	43.72291	0.3157894736842105	0.3287436980053894	0.960594759991516	1.1817932856780844	0.4028417061692291	1.0	7.008800000000001e-68	1.226	[]
ENST00000356575	distal_nmd	stop_gained	8	0	1.1463889	0.0	0.1432986110448837	0.0	2.179672055359532	0.2560497966782301	0.5437238524623147	7.008800000000001e-68	1.226	[]
ENST00000356575	nmd_target	stop_gained	534	103	102.06319	0.1928838951310861	0.1911295630065689	1.009178758622793	1.1675166041631884	0.5724137081382884	0.8140057861824795	7.008800000000001e-68	1.226	[]
ENST00000356575	start_proximal	stop_gained	7	0	1.0988086	0.0	0.1569726637431553	0.0	2.2179890869459884	0.2637257098649314	0.5520401588935026	7.008800000000001e-68	1.226	[]
ENST00000378344	distal_nmd	missense_variant	528	107	102.285385	0.2026515151515151	0.1937223203254468	1.0460927517854812	1.2057710148869338	0.7401293399848012	0.9047696961165023	2.1592e-08	1.303	[]
ENST00000378344	nmd_target	missense_variant	931	181	192.2414	0.1944146079484425	0.2064891450515239	0.941524591522385	1.0508693274255545	0.1683150347525766	0.31932167081717683	2.1592e-08	1.303	[]
ENST00000378344	start_proximal	missense_variant	299	66	81.38853	0.2207357859531772	0.2722024311588759	0.8109251082490911	0.9693183396644456	0.0124093680292267	0.03840723440899622	2.1592e-08	1.303	[]
ENST00000378344	distal_nmd	synonymous_variant	169	58	45.803917	0.3431952662721893	0.2710290942671736	1.2662672514924769	1.5052646623773855	0.9928711835943956	1.0	2.1592e-08	1.303	[]
ENST00000378344	nmd_target	synonymous_variant	288	92	78.870964	0.3194444444444444	0.2738575140635172	1.1664622222867107	1.3423960532584498	0.975319568475246	1.0	2.1592e-08	1.303	[]
ENST00000378344	start_proximal	synonymous_variant	134	41	48.829624	0.3059701492537313	0.3644001804180999	0.8396542199915268	1.037321016019207	0.0610340159934257	0.5655756018532829	2.1592e-08	1.303	[]
ENST00000378344	distal_nmd	stop_gained	29	5	4.037708	0.1724137931034483	0.139231303642536	1.2383263575991883	2.3620599953495267	0.8024512931001433	0.9387118336221505	2.1592e-08	1.303	[]
ENST00000378344	nmd_target	stop_gained	53	14	13.78492	0.2641509433962264	0.2600928252598025	1.0156025762431946	1.4677205550273975	0.6077487697345479	0.8358585595296951	2.1592e-08	1.303	[]
ENST00000378344	start_proximal	stop_gained	8	3	1.983965	0.375	0.2479956299066543	1.512123419840705	2.8660149526255885	0.8971115087750732	0.9776052317356745	2.1592e-08	1.303	[]
ENST00000270708	distal_nmd	missense_variant	411	77	81.29417	0.1873479318734793	0.1977960257054535	0.9471774329402708	1.121709205695696	0.3056725406742567	0.49656804781971	4.5119e-16	1.106	[]
ENST00000270708	nmd_target	missense_variant	2266	440	463.2835	0.1941747572815534	0.2044499154019334	0.9497424193099816	1.019095196859152	0.08968189944916	0.19604595022252858	4.5119e-16	1.106	[]
ENST00000270708	start_proximal	missense_variant	317	79	59.72311	0.2492113564668769	0.1884009785456612	1.3227710301222115	1.5520752751611953	0.9987360772292156	1.0	4.5119e-16	1.106	[]
ENST00000270708	distal_nmd	synonymous_variant	136	44	40.382454	0.3235294117647059	0.2969298082239487	1.089582126159241	1.3325035733249966	0.8130340779905537	1.0	4.5119e-16	1.106	[]
ENST00000270708	nmd_target	synonymous_variant	718	210	207.91933	0.2924791086350975	0.2895812350727389	1.0100071179046897	1.1109211669886605	0.6000275479879237	1.0	4.5119e-16	1.106	[]
ENST00000270708	start_proximal	synonymous_variant	103	30	28.764505	0.2912621359223301	0.279267042585947	1.0429520548694589	1.3381557277106098	0.6643731019767036	1.0	4.5119e-16	1.106	[]
ENST00000270708	distal_nmd	stop_gained	23	2	4.2004237	0.0869565217391304	0.1826271181521208	0.4761424405038207	1.364795942365058	0.1645019029663859	0.42345046367355355	4.5119e-16	1.106	[]
ENST00000270708	nmd_target	stop_gained	136	26	27.160587	0.1911764705882352	0.1997102008146398	0.957269432449647	1.2779363037435518	0.446287419305503	0.7245076098555121	4.5119e-16	1.106	[]
ENST00000270708	start_proximal	stop_gained	21	2	3.516638	0.0952380952380952	0.1674589543115525	0.5687250086424613	1.6156299340146387	0.2735054498524106	0.5626269015850194	4.5119e-16	1.106	[]
ENST00000378295	distal_nmd	missense_variant	833	160	189.17754	0.1920768307322929	0.2271038847667973	0.8457663810089725	0.95077680302207	0.0025391389611595	0.009653077607284845	0.28241	0.577	[]
ENST00000378295	nmd_target	missense_variant	3034	525	663.97894	0.1730388925510876	0.2188460589555352	0.7906877253213203	0.8441196847125171	4.737516460328181e-13	6.2093996502642175e-12	0.28241	0.577	[]
ENST00000378295	start_proximal	missense_variant	326	70	67.11373	0.2147239263803681	0.2058703416695624	1.043005634706802	1.2412554181468305	0.6996465658182652	0.8738655344286128	0.28241	0.577	[]
ENST00000378295	distal_nmd	synonymous_variant	267	99	84.12404	0.3707865168539326	0.3150713059786107	1.1768336558045822	1.3399631699909869	0.990064783190465	1.0	0.28241	0.577	[]
ENST00000378295	nmd_target	synonymous_variant	970	311	292.37674	0.3206185567010309	0.3014193190741784	1.0636961084174157	1.1484501313927435	0.940030779192732	1.0	0.28241	0.577	[]
ENST00000378295	start_proximal	synonymous_variant	103	40	28.910555	0.3883495145631068	0.280684998891886	1.3835777333889188	1.688271445935686	0.9978491436898914	1.0	0.28241	0.577	[]
ENST00000378295	distal_nmd	stop_gained	40	2	8.958647	0.05	0.2239661693572998	0.2232480027831057	0.6659575493085589	0.0019713557624644	0.015294082474418888	0.28241	0.577	[]
ENST00000378295	nmd_target	stop_gained	130	11	25.755924	0.0846153846153846	0.1981224940373347	0.4270862075834734	0.6873062851353516	8.108676997616978e-05	0.0008940266158010462	0.28241	0.577	[]
ENST00000378295	start_proximal	stop_gained	12	2	2.4640675	0.1666666666666666	0.2053389549255371	0.8116660899881646	2.133571953133291	0.5356891263567645	0.7901784420230291	0.28241	0.577	[]
ENST00000294600	distal_nmd	missense_variant	370	71	74.208	0.1918918918918919	0.2005621626570418	0.9567701571907362	1.1403787409296673	0.3571040405311514	0.5554962777733626	8.4464e-27	1.235	[]
ENST00000294600	nmd_target	missense_variant	3642	712	701.77734	0.1954969796814936	0.1926900998764415	1.0145668086053825	1.0723071544206852	0.6910932113246967	0.8673287262921328	8.4464e-27	1.235	[]
ENST00000294600	start_proximal	missense_variant	316	48	62.892776	0.1518987341772152	0.1990277737001829	0.7632037044540159	0.9502213305365782	0.0105284848827763	0.03336316924692787	8.4464e-27	1.235	[]
ENST00000294600	distal_nmd	synonymous_variant	113	38	31.442383	0.336283185840708	0.2782511753318584	1.20855980370842	1.4967235716014673	0.9419813103065512	1.0	8.4464e-27	1.235	[]
ENST00000294600	nmd_target	synonymous_variant	1063	300	302.30487	0.2822201317027281	0.2843884013221719	0.9923756749242828	1.0753871753364868	0.4470669181979821	1.0	8.4464e-27	1.235	[]
ENST00000294600	start_proximal	synonymous_variant	108	22	27.269886	0.2037037037037037	0.2524989446004231	0.8067507134576843	1.100705049465479	0.1204730552670537	0.7312292659088959	8.4464e-27	1.235	[]
ENST00000294600	distal_nmd	stop_gained	27	5	3.7180753	0.1851851851851851	0.1377064916822645	1.3447818103773208	2.546138431176254	0.8535805103385155	0.961457885391882	8.4464e-27	1.235	[]
ENST00000294600	nmd_target	stop_gained	239	52	47.237488	0.2175732217573222	0.1976463924391998	1.100820607308845	1.3462561550171426	0.8323387134595125	0.9518438423112187	8.4464e-27	1.235	[]
ENST00000294600	start_proximal	stop_gained	17	2	2.2539182	0.1176470588235294	0.1325834218193503	0.8873436603848389	2.4602854460034065	0.6026798556468396	0.8334840379291168	8.4464e-27	1.235	[]
ENST00000642557	distal_nmd	missense_variant	183	30	36.43874	0.1639344262295081	0.1991187965935045	0.8232996032221698	1.0833746844461878	0.1111132002544985	0.23192610101639685	0.0040138	1.595	[]
ENST00000642557	start_proximal	missense_variant	323	65	69.67424	0.2012383900928792	0.2157097217099216	0.9329129373385272	1.119424859886805	0.2683909361478634	0.45238999053470635	0.0040138	1.595	[]
ENST00000642557	distal_nmd	synonymous_variant	57	14	15.8497	0.2456140350877192	0.278064911825615	0.8832974771076225	1.2839827823769618	0.3345552709392547	0.9733910931983726	0.0040138	1.595	[]
ENST00000642557	start_proximal	synonymous_variant	101	29	28.348389	0.2871287128712871	0.2806771155631188	1.0229858330103776	1.3191337586335163	0.6193399664046347	1.0	0.0040138	1.595	[]
ENST00000642557	distal_nmd	stop_gained	12	1	1.7076147	0.0833333333333333	0.1423012216885884	0.585612212913391	2.3800264285523256	0.4662848058876815	0.7399858753961222	0.0040138	1.595	[]
ENST00000642557	start_proximal	stop_gained	17	4	3.2656376	0.2352941176470588	0.192096331540276	1.2248756431755476	2.39749169698824	0.7999873086449691	0.9377215289426107	0.0040138	1.595	[]
ENST00000378251	distal_nmd	missense_variant	636	111	131.29651	0.1745283018867924	0.2064410515551297	0.8454147107470288	0.974524940242264	0.0151916935860187	0.04561749515088686	1.2778e-09	1.272	[]
ENST00000378251	nmd_target	missense_variant	2508	490	551.9311	0.1953748006379585	0.2200682182251171	0.8877919865652811	0.9490591105096188	0.0003788955154669	0.0017449349055926643	1.2778e-09	1.272	[]
ENST00000378251	long_exon	missense_variant	274	55	58.946133	0.2007299270072992	0.215131871021577	0.933055274674605	1.1374767379239636	0.2916427699989192	0.480252359109704	1.2778e-09	1.272	[]
ENST00000378251	start_proximal	missense_variant	289	74	71.12996	0.2560553633217993	0.2461244259738592	1.0403492554980904	1.226125411453698	0.6968615815928618	0.8718592744918874	1.2778e-09	1.272	[]
ENST00000378251	distal_nmd	synonymous_variant	220	58	55.781765	0.2636363636363636	0.2535534772005948	1.0397663110247624	1.2502002631000788	0.684333106262443	1.0	1.2778e-09	1.272	[]
ENST00000378251	nmd_target	synonymous_variant	914	300	267.66144	0.3282275711159737	0.2928462122410079	1.1208189056099094	1.2112469995456148	0.9957809502268392	1.0	1.2778e-09	1.272	[]
ENST00000378251	long_exon	synonymous_variant	93	34	29.241629	0.3655913978494624	0.3144261144822644	1.1627259346808614	1.4486912224492747	0.9061894188814664	1.0	1.2778e-09	1.272	[]
ENST00000378251	start_proximal	synonymous_variant	138	49	40.596405	0.3550724637681159	0.2941768480383832	1.2070034271418508	1.4535268484598582	0.9629082930538344	1.0	1.2778e-09	1.272	[]
ENST00000378251	distal_nmd	stop_gained	32	1	3.624183	0.03125	0.1132557168602943	0.2759242611880527	1.2348114881148462	0.0976304818212956	0.30756343094021527	1.2778e-09	1.272	[]
ENST00000378251	nmd_target	stop_gained	106	16	18.457417	0.1509433962264151	0.17412657107947	0.8668602114580528	1.2645312527221588	0.2967259128308174	0.587492061827766	1.2778e-09	1.272	[]
ENST00000378251	long_exon	stop_gained	14	2	2.2242174	0.1428571428571428	0.1588726724897112	0.8991926718321834	2.4257770472695173	0.6109234104849985	0.8378631969189189	1.2778e-09	1.272	[]
ENST00000378251	start_proximal	stop_gained	14	6	2.8925414	0.4285714285714285	0.2066101006099156	2.074300468884533	3.266885386550322	0.9919291255456206	1.0	1.2778e-09	1.272	[]
ENST00000378230	distal_nmd	missense_variant	342	72	73.100075	0.2105263157894736	0.2137429086785567	0.9849511129563582	1.1699249942527503	0.4695075548553205	0.6710490421771916	2.3611e-17	0.852	[]
ENST00000378230	nmd_target	missense_variant	5408	921	1005.81165	0.1703032544378698	0.1859858811959712	0.915678401729985	0.9620874279039326	0.0005289821194769	0.0023605188698623304	2.3611e-17	0.852	[]
ENST00000378230	start_proximal	missense_variant	326	64	65.0813	0.1963190184049079	0.1996358859758435	0.983385414126712	1.1823952998394207	0.4694909130832993	0.6710424057862373	2.3611e-17	0.852	[]
ENST00000378230	distal_nmd	synonymous_variant	126	31	35.51267	0.246031746031746	0.2818465762668186	0.8729279216038184	1.1256940967848934	0.180569387617907	0.8319885094733208	2.3611e-17	0.852	[]
ENST00000378230	nmd_target	synonymous_variant	1620	346	376.23093	0.2135802469135802	0.2322413126627604	0.9196479492161757	0.994725837545815	0.0253227795985061	0.37544790534531053	2.3611e-17	0.852	[]
ENST00000378230	start_proximal	synonymous_variant	98	26	23.517868	0.2653061224489796	0.2399782453264509	1.105542388178038	1.4524849646734006	0.7948745753297375	1.0	2.3611e-17	0.852	[]
ENST00000378230	distal_nmd	stop_gained	21	4	3.2065463	0.1904761904761904	0.1526926812671479	1.2474480695177346	2.5175280467772114	0.805836020362343	0.9401630410378866	2.3611e-17	0.852	[]
ENST00000378230	nmd_target	stop_gained	358	40	51.19046	0.1117318435754189	0.1429901123046875	0.7813955928458712	0.9997451679426528	0.0315366077201123	0.1433194231957451	2.3611e-17	0.852	[]
ENST00000378230	start_proximal	stop_gained	17	2	3.148798	0.1176470588235294	0.1852234111112707	0.6351630072985449	1.76107901871822	0.3522805202144877	0.6423429731875816	2.3611e-17	0.852	[]
ENST00000378209	distal_nmd	missense_variant	629	100	116.28223	0.1589825119236884	0.1848684047098569	0.8599766529775852	1.000402967049293	0.0360497742784001	0.09406343781226474	4.4203e-09	1.144	[]
ENST00000378209	nmd_target	missense_variant	1280	235	257.10898	0.18359375	0.2008663892745971	0.9140093106817172	1.007223821072179	0.0443030946472262	0.11140433109501893	4.4203e-09	1.144	[]
ENST00000378209	start_proximal	missense_variant	311	64	68.855865	0.2057877813504823	0.2214014967154843	0.929477823787855	1.116227292871588	0.2529143176916237	0.43305566196789863	4.4203e-09	1.144	[]
ENST00000378209	distal_nmd	synonymous_variant	177	47	41.80171	0.2655367231638418	0.2361678430589578	1.1243559653358572	1.3790211445187657	0.8582719652167001	1.0	4.4203e-09	1.144	[]
ENST00000378209	nmd_target	synonymous_variant	393	94	109.0489	0.2391857506361323	0.277478108879264	0.861998633341582	0.9992056912783264	0.0294458471698187	0.4059896102139072	4.4203e-09	1.144	[]
ENST00000378209	start_proximal	synonymous_variant	114	32	30.287964	0.2807017543859649	0.2656838935718201	1.0565252963295837	1.3479628397437735	0.7007928995085463	1.0	4.4203e-09	1.144	[]
ENST00000378209	distal_nmd	stop_gained	40	7	6.018875	0.175	0.1504718780517578	1.1630080136290002	2.01835499719721	0.7651606738690014	0.9229654239294124	4.4203e-09	1.144	[]
ENST00000378209	nmd_target	stop_gained	73	15	14.504855	0.2054794520547945	0.1986966459718469	1.034136490073963	1.5029042240981714	0.6340120805780397	0.850412495396558	4.4203e-09	1.144	[]
ENST00000378209	start_proximal	stop_gained	16	5	2.723034	0.3125	0.170189619064331	1.8361871994194672	3.221977250219205	0.9699873704833843	1.0	4.4203e-09	1.144	[]
ENST00000361605	distal_nmd	missense_variant	374	78	75.27527	0.2085561497326203	0.2012707715365976	1.036196901022452	1.2228320698875532	0.6838865265713817	0.86181794271857	0.00032458	1.1	[]
ENST00000361605	nmd_target	missense_variant	775	142	150.89801	0.1832258064516129	0.1947071100050403	0.941032951733862	1.0662804456471984	0.2040381826880694	0.36934371579478437	0.00032458	1.1	[]
ENST00000361605	long_exon	missense_variant	147	31	27.386461	0.2108843537414966	0.1863024575369698	1.131946172527803	1.469742780430037	0.8329198283901694	0.9659693662666103	0.00032458	1.1	[]
ENST00000361605	start_proximal	missense_variant	300	65	65.54059	0.2166666666666666	0.2184686279296875	0.9917518534349894	1.1876935413822636	0.5025551125026819	0.7035041994627926	0.00032458	1.1	[]
ENST00000361605	distal_nmd	synonymous_variant	92	14	24.771309	0.1521739130434782	0.2692533575970193	0.5651699737435802	0.845378130511653	0.0012075163412136	0.04863907141276021	0.00032458	1.1	[]
ENST00000361605	nmd_target	synonymous_variant	244	61	57.874546	0.25	0.2371907625042024	1.0540039475423104	1.2639148471807429	0.7342511976362545	1.0	0.00032458	1.1	[]
ENST00000361605	long_exon	synonymous_variant	42	9	10.547073	0.2142857142857142	0.2511207943870908	0.8533172842524663	1.370457596796278	0.3464344712364141	0.979066099037629	0.00032458	1.1	[]
ENST00000361605	start_proximal	synonymous_variant	125	24	29.506817	0.192	0.2360545349121093	0.8133713680675007	1.098297132255073	0.1189811103745394	0.7278175965634128	0.00032458	1.1	[]
ENST00000361605	distal_nmd	stop_gained	17	1	2.8943744	0.0588235294117647	0.1702573159161736	0.345497807804785	1.4690966465704691	0.1183848890250355	0.3469400693765605	0.00032458	1.1	[]
ENST00000361605	nmd_target	stop_gained	31	5	4.5929933	0.1612903225806451	0.1481610728848365	1.0886147045250802	2.0899114006703337	0.7040509749799106	0.8911293304347709	0.00032458	1.1	[]
ENST00000361605	long_exon	stop_gained	15	4	2.511489	0.2666666666666666	0.1674325942993164	1.592680730909247	3.050492598122207	0.9562382849213056	0.9962534416220572	0.00032458	1.1	[]
ENST00000361605	start_proximal	stop_gained	16	1	2.7018867	0.0625	0.1688679158687591	0.3701117508228962	1.5630997512500304	0.1418869922217674	0.38773527402596886	0.00032458	1.1	[]
ENST00000378191	nmd_target	missense_variant	1744	343	372.1624	0.1966743119266055	0.2133958799029709	0.9216406240646796	0.9981018593079232	0.0291952055641996	0.07883353908791961	0.9992	0.376	[]
ENST00000378191	long_exon	missense_variant	573	168	148.33855	0.2931937172774869	0.258880535345427	1.1325444645201903	1.259638528547936	0.9873822912068132	1.0	0.9992	0.376	[]
ENST00000378191	start_proximal	missense_variant	319	77	70.72057	0.2413793103448276	0.2216945875401033	1.0887920766273258	1.2813413442850878	0.8502600108834664	0.9765575148617822	0.9992	0.376	[]
ENST00000378191	nmd_target	synonymous_variant	601	179	168.3444	0.2978369384359401	0.2801071649383189	1.063296394083762	1.1782948190944518	0.8771845101980209	1.0	0.9992	0.376	[]
ENST00000378191	long_exon	synonymous_variant	241	78	71.4368	0.3236514522821577	0.296418249359764	1.0918742451964911	1.2709850758558596	0.8800379018589076	1.0	0.9992	0.376	[]
ENST00000378191	start_proximal	synonymous_variant	106	34	30.262463	0.320754716981132	0.2854949303393094	1.1235040727340293	1.412311929691792	0.8591911336331982	1.0	0.9992	0.376	[]
ENST00000378191	nmd_target	stop_gained	67	0	13.55261	0.0	0.2022777671244607	0.0	0.2161757834462692	1.077858834327445e-11	3.8040830147217884e-10	0.9992	0.376	[]
ENST00000378191	long_exon	stop_gained	23	4	6.7694373	0.1739130434782608	0.2943233614382536	0.5908910615467615	1.2059267211578448	0.0997743029468505	0.3116239269984769	0.9992	0.376	[]
ENST00000378191	start_proximal	stop_gained	16	0	3.6256256	0.0	0.2266016006469726	0.0	0.7535239049295025	0.0128683882553469	0.07263154024666924	0.9992	0.376	[]
ENST00000378156	distal_nmd	missense_variant	421	89	85.06209	0.2114014251781472	0.2020477149945256	1.0462945605886955	1.221445670950157	0.7286169179120133	0.8960677829367909	1.7305999999999998e-50	1.184	[]
ENST00000378156	nmd_target	missense_variant	8504	1818	1786.4746	0.2137817497648165	0.2100746248089134	1.0176467051138385	1.0530791704692957	0.8322564280985427	0.9657165287826714	1.7305999999999998e-50	1.184	[]
ENST00000378156	start_proximal	missense_variant	324	66	66.37481	0.2037037037037037	0.2048605224232614	0.994353139854014	1.1911357416612969	0.5130743879270835	0.7137100184951622	1.7305999999999998e-50	1.184	[]
ENST00000378156	distal_nmd	synonymous_variant	117	36	36.16108	0.3076923076923077	0.3090690547584468	0.9955455033593864	1.2466906215473683	0.5365526316685862	1.0	1.7305999999999998e-50	1.184	[]
ENST00000378156	nmd_target	synonymous_variant	2951	828	797.3396	0.2805828532700779	0.2701930191831159	1.0384533772129791	1.0900122669593453	0.9302700626476904	1.0	1.7305999999999998e-50	1.184	[]
ENST00000378156	start_proximal	synonymous_variant	99	26	28.342566	0.2626262626262626	0.2862885407727174	0.9173481478420747	1.2059414764108312	0.320259934116902	0.9649708899790276	1.7305999999999998e-50	1.184	[]
ENST00000378156	distal_nmd	stop_gained	26	6	3.7411397	0.2307692307692307	0.1438899865517249	1.6037893692225405	2.8171094052152923	0.9432599425990982	0.9936253443215988	1.7305999999999998e-50	1.184	[]
ENST00000378156	nmd_target	stop_gained	365	74	73.17762	0.2027397260273972	0.2004866299563891	1.0112381362861864	1.199458882631588	0.5818463885100347	0.8199669414930583	1.7305999999999998e-50	1.184	[]
ENST00000378156	start_proximal	stop_gained	18	7	4.4874587	0.3888888888888889	0.2493032614390055	1.5599029336567036	2.4381738915847406	0.9522330497361632	0.9954543277965399	1.7305999999999998e-50	1.184	[]
ENST00000378083	distal_nmd	missense_variant	305	44	61.988525	0.1442622950819672	0.2032410668545081	0.7098087867509502	0.8934015931056671	0.0021036793747884	0.008175420498491478	0.018302	0.623	[]
ENST00000378083	nmd_target	missense_variant	2083	242	434.84668	0.1161785885741718	0.208759807819251	0.5565179896829656	0.6149163493475108	3.112273224773648e-17	1.1434224856881418e-15	0.018302	0.623	[]
ENST00000378083	start_proximal	missense_variant	320	75	72.19313	0.234375	0.2256035327911377	1.0388800082177032	1.2262498195014504	0.7021614272794633	0.8757769081611317	0.018302	0.623	[]
ENST00000378083	distal_nmd	synonymous_variant	90	25	23.46302	0.2777777777777778	0.2607002258300781	1.065506471631638	1.4033104550938271	0.7142644697352936	1.0	0.018302	0.623	[]
ENST00000378083	nmd_target	synonymous_variant	674	181	176.77383	0.2685459940652819	0.2622757184399341	1.0239071907328845	1.136551917618417	0.6828910206792129	1.0	0.018302	0.623	[]
ENST00000378083	start_proximal	synonymous_variant	108	32	32.062897	0.2962962962962963	0.2968786734121817	0.9980383329351622	1.2694162824519803	0.5486065119073362	1.0	0.018302	0.623	[]
ENST00000378083	distal_nmd	stop_gained	16	2	2.2238533	0.125	0.1389908343553543	0.8993398779117744	2.4737257015836875	0.6141880356015236	0.8398161158958438	0.018302	0.623	[]
ENST00000378083	nmd_target	stop_gained	117	11	21.590689	0.094017094017094	0.1845358009012336	0.5094788846279936	0.8172950270825261	0.0026933787626929	0.019990049579303736	0.018302	0.623	[]
ENST00000378083	start_proximal	stop_gained	13	2	3.1600935	0.1538461538461538	0.2430841189164381	0.6328926567968823	1.6870645711539154	0.3424717540661141	0.6335077867864316	0.018302	0.623	[]
ENST00000262450	distal_nmd	missense_variant	1	1	0.350774	1.0	0.3507739901542663	2.8508385116017627	2.8508385116017627	1.0	1.0	1.0	0.384	[]
ENST00000262450	nmd_target	missense_variant	12684	1740	2626.838	0.1371807000946073	0.2070985407304478	0.6623933689284511	0.6871431939255754	6.412838105637831e-17	1.4386313547292697e-15	1.0	0.384	[]
ENST00000262450	start_proximal	missense_variant	329	89	67.68544	0.270516717325228	0.2057308208616309	1.3149061292433688	1.5251482837340862	0.9991835199877818	1.0	1.0	0.384	[]
ENST00000262450	distal_nmd	synonymous_variant	2	1	0.43371	0.5	0.2168550044298172	2.305688085523614	4.494613518574993	0.958807811380174	1.0	1.0	0.384	[]
ENST00000262450	nmd_target	synonymous_variant	3729	1079	1108.0962	0.2893537141324752	0.2971563935120005	0.9737421790347236	1.0157002260602317	0.1220366074301286	0.7346817574409742	1.0	0.384	[]
ENST00000262450	start_proximal	synonymous_variant	95	31	27.798477	0.3263157894736842	0.2926155491879111	1.1151690003463606	1.4150112337246683	0.8240729342977493	1.0	1.0	0.384	[]
ENST00000262450	nmd_target	stop_gained	696	38	117.777405	0.0545977011494252	0.169220409174075	0.3226425312165583	0.4192890761373458	8.477205735657782e-24	9.436316792590104e-22	1.0	0.384	[]
ENST00000262450	start_proximal	stop_gained	17	4	2.2831736	0.2352941176470588	0.1343043271233053	1.7519474069590797	3.42914759155064	0.9399035291560194	0.9925747821057322	1.0	0.384	[]
ENST00000234875	distal_nmd	missense_variant	435	33	81.61852	0.0758620689655172	0.1876287876874551	0.4043199868235859	0.5336451199531709	3.519043105638528e-14	5.033491656497339e-13	0.84551	0.645	[]
ENST00000234875	nmd_target	missense_variant	87	10	19.378908	0.1149425287356321	0.2227460707741222	0.5160249441714766	0.840267378664047	0.0032694101484078	0.012075571349227515	0.84551	0.645	[]
ENST00000234875	start_proximal	missense_variant	332	40	59.051754	0.1204819277108433	0.1778667289090443	0.6773719202563969	0.8654487786491045	0.0015249965025804	0.006137186399929052	0.84551	0.645	[]
ENST00000234875	distal_nmd	synonymous_variant	104	23	30.545452	0.2211538461538461	0.2937062703646146	0.7529762503173664	1.0164113848983791	0.0380454476733844	0.45951240742519944	0.84551	0.645	[]
ENST00000234875	nmd_target	synonymous_variant	35	5	7.69968	0.1428571428571428	0.2199908529009137	0.649377648994739	1.2599825737070665	0.1604918729741399	0.8063171004935545	0.84551	0.645	[]
ENST00000234875	start_proximal	synonymous_variant	91	17	21.278057	0.1868131868131868	0.2338248032789964	0.7989451255531861	1.1416133409076086	0.1538479792931785	0.7955709755965177	0.84551	0.645	[]
ENST00000234875	distal_nmd	stop_gained	37	1	5.348076	0.027027027027027	0.1445425909918707	0.1869831365382612	0.8433839282368322	0.0167278590549207	0.08942496757473394	0.84551	0.645	[]
ENST00000234875	nmd_target	stop_gained	4	0	0.5905571	0.0	0.1476392745971679	0.0	3.5703859757959244	0.5163944094527343	0.7763003381629043	0.84551	0.645	[]
ENST00000234875	start_proximal	stop_gained	18	1	2.0318935	0.0555555555555555	0.1128829717636108	0.4921517806236967	2.1053743656955395	0.3690590299645461	0.6590745822606925	0.84551	0.645	[]
ENST00000484532	distal_nmd	missense_variant	113	9	21.536886	0.079646017699115	0.1905919134089377	0.4178877071674337	0.7076210212661753	0.0002353875373805	0.0011305838889624892			["no_exp_lof"]
ENST00000484532	nmd_target	missense_variant	87	10	19.378908	0.1149425287356321	0.2227460707741222	0.5160249441714766	0.840267378664047	0.0032694101484078	0.012075571349227515			["no_exp_lof"]
ENST00000484532	start_proximal	missense_variant	113	12	17.625006	0.1061946902654867	0.1559735019650079	0.680850842788098	1.066691185085081	0.0743384429838789	0.1688379561668257			["no_exp_lof"]
ENST00000484532	distal_nmd	synonymous_variant	33	7	9.016338	0.2121212121212121	0.2732223741935961	0.7763683803249225	1.324065305033519	0.2515864334424381	0.9108298845647395			["no_exp_lof"]
ENST00000484532	nmd_target	synonymous_variant	35	5	7.69968	0.1428571428571428	0.2199908529009137	0.649377648994739	1.2599825737070665	0.1604918729741399	0.8063171004935545			["no_exp_lof"]
ENST00000484532	start_proximal	synonymous_variant	25	4	6.063266	0.16	0.2425306320190429	0.6597104813854489	1.3590378061593045	0.2125198674784402	0.8722409028040776			["no_exp_lof"]
ENST00000484532	distal_nmd	stop_gained	4	0	0.3768468	0.0	0.0942116975784301	0.0	5.595156536263269	0.6613220068717762	0.8666022870167507			["no_exp_lof"]
ENST00000484532	nmd_target	stop_gained	4	0	0.5905571	0.0	0.1476392745971679	0.0	3.5703859757959244	0.5163944094527343	0.7763003381629043			["no_exp_lof"]
ENST00000484532	start_proximal	stop_gained	6	1	0.97926766	0.1666666666666666	0.1632112761338552	1.0211712733008569	3.564725569420024	0.7498165309154328	0.9149072380425435			["no_exp_lof"]
ENST00000377939	distal_nmd	missense_variant	491	111	97.01103	0.2260692464358452	0.1975784767912264	1.1441997635943102	1.3125259728751015	0.9636320921643922	1.0	3.4938e-24	1.279	[]
ENST00000377939	nmd_target	missense_variant	3322	756	704.23206	0.2275737507525587	0.2119903840048352	1.073509781214265	1.1314886569314853	0.9927838877087122	1.0	3.4938e-24	1.279	[]
ENST00000377939	start_proximal	missense_variant	319	77	70.821724	0.2413793103448276	0.2220116737867971	1.0872370187913163	1.2795112796282937	0.838432889570896	0.9691205481535361	3.4938e-24	1.279	[]
ENST00000377939	distal_nmd	synonymous_variant	138	39	40.32545	0.2826086956521739	0.2922134122986724	0.9671311574272248	1.2060769375059242	0.4333768992407164	1.0	3.4938e-24	1.279	[]
ENST00000377939	nmd_target	synonymous_variant	1103	296	322.52292	0.2683590208522212	0.2924051846792129	0.9177642357697184	0.9958832066724228	0.025842965984457	0.3804250619339143	3.4938e-24	1.279	[]
ENST00000377939	start_proximal	synonymous_variant	109	38	34.042465	0.3486238532110092	0.3123161945867976	1.1162528849080258	1.3792378163871637	0.8500378527083626	1.0	3.4938e-24	1.279	[]
ENST00000377939	distal_nmd	stop_gained	28	3	4.191725	0.1071428571428571	0.1497044563293457	0.7156958434633756	1.697810089846276	0.3647769311404028	0.6549058615793837	3.4938e-24	1.279	[]
ENST00000377939	nmd_target	stop_gained	174	35	34.478817	0.2011494252873563	0.198154120609678	1.0151160352783093	1.300486232736934	0.5926718093216231	0.8273456549038736	3.4938e-24	1.279	[]
ENST00000377939	start_proximal	stop_gained	13	1	2.3750248	0.0769230769230769	0.1826942150409405	0.4210482357410112	1.731525898024932	0.2661640242497169	0.5547027296362801	3.4938e-24	1.279	[]
ENST00000343813	distal_nmd	missense_variant	498	69	101.747246	0.1385542168674698	0.2043117385312735	0.6781510346076455	0.8155383287550266	1.3801065819827963e-05	8.217312978872762e-05	0.73803	0.605	[]
ENST00000343813	nmd_target	missense_variant	1026	118	187.44052	0.1150097465886939	0.1826905665109496	0.6295330338351147	0.7264040491885305	9.896493424075153e-11	1.0770211864725648e-09	0.73803	0.605	[]
ENST00000343813	start_proximal	missense_variant	293	81	77.14343	0.2764505119453925	0.2632881659289676	1.0499921672133794	1.2256900827268615	0.737821339395244	0.9028955854964293	0.73803	0.605	[]
ENST00000343813	distal_nmd	synonymous_variant	156	35	42.393536	0.2243589743589743	0.2717534334231645	0.8255975703151861	1.0532750416715282	0.0762005852677618	0.6198538722773875	0.73803	0.605	[]
ENST00000343813	nmd_target	synonymous_variant	333	92	82.94707	0.2762762762762762	0.2490902920743008	1.1091410828402182	1.2825664864009432	0.9073715003882578	1.0	0.73803	0.605	[]
ENST00000343813	start_proximal	synonymous_variant	142	57	45.366615	0.4014084507042254	0.3194832063057053	1.2564305189804807	1.482630117655774	0.990575890615938	1.0	0.73803	0.605	[]
ENST00000343813	distal_nmd	stop_gained	36	5	8.450424	0.1388888888888889	0.2347340053982204	0.5916862733768262	1.1506632134888848	0.0792852753051405	0.26925227390053064	0.73803	0.605	[]
ENST00000343813	nmd_target	stop_gained	57	1	11.643003	0.0175438596491228	0.204263218662195	0.0858884911538399	0.3943039603046454	4.552214437220325e-06	6.555306570048425e-05	0.73803	0.605	[]
ENST00000343813	start_proximal	stop_gained	6	4	1.2925515	0.6666666666666666	0.2154252529144287	3.0946542136890525	4.350233297225839	0.9985725902042206	1.0	0.73803	0.605	[]
ENST00000377898	distal_nmd	missense_variant	860	211	203.04308	0.2453488372093023	0.2360965994901435	1.0391883565419375	1.1465382760730538	0.7721076343891091	0.9263776591556587	0.00036448	1.752	[]
ENST00000377898	start_proximal	missense_variant	318	59	65.495926	0.1855345911949685	0.2059620311425167	0.9008193896990012	1.0929554549065554	0.1792059379274307	0.3349077888948545	0.00036448	1.752	[]
ENST00000377898	distal_nmd	synonymous_variant	333	102	106.59848	0.3063063063063063	0.3201155562300581	0.956861671808828	1.0950377881855415	0.2986813399165318	0.9480489900403697	0.00036448	1.752	[]
ENST00000377898	start_proximal	synonymous_variant	96	22	27.837643	0.2291666666666666	0.2899754444758097	0.7902968028238824	1.071796953758785	0.096335123894236	0.6730953426816432	0.00036448	1.752	[]
ENST00000377898	distal_nmd	stop_gained	31	9	7.9036045	0.2903225806451613	0.2549549841111706	1.138720945806531	1.772487087455093	0.7571934383356121	0.9188913764351474	0.00036448	1.752	[]
ENST00000377898	start_proximal	stop_gained	27	2	3.59704	0.074074074074074	0.1332237014064082	0.5560127311588943	1.6160785120784649	0.2673015493394908	0.55613630636567	0.00036448	1.752	[]
ENST00000377893	distal_nmd	missense_variant	1480	358	382.92868	0.2418918918918919	0.2587355948783256	0.934899939088958	1.0084060116922584	0.0532164785990114	0.12924431121273713	5.9199e-09	1.221	[]
ENST00000377893	nmd_target	missense_variant	2005	425	447.65912	0.2119700748129676	0.2232713808739869	0.9493830959580184	1.019122221309047	0.0865654751639564	0.19060422557065315	5.9199e-09	1.221	[]
ENST00000377893	long_exon	missense_variant	66	13	12.272207	0.1969696969696969	0.1859425342444217	1.0593041434553108	1.5854755404479115	0.6765831527977155	0.855865484166588	5.9199e-09	1.221	[]
ENST00000377893	start_proximal	missense_variant	311	56	63.36649	0.180064308681672	0.2037507698083613	0.8837478692769222	1.078510557312513	0.1372386635984459	0.27317317646262174	5.9199e-09	1.221	[]
ENST00000377893	distal_nmd	synonymous_variant	616	185	205.47475	0.3003246753246753	0.3335629004936714	0.9003539508746218	0.995874886654129	0.0273302754397417	0.3911951790989551	5.9199e-09	1.221	[]
ENST00000377893	nmd_target	synonymous_variant	695	198	199.2686	0.2848920863309352	0.2867174107393772	0.9936337161955568	1.096619672616585	0.472647927300286	1.0	5.9199e-09	1.221	[]
ENST00000377893	long_exon	synonymous_variant	21	5	6.1152077	0.238095238095238	0.2912003653390067	0.8176337204043505	1.5006035982219716	0.3819931144481534	0.9982636737254281	5.9199e-09	1.221	[]
ENST00000377893	start_proximal	synonymous_variant	114	28	31.224468	0.2456140350877192	0.2738988441333436	0.8967326454585026	1.1716200713936096	0.2654074153264054	0.9229746335438203	5.9199e-09	1.221	[]
ENST00000377893	distal_nmd	stop_gained	43	9	11.406752	0.2093023255813953	0.2652732937834983	0.7890063963702902	1.2697245725605475	0.2530261964744375	0.5402285951042569	5.9199e-09	1.221	[]
ENST00000377893	nmd_target	stop_gained	84	15	16.419895	0.1785714285714285	0.1954749425252278	0.9135259295363766	1.3381128320083862	0.4027001861819625	0.6888067937653121	5.9199e-09	1.221	[]
ENST00000377893	long_exon	stop_gained	3	1	0.46881908	0.3333333333333333	0.1562730272610982	2.1330189807893456	5.532942267661935	0.957597266968856	0.9965214711035524	5.9199e-09	1.221	[]
ENST00000377893	start_proximal	stop_gained	16	2	3.0060568	0.125	0.1878785490989685	0.6653234262212336	1.8300396765800264	0.3844792800559247	0.6724789393989681	5.9199e-09	1.221	[]
ENST00000361521	distal_nmd	missense_variant	311	52	64.88725	0.1672025723472668	0.2086406842688655	0.801390068927308	0.9871337486759736	0.0196471677849797	0.05669507005368968	0.99449	0.469	[]
ENST00000361521	nmd_target	missense_variant	1800	249	375.41653	0.1383333333333333	0.2085647413465712	0.6632632747040661	0.730869706307284	5.1008393851428795e-19	2.8991325639520913e-17	0.99449	0.469	[]
ENST00000361521	start_proximal	missense_variant	312	94	78.01309	0.3012820512820512	0.2500419616699219	1.2049259623061628	1.3873896868912932	0.9900920617673936	1.0	0.99449	0.469	[]
ENST00000361521	distal_nmd	synonymous_variant	103	33	32.52484	0.3203883495145631	0.3157751583358616	1.0146091009913922	1.2797912023269653	0.6021186869126427	1.0	0.99449	0.469	[]
ENST00000361521	nmd_target	synonymous_variant	567	165	161.08745	0.291005291005291	0.2841048467726934	1.0242883720956668	1.1405270810539057	0.6854057636968123	1.0	0.99449	0.469	[]
ENST00000361521	start_proximal	synonymous_variant	123	42	40.151615	0.3414634146341463	0.3264358954700997	1.046035130855954	1.28116226300048	0.6944856453570111	1.0	0.99449	0.469	[]
ENST00000361521	distal_nmd	stop_gained	24	1	5.6083384	0.0416666666666666	0.2336807648340861	0.1783059324384276	0.7826594965379389	0.0038574823405817	0.0270738833076615	0.99449	0.469	[]
ENST00000361521	nmd_target	stop_gained	75	2	11.243204	0.0266666666666666	0.1499093882242838	0.1778852344242101	0.5441411736776622	0.0002909877427354	0.0028223362596781296	0.99449	0.469	[]
ENST00000361521	start_proximal	stop_gained	6	3	1.831058	0.5	0.3051763375600179	1.6383970133387775	2.774916590177088	0.9334993173784178	0.9908038351449445	0.99449	0.469	[]
ENST00000377834	distal_nmd	missense_variant	672	157	162.20842	0.2336309523809523	0.2413815770830427	0.96789057062369	1.0856996222707802	0.3222977356994731	0.5159771415945621	5.683e-06	1.911	[]
ENST00000377834	nmd_target	missense_variant	91	17	16.512836	0.1868131868131868	0.1814597412780091	1.0295021115839456	1.4710564061117688	0.623472825233192	0.8114598466679358	5.683e-06	1.911	[]
ENST00000377834	start_proximal	missense_variant	307	87	69.82704	0.2833876221498371	0.2274496469901516	1.2459356428990525	1.4454781816484468	0.995066555202712	1.0	5.683e-06	1.911	[]
ENST00000377834	distal_nmd	synonymous_variant	285	81	82.06414	0.2842105263157894	0.2879443519993832	0.9870328219405332	1.1511436429385675	0.4705512086865325	1.0	5.683e-06	1.911	[]
ENST00000377834	nmd_target	synonymous_variant	26	6	8.043701	0.2307692307692307	0.3093731219951923	0.7459252739247882	1.3102425699329676	0.2316998267290098	0.8910514247208837	5.683e-06	1.911	[]
ENST00000377834	start_proximal	synonymous_variant	125	40	32.22291	0.32	0.2577832946777343	1.2413527432025622	1.533710780089892	0.9621393707411028	1.0	5.683e-06	1.911	[]
ENST00000377834	distal_nmd	stop_gained	27	4	6.2925305	0.1481481481481481	0.2330566865426522	0.6356743088812223	1.3199636053834145	0.1951227911235747	0.4671003609611914	5.683e-06	1.911	[]
ENST00000377834	nmd_target	stop_gained	6	0	0.6048792	0.0	0.1008132000764211	0.0	3.898673672685142	0.5163941799073495	0.7763003381629043	5.683e-06	1.911	[]
ENST00000377834	start_proximal	stop_gained	9	2	1.2227752	0.2222222222222222	0.1358639134301079	1.635623592842696	4.045530822938943	0.9008100865042976	0.9792263082923768	5.683e-06	1.911	[]
ENST00000645284	distal_nmd	missense_variant	333	73	65.15665	0.2192192192192192	0.1956656057913382	1.120376871206476	1.3278358785378075	0.8992193248193792	1.0	6.9197e-24	1.308	[]
ENST00000645284	nmd_target	missense_variant	4726	901	1085.0115	0.1906474820143885	0.2295834690244128	0.8304059644386501	0.8724169413475248	1.623886175627392e-13	2.2059529303938097e-12	6.9197e-24	1.308	[]
ENST00000645284	long_exon	missense_variant	114	18	25.88272	0.1578947368421052	0.2270414118181195	0.6954446573323507	0.991441867526571	0.0301404502608919	0.08096373495393377	6.9197e-24	1.308	[]
ENST00000645284	start_proximal	missense_variant	302	70	73.68919	0.2317880794701986	0.2440039527337282	0.9499357566684165	1.1281220831532128	0.3169151570126657	0.5096453709600459	6.9197e-24	1.308	[]
ENST00000645284	distal_nmd	synonymous_variant	103	33	29.007824	0.3203883495145631	0.2816293586805029	1.1376241135358005	1.4349578873632458	0.8557150531850752	1.0	6.9197e-24	1.308	[]
ENST00000645284	nmd_target	synonymous_variant	1669	392	506.99127	0.2348711803475134	0.3037694859033291	0.7731888528864889	0.8314781434234801	3.8438944372288694e-13	5.761616463566457e-11	6.9197e-24	1.308	[]
ENST00000645284	long_exon	synonymous_variant	37	5	10.195494	0.1351351351351351	0.2755538837329761	0.4904127399855015	0.9557699078573624	0.0237040982057275	0.36218602850747084	6.9197e-24	1.308	[]
ENST00000645284	start_proximal	synonymous_variant	131	35	42.583546	0.2671755725190839	0.3250652342352248	0.8219137095594463	1.0403654340932438	0.0626068126753432	0.571568303374553	6.9197e-24	1.308	[]
ENST00000645284	distal_nmd	stop_gained	35	6	7.2591577	0.1714285714285714	0.2074045045035226	0.8265421806480575	1.497383922526831	0.3721238638399341	0.6617297299848045	6.9197e-24	1.308	[]
ENST00000645284	nmd_target	stop_gained	190	25	34.09194	0.131578947368421	0.1794312728078742	0.7333111185657645	0.9970576315104306	0.0387658768989481	0.16579010377783573	6.9197e-24	1.308	[]
ENST00000645284	long_exon	stop_gained	2	0	0.3976376	0.0	0.1988188028335571	0.0	3.9050290575382105	0.6188009414136042	0.842212701348812	6.9197e-24	1.308	[]
ENST00000645284	start_proximal	stop_gained	8	4	2.1486104	0.5	0.2685762941837311	1.8616684004804744	3.0050941482338707	0.97019674531999	1.0	6.9197e-24	1.308	[]
ENST00000356876	distal_nmd	missense_variant	803	173	194.10721	0.2154420921544209	0.2417275320696801	0.8912600493199833	0.9957005643644062	0.0208646803400707	0.059629974826467064	3.0948e-06	0.837	[]
ENST00000356876	nmd_target	missense_variant	1577	290	315.3948	0.1838934686112872	0.1999967063463558	0.9194824853406292	1.0034613120915317	0.0409607250217397	0.10444583359735723	3.0948e-06	0.837	[]
ENST00000356876	start_proximal	missense_variant	311	71	75.12621	0.2282958199356913	0.2415633860891655	0.9450762536149544	1.121478376302282	0.2916651105642357	0.4802577547041369	3.0948e-06	0.837	[]
ENST00000356876	distal_nmd	synonymous_variant	280	93	90.024376	0.3321428571428571	0.3215156282697405	1.0330535374914986	1.1862794028834565	0.7097341752398841	1.0	3.0948e-06	0.837	[]
ENST00000356876	nmd_target	synonymous_variant	510	133	137.0392	0.2607843137254902	0.2687043133903952	0.9705252231905998	1.0968566579024503	0.3497583616397599	0.9805109063714018	3.0948e-06	0.837	[]
ENST00000356876	start_proximal	synonymous_variant	119	29	35.49526	0.2436974789915966	0.2982794817756204	0.8170105350220406	1.0630272053724965	0.0802433683174791	0.6293762083658624	3.0948e-06	0.837	[]
ENST00000356876	distal_nmd	stop_gained	45	5	11.815055	0.1111111111111111	0.26255677541097	0.4231888929058987	0.8361471346671615	0.0064231406890459	0.041405228321777586	3.0948e-06	0.837	[]
ENST00000356876	nmd_target	stop_gained	88	13	14.953666	0.1477272727272727	0.1699280196970159	0.8693520526554276	1.321586029642042	0.3394626841379485	0.6303125005253006	3.0948e-06	0.837	[]
ENST00000356876	start_proximal	stop_gained	11	2	1.6604979	0.1818181818181818	0.1509543548930775	1.2044580094887989	3.1140989580088334	0.7913537612150119	0.9342518572531129	3.0948e-06	0.837	[]
ENST00000377728	distal_nmd	missense_variant	114	20	22.460464	0.175438596491228	0.1970216182240268	0.8904535353665736	1.241647008841308	0.3110268191761479	0.5026816817727553	1.225e-08	0.707	[]
ENST00000377728	nmd_target	missense_variant	5348	990	1102.0022	0.1851159311892296	0.2060587504236397	0.8983648149309197	0.941827060022513	8.641013303434088e-06	5.325831507837318e-05	1.225e-08	0.707	[]
ENST00000377728	long_exon	missense_variant	759	138	171.0128	0.1818181818181818	0.225313309781322	0.8069571300277181	0.9161113170036058	0.0005221434874953	0.0023326079419402224	1.225e-08	0.707	[]
ENST00000377728	start_proximal	missense_variant	318	70	72.2953	0.220125786163522	0.2273437212098319	0.9682510033358344	1.151528059958426	0.3970362533297343	0.5977132312240121	1.225e-08	0.707	[]
ENST00000377728	distal_nmd	synonymous_variant	52	14	12.556084	0.2692307692307692	0.241463147676908	1.1149973477154198	1.6087741419712196	0.760499378487645	1.0	1.225e-08	0.707	[]
ENST00000377728	nmd_target	synonymous_variant	1747	514	493.86725	0.2942186605609616	0.2826944754065004	1.0407655124419748	1.106090385966548	0.8910795691210256	1.0	1.225e-08	0.707	[]
ENST00000377728	long_exon	synonymous_variant	303	69	76.86573	0.2277227722772277	0.253682278170444	0.897669218045359	1.0679066683416851	0.1350429477780137	0.7597537328850776	1.225e-08	0.707	[]
ENST00000377728	start_proximal	synonymous_variant	109	26	30.605244	0.2385321100917431	0.2807820521363424	0.8495276257042115	1.1226700938672287	0.1624826713636604	0.8090936675400695	1.225e-08	0.707	[]
ENST00000377728	distal_nmd	stop_gained	5	1	1.587145	0.2	0.3174289941787719	0.6300621671861599	2.071040547830025	0.5284905011482919	0.7851532397942098	1.225e-08	0.707	[]
ENST00000377728	nmd_target	stop_gained	252	25	42.56149	0.0992063492063492	0.1688947980366056	0.5873854633749442	0.8040537671855235	0.0004721876810852	0.004352525632023679	1.225e-08	0.707	[]
ENST00000377728	long_exon	stop_gained	24	4	4.4315166	0.1666666666666666	0.1846465269724528	0.9026255158946556	1.8511442105557776	0.5408410141307365	0.7938342197989495	1.225e-08	0.707	[]
ENST00000377728	start_proximal	stop_gained	14	1	1.7392381	0.0714285714285714	0.1242312959262302	0.5749643911867939	2.388562694581596	0.4606919297898758	0.7354816146860851	1.225e-08	0.707	[]
ENST00000377705	distal_nmd	missense_variant	421	76	82.39788	0.180522565320665	0.1957194312451287	0.9223538213462802	1.094378938270569	0.2110882445496088	0.3786251524350857	0.010438	0.628	[]
ENST00000377705	nmd_target	missense_variant	3827	623	769.5428	0.1627906976744186	0.2010825151932404	0.8095716204761841	0.8599818658673702	1.963963761026412e-11	2.2651804756222755e-10	0.010438	0.628	[]
ENST00000377705	start_proximal	missense_variant	293	83	87.124725	0.2832764505119454	0.2973540114054501	0.95265723563988	1.10912365013151	0.3050846010588189	0.4958866101899722	0.010438	0.628	[]
ENST00000377705	distal_nmd	synonymous_variant	136	24	29.710028	0.1764705882352941	0.2184560859904569	0.8078080655670222	1.0945282836926462	0.1111897267068085	0.71029552450308	0.010438	0.628	[]
ENST00000377705	nmd_target	synonymous_variant	1232	301	310.18018	0.2443181818181818	0.2517696231990665	0.9704037314501872	1.0537465205948058	0.2665178223193777	0.9241182734572257	0.010438	0.628	[]
ENST00000377705	start_proximal	synonymous_variant	135	43	37.095737	0.3185185185185185	0.2747832404242621	1.1591628296788756	1.4220452245094433	0.9059687691292084	1.0	0.010438	0.628	[]
ENST00000377705	distal_nmd	stop_gained	34	3	5.582454	0.088235294117647	0.1641898295458625	0.5373980493292407	1.2944399286009032	0.1062119327918594	0.3242163957328207	0.010438	0.628	[]
ENST00000377705	nmd_target	stop_gained	218	17	33.416985	0.0779816513761468	0.1532889199913095	0.5087233400859492	0.7481072301765727	0.0001756705587868	0.0017982888155962716	0.010438	0.628	[]
ENST00000377705	start_proximal	stop_gained	13	2	3.587798	0.1538461538461538	0.2759844706608699	0.5574449659350588	1.4859481182113972	0.2484622779209522	0.5348446835863173	0.010438	0.628	[]
ENST00000333172	distal_nmd	missense_variant	2129	394	460.23404	0.1850634100516674	0.2161738089744671	0.8560861786615683	0.9226878521487586	6.049379733773744e-05	0.00032282792020111087	2.4289e-07	0.888	[]
ENST00000333172	nmd_target	missense_variant	2261	450	452.49084	0.1990269792127377	0.2001286354385504	0.994495259394546	1.0660426739677618	0.4562179638020979	0.6583131756427042	2.4289e-07	0.888	[]
ENST00000333172	long_exon	missense_variant	804	153	168.27722	0.1902985074626865	0.2093000269647854	0.9092139653412664	1.0249534467758752	0.0748160645814985	0.16971154102005545	2.4289e-07	0.888	[]
ENST00000333172	start_proximal	missense_variant	313	69	61.54202	0.2204472843450479	0.1966198686593637	1.121185187682961	1.3350167007803029	0.8911104386416528	1.0	2.4289e-07	0.888	[]
ENST00000333172	distal_nmd	synonymous_variant	712	173	201.93488	0.2429775280898876	0.2836163981576984	0.8567118462409411	0.955106655828382	0.0042332691286631	0.1248300863472707	2.4289e-07	0.888	[]
ENST00000333172	nmd_target	synonymous_variant	729	175	189.61504	0.2400548696844993	0.2601029300558877	0.9229225892723284	1.0285111056750618	0.0918272173752561	0.6606573023077074	2.4289e-07	0.888	[]
ENST00000333172	long_exon	synonymous_variant	247	66	70.617165	0.2672064777327935	0.285899451869702	0.934616964059701	1.1105056172723256	0.2551095486659291	0.9127390464721856	2.4289e-07	0.888	[]
ENST00000333172	start_proximal	synonymous_variant	116	29	30.605299	0.25	0.2638387844480317	0.9475483315427512	1.231284742940342	0.4044219679297923	1.0	2.4289e-07	0.888	[]
ENST00000333172	distal_nmd	stop_gained	96	8	18.631891	0.0833333333333333	0.1940822005271911	0.4293713339346553	0.7488493153203228	0.0014759586076294	0.011867585701362253	2.4289e-07	0.888	[]
ENST00000333172	nmd_target	stop_gained	106	13	21.95815	0.1226415094339622	0.2071523666381836	0.592035280234912	0.9070587950877969	0.0091768343140698	0.05528848965340797	2.4289e-07	0.888	[]
ENST00000333172	long_exon	stop_gained	35	11	8.262135	0.3142857142857143	0.2360609872000558	1.331375073931064	1.974690785740368	0.9131760866663212	0.9841413052413519	2.4289e-07	0.888	[]
ENST00000333172	start_proximal	stop_gained	12	5	2.299477	0.4166666666666667	0.1916230916976928	2.1744073899194025	3.57348481964709	0.9887890908179648	1.0	2.4289e-07	0.888	[]
ENST00000377674	distal_nmd	missense_variant	743	160	164.26576	0.215343203230148	0.2210844715061932	0.9740313363623806	1.092984643534329	0.3566486748309092	0.5550967199306559	1.1221e-06	0.74	[]
ENST00000377674	nmd_target	missense_variant	3169	573	646.81616	0.1808141369517197	0.2041073405204717	0.8858776783365335	0.9428085070378984	0.0001470985548335	0.0007353875816727589	1.1221e-06	0.74	[]
ENST00000377674	long_exon	missense_variant	304	50	63.398613	0.1644736842105263	0.2085480690002441	0.7886607869302965	0.9758360207489266	0.0201382924970506	0.05792631895542215	1.1221e-06	0.74	[]
ENST00000377674	start_proximal	missense_variant	330	47	66.57469	0.1424242424242424	0.2017414902195786	0.7059739782293947	0.8822315975127882	0.0017502811987547	0.006949803095687193	1.1221e-06	0.74	[]
ENST00000377674	distal_nmd	synonymous_variant	254	92	75.13602	0.3622047244094488	0.2958110899437131	1.2244460627840867	1.4022501131496372	0.9962289376847072	1.0	1.1221e-06	0.74	[]
ENST00000377674	nmd_target	synonymous_variant	947	288	262.44806	0.3041182682154171	0.2771362820296	1.0973599919440904	1.1895444477088153	0.980895167112298	1.0	1.1221e-06	0.74	[]
ENST00000377674	long_exon	synonymous_variant	103	40	29.137518	0.3883495145631068	0.2828885235832732	1.3728005280807696	1.6751208671502291	0.9962349509526874	1.0	1.1221e-06	0.74	[]
ENST00000377674	start_proximal	synonymous_variant	95	33	28.234997	0.3473684210526316	0.2972104925858347	1.16876230724698	1.4662921343736912	0.9037786636687783	1.0	1.1221e-06	0.74	[]
ENST00000377674	distal_nmd	stop_gained	35	8	6.4992385	0.2285714285714285	0.1856925283159528	1.2309134387061496	2.0182296720662314	0.8439078274260067	0.9576987592987777	1.1221e-06	0.74	[]
ENST00000377674	nmd_target	stop_gained	174	15	28.462723	0.0862068965517241	0.1635788665420707	0.5270050977493027	0.7925161869546636	0.0005046780920596	0.004624170984878799	1.1221e-06	0.74	[]
ENST00000377674	long_exon	stop_gained	13	3	2.4126956	0.2307692307692307	0.1855919727912316	1.2434224783461842	2.6652539046383565	0.8002179729332499	0.9378536444133565	1.1221e-06	0.74	[]
ENST00000377674	start_proximal	stop_gained	16	1	3.6220026	0.0625	0.2263751626014709	0.2760903593917236	1.166017482904078	0.0783011908103869	0.26696945460265276	1.1221e-06	0.74	[]
ENST00000377658	distal_nmd	missense_variant	755	180	181.1516	0.23841059602649	0.2399358888335575	0.9936429151366948	1.1057862041072122	0.477594488683393	0.6789980926482312	3.3460000000000003e-19	1.649	["outlier_syn"]
ENST00000377658	nmd_target	missense_variant	1778	396	431.6116	0.2227221597300337	0.2427511826677182	0.9174915536246816	0.9868849973340472	0.0135843125208817	0.04151075545598027	3.3460000000000003e-19	1.649	["outlier_syn"]
ENST00000377658	long_exon	missense_variant	1012	253	245.7434	0.25	0.2428294396683161	1.029529205114002	1.1259240638982897	0.7353554955449492	0.9012387263458981	3.3460000000000003e-19	1.649	["outlier_syn"]
ENST00000377658	start_proximal	missense_variant	308	90	77.445984	0.2922077922077922	0.2514479996322037	1.162100285686139	1.343559749902403	0.9677280643611568	1.0	3.3460000000000003e-19	1.649	["outlier_syn"]
ENST00000377658	distal_nmd	synonymous_variant	237	87	80.39576	0.3670886075949367	0.3392226142722343	1.082146626286947	1.2432575110839956	0.8722462944447855	1.0	3.3460000000000003e-19	1.649	["outlier_syn"]
ENST00000377658	nmd_target	synonymous_variant	603	230	200.70555	0.3814262023217247	0.3328450267785421	1.1459573424106049	1.247347627425975	0.9982831338798874	1.0	3.3460000000000003e-19	1.649	["outlier_syn"]
ENST00000377658	long_exon	synonymous_variant	380	159	126.35507	0.4184210526315789	0.3325133474249588	1.2583586670186453	1.388604282927159	0.9999615382921888	1.0	3.3460000000000003e-19	1.649	["outlier_syn"]
ENST00000377658	start_proximal	synonymous_variant	126	54	43.956745	0.4285714285714285	0.3488630567278181	1.2284804031451193	1.4496977516055936	0.9840146640808354	1.0	3.3460000000000003e-19	1.649	["outlier_syn"]
ENST00000377658	distal_nmd	stop_gained	31	7	7.8514667	0.2258064516129032	0.2532731179268129	0.8915531717746428	1.5106626161054004	0.4491257098620664	0.7265747064433549	3.3460000000000003e-19	1.649	["outlier_syn"]
ENST00000377658	nmd_target	stop_gained	88	20	20.797785	0.2272727272727272	0.2363384636965665	0.9616408760468264	1.323809299107456	0.4758330036096986	0.7472120723952542	3.3460000000000003e-19	1.649	["outlier_syn"]
ENST00000377658	long_exon	stop_gained	39	14	9.908255	0.358974358974359	0.2540578108567458	1.412963284867364	1.980079888402564	0.9620533501117592	0.9979038003707862	3.3460000000000003e-19	1.649	["outlier_syn"]
ENST00000377658	start_proximal	stop_gained	7	1	1.6043125	0.1428571428571428	0.2291875055858067	0.6233199427342161	2.271951833763286	0.4879752676301583	0.7568199150223408	3.3460000000000003e-19	1.649	["outlier_syn"]
ENST00000377648	distal_nmd	missense_variant	619	53	134.69095	0.08562197092084	0.2175944240489953	0.3934934054264217	0.4891562977414239	2.974490824165429e-25	2.661669573169599e-23	0.99998	0.184	[]
ENST00000377648	nmd_target	missense_variant	757	163	162.27414	0.2153236459709379	0.2143647812474199	1.004473051580293	1.1259478752606122	0.551089720842653	0.7489683073939163	0.99998	0.184	[]
ENST00000377648	long_exon	missense_variant	282	40	62.661255	0.1418439716312056	0.2222030314993351	0.638352999390245	0.8128102493597262	9.095617690544102e-05	0.0004698352365189434	0.99998	0.184	[]
ENST00000377648	start_proximal	missense_variant	328	50	72.3288	0.1524390243902439	0.2205146231302401	0.6912875991004485	0.856828327697586	0.0004587528359937	0.0020762863040074174	0.99998	0.184	[]
ENST00000377648	distal_nmd	synonymous_variant	176	64	52.204487	0.3636363636363636	0.2966164025393399	1.2259482635594805	1.441353985905086	0.9873124839356134	1.0	0.99998	0.184	[]
ENST00000377648	nmd_target	synonymous_variant	246	67	71.1336	0.2723577235772357	0.2891609688115313	0.9418896495493222	1.116970959146377	0.2839211653835905	0.9381943297046709	0.99998	0.184	[]
ENST00000377648	long_exon	synonymous_variant	86	28	25.709623	0.3255813953488372	0.2989491085673487	1.0890863562334008	1.3988648071185568	0.7839153205186937	1.0	0.99998	0.184	[]
ENST00000377648	start_proximal	synonymous_variant	93	39	31.774746	0.4193548387096774	0.3416639348512055	1.2273898294015326	1.4924813118320948	0.9692849034306692	1.0	0.99998	0.184	[]
ENST00000377648	distal_nmd	stop_gained	27	0	4.919702	0.0	0.1822111871507432	0.0	0.5763599470402628	3.341625367606009e-06	4.955631310547499e-05	0.99998	0.184	[]
ENST00000377648	nmd_target	stop_gained	47	0	8.826113	0.0	0.1877896329189868	0.0	0.3288261111701715	1.5284989379596093e-06	2.3997648911147524e-05	0.99998	0.184	[]
ENST00000377648	long_exon	stop_gained	10	0	1.6697376	0.0	0.1669737577438354	0.0	1.55033673788721	0.1455444921548414	0.3935599703248968	0.99998	0.184	[]
ENST00000377648	start_proximal	stop_gained	20	0	2.1393015	0.0	0.1069650769233703	0.0	1.300502413213168	0.0962518996539564	0.30465487883044795	0.99998	0.184	[]
ENST00000054650	distal_nmd	missense_variant	708	134	145.90402	0.1892655367231638	0.2060791274248543	0.9184119667440775	1.0439433119170591	0.1174210488533302	0.24223135035645174	0.0002024	1.242	[]
ENST00000054650	nmd_target	missense_variant	538	78	111.355225	0.1449814126394052	0.2069799713928903	0.7004610719759006	0.8325888704792527	2.331443289548607e-05	0.00013387128219156564	0.0002024	1.242	[]
ENST00000054650	start_proximal	missense_variant	325	80	75.315094	0.2461538461538461	0.2317387507512019	1.0622040783249085	1.2455416190543844	0.7829551922461105	0.9340250936539629	0.0002024	1.242	[]
ENST00000054650	distal_nmd	synonymous_variant	240	61	62.31076	0.2541666666666666	0.2596281687418619	0.978964138977441	1.1732698019623478	0.451923745457244	1.0	0.0002024	1.242	[]
ENST00000054650	nmd_target	synonymous_variant	154	44	46.382504	0.2857142857142857	0.3011850877241654	0.9486335723764372	1.1674907187726364	0.3554540101407235	0.9840080740645447	0.0002024	1.242	[]
ENST00000054650	start_proximal	synonymous_variant	98	34	32.361176	0.3469387755102041	0.3302160769092793	1.0506416851579246	1.3139287115903278	0.6957529012267261	1.0	0.0002024	1.242	[]
ENST00000054650	distal_nmd	stop_gained	39	2	7.603157	0.0512820512820512	0.1949527447040264	0.2630486242186881	0.7836006902056083	0.0034868818141287	0.024860534996638508	0.0002024	1.242	[]
ENST00000054650	nmd_target	stop_gained	22	1	3.337164	0.0454545454545454	0.1516892693259499	0.2996556424625707	1.3061051221175142	0.1107082735626806	0.33250481773135826	0.0002024	1.242	[]
ENST00000054650	start_proximal	stop_gained	18	3	3.6236992	0.1666666666666666	0.2013166215684678	0.8278832883651549	1.871078244930442	0.4871689436505828	0.7562226160022447	0.0002024	1.242	[]
ENST00000377577	distal_nmd	missense_variant	163	19	34.864933	0.1165644171779141	0.2138952945639019	0.5449601750967462	0.7776436947032922	0.0002838998694122	0.0013428338968721337	1.0	0.282	[]
ENST00000377577	nmd_target	missense_variant	3159	489	625.7495	0.1547958214624881	0.1980846824054289	0.7814628550917454	0.8368939058423033	1.922350600242517e-12	2.4165273549058946e-11	1.0	0.282	[]
ENST00000377577	start_proximal	missense_variant	323	43	62.372654	0.1331269349845201	0.1931041918302837	0.6894046872971216	0.8715172427186259	0.001311208351192	0.005367978146337383	1.0	0.282	[]
ENST00000377577	distal_nmd	synonymous_variant	51	14	13.606664	0.2745098039215686	0.2667973275278129	1.0289076223709614	1.482074038981059	0.6306825971664654	1.0	1.0	0.282	[]
ENST00000377577	nmd_target	synonymous_variant	1016	265	259.88342	0.2608267716535433	0.2557907705231914	1.0196879704457331	1.1121406862728125	0.6778462899982872	1.0	1.0	0.282	[]
ENST00000377577	start_proximal	synonymous_variant	95	29	27.256672	0.3052631578947368	0.2869123358475534	1.0639596829915805	1.3667443491310036	0.7145914946710215	1.0	1.0	0.282	[]
ENST00000377577	distal_nmd	stop_gained	5	0	0.94568205	0.0	0.1891364097595214	0.0	2.3830405204371328	0.3219129310507484	0.6134607355646842	1.0	0.282	[]
ENST00000377577	nmd_target	stop_gained	187	8	36.8846	0.0427807486631016	0.1972438587861902	0.2168926775534004	0.3846251509403465	2.4389836493786618e-15	1.2806274808817753e-13	1.0	0.282	[]
ENST00000377577	start_proximal	stop_gained	23	3	2.6276128	0.1304347826086956	0.114244036052538	1.141720715720442	2.6577991468878617	0.7384739547770076	0.9089174016148588	1.0	0.282	[]
ENST00000303635	distal_nmd	missense_variant	133	13	23.688501	0.0977443609022556	0.1781090327671596	0.5487894655519016	0.8472684211169512	0.00473545922432	0.01670177385624927	1.0	0.227	[]
ENST00000303635	nmd_target	missense_variant	7125	988	1380.1951	0.1386666666666666	0.1937115885416666	0.7158408421024329	0.7515337030766628	7.247447721144494e-17	1.5169872646759935e-15	1.0	0.227	[]
ENST00000303635	long_exon	missense_variant	3485	562	720.52234	0.1612625538020086	0.2067495950838414	0.7799896959247399	0.8312618133813223	7.669971890708431e-15	1.1524946747223278e-13	1.0	0.227	[]
ENST00000303635	start_proximal	missense_variant	333	62	67.723885	0.1861861861861861	0.2033750287763349	0.9154820397884124	1.1054305785346217	0.2153321719839157	0.3843391326528516	1.0	0.227	[]
ENST00000303635	distal_nmd	synonymous_variant	41	6	10.141277	0.1463414634146341	0.2473482271520103	0.5916414485748408	1.0856929014985102	0.0717576177446104	0.6052038996052833	1.0	0.227	[]
ENST00000303635	nmd_target	synonymous_variant	2164	507	545.7466	0.2342883548983364	0.2521934297741451	0.9290026116388368	0.99034272201608	0.0160995293865581	0.2926230781772031	1.0	0.227	[]
ENST00000303635	long_exon	synonymous_variant	1097	317	329.97296	0.2889699179580675	0.3007957715822983	0.9606847743835544	1.03837979367518	0.1666707535750188	0.8143132531479632	1.0	0.227	[]
ENST00000303635	start_proximal	synonymous_variant	92	27	25.288237	0.2934782608695652	0.2748721371526303	1.0676901046052671	1.3872889302299918	0.7250166263721006	1.0	1.0	0.227	[]
ENST00000303635	distal_nmd	stop_gained	9	0	1.0174617	0.0	0.1130512952804565	0.0	2.504428055076508	0.3279112879796095	0.6195873009287527	1.0	0.227	[]
ENST00000303635	nmd_target	stop_gained	422	11	78.884415	0.0260663507109004	0.1869298925896956	0.1394445283725443	0.2288409849250901	1.1366494560611529e-32	2.3344095489297264e-30	1.0	0.227	[]
ENST00000303635	long_exon	stop_gained	131	3	22.231316	0.0229007633587786	0.1697046993342974	0.1349447802483473	0.3424888405675291	8.871408079877893e-09	2.0711239911986742e-07	1.0	0.227	[]
ENST00000303635	start_proximal	stop_gained	16	0	2.942272	0.0	0.1838919967412948	0.0	0.9285326496454256	0.0308705610103543	0.14100663160244917	1.0	0.227	[]
ENST00000054666	distal_nmd	missense_variant	144	29	29.302309	0.2013888888888889	0.2034882571962144	0.9896830984929944	1.298732610436905	0.5257703093155197	0.7255596537885625	0.0072919	0.975	[]
ENST00000054666	nmd_target	missense_variant	187	31	34.588028	0.1657754010695187	0.1849627163320939	0.896263876076922	1.1737807186743294	0.2644535490387528	0.4476014174587757	0.0072919	0.975	[]
ENST00000054666	start_proximal	missense_variant	322	62	64.19105	0.1925465838509316	0.199351079715705	0.9658667719559016	1.1653116063841622	0.40268194495603	0.6037422426560476	0.0072919	0.975	[]
ENST00000054666	distal_nmd	synonymous_variant	51	13	12.151548	0.2549019607843137	0.2382656546200023	1.0698225104698529	1.5714223313819118	0.699243044032473	1.0	0.0072919	0.975	[]
ENST00000054666	nmd_target	synonymous_variant	46	19	14.867266	0.4130434782608695	0.3232014282889988	1.277975411332453	1.685846152445113	0.9569123014811094	1.0	0.0072919	0.975	[]
ENST00000054666	start_proximal	synonymous_variant	103	20	21.404634	0.1941747572815534	0.2078119852010486	0.9343770865462748	1.2969130290007476	0.4118142099460678	1.0	0.0072919	0.975	[]
ENST00000054666	distal_nmd	stop_gained	6	2	1.4921775	0.3333333333333333	0.2486962477366129	1.3403231305940615	2.929926101064241	0.840721608382295	0.9561723893162616	0.0072919	0.975	[]
ENST00000054666	nmd_target	stop_gained	16	2	3.1246064	0.125	0.1952878981828689	0.6400806253900543	1.7606067883809198	0.3435437953464395	0.6344986566317167	0.0072919	0.975	[]
ENST00000054666	start_proximal	stop_gained	16	4	4.2732873	0.25	0.2670804560184479	0.9360475256292504	1.8136722855535905	0.5946991033500101	0.8286236098440268	0.0072919	0.975	[]
ENST00000377532	distal_nmd	missense_variant	291	54	50.13763	0.1855670103092783	0.1722942627582353	1.0770353425503636	1.318173944692239	0.7680534192329558	0.9239415295501261	1.1379e-17	1.01	[]
ENST00000377532	nmd_target	missense_variant	6670	1272	1280.1743	0.1907046476761619	0.1919301823697526	0.9936146848897912	1.03574829610627	0.3977269497408384	0.598479164800922	1.1379e-17	1.01	[]
ENST00000377532	long_exon	missense_variant	634	170	146.65662	0.2681388012618296	0.2313195839289235	1.1591703422059565	1.2910036877730815	0.9943898726966164	1.0	1.1379e-17	1.01	[]
ENST00000377532	start_proximal	missense_variant	323	77	71.64169	0.2383900928792569	0.2218009074775058	1.074793135837073	1.2653130975344555	0.8172737828834998	0.956188646550755	1.1379e-17	1.01	[]
ENST00000377532	distal_nmd	synonymous_variant	83	19	19.269852	0.2289156626506024	0.2321668877659073	0.9859961722078854	1.367748593487896	0.5353648277503633	1.0	1.1379e-17	1.01	[]
ENST00000377532	nmd_target	synonymous_variant	2081	510	507.4548	0.245074483421432	0.2438514192536265	1.005015612259092	1.0706725911692798	0.570443764100875	1.0	1.1379e-17	1.01	[]
ENST00000377532	long_exon	synonymous_variant	232	79	69.967384	0.3405172413793103	0.3015835531826677	1.1290975180369358	1.310333222325542	0.9468321627997786	1.0	1.1379e-17	1.01	[]
ENST00000377532	start_proximal	synonymous_variant	99	32	31.68957	0.3232323232323232	0.3200966613461273	1.0097959843536302	1.277448657568885	0.5844971292349411	1.0	1.1379e-17	1.01	[]
ENST00000377532	distal_nmd	stop_gained	19	6	3.1334138	0.3157894736842105	0.1649165153503418	1.914844447285104	3.2135478978324725	0.9793071715287236	1.0	1.1379e-17	1.01	[]
ENST00000377532	nmd_target	stop_gained	387	52	63.531776	0.1343669250645995	0.1641647969721515	0.8184880531201406	1.012824804126596	0.0482760550901576	0.1933717450991653	1.1379e-17	1.01	[]
ENST00000377532	long_exon	stop_gained	28	4	4.866115	0.1428571428571428	0.1737898247582572	0.8220109724827567	1.7129348185653528	0.4419351375960842	0.7216519174153637	1.1379e-17	1.01	[]
ENST00000377532	start_proximal	stop_gained	19	3	4.727801	0.1578947368421052	0.2488316234789396	0.6345444949261804	1.4444532596589104	0.2284605866515905	0.5116667687927074	1.1379e-17	1.01	[]
ENST00000361696	distal_nmd	missense_variant	354	62	57.90396	0.1751412429378531	0.1635705118125441	1.0707384906795994	1.2947374617583236	0.7606293507623878	0.91896340181167	0.002824	1.3	[]
ENST00000361696	nmd_target	missense_variant	138	24	24.942287	0.1739130434782608	0.1807412133700605	0.9622212899621332	1.3044807985921367	0.466757571652912	0.6685160656497694	0.002824	1.3	[]
ENST00000361696	start_proximal	missense_variant	312	58	59.311966	0.1858974358974359	0.1901024549435346	0.9778802485883322	1.1883553614837374	0.454179803597483	0.6565240081622236	0.002824	1.3	[]
ENST00000361696	distal_nmd	synonymous_variant	91	23	19.122816	0.2527472527472527	0.2101408361078618	1.2027517232182408	1.6116656694410714	0.8836633862006903	1.0	0.002824	1.3	[]
ENST00000361696	nmd_target	synonymous_variant	49	6	9.430723	0.1224489795918367	0.1924637385777064	0.6362184404019484	1.18174349426242	0.1268100068750817	0.7424641488582118	0.002824	1.3	[]
ENST00000361696	start_proximal	synonymous_variant	107	27	22.701035	0.2523364485981308	0.2121592013635368	1.1893731074418494	1.5592033254186974	0.8952705794348924	1.0	0.002824	1.3	[]
ENST00000361696	distal_nmd	stop_gained	29	5	4.166542	0.1724137931034483	0.1436738639042295	1.2000358897452377	2.289022397654858	0.7795091412129258	0.9290533466600593	0.002824	1.3	[]
ENST00000361696	nmd_target	stop_gained	5	0	0.7100742	0.0	0.1420148372650146	0.0	3.173750975793116	0.4122596001038035	0.6965524978293148	0.002824	1.3	[]
ENST00000361696	start_proximal	stop_gained	22	2	2.1212206	0.0909090909090909	0.0964191176674582	0.942853379167283	2.691027863616385	0.6425312021563478	0.8552484602864077	0.002824	1.3	[]
ENST00000377507	distal_nmd	missense_variant	296	45	52.3139	0.152027027027027	0.1767361486280286	0.8601920331929027	1.078646881776993	0.1257892936444688	0.2552341118765812	0.017524	0.892	[]
ENST00000377507	nmd_target	missense_variant	1055	213	202.52698	0.2018957345971564	0.1919686990891587	1.051711740273799	1.1632379613374542	0.82739447133536	0.9625512875644356	0.017524	0.892	[]
ENST00000377507	start_proximal	missense_variant	330	47	55.8095	0.1424242424242424	0.1691197019634824	0.8421505050605853	1.0524067576671858	0.0968579187534135	0.2082249787477285	0.017524	0.892	[]
ENST00000377507	distal_nmd	synonymous_variant	88	18	18.793642	0.2045454545454545	0.2135641141371293	0.9577707161705832	1.3488988574932728	0.4766047155889998	1.0	0.017524	0.892	[]
ENST00000377507	nmd_target	synonymous_variant	331	96	84.58657	0.2900302114803625	0.255548552083825	1.1349319302158551	1.306479587038728	0.9538067338253934	1.0	0.017524	0.892	[]
ENST00000377507	start_proximal	synonymous_variant	94	24	21.135155	0.2553191489361702	0.2248420715332031	1.135548819645466	1.5116261855786297	0.8115395840729174	1.0	0.017524	0.892	[]
ENST00000377507	distal_nmd	stop_gained	24	5	3.6626046	0.2083333333333333	0.1526085237661997	1.365148736072603	2.549918823381519	0.8908197375268307	0.9756978549145987	0.017524	0.892	[]
ENST00000377507	nmd_target	stop_gained	51	3	7.346567	0.0588235294117647	0.1440503363515816	0.4083539886237748	1.0071132540581418	0.0321780264084409	0.1453560925099095	0.017524	0.892	[]
ENST00000377507	start_proximal	stop_gained	17	3	2.30017	0.1764705882352941	0.1353041143978343	1.304251456215279	2.924090189021144	0.819149646795419	0.9466013621120112	0.017524	0.892	[]
ENST00000338639	distal_nmd	missense_variant	457	86	91.38828	0.1881838074398249	0.19997436055991	0.9410396758510808	1.104282750090492	0.2662659487345807	0.4499201074046436	0.0012922	1.026	[]
ENST00000338639	nmd_target	missense_variant	449	84	84.17191	0.1870824053452116	0.1874652854052843	0.9979575948728588	1.1734279803101304	0.5216949864274585	0.7217522697817803	0.0012922	1.026	[]
ENST00000338639	start_proximal	missense_variant	314	65	62.297623	0.2070063694267516	0.1984000722314142	1.0433784982966083	1.251059270118998	0.6933912846762965	0.8692959959222425	0.0012922	1.026	[]
ENST00000338639	distal_nmd	synonymous_variant	149	35	33.16005	0.2348993288590604	0.2225506673723259	1.055486966777211	1.343982344361098	0.7006163148842107	1.0	0.0012922	1.026	[]
ENST00000338639	nmd_target	synonymous_variant	154	36	33.929016	0.2337662337662337	0.2203182864498782	1.0610387250783877	1.346838383517117	0.7128001139836979	1.0	0.0012922	1.026	[]
ENST00000338639	start_proximal	synonymous_variant	114	37	24.260895	0.3245614035087719	0.2128148664507949	1.5250880209715705	1.898169308176208	0.9992067459203776	1.0	0.0012922	1.026	[]
ENST00000338639	distal_nmd	stop_gained	18	0	1.9711193	0.0	0.1095066269238789	0.0	1.4000755777453775	0.1107491523273721	0.33250481773135826	0.0012922	1.026	[]
ENST00000338639	nmd_target	stop_gained	24	3	2.485424	0.125	0.1035593350728352	1.2070374912322976	2.8222776469421413	0.7739548643671667	0.9263680513726629	0.0012922	1.026	[]
ENST00000338639	start_proximal	stop_gained	13	1	2.1421096	0.0769230769230769	0.1647776640378511	0.4668295146204213	1.9197976049111725	0.2638735610550837	0.5522660394706425	0.0012922	1.026	[]
ENST00000377482	distal_nmd	missense_variant	2680	428	509.5438	0.1597014925373134	0.1901282808673915	0.8399670570245158	0.9036108595067596	4.390070470003904e-06	2.8295893877596903e-05	0.00070758	1.089	[]
ENST00000377482	nmd_target	missense_variant	6	1	1.138593	0.1666666666666666	0.1897654930750529	0.8782769931767808	3.065907293387215	0.6812758787710147	0.8595880798474625	0.00070758	1.089	[]
ENST00000377482	start_proximal	missense_variant	329	56	59.472046	0.1702127659574468	0.1807660969557371	0.9416188589784378	1.1506716124376295	0.3234180581072112	0.5173560361467308	0.00070758	1.089	[]
ENST00000377482	distal_nmd	synonymous_variant	879	188	189.4939	0.2138794084186575	0.2155789493565131	0.992116387323862	1.1035167872040286	0.4671420009378862	1.0	0.00070758	1.089	[]
ENST00000377482	start_proximal	synonymous_variant	92	17	18.892515	0.1847826086956521	0.205353425896686	0.8998272509396404	1.2864704809911665	0.356648439045226	0.984454731860897	0.00070758	1.089	[]
ENST00000377482	distal_nmd	stop_gained	143	10	19.263533	0.0699300699300699	0.1347100184513972	0.5191155842302878	0.8591031048307796	0.0043783430147772	0.030132983451645185	0.00070758	1.089	[]
ENST00000377482	start_proximal	stop_gained	20	7	3.8426552	0.35	0.1921327590942382	1.8216570752951615	2.904421473704966	0.9903375253850304	1.0	0.00070758	1.089	[]
ENST00000471889	distal_nmd	missense_variant	669	109	138.48746	0.1629297458893871	0.2070066625940069	0.7870748885456605	0.9094418168056186	0.0006794733003203	0.002958419872869865	0.00054919	0.696	[]
ENST00000471889	nmd_target	missense_variant	3158	512	672.00635	0.162127929069031	0.2127949169272482	0.7618975650835701	0.8144236990530751	2.2739516910175326e-16	3.830581211552336e-15	0.00054919	0.696	[]
ENST00000471889	long_exon	missense_variant	692	146	152.51176	0.2109826589595375	0.2203927233039988	0.9573031985657644	1.080403279978508	0.2664530387424575	0.4501138459464591	0.00054919	0.696	[]
ENST00000471889	start_proximal	missense_variant	321	48	69.47343	0.1495327102803738	0.2164281209309896	0.6909116506540014	0.8605116853818537	0.0004045503443921	0.0018524060185702454	0.00054919	0.696	[]
ENST00000471889	distal_nmd	synonymous_variant	244	65	69.999886	0.2663934426229508	0.2868847768814837	0.9285729466677204	1.1048856215270004	0.2341557727755303	0.8940992923616895	0.00054919	0.696	[]
ENST00000471889	nmd_target	synonymous_variant	1066	301	314.25467	0.2823639774859287	0.2947980011158096	0.957821886231188	1.037796009982122	0.1576417927634922	0.8012359083285532	0.00054919	0.696	[]
ENST00000471889	long_exon	synonymous_variant	269	86	81.9001	0.3197026022304832	0.3044613409219621	1.0500597588592626	1.21416759194946	0.7662198319124857	1.0	0.00054919	0.696	[]
ENST00000471889	start_proximal	synonymous_variant	109	23	31.292852	0.2110091743119266	0.2870903890067284	0.7349921223137194	0.9944516460137716	0.0240386624444312	0.3647157608156591	0.00054919	0.696	[]
ENST00000471889	distal_nmd	stop_gained	29	1	4.323447	0.0344827586206896	0.1490843871544147	0.2312969136397495	1.0288939536425918	0.0492191056573624	0.19595048380342056	0.00054919	0.696	[]
ENST00000471889	nmd_target	stop_gained	132	10	22.134855	0.0757575757575757	0.1676882975029223	0.4517761637854039	0.7461060580808959	0.0008426712126049	0.007275915556926919	0.00054919	0.696	[]
ENST00000471889	long_exon	stop_gained	23	2	4.4440556	0.0869565217391304	0.193219806836999	0.4500393782739226	1.289975152651435	0.1072263799615001	0.32598998358645387	0.00054919	0.696	[]
ENST00000471889	start_proximal	stop_gained	11	4	3.8435497	0.3636363636363636	0.3494136116721413	1.040704630527009	1.8607989033869208	0.7346622588933187	0.9065707574580812	0.00054919	0.696	[]
ENST00000400908	distal_nmd	missense_variant	183	20	36.49784	0.1092896174863388	0.1994417534499871	0.5479776205123703	0.7763612936399298	0.0003203511338311	0.0014995210798269107	0.99877	0.46	[]
ENST00000400908	nmd_target	missense_variant	6785	1212	1469.5289	0.178629329403095	0.2165849566196112	0.8247540927638027	0.8608801560983912	1.0807823741558044e-16	1.9798531228107326e-15	0.99877	0.46	[]
ENST00000400908	long_exon	missense_variant	2696	593	624.9927	0.2199554896142433	0.2318222091176743	0.9488111188802992	1.0071732607375294	0.0522222159981503	0.12733616014439997	0.99877	0.46	[]
ENST00000400908	start_proximal	missense_variant	325	51	66.29855	0.1569230769230769	0.2039955491286057	0.7692475526715892	0.9508470794745936	0.0090631876522225	0.02930432420800415	0.99877	0.46	[]
ENST00000400908	distal_nmd	synonymous_variant	46	16	12.095574	0.3478260869565217	0.2629472691079844	1.3227978679393704	1.8224885908522952	0.9401539023807324	1.0	0.99877	0.46	[]
ENST00000400908	nmd_target	synonymous_variant	2178	624	595.3653	0.2865013774104683	0.2733541301240387	1.048096025768712	1.1079883806426996	0.9440219949016364	1.0	0.99877	0.46	[]
ENST00000400908	long_exon	synonymous_variant	993	355	278.8851	0.3575025176233635	0.2808510587294656	1.2729256540483036	1.3648282157168865	0.9999999989583502	1.0	0.99877	0.46	[]
ENST00000400908	start_proximal	synonymous_variant	89	21	20.421515	0.2359550561797752	0.229455219225937	1.0283272569513358	1.4020563686855192	0.621854513067513	1.0	0.99877	0.46	[]
ENST00000400908	distal_nmd	stop_gained	14	1	2.5402532	0.0714285714285714	0.1814466544560023	0.3936615510642639	1.6353800506190823	0.175945216016693	0.43936570745877074	0.99877	0.46	[]
ENST00000400908	nmd_target	stop_gained	334	21	58.28673	0.0628742514970059	0.1745111728142835	0.3602878284699706	0.5116047556548964	1.898744194471265e-12	7.350169353297173e-11	0.99877	0.46	[]
ENST00000400908	long_exon	stop_gained	97	3	25.42636	0.0309278350515463	0.262127414192121	0.1179877928711357	0.2975450266959789	2.2657834855419207e-11	7.684747803461711e-10	0.99877	0.46	[]
ENST00000400908	start_proximal	stop_gained	27	3	3.9283633	0.1111111111111111	0.1454949378967285	0.7636768173335154	1.8058280712240984	0.4118282004410226	0.6963943049142004	0.99877	0.46	[]
ENST00000234590	distal_nmd	missense_variant	255	43	49.51539	0.1686274509803921	0.194177994073606	0.8684168964917387	1.0917824462241876	0.1482630736327691	0.28974504400504353	9.131e-08	0.927	[]
ENST00000234590	nmd_target	missense_variant	2292	387	457.31445	0.168848167539267	0.1995263757089878	0.8462448482777766	0.91340949601568	2.025773661012853e-05	0.00011750201570158249	9.131e-08	0.927	[]
ENST00000234590	start_proximal	missense_variant	315	59	64.67416	0.1873015873015873	0.2053147815522693	0.9122654778458013	1.106583676131388	0.2148831394477502	0.38379488838164105	9.131e-08	0.927	[]
ENST00000234590	distal_nmd	synonymous_variant	79	21	19.162817	0.2658227848101265	0.2425673038144654	1.0958722821664733	1.483169366965253	0.7492800841079256	1.0	9.131e-08	0.927	[]
ENST00000234590	nmd_target	synonymous_variant	712	185	188.29306	0.2598314606741573	0.264456545369009	0.9825109842208744	1.090080172962541	0.3968737616011705	1.0	9.131e-08	0.927	[]
ENST00000234590	start_proximal	synonymous_variant	113	23	23.394407	0.2035398230088495	0.2070301528525563	0.9831409589588018	1.3324748913676112	0.5185205562552606	1.0	9.131e-08	0.927	[]
ENST00000234590	distal_nmd	stop_gained	17	5	2.675311	0.2941176470588235	0.1573712405036477	1.8689415303427448	3.316474417076355	0.983825833841266	1.0	9.131e-08	0.927	[]
ENST00000234590	nmd_target	stop_gained	101	10	14.650269	0.099009900990099	0.145052163907797	0.6825813439986669	1.1179052246074916	0.1035102391999554	0.3192119294854457	9.131e-08	0.927	[]
ENST00000234590	start_proximal	stop_gained	13	2	1.4119868	0.1538461538461538	0.1086143713731032	1.416443808505544	3.7757305930110383	0.8443550926402781	0.9579524102794699	9.131e-08	0.927	[]
ENST00000377443	distal_nmd	missense_variant	287	46	48.096676	0.1602787456445993	0.1675842364906018	0.9564070523637094	1.1948685889618549	0.398958718159263	0.6000145488223031	6.05e-07	1.22	[]
ENST00000377443	nmd_target	missense_variant	1433	267	283.148	0.1863224005582693	0.1975910748457126	0.9429697201847688	1.0327488347822773	0.1248439762609056	0.25387786562226994	6.05e-07	1.22	[]
ENST00000377443	start_proximal	missense_variant	308	70	62.00329	0.2272727272727272	0.2013093774968927	1.128972381210782	1.3414903579249278	0.9060042595949972	1.0	6.05e-07	1.22	[]
ENST00000377443	distal_nmd	synonymous_variant	82	20	20.101862	0.2439024390243902	0.2451446579723823	0.9949327105135938	1.3639111920773002	0.5515208513959994	1.0	6.05e-07	1.22	[]
ENST00000377443	nmd_target	synonymous_variant	425	106	110.58251	0.2494117647058823	0.2601941456514246	0.958560247700626	1.100537181492107	0.3074977143251273	0.955314761842275	6.05e-07	1.22	[]
ENST00000377443	start_proximal	synonymous_variant	113	32	31.03871	0.2831858407079646	0.2746788463761321	1.030970693389994	1.3147147698163637	0.6395153895669926	1.0	6.05e-07	1.22	[]
ENST00000377443	distal_nmd	stop_gained	21	2	2.7415924	0.0952380952380952	0.130552019391741	0.7295030416367512	2.072367019407817	0.4643971883434189	0.7382313010290663	6.05e-07	1.22	[]
ENST00000377443	nmd_target	stop_gained	74	10	11.990432	0.1351351351351351	0.1620328619673445	0.8339983228980411	1.3480812734224903	0.3199080507099803	0.6114396421141955	6.05e-07	1.22	[]
ENST00000377443	start_proximal	stop_gained	20	6	4.760889	0.3	0.2380444526672363	1.2602688138226503	2.133292336472538	0.8333897965554237	0.9524987974948856	6.05e-07	1.22	[]
ENST00000400906	distal_nmd	missense_variant	588	101	110.10004	0.1717687074829932	0.1872449602399553	0.9173475604516712	1.0650118271793898	0.1593946267623455	0.3061916360148965	1.1287e-18	1.327	[]
ENST00000400906	nmd_target	missense_variant	2376	521	505.94568	0.2192760942760942	0.2129401004675662	1.0297548174092883	1.0974987917804844	0.8116752134373753	0.9526528550521937	1.1287e-18	1.327	[]
ENST00000400906	start_proximal	missense_variant	310	70	67.15486	0.2258064516129032	0.2166285853232107	1.042366829271396	1.2388062542767224	0.7031024616631528	0.8766366009772416	1.1287e-18	1.327	[]
ENST00000400906	distal_nmd	synonymous_variant	184	48	42.937405	0.2608695652173913	0.2333554599596106	1.1179064130856111	1.3692168631951078	0.8607042573478791	1.0	1.1287e-18	1.327	[]
ENST00000400906	nmd_target	synonymous_variant	888	239	243.98553	0.2691441441441441	0.2747584849864513	0.9795662694726824	1.0727098279073604	0.3504644610068544	0.9809320425748298	1.1287e-18	1.327	[]
ENST00000400906	start_proximal	synonymous_variant	116	47	35.956104	0.4051724137931034	0.3099664161945211	1.3071493962714826	1.5667749853392563	0.9958054375801324	1.0	1.1287e-18	1.327	[]
ENST00000400906	distal_nmd	stop_gained	26	4	3.4986792	0.1538461538461538	0.1345645831181453	1.1432886000254592	2.364974363060699	0.7385182740127878	0.9089317495185912	1.1287e-18	1.327	[]
ENST00000400906	nmd_target	stop_gained	96	20	19.300074	0.2083333333333333	0.2010424335797627	1.0362654770127318	1.433300615752759	0.6437221270986335	0.8559575371708877	1.1287e-18	1.327	[]
ENST00000400906	start_proximal	stop_gained	15	3	2.4509244	0.2	0.1633949597676595	1.224027964414516	2.69154223977845	0.7926260935938748	0.9347299675108498	1.1287e-18	1.327	[]
ENST00000377424	distal_nmd	missense_variant	558	94	103.29888	0.1684587813620071	0.1851234436035156	0.909980811089493	1.0625906343193454	0.1441739889537329	0.28389615802462576	1.6776e-20	1.453	[]
ENST00000377424	nmd_target	missense_variant	2357	424	490.80264	0.1798896902842596	0.2082319231320601	0.8638910287073233	0.9288098240587036	5.608107336024002e-05	0.00030119696200174817	1.6776e-20	1.453	[]
ENST00000377424	start_proximal	missense_variant	319	51	56.56562	0.1598746081504702	0.1773216941139914	0.9016077189500268	1.1139883359405156	0.2136439244599135	0.3821307331223482	1.6776e-20	1.453	[]
ENST00000377424	distal_nmd	synonymous_variant	165	46	46.9606	0.2787878787878788	0.2846097079190341	0.9795445166866495	1.201476968437106	0.4687929632893267	1.0	1.6776e-20	1.453	[]
ENST00000377424	nmd_target	synonymous_variant	851	221	238.2735	0.2596944770857814	0.279992360205824	0.9275055822768824	1.0200340778455013	0.0664390641198675	0.5876509469827039	1.6776e-20	1.453	[]
ENST00000377424	start_proximal	synonymous_variant	105	19	25.267227	0.1809523809523809	0.2406402587890625	0.7519622105750725	1.0559737700408156	0.0690179656589685	0.5959445595553043	1.6776e-20	1.453	[]
ENST00000377424	distal_nmd	stop_gained	30	5	4.2327075	0.1666666666666666	0.1410902500152588	1.1812769957430922	2.2607599172360846	0.7683467253108561	0.9242538371016024	1.6776e-20	1.453	[]
ENST00000377424	nmd_target	stop_gained	98	19	18.46179	0.1938775510204081	0.1883856131106006	1.0291526397325426	1.4405030939292625	0.62067052977092	0.8430461654495337	1.6776e-20	1.453	[]
ENST00000377424	start_proximal	stop_gained	17	6	3.3846207	0.3529411764705882	0.1990953333237592	1.7727245062879118	2.914657208113364	0.9721365825754728	1.0	1.6776e-20	1.453	[]
ENST00000377411	distal_nmd	missense_variant	558	116	119.69299	0.2078853046594982	0.2145035719786066	0.9691461207006452	1.110293505011339	0.3584510855369656	0.5569874933547976	1.0224e-05	1.165	[]
ENST00000377411	nmd_target	missense_variant	1259	263	258.5037	0.2088959491660047	0.2053246168601692	1.0173935905029237	1.113526147261238	0.6540359158903701	0.8376446521022426	1.0224e-05	1.165	[]
ENST00000377411	start_proximal	missense_variant	291	65	74.824814	0.2233676975945017	0.2571299444768846	0.8686957796725302	1.0394329918251988	0.0788547434136754	0.17680040229701027	1.0224e-05	1.165	[]
ENST00000377411	distal_nmd	synonymous_variant	209	47	53.100853	0.2248803827751196	0.254071066824443	0.885108192703054	1.0924684961893962	0.1512049171037682	0.7911084002694502	1.0224e-05	1.165	[]
ENST00000377411	nmd_target	synonymous_variant	459	122	133.26556	0.2657952069716776	0.290338919313385	0.9154653037913404	1.0397134495851996	0.1042975027247681	0.6923939622763495	1.0224e-05	1.165	[]
ENST00000377411	start_proximal	synonymous_variant	141	42	44.983673	0.2978723404255319	0.3190331425227172	0.9336720883295738	1.1522136389211322	0.3102572786275159	0.9570831047663753	1.0224e-05	1.165	[]
ENST00000377411	distal_nmd	stop_gained	22	7	4.1703606	0.3181818181818182	0.1895618438720703	1.6785119393360073	2.7192009324212694	0.9779032113407672	1.0	1.0224e-05	1.165	[]
ENST00000377411	nmd_target	stop_gained	58	11	12.283886	0.1896551724137931	0.2117911371691473	0.8954821006618642	1.3897772679296432	0.4031116391065376	0.6892987341470571	1.0224e-05	1.165	[]
ENST00000377411	start_proximal	stop_gained	9	1	2.535883	0.1111111111111111	0.2817647722032335	0.394339967492345	1.5230276789946815	0.2217872506044089	0.5027496846368911	1.0224e-05	1.165	[]
ENST00000377403	distal_nmd	missense_variant	3061	695	629.1094	0.2270499836654688	0.2055241342698464	1.1047363584432357	1.1670583331834237	0.9995467027604144	1.0	7.287e-14	1.012	[]
ENST00000377403	nmd_target	missense_variant	1625	320	335.27658	0.1969230769230769	0.2063240497295673	0.9544358846251204	1.0365177941454564	0.1519497636334926	0.2950484494545638	7.287e-14	1.012	[]
ENST00000377403	long_exon	missense_variant	173	26	32.787064	0.1502890173410404	0.1895205988360278	0.792995686295133	1.067726375715908	0.0916028331534963	0.1992715255270756	7.287e-14	1.012	[]
ENST00000377403	start_proximal	missense_variant	312	57	55.90886	0.1826923076923076	0.1791950617081079	1.0195164194306672	1.2415899116204474	0.6052524995900519	0.7962634740319643	7.287e-14	1.012	[]
ENST00000377403	distal_nmd	synonymous_variant	1028	336	288.73752	0.3268482490272373	0.2808730722865242	1.1636866658894698	1.2523304185787805	0.9998976790424666	1.0	7.287e-14	1.012	[]
ENST00000377403	nmd_target	synonymous_variant	502	129	136.97667	0.2569721115537848	0.2728618910588116	0.9417662193743208	1.0667171910494853	0.201344881963163	0.8574905430457468	7.287e-14	1.012	[]
ENST00000377403	long_exon	synonymous_variant	52	12	13.15357	0.2307692307692307	0.2529532725994403	0.9122998425668176	1.3714627575438936	0.419704764379321	1.0	7.287e-14	1.012	[]
ENST00000377403	start_proximal	synonymous_variant	105	21	25.179209	0.2	0.2398019881475539	0.8340214422114668	1.1470983226376172	0.1821682750463456	0.8337292465011351	7.287e-14	1.012	[]
ENST00000377403	distal_nmd	stop_gained	135	28	29.182827	0.2074074074074074	0.2161690888581452	0.9594683888569866	1.263506364860561	0.4446713121247562	0.7235829407112422	7.287e-14	1.012	[]
ENST00000377403	nmd_target	stop_gained	87	14	16.56367	0.160919540229885	0.1903870023530105	0.8452233515999813	1.2609674745970512	0.2738038395142328	0.5627645147842851	7.287e-14	1.012	[]
ENST00000377403	long_exon	stop_gained	6	1	0.9810081	0.1666666666666666	0.163501352071762	1.0193595621980869	3.558401211242996	0.754295750702056	0.9173751414204562	7.287e-14	1.012	[]
ENST00000377403	start_proximal	stop_gained	24	4	4.7954726	0.1666666666666666	0.1998113592465718	0.834120078533654	1.710650238770905	0.4524717036709711	0.7292281304318675	7.287e-14	1.012	[]
ENST00000328089	distal_nmd	missense_variant	366	63	86.73649	0.1721311475409836	0.2369849408259157	0.7263379138821636	0.8773000206050496	0.0001952850489516	0.0009531116967201442	0.66903	0.643	[]
ENST00000328089	nmd_target	missense_variant	768	98	161.44307	0.1276041666666666	0.2102123300234476	0.6070251286041753	0.7094103437011233	9.67155157558532e-12	1.1469483989986432e-10	0.66903	0.643	[]
ENST00000328089	long_exon	missense_variant	319	39	66.410355	0.122257053291536	0.2081829298252596	0.587257818852649	0.7524368118295206	1.94802832702034e-06	1.3218561058634622e-05	0.66903	0.643	[]
ENST00000328089	start_proximal	missense_variant	316	42	61.561993	0.1329113924050632	0.1948164324217204	0.6822391250721042	0.8648755874868888	0.0010503673549558	0.004391283469091694	0.66903	0.643	[]
ENST00000328089	distal_nmd	synonymous_variant	138	41	41.13566	0.2971014492753623	0.2980844801750736	0.9967021734941252	1.233237711765048	0.5373879995874523	1.0	0.66903	0.643	[]
ENST00000328089	nmd_target	synonymous_variant	247	68	68.26546	0.2753036437246963	0.2763783690417826	0.9961113985844392	1.1793539861823945	0.5196619790808478	1.0	0.66903	0.643	[]
ENST00000328089	long_exon	synonymous_variant	99	36	30.298704	0.3636363636363636	0.3060475166397865	1.1881696268241848	1.4721014588964512	0.942367343188738	1.0	0.66903	0.643	[]
ENST00000328089	start_proximal	synonymous_variant	109	28	26.865093	0.2568807339449541	0.2464687452403777	1.0422446614657843	1.35853330204192	0.6579990848263207	1.0	0.66903	0.643	[]
ENST00000328089	distal_nmd	stop_gained	21	5	3.8883414	0.238095238095238	0.1851591155642555	1.285895308851874	2.360004338428712	0.8558219027744018	0.9619771404627239	0.66903	0.643	[]
ENST00000328089	nmd_target	stop_gained	35	1	6.44391	0.0285714285714285	0.1841117177690778	0.1551852805331179	0.6979514280697388	0.0047417208332006	0.03225235544604806	0.66903	0.643	[]
ENST00000328089	long_exon	stop_gained	14	1	3.3476644	0.0714285714285714	0.2391188825879778	0.298715729412507	1.2409485848100863	0.0607530843679168	0.22616108732961976	0.66903	0.643	[]
ENST00000328089	start_proximal	stop_gained	16	0	2.257596	0.0	0.141099750995636	0.0	1.2101348285728977	0.075158574097793	0.26001372193938743	0.66903	0.643	[]
ENST00000302692	distal_nmd	missense_variant	527	72	104.671745	0.1366223908918406	0.198618112524275	0.6878647126159888	0.824199304893163	1.7622231573243222e-05	0.00010313505077404496	0.027111	0.743	[]
ENST00000302692	nmd_target	missense_variant	1219	141	225.08755	0.1156685808039376	0.1846493477700087	0.6264229048239557	0.7139994551936774	4.653439217654992e-13	6.1049236482709525e-12	0.027111	0.743	[]
ENST00000302692	start_proximal	missense_variant	305	46	62.27701	0.1508196721311475	0.2041869241683209	0.7386353104904002	0.9241084815839388	0.0050760951883157	0.017734306321647436	0.027111	0.743	[]
ENST00000302692	distal_nmd	synonymous_variant	188	39	43.18264	0.2074468085106383	0.2296948940195936	0.903140704960305	1.1409874005606386	0.2426145354787623	0.9021757242350046	0.027111	0.743	[]
ENST00000302692	nmd_target	synonymous_variant	387	73	81.22736	0.1886304909560723	0.2098898283886971	0.8987119214121497	1.0690105132098775	0.143167803324633	0.7766473164700612	0.027111	0.743	[]
ENST00000302692	start_proximal	synonymous_variant	118	31	29.550282	0.2627118644067797	0.2504261146157475	1.0490593794895686	1.3483738913866028	0.6785381040423523	1.0	0.027111	0.743	[]
ENST00000302692	distal_nmd	stop_gained	35	4	4.7736835	0.1142857142857142	0.1363909585135323	0.8379273489332884	1.7796052674075749	0.4644692156555294	0.7383036252853087	0.027111	0.743	[]
ENST00000302692	nmd_target	stop_gained	83	4	12.001572	0.0481927710843373	0.1445972488587161	0.3332896819594805	0.7392529120277314	0.0021610354516497	0.016578463147135403	0.027111	0.743	[]
ENST00000302692	start_proximal	stop_gained	18	2	2.874988	0.1111111111111111	0.1597215599483913	0.6956550583841837	1.942522598692762	0.4241099839272685	0.7081676645607073	0.027111	0.743	[]
ENST00000340381	distal_nmd	missense_variant	300	54	65.69917	0.18	0.2189972432454427	0.8219281545853239	1.0067290132259588	0.0328147907031293	0.08690783727110443	0.042066	0.617	[]
ENST00000340381	nmd_target	missense_variant	3645	670	785.5899	0.1838134430727023	0.2155253511070387	0.8528622833859253	0.903327048843791	3.699065759629759e-08	3.11891528326268e-07	0.042066	0.617	[]
ENST00000340381	start_proximal	missense_variant	309	75	73.611824	0.2427184466019417	0.2382259677528949	1.0188580568752552	1.2014168104415428	0.6131230118774293	0.8027467619924382	0.042066	0.617	[]
ENST00000340381	distal_nmd	synonymous_variant	123	32	34.025578	0.2601626016260163	0.2766307117493172	0.940468973892442	1.2047309643372686	0.3667066065023124	0.9896049174183233	0.042066	0.617	[]
ENST00000340381	nmd_target	synonymous_variant	1306	350	373.20123	0.2679938744257274	0.2857589838515744	0.9378318428124228	1.0110327432140331	0.054710882989762	0.5446635963451929	0.042066	0.617	[]
ENST00000340381	start_proximal	synonymous_variant	121	45	40.90613	0.371900826446281	0.3380672044990476	1.100079574407013	1.331397107816312	0.8367951513985676	1.0	0.042066	0.617	[]
ENST00000340381	distal_nmd	stop_gained	12	1	1.9130001	0.0833333333333333	0.1594166755676269	0.5227391239756601	2.1244996310969397	0.3964568598753727	0.6832724174795201	0.042066	0.617	[]
ENST00000340381	nmd_target	stop_gained	158	13	32.30681	0.0822784810126582	0.2044734713397448	0.4023919605489928	0.6241867069848477	1.728431931297764e-06	2.6853571980078663e-05	0.042066	0.617	[]
ENST00000340381	start_proximal	stop_gained	11	3	1.8670821	0.2727272727272727	0.1697347380898215	1.6067852450035818	3.325036434148044	0.9122255343888376	0.9837005515563818	0.042066	0.617	[]
ENST00000377346	distal_nmd	missense_variant	409	33	73.37536	0.0806845965770171	0.1794018547225989	0.4497422654953935	0.5930971361580094	3.7992052625762305e-10	3.91520458301273e-09	1.0	0.23	[]
ENST00000377346	nmd_target	missense_variant	6145	721	1252.543	0.1173311635475996	0.2038312398291293	0.5756289548449872	0.6098181432590372	3.4940429043954395e-17	1.2017917436292974e-15	1.0	0.23	[]
ENST00000377346	start_proximal	missense_variant	325	37	61.908344	0.1138461538461538	0.1904872131347656	0.5976577218629899	0.7719026387393212	2.978845047445101e-05	0.00016811086475122314	1.0	0.23	[]
ENST00000377346	distal_nmd	synonymous_variant	122	35	31.22117	0.2868852459016393	0.2559112329952052	1.121034206056185	1.41376866938573	0.8351337198900901	1.0	1.0	0.23	[]
ENST00000377346	nmd_target	synonymous_variant	1942	571	554.8458	0.2940267765190525	0.285708457876062	1.029114709115818	1.0903183185052523	0.8305721871600352	1.0	1.0	0.23	[]
ENST00000377346	start_proximal	synonymous_variant	102	27	24.55005	0.2647058823529412	0.2406867719164081	1.099794061157939	1.4379514644233526	0.7700940587187924	1.0	1.0	0.23	[]
ENST00000377346	distal_nmd	stop_gained	24	1	4.2680335	0.0416666666666666	0.1778347293535868	0.2342999414013294	1.0284406787158162	0.0225050865719366	0.1118961589542858	1.0	0.23	[]
ENST00000377346	nmd_target	stop_gained	304	11	55.358246	0.0361842105263157	0.1820994929263466	0.1987057182029119	0.3250029259561152	4.560435867177612e-17	2.8170941072087055e-15	1.0	0.23	[]
ENST00000377346	start_proximal	stop_gained	14	0	2.6907227	0.0	0.1921944788524082	0.0	1.0022981763074796	0.043517712422219	0.1800391349480415	1.0	0.23	[]
ENST00000377298	distal_nmd	missense_variant	568	98	114.73862	0.1725352112676056	0.2020046072946467	0.8541152282529048	0.9937731676307976	0.0272931281789106	0.07455420434023315	1.0	0.342	[]
ENST00000377298	nmd_target	missense_variant	5633	1012	1139.4288	0.1796556009231315	0.2022774423944279	0.888164289584079	0.930801263420542	9.36117565675338e-07	6.6195785934409694e-06	1.0	0.342	[]
ENST00000377298	start_proximal	missense_variant	301	52	72.0652	0.1727574750830564	0.2394192717796148	0.7215687935183411	0.8881161419029883	0.0012450923927559	0.005120920889076277	1.0	0.342	[]
ENST00000377298	distal_nmd	synonymous_variant	127	47	45.442085	0.3700787401574803	0.357811695008766	1.0342835220867048	1.247156153048158	0.6753889201073284	1.0	1.0	0.342	[]
ENST00000377298	nmd_target	synonymous_variant	1717	461	485.36896	0.2684915550378567	0.2826843083980962	0.9497929211541084	1.0140654978643415	0.069012429442031	0.5959445595553043	1.0	0.342	[]
ENST00000377298	start_proximal	synonymous_variant	128	36	37.363888	0.28125	0.2919053733348846	0.963497166176998	1.212504717076058	0.4306184306456709	1.0	1.0	0.342	[]
ENST00000377298	distal_nmd	stop_gained	40	3	7.4639845	0.075	0.1865996122360229	0.4019300956806667	0.9784953346256362	0.0375066841035599	0.16198568457762347	1.0	0.342	[]
ENST00000377298	nmd_target	stop_gained	294	11	49.07341	0.0374149659863945	0.1669163606604751	0.2241539765086324	0.366476348152717	9.336866551391999e-15	4.631568463911092e-13	1.0	0.342	[]
ENST00000377298	start_proximal	stop_gained	12	0	2.9164317	0.0	0.2430359721183776	0.0	0.90901025893379	0.0282528234344522	0.1324155762239707	1.0	0.342	[]
ENST00000377263	distal_nmd	missense_variant	208	36	42.73681	0.173076923076923	0.2054654268118051	0.842365188939801	1.0807785504865797	0.1086763051952783	0.22807383844258056	0.013099	1.286	[]
ENST00000377263	start_proximal	missense_variant	318	65	67.10568	0.2044025157232704	0.2110241584058078	0.9686213998787586	1.1618061423029635	0.4059924967883863	0.6073816725251073	0.013099	1.286	[]
ENST00000377263	distal_nmd	synonymous_variant	63	19	19.242466	0.3015873015873015	0.3054359678238157	0.9873994334592114	1.3436695375331549	0.5430857391457835	1.0	0.013099	1.286	[]
ENST00000377263	start_proximal	synonymous_variant	103	42	28.21328	0.4077669902912621	0.2739153371273892	1.4886606736504964	1.8016627532117295	0.9997119316275326	1.0	0.013099	1.286	[]
ENST00000377263	distal_nmd	stop_gained	8	2	2.0339696	0.25	0.2542462050914764	0.9832988457391186	2.358695536773283	0.6708706460350378	0.872202341157745	0.013099	1.286	[]
ENST00000377263	start_proximal	stop_gained	20	3	3.7383642	0.15	0.1869182109832763	0.8024900260436397	1.8385785018317555	0.4639260330657606	0.7378702245278117	0.013099	1.286	[]
ENST00000377223	distal_nmd	missense_variant	233	34	40.843082	0.1459227467811159	0.1752921992617103	0.8324543099790422	1.0809522968194831	0.1217833631930169	0.24912136625076284	2.0079e-07	1.861	[]
ENST00000377223	nmd_target	missense_variant	691	99	117.63026	0.1432706222865412	0.170231919902796	0.8416201988930754	0.9813033141891356	0.0245849981716658	0.06833823025580284	2.0079e-07	1.861	[]
ENST00000377223	start_proximal	missense_variant	325	38	51.722775	0.1169230769230769	0.1591469984788161	0.734686032665834	0.9452035809537954	0.0149378098773038	0.04495167570664351	2.0079e-07	1.861	[]
ENST00000377223	distal_nmd	synonymous_variant	75	15	13.693165	0.2	0.1825755310058593	1.0954370440449734	1.5945588614881834	0.7216827697990006	1.0	2.0079e-07	1.861	[]
ENST00000377223	nmd_target	synonymous_variant	207	33	42.441498	0.1594202898550724	0.2050313903513738	0.7775408906015073	1.0111239614478416	0.0477331382593878	0.5108807582553243	2.0079e-07	1.861	[]
ENST00000377223	start_proximal	synonymous_variant	81	21	19.208385	0.2592592592592592	0.2371405613275221	1.0932725207696048	1.4820664516086162	0.744275914440168	1.0	2.0079e-07	1.861	[]
ENST00000377223	distal_nmd	stop_gained	10	0	0.9132815	0.0	0.0913281500339508	0.0	2.834455212298892	0.3703992207668877	0.6603250019074446	2.0079e-07	1.861	[]
ENST00000377223	nmd_target	stop_gained	44	9	5.6012387	0.2045454545454545	0.1273008801720359	1.6067874335906351	2.5907162036912976	0.9625581599300445	0.9980702695915447	2.0079e-07	1.861	[]
ENST00000377223	start_proximal	stop_gained	35	5	4.58273	0.1428571428571428	0.130935137612479	1.091052756823372	2.116961467214957	0.7032795657002187	0.8910506216258481	2.0079e-07	1.861	[]
ENST00000377205	distal_nmd	missense_variant	985	163	175.0341	0.165482233502538	0.1776995973538626	0.9312470932221896	1.0478559531647245	0.1476210259208027	0.28888348496003124	5.3546e-06	1.313	[]
ENST00000377205	nmd_target	missense_variant	532	73	91.71805	0.1372180451127819	0.1724023460445547	0.7959175049585465	0.9524190268146748	0.0111659693075966	0.03507521711221945	5.3546e-06	1.313	[]
ENST00000377205	start_proximal	missense_variant	324	45	56.75586	0.1388888888888889	0.175172405478395	0.7928696789290753	0.9962006015158488	0.0371042310732762	0.09630259565783915	5.3546e-06	1.313	[]
ENST00000377205	distal_nmd	synonymous_variant	297	62	68.90494	0.2087542087542087	0.2320031573876788	0.8997903783067014	1.0833063584886409	0.1683003981906138	0.8162694944829629	5.3546e-06	1.313	[]
ENST00000377205	nmd_target	synonymous_variant	143	27	30.967669	0.1888111888111888	0.2165571226106657	0.871877066591065	1.15833353974664	0.2268046378856589	0.887076967649723	5.3546e-06	1.313	[]
ENST00000377205	start_proximal	synonymous_variant	100	22	21.223288	0.22	0.2122328758239746	1.0365971772557396	1.4088853799487562	0.6391480431715758	1.0	5.3546e-06	1.313	[]
ENST00000377205	distal_nmd	stop_gained	62	8	8.537118	0.1290322580645161	0.1376954509365943	0.9370843930343974	1.6034862671928385	0.5096110202085369	0.7718567652256384	5.3546e-06	1.313	[]
ENST00000377205	nmd_target	stop_gained	42	5	6.9089622	0.119047619047619	0.1644991011846633	0.7236976870407251	1.4234516507009378	0.2728240554148457	0.5618982452189619	5.3546e-06	1.313	[]
ENST00000377205	start_proximal	stop_gained	17	1	1.7367113	0.0588235294117647	0.102159486097448	0.5758009525973344	2.4483722600948736	0.4659922424676856	0.7396894230106944	5.3546e-06	1.313	[]
ENST00000294435	distal_nmd	missense_variant	224	30	37.523968	0.1339285714285714	0.1675177131380353	0.7994890147420629	1.0580724199868874	0.0876329140006801	0.1925679140825915	0.0036655	1.409	[]
ENST00000294435	nmd_target	missense_variant	356	55	57.5118	0.1544943820224719	0.1615499967939398	0.95632550348814	1.173262923988473	0.3845805408919958	0.5850884336788076	0.0036655	1.409	[]
ENST00000294435	start_proximal	missense_variant	329	61	62.246246	0.1854103343465045	0.1891983171364456	0.9799787712318324	1.1852428098759065	0.4597047268143404	0.661671460174635	0.0036655	1.409	[]
ENST00000294435	distal_nmd	synonymous_variant	52	14	13.502265	0.2692307692307692	0.2596589418557974	1.0368630762590398	1.4960380930664048	0.6441035015158325	1.0	0.0036655	1.409	[]
ENST00000294435	nmd_target	synonymous_variant	84	20	19.661028	0.238095238095238	0.2340598560514904	1.017240812294014	1.3965406623423764	0.5992450376081329	1.0	0.0036655	1.409	[]
ENST00000294435	start_proximal	synonymous_variant	99	25	23.190058	0.2525252525252525	0.2342430076213798	1.0780481991309785	1.4279173278835269	0.7291208367375216	1.0	0.0036655	1.409	[]
ENST00000294435	distal_nmd	stop_gained	18	2	3.0339284	0.1111111111111111	0.1685515774620903	0.6592113392477834	1.8407584453962968	0.3835226141816356	0.6718194107420543	0.0036655	1.409	[]
ENST00000294435	nmd_target	stop_gained	22	0	2.8965774	0.0	0.1316626071929931	0.0	0.9669065072381298	0.0349995178939995	0.15434348111774177	0.0036655	1.409	[]
ENST00000294435	start_proximal	stop_gained	13	1	2.1489058	0.0769230769230769	0.1653004426222581	0.4653531212790536	1.9137260599212007	0.3251498482946681	0.617027819172475	0.0036655	1.409	[]
ENST00000343090	distal_nmd	missense_variant	247	28	46.785744	0.1133603238866396	0.1894159664509267	0.5984729060103214	0.8030367662185081	0.0002348215975018	0.0011281562995862184	1.0	0.237	[]
ENST00000343090	nmd_target	missense_variant	8035	1088	1532.852	0.1354075917859365	0.1907718793753889	0.70978800559746	0.7435387926030779	7.497850714228753e-17	1.5457789230276103e-15	1.0	0.237	[]
ENST00000343090	start_proximal	missense_variant	301	60	68.19109	0.1993355481727574	0.226548483205396	0.8798803035553034	1.063896829418752	0.1175734211636997	0.2424873225438741	1.0	0.237	[]
ENST00000343090	distal_nmd	synonymous_variant	66	19	20.282475	0.2878787878787879	0.307310219967004	0.9367693268050036	1.2794691899519683	0.4103229748799616	1.0	1.0	0.237	[]
ENST00000343090	nmd_target	synonymous_variant	2475	574	584.5186	0.2319191919191919	0.2361691376657197	0.98200465230752	1.0429262964928157	0.2998862798213595	0.9487968003867057	1.0	0.237	[]
ENST00000343090	start_proximal	synonymous_variant	127	29	27.440159	0.2283464566929134	0.2160642428660956	1.056845194114001	1.379376846132549	0.691759524386679	1.0	1.0	0.237	[]
ENST00000343090	distal_nmd	stop_gained	14	0	2.9130526	0.0	0.2080751827784947	0.0	0.9258008239031804	0.0303059520372676	0.139181316324631	1.0	0.237	[]
ENST00000343090	nmd_target	stop_gained	431	13	68.82199	0.0301624129930394	0.1596797934264428	0.1888931113061207	0.2976448474604802	2.6174138488576852e-23	2.796111374009063e-21	1.0	0.237	[]
ENST00000343090	start_proximal	stop_gained	13	3	3.9282846	0.2307692307692307	0.3021757419292743	0.7636921127283718	1.6369604224125336	0.3843558325589036	0.6724046300519358	1.0	0.237	[]
ENST00000676179	distal_nmd	missense_variant	194	36	40.945858	0.1855670103092783	0.2110611237201494	0.8792098091703792	1.1255989622575835	0.1860976184559041	0.3447345734617386	1.0	0.376	[]
ENST00000676179	nmd_target	missense_variant	11468	1550	2139.4429	0.1351587024764562	0.1865576274061519	0.724487678985133	0.7532375917009987	7.236500744924213e-17	1.5169257015044096e-15	1.0	0.376	[]
ENST00000676179	start_proximal	missense_variant	322	41	61.98066	0.1273291925465838	0.1924865201393269	0.661496672361366	0.8417276523590054	0.0004303173116906	0.0019591628370986803	1.0	0.376	[]
ENST00000676179	distal_nmd	synonymous_variant	61	12	15.172676	0.1967213114754098	0.248732394859439	0.7908954182931374	1.2027326100080005	0.1826990685351164	0.8343842037032811	1.0	0.376	[]
ENST00000676179	nmd_target	synonymous_variant	3479	766	779.09045	0.2201782121299224	0.223940918109101	0.983197773721078	1.0362084925802535	0.2884598266257867	0.9415853407802699	1.0	0.376	[]
ENST00000676179	start_proximal	synonymous_variant	101	22	22.458199	0.2178217821782178	0.2223584014590424	0.9795977158899472	1.3321002162734918	0.5123757464109391	1.0	1.0	0.376	[]
ENST00000676179	distal_nmd	stop_gained	15	1	2.6269925	0.0666666666666666	0.1751328309377034	0.3806634444822095	1.595338761538439	0.2177044360976126	0.4972616981936564	1.0	0.376	[]
ENST00000676179	nmd_target	stop_gained	677	37	106.81045	0.0546528803545051	0.1577702329289085	0.3464080602526068	0.4517597637239846	5.28446821138372e-23	5.436555401866612e-21	1.0	0.376	[]
ENST00000676179	start_proximal	stop_gained	18	1	3.0494127	0.0555555555555555	0.169411818186442	0.3279319952425942	1.4028591252889318	0.1032955135373176	0.3188352385482316	1.0	0.376	[]
ENST00000270776	distal_nmd	missense_variant	363	59	73.17137	0.162534435261708	0.2015740260604984	0.8063262833919213	0.9812750471780374	0.0210437348186268	0.060074164524595026	0.83866	0.552	[]
ENST00000270776	nmd_target	missense_variant	2482	365	484.17172	0.1470588235294117	0.1950732161209143	0.753864761414805	0.8164199702665368	3.8446035234082254e-12	4.7246130796232e-11	0.83866	0.552	[]
ENST00000270776	start_proximal	missense_variant	331	54	59.876926	0.1631419939577039	0.1808970586770971	0.901849898228107	1.107195373376516	0.2061923147705557	0.3722911247190595	0.83866	0.552	[]
ENST00000270776	distal_nmd	synonymous_variant	113	23	30.918062	0.2035398230088495	0.2736111700007346	0.7439017310890601	1.0082281378764228	0.0349018431447197	0.44237749906554835	0.83866	0.552	[]
ENST00000270776	nmd_target	synonymous_variant	773	186	197.86737	0.240620957309185	0.255973312555587	0.9400236099102398	1.0441328103622265	0.1476474431603587	0.7849772631849081	0.83866	0.552	[]
ENST00000270776	start_proximal	synonymous_variant	98	33	24.743528	0.336734693877551	0.2524849833274374	1.3336820647303749	1.6767804311900254	0.9848595780152332	1.0	0.83866	0.552	[]
ENST00000270776	distal_nmd	stop_gained	25	1	4.5056496	0.04	0.1802259826660156	0.2219435810991009	0.9772215304321282	0.0331469280110473	0.14857522528073283	0.83866	0.552	[]
ENST00000270776	nmd_target	stop_gained	141	6	24.723726	0.0425531914893617	0.1753455764012979	0.2426818649360961	0.4691080809284195	1.184057450174854e-07	2.2842663952991975e-06	0.83866	0.552	[]
ENST00000270776	start_proximal	stop_gained	12	1	1.5807544	0.0833333333333333	0.1317295332749684	0.6326093417440849	2.5710306566346937	0.5094968168815865	0.7717955060658425	0.83866	0.552	[]
ENST00000309048	distal_nmd	missense_variant	28	3	4.2252455	0.1071428571428571	0.1509016241346086	0.710017919007171	1.68434062859514	0.3618424049937777	0.5605433359111786	3.4363e-06	1.479	[]
ENST00000309048	nmd_target	missense_variant	555	90	96.35074	0.1621621621621621	0.1736049342799831	0.934087287522793	1.0951745383381557	0.2425089220938521	0.41970674943510766	3.4363e-06	1.479	[]
ENST00000309048	start_proximal	missense_variant	327	68	61.629745	0.2079510703363914	0.1884701696740013	1.1033633104702267	1.3175136746239973	0.8532573942051868	0.9783886069671566	3.4363e-06	1.479	[]
ENST00000309048	distal_nmd	synonymous_variant	4	1	0.933851	0.25	0.2334627509117126	1.0708346364621617	3.2184807697822837	0.7674602976198895	1.0	3.4363e-06	1.479	[]
ENST00000309048	nmd_target	synonymous_variant	161	33	35.889015	0.2049689440993788	0.2229131378742478	0.91950140783092	1.1857846110749677	0.316390508001607	0.9626708523462228	3.4363e-06	1.479	[]
ENST00000309048	start_proximal	synonymous_variant	88	21	24.333183	0.2386363636363636	0.2765134464610707	0.8630190201978492	1.1758963371075288	0.2262650481963513	0.8862645586724597	3.4363e-06	1.479	[]
ENST00000309048	distal_nmd	stop_gained	1	0	0.0711815	0.0	0.0711814984679222	0.0	13.346164669856106	0.9288185015320778	0.9893898633063494	3.4363e-06	1.479	[]
ENST00000309048	nmd_target	stop_gained	43	10	7.222797	0.2325581395348837	0.16797202132469	1.3845052152188413	2.1579311732809283	0.9418174317342513	0.9930923759265557	3.4363e-06	1.479	[]
ENST00000309048	start_proximal	stop_gained	26	6	5.10354	0.2307692307692307	0.1962899978344257	1.1756545586387388	2.065076361013004	0.7793831801466555	0.9290476254964092	3.4363e-06	1.479	[]
ENST00000602787	distal_nmd	missense_variant	28	3	4.2252455	0.1071428571428571	0.1509016241346086	0.710017919007171	1.68434062859514	0.3618424049937777	0.5605433359111786	9.5317e-07	1.538	[]
ENST00000602787	nmd_target	missense_variant	555	90	96.35074	0.1621621621621621	0.1736049342799831	0.934087287522793	1.0951745383381557	0.2425089220938521	0.41970674943510766	9.5317e-07	1.538	[]
ENST00000602787	start_proximal	missense_variant	327	68	61.629745	0.2079510703363914	0.1884701696740013	1.1033633104702267	1.3175136746239973	0.8532573942051868	0.9783886069671566	9.5317e-07	1.538	[]
ENST00000602787	distal_nmd	synonymous_variant	4	1	0.933851	0.25	0.2334627509117126	1.0708346364621617	3.2184807697822837	0.7674602976198895	1.0	9.5317e-07	1.538	[]
ENST00000602787	nmd_target	synonymous_variant	161	33	35.889015	0.2049689440993788	0.2229131378742478	0.91950140783092	1.1857846110749677	0.316390508001607	0.9626708523462228	9.5317e-07	1.538	[]
ENST00000602787	start_proximal	synonymous_variant	88	21	24.333183	0.2386363636363636	0.2765134464610707	0.8630190201978492	1.1758963371075288	0.2262650481963513	0.8862645586724597	9.5317e-07	1.538	[]
ENST00000602787	distal_nmd	stop_gained	1	0	0.0711815	0.0	0.0711814984679222	0.0	13.346164669856106	0.9288185015320778	0.9893898633063494	9.5317e-07	1.538	[]
ENST00000602787	nmd_target	stop_gained	43	10	7.222797	0.2325581395348837	0.16797202132469	1.3845052152188413	2.1579311732809283	0.9418174317342513	0.9930923759265557	9.5317e-07	1.538	[]
ENST00000602787	start_proximal	stop_gained	26	6	5.10354	0.2307692307692307	0.1962899978344257	1.1756545586387388	2.065076361013004	0.7793831801466555	0.9290476254964092	9.5317e-07	1.538	[]
ENST00000377049	distal_nmd	missense_variant	363	92	79.7697	0.2534435261707989	0.2197512371809357	1.1533201333566192	1.3369702927999632	0.9621377468524216	1.0	0.25272	1.392	[]
ENST00000377049	start_proximal	missense_variant	306	66	66.46151	0.2156862745098039	0.2171944761587903	0.99305598523655	1.187784186009432	0.5074227894638949	0.7082204197395707	0.25272	1.392	[]
ENST00000377049	distal_nmd	synonymous_variant	109	38	30.623098	0.3486238532110092	0.2809458566368173	1.2408933784764091	1.5332431358868217	0.9655258276758164	1.0	0.25272	1.392	[]
ENST00000377049	start_proximal	synonymous_variant	127	36	36.449154	0.2834645669291338	0.287001211812177	0.9876772475603424	1.24242597165615	0.5106708866429459	1.0	0.25272	1.392	[]
ENST00000377049	distal_nmd	stop_gained	23	2	5.368371	0.0869565217391304	0.2334074352098548	0.3725524924300227	1.067869794275152	0.057017902833613	0.2167357886907799	0.25272	1.392	[]
ENST00000377049	start_proximal	stop_gained	8	2	1.9749851	0.25	0.246873140335083	1.0126658560776312	2.4291398747423343	0.7524245213730754	0.916300715184151	0.25272	1.392	[]
ENST00000377038	distal_nmd	missense_variant	559	117	106.47581	0.2093023255813953	0.1904755048120597	1.098841164841179	1.257981899813019	0.9022132634208644	1.0	0.0076339	0.785	[]
ENST00000377038	nmd_target	missense_variant	1272	223	230.12221	0.175314465408805	0.1809136852528314	0.96905032454454	1.0712068867279252	0.3023393074526767	0.49285678115616904	0.0076339	0.785	[]
ENST00000377038	start_proximal	missense_variant	316	60	68.70205	0.189873417721519	0.2174115482764908	0.8733363946244912	1.057303209151359	0.1103033852679002	0.23067484679646466	0.0076339	0.785	[]
ENST00000377038	distal_nmd	synonymous_variant	183	48	40.957817	0.2622950819672131	0.2238132080745176	1.1719374572383734	1.435076894772559	0.924916173956042	1.0	0.0076339	0.785	[]
ENST00000377038	nmd_target	synonymous_variant	404	87	99.04647	0.2153465346534653	0.2451645312923016	0.8783755689223853	1.0267840972493854	0.0689275226284691	0.5959445595553043	0.0076339	0.785	[]
ENST00000377038	start_proximal	synonymous_variant	112	28	31.155354	0.25	0.2781727995191301	0.8987219470493458	1.1731447950024545	0.2705029339632158	0.9265716919199674	0.0076339	0.785	[]
ENST00000377038	distal_nmd	stop_gained	38	7	6.887189	0.1842105263157894	0.1812418134588944	1.0163798452478423	1.75631472445269	0.6310380951491855	0.8485735606733088	0.0076339	0.785	[]
ENST00000377038	nmd_target	stop_gained	73	9	12.899992	0.1232876712328767	0.1767122190292567	0.6976748518588011	1.1616576240379628	0.1298779043116825	0.3664511061682709	0.0076339	0.785	[]
ENST00000377038	start_proximal	stop_gained	13	0	2.1701567	0.0	0.1669351321000319	0.0	1.2329140223357773	0.0806202086252735	0.27191121994042217	0.0076339	0.785	[]
ENST00000356607	distal_nmd	missense_variant	1114	187	232.59492	0.1678635547576301	0.2087925717475384	0.8039728298409121	0.8974350619240153	5.048520529324448e-05	0.00027359361205768257	0.90604	0.543	[]
ENST00000356607	nmd_target	missense_variant	1026	146	194.82135	0.1423001949317738	0.1898843568203277	0.7494045181742964	0.8504626182370658	5.92044922674767e-06	3.746893333759386e-05	0.90604	0.543	[]
ENST00000356607	start_proximal	missense_variant	312	68	62.241493	0.2179487179487179	0.1994919654650566	1.0925187760852166	1.302943041615794	0.8398054424289404	0.969836360834292	0.90604	0.543	[]
ENST00000356607	distal_nmd	synonymous_variant	336	114	104.21168	0.3392857142857143	0.3101538022359212	1.0939273090956132	1.2387547112816266	0.9200530105165502	1.0	0.90604	0.543	[]
ENST00000356607	nmd_target	synonymous_variant	348	81	87.48975	0.2327586206896551	0.2514073382848981	0.9258226998365896	1.0862274383920314	0.2021360096827221	0.858607473637438	0.90604	0.543	[]
ENST00000356607	start_proximal	synonymous_variant	115	29	26.480259	0.2521739130434782	0.2302631212317425	1.095155453876108	1.4224578840403213	0.7713927177493776	1.0	0.90604	0.543	[]
ENST00000356607	distal_nmd	stop_gained	62	0	9.777784	0.0	0.1577061991537771	0.0	0.2990973825281433	1.3301195002914929e-05	0.00017382122805288476	0.90604	0.543	[]
ENST00000356607	nmd_target	stop_gained	57	5	14.837435	0.087719298245614	0.2603058731346799	0.3369854747773165	0.6747104062504258	9.514852557446136e-05	0.0010347169769241492	0.90604	0.543	[]
ENST00000356607	start_proximal	stop_gained	14	1	3.4130392	0.0714285714285714	0.243788514818464	0.2929939972018796	1.2171789108682256	0.0680202304017512	0.24345479063567205	0.90604	0.543	[]
ENST00000377022	distal_nmd	missense_variant	2329	482	560.9776	0.2069557750107342	0.2408662945889464	0.8592143428117136	0.9185527310256252	2.5080324910993995e-06	1.6762276903646764e-05	1.0	0.286	[]
ENST00000377022	nmd_target	missense_variant	6754	1223	1409.8882	0.1810778797749481	0.2087486206090835	0.8674446769832631	0.9052065954932637	8.401202721821837e-11	9.200197075060305e-10	1.0	0.286	[]
ENST00000377022	long_exon	missense_variant	1926	339	405.64047	0.17601246105919	0.2106129140249789	0.8357154254952988	0.9064436684386528	7.382163952481436e-06	4.597575538646205e-05	1.0	0.286	[]
ENST00000377022	start_proximal	missense_variant	312	80	70.22201	0.2564102564102564	0.2250705376649514	1.1392439857763992	1.3342849018865912	0.9439529611805972	1.0	1.0	0.286	[]
ENST00000377022	distal_nmd	synonymous_variant	721	243	270.68298	0.3370319001386962	0.3754271614402739	0.8977291329847323	0.9779303617261014	0.0047251001580411	0.13519735145134076	1.0	0.286	[]
ENST00000377022	nmd_target	synonymous_variant	2184	631	627.0171	0.2889194139194139	0.2870957371079441	1.0063521556601311	1.063427814467877	0.5984955663862765	1.0	1.0	0.286	[]
ENST00000377022	long_exon	synonymous_variant	617	169	191.04239	0.2739059967585089	0.3096311003501064	0.8846204287902529	0.985093244649076	0.0129644446451806	0.26018496903926736	1.0	0.286	[]
ENST00000377022	start_proximal	synonymous_variant	116	32	30.26826	0.2758620689655172	0.2609332676591544	1.057213100653243	1.3501258240531793	0.7165188859846885	1.0	1.0	0.286	[]
ENST00000377022	distal_nmd	stop_gained	94	11	16.528885	0.1170212765957446	0.1758392009329288	0.665501639991987	1.0592498884410793	0.072241255296088	0.2534340716050659	1.0	0.286	[]
ENST00000377022	nmd_target	stop_gained	317	7	50.313652	0.0220820189274447	0.1587181452320953	0.1391272490940088	0.2587926921946909	1.6123104945864237e-18	1.154908174996095e-16	1.0	0.286	[]
ENST00000377022	long_exon	stop_gained	88	1	13.546947	0.0113636363636363	0.1539425741542469	0.0738173726538459	0.3428180751856511	3.91146749360717e-06	5.7214335424886784e-05	1.0	0.286	[]
ENST00000377022	start_proximal	stop_gained	13	2	2.2190633	0.1538461538461538	0.1706971755394568	0.9012811920288164	2.40249203619244	0.6507921542878352	0.8604858115220003	1.0	0.286	[]
ENST00000377004	distal_nmd	missense_variant	55	11	12.300099	0.2	0.2236381704157049	0.8943017179412369	1.382874668580319	0.3953620313240687	0.5960679550588898	2.3998e-12	0.946	[]
ENST00000377004	nmd_target	missense_variant	3165	601	614.06964	0.1898894154818325	0.1940188439536433	0.9787163535888428	1.0397207150782568	0.2690130296719036	0.4531790629374545	2.3998e-12	0.946	[]
ENST00000377004	long_exon	missense_variant	1669	322	348.20663	0.1929298981426003	0.2086318960584088	0.9247382676740256	1.0042232087885534	0.0429974589387966	0.10879604063113955	2.3998e-12	0.946	[]
ENST00000377004	start_proximal	missense_variant	317	54	58.761353	0.1703470031545741	0.1853670427099763	0.9189713590085028	1.127095908517768	0.2568895001733152	0.43796668321524806	2.3998e-12	0.946	[]
ENST00000377004	distal_nmd	synonymous_variant	22	4	4.5829782	0.1818181818181818	0.2083171931180087	0.8727948907951367	1.7717747095242484	0.498512994006491	1.0	2.3998e-12	0.946	[]
ENST00000377004	nmd_target	synonymous_variant	1128	258	262.43155	0.2287234042553191	0.2326520825108737	0.9831135048818184	1.075641337216974	0.3817247000098642	0.9980573613671937	2.3998e-12	0.946	[]
ENST00000377004	long_exon	synonymous_variant	658	152	154.37416	0.2310030395136778	0.2346111865753823	0.9846207373383488	1.1067685693494818	0.4260694420489836	1.0	2.3998e-12	0.946	[]
ENST00000377004	start_proximal	synonymous_variant	104	23	23.910223	0.2211538461538461	0.2299059904538668	0.9619316387418062	1.298471590171716	0.4646235076351818	1.0	2.3998e-12	0.946	[]
ENST00000377004	distal_nmd	stop_gained	4	0	0.3183935	0.0	0.0795983746647834	0.0	6.622361294666341	0.7172802497311502	0.897496648975209	2.3998e-12	0.946	[]
ENST00000377004	nmd_target	stop_gained	177	35	35.97693	0.1977401129943503	0.2032594842425847	0.9728456890028944	1.2470933877596178	0.4663046890098975	0.7399858753961222	2.3998e-12	0.946	[]
ENST00000377004	long_exon	stop_gained	79	10	13.705957	0.1265822784810126	0.1734931318065788	0.7296097382237277	1.1830370427429926	0.1359418329808356	0.37743762337695136	2.3998e-12	0.946	[]
ENST00000377004	start_proximal	stop_gained	20	2	4.7422743	0.1	0.2371137142181396	0.421738575222191	1.191911340167617	0.0974748282053694	0.3072002555734	2.3998e-12	0.946	[]
ENST00000240185	distal_nmd	missense_variant	1304	114	252.96991	0.0874233128834355	0.193995329499976	0.4506464826177497	0.5225619331355211	3.791190864264943e-31	4.649779198810208e-29	1.0	0.23	[]
ENST00000240185	nmd_target	missense_variant	1137	67	215.95314	0.0589270008795074	0.1899324012830159	0.3102524923680667	0.3776613158215043	9.940526830131449e-45	2.206126365193498e-42	1.0	0.23	[]
ENST00000240185	start_proximal	missense_variant	319	21	69.77064	0.0658307210031347	0.2187167320131882	0.3009862135246485	0.4271118482746828	1.5269376226495865e-18	8.323298286737176e-17	1.0	0.23	[]
ENST00000240185	distal_nmd	synonymous_variant	371	76	84.6083	0.2048517520215633	0.228054714974046	0.8982570346983471	1.062792247128002	0.1323622325216251	0.7548954460931896	1.0	0.23	[]
ENST00000240185	nmd_target	synonymous_variant	327	78	74.79586	0.2385321100917431	0.2287335177080346	1.0428384632120935	1.226394790196793	0.7033970609360833	1.0	1.0	0.23	[]
ENST00000240185	start_proximal	synonymous_variant	107	33	30.028578	0.308411214953271	0.2806409140613591	1.098953144393765	1.3894665339403278	0.8111403257923323	1.0	1.0	0.23	[]
ENST00000240185	distal_nmd	stop_gained	59	1	11.393761	0.0169491525423728	0.1931145878161414	0.0877673340685668	0.4033766811701587	2.1225847830161983e-05	0.0002657145777515352	1.0	0.23	[]
ENST00000240185	nmd_target	stop_gained	78	2	13.099846	0.0256410256410256	0.1679467421311598	0.1526735518394337	0.4675356489648348	2.311746340627371e-06	3.508722827387444e-05	1.0	0.23	[]
ENST00000240185	start_proximal	stop_gained	15	0	2.4193027	0.0	0.1612868467966715	0.0	1.1224490782581558	0.0584712280458525	0.22014196718720366	1.0	0.23	[]
ENST00000400897	distal_nmd	missense_variant	1767	349	350.3538	0.1975099037917374	0.1982760556215071	0.9961359336740476	1.0779889568139849	0.4799484967667409	0.6813575219868896	3.8935e-13	1.16	[]
ENST00000400897	nmd_target	missense_variant	2415	493	489.29584	0.2041407867494824	0.202606972009252	1.007570394666183	1.076478358693857	0.5948064554733717	0.787447997047207	3.8935e-13	1.16	[]
ENST00000400897	start_proximal	missense_variant	303	68	66.55443	0.2244224422442244	0.2196515778897225	1.0217201460619467	1.2175228353262115	0.6252263374519963	0.8127520948022638	3.8935e-13	1.16	[]
ENST00000400897	distal_nmd	synonymous_variant	555	141	125.9745	0.254054054054054	0.2269810856999577	1.119274116037508	1.261271595813254	0.956205722233243	1.0	3.8935e-13	1.16	[]
ENST00000400897	nmd_target	synonymous_variant	741	230	206.2445	0.3103913630229419	0.2783326677947874	1.115181216355786	1.2199468671880995	0.9868554676509302	1.0	3.8935e-13	1.16	[]
ENST00000400897	start_proximal	synonymous_variant	124	28	31.699438	0.2258064516129032	0.2556406297991352	0.883296414151093	1.1588139356558425	0.2352754625902149	0.8947092802310109	3.8935e-13	1.16	[]
ENST00000400897	distal_nmd	stop_gained	111	16	16.483557	0.1441441441441441	0.1485005112381668	0.9706642956465252	1.4186112631185523	0.5132247496115421	0.7741280221450337	3.8935e-13	1.16	[]
ENST00000400897	nmd_target	stop_gained	135	17	20.495977	0.1259259259259259	0.1518220548276548	0.8294310472142824	1.204589659901659	0.2239599240238687	0.5058833551413305	3.8935e-13	1.16	[]
ENST00000400897	start_proximal	stop_gained	14	4	2.8479106	0.2857142857142857	0.2034221887588501	1.4045384500949896	2.6546044451625184	0.8764877176529897	0.9701817131659928	3.8935e-13	1.16	[]
ENST00000376957	distal_nmd	missense_variant	151	28	35.536907	0.1854304635761589	0.2353437562651981	0.7879132487679248	1.0422281203796528	0.0496628296308161	0.12221245734023753	0.63407	0.593	[]
ENST00000376957	nmd_target	missense_variant	1528	170	307.1361	0.1112565445026178	0.20100530654348	0.5535005339699903	0.6237352658979208	2.31358300519284e-25	2.0802533236562696e-23	0.63407	0.593	[]
ENST00000376957	start_proximal	missense_variant	310	46	76.842255	0.1483870967741935	0.2478782407699092	0.5986289732947254	0.7492183971486569	6.279558710136445e-07	4.557624325048967e-06	0.63407	0.593	[]
ENST00000376957	distal_nmd	synonymous_variant	51	19	16.17573	0.3725490196078431	0.3171711715997434	1.1745992478723262	1.567490430522286	0.8813884952941694	1.0	0.63407	0.593	[]
ENST00000376957	nmd_target	synonymous_variant	451	148	134.08498	0.328159645232816	0.2973059339163837	1.1037776505500552	1.2324170191174488	0.9524654384933052	1.0	0.63407	0.593	[]
ENST00000376957	start_proximal	synonymous_variant	113	37	39.002384	0.3274336283185841	0.3451538423521328	0.9486599543183696	1.1800967730328578	0.3689377296774876	0.9902957140756583	0.63407	0.593	[]
ENST00000376957	distal_nmd	stop_gained	2	0	0.2184946	0.0	0.1092472970485687	0.0	7.106749761550943	0.7895486522341517	0.9335539704003213	0.63407	0.593	[]
ENST00000376957	nmd_target	stop_gained	85	7	15.300735	0.0823529411764705	0.1800086526309742	0.4574943480372456	0.8284023708691495	0.0061253197295692	0.03979420102587054	0.63407	0.593	[]
ENST00000376957	start_proximal	stop_gained	18	3	4.4938703	0.1666666666666666	0.2496594587961832	0.6675760152261238	1.5087717996984356	0.2968390909080108	0.5876075289040815	0.63407	0.593	[]
ENST00000376936	distal_nmd	missense_variant	172	32	30.426014	0.1860465116279069	0.1768954299217046	1.0517315891668464	1.366442650438431	0.6778622801482381	0.8569661782041018	3.3854e-20	0.853	[]
ENST00000376936	nmd_target	missense_variant	5378	924	1001.5939	0.1718110821866865	0.1862390985627208	0.9225296058272356	0.9691632508790232	0.0014002017380126	0.005688586561225532	3.3854e-20	0.853	[]
ENST00000376936	start_proximal	missense_variant	316	89	66.52722	0.2816455696202531	0.2105291825306566	1.3377982388699996	1.549775663682238	0.9995735220410196	1.0	3.3854e-20	0.853	[]
ENST00000376936	distal_nmd	synonymous_variant	47	12	11.20971	0.2553191489361702	0.2385044706628677	1.0705004741696034	1.5957830868779788	0.6922540382852884	1.0	3.3854e-20	0.853	[]
ENST00000376936	nmd_target	synonymous_variant	1580	382	382.7091	0.2417721518987342	0.2422209534464003	0.9981471398684528	1.0740369844841622	0.4964802698273113	1.0	3.3854e-20	0.853	[]
ENST00000376936	start_proximal	synonymous_variant	118	38	31.266388	0.3220338983050847	0.2649693893173994	1.215362646737014	1.5091081919910476	0.9497530511018774	1.0	3.3854e-20	0.853	[]
ENST00000376936	distal_nmd	stop_gained	15	3	2.7247818	0.2	0.1816521167755126	1.101005611991639	2.421025660411354	0.7246848015080057	0.9016496635410353	3.3854e-20	0.853	[]
ENST00000376936	nmd_target	stop_gained	323	49	60.297436	0.1517027863777089	0.1866793676795605	0.8126382056216858	1.0095349931506403	0.0361045174386957	0.15754363991262146	3.3854e-20	0.853	[]
ENST00000376936	start_proximal	stop_gained	7	1	0.8781688	0.1428571428571428	0.1254526887621198	1.138733209042852	4.15059237653049	0.789010504234064	0.9333631410680807	3.3854e-20	0.853	[]
ENST00000361445	distal_nmd	missense_variant	143	10	25.547184	0.0699300699300699	0.1786516362970525	0.3914325744758021	0.6477958864646364	3.48364964760755e-05	0.00019418924931899475	1.0	0.269	[]
ENST00000361445	nmd_target	missense_variant	16346	1827	3181.261	0.1117704637220115	0.19462015088267	0.5743005707019215	0.5955494033194099	1.0631217452559096e-16	1.953274108249747e-15	1.0	0.269	[]
ENST00000361445	start_proximal	missense_variant	318	54	64.30757	0.1698113207547169	0.2022250673306063	0.8397144972987056	1.0299654503307951	0.0594088670927856	0.14117924097493093	1.0	0.269	[]
ENST00000361445	distal_nmd	synonymous_variant	33	7	8.80577	0.2121212121212121	0.2668415127378521	0.7949333293189736	1.3557270850282843	0.2922686621296606	0.9435064658923104	1.0	0.269	[]
ENST00000361445	nmd_target	synonymous_variant	5102	1204	1214.7562	0.2359858878871031	0.2380941249678435	0.9911453628642658	1.0330890577966585	0.3566533222529909	0.984454731860897	1.0	0.269	[]
ENST00000361445	start_proximal	synonymous_variant	110	30	29.606697	0.2727272727272727	0.2691517916592684	1.0132842551259351	1.305030982957695	0.5950102271585289	1.0	1.0	0.269	[]
ENST00000361445	distal_nmd	stop_gained	13	1	2.8843184	0.0769230769230769	0.2218706424419696	0.3467023670930064	1.4257846882354583	0.1569536972800769	0.4119165857335427	1.0	0.269	[]
ENST00000361445	nmd_target	stop_gained	854	44	166.46524	0.0515222482435597	0.1949241691785897	0.2643194451497442	0.3373261188884158	1.6589257670434416e-50	1.0035959936558351e-47	1.0	0.269	[]
ENST00000361445	start_proximal	stop_gained	13	0	2.1101413	0.0	0.1623185597933255	0.0	1.2679798628614234	0.0785630087868068	0.26753493219827934	1.0	0.269	[]
ENST00000376819	distal_nmd	missense_variant	486	92	92.17786	0.1893004115226337	0.1896663712866512	0.9980705079053556	1.164892066481108	0.5208793059669607	0.7210518785380118	1.8146e-12	1.232	[]
ENST00000376819	nmd_target	missense_variant	1503	281	289.84357	0.1869594145043246	0.1928433578805929	0.9694884830831892	1.0593195517112637	0.2733250280052334	0.45844076419291896	1.8146e-12	1.232	[]
ENST00000376819	start_proximal	missense_variant	321	58	56.8116	0.1806853582554517	0.1769831767334745	1.0209182679975988	1.2415208234611823	0.6101982231231632	0.8003976833409748	1.8146e-12	1.232	[]
ENST00000376819	distal_nmd	synonymous_variant	129	38	32.72603	0.2945736434108527	0.2536901429642078	1.1611552580204625	1.4490207434997255	0.8951717406323696	1.0	1.8146e-12	1.232	[]
ENST00000376819	nmd_target	synonymous_variant	423	105	111.98618	0.2482269503546099	0.2647427498026097	0.9376156685676422	1.0773210850602937	0.2149026700352103	0.8755373007017699	1.8146e-12	1.232	[]
ENST00000376819	start_proximal	synonymous_variant	99	29	23.485065	0.2929292929292929	0.2372228834364149	1.2348273011689006	1.5903670210750298	0.940345450258102	1.0	1.8146e-12	1.232	[]
ENST00000376819	distal_nmd	stop_gained	36	3	5.786828	0.0833333333333333	0.1607452233632405	0.5184187224339639	1.2536604688026862	0.1308024378231738	0.3682010561361716	1.8146e-12	1.232	[]
ENST00000376819	nmd_target	stop_gained	87	22	17.479689	0.2528735632183908	0.2009159614299905	1.2586036540780503	1.6972665172153305	0.925705971520211	0.9893898633063494	1.8146e-12	1.232	[]
ENST00000376819	start_proximal	stop_gained	21	5	3.832975	0.238095238095238	0.1825226147969564	1.304469796031042	2.3940941045435475	0.8505767314614989	0.9605273128870805	1.8146e-12	1.232	[]
ENST00000376810	distal_nmd	missense_variant	1145	175	220.42181	0.1528384279475982	0.1925081344671124	0.7939323102926269	0.890489896396566	7.526272635412558e-05	0.00039456491346149056	0.0073408	0.921	[]
ENST00000376810	nmd_target	missense_variant	704	99	137.26018	0.140625	0.1949718431992964	0.7212579913718918	0.8411814615509385	2.9238273987638265e-05	0.00016522268862348644	0.0073408	0.921	[]
ENST00000376810	start_proximal	missense_variant	319	60	63.784267	0.1880877742946708	0.1999506815847558	0.9406708334472144	1.139088981689336	0.3132003432184602	0.5052163362804309	0.0073408	0.921	[]
ENST00000376810	distal_nmd	synonymous_variant	421	114	104.93799	0.2707838479809976	0.2492588795279097	1.086355874237482	1.2385931547303983	0.8847834438181741	1.0	0.0073408	0.921	[]
ENST00000376810	nmd_target	synonymous_variant	247	64	64.41231	0.2591093117408907	0.260778573843149	0.993598929246149	1.1849841977694344	0.509439268243121	1.0	0.0073408	0.921	[]
ENST00000376810	start_proximal	synonymous_variant	104	31	29.72833	0.2980769230769231	0.2858493328094482	1.042776347061219	1.3308202398210471	0.6664846614078569	1.0	0.0073408	0.921	[]
ENST00000376810	distal_nmd	stop_gained	39	2	6.274063	0.0512820512820512	0.1608734130859375	0.3187726939979619	0.949598211271534	0.0198169374046425	0.10143325488449292	0.0073408	0.921	[]
ENST00000376810	nmd_target	stop_gained	36	1	4.9706945	0.0277777777777777	0.1380748483869764	0.2011791293076505	0.9061476894648272	0.0215329060373162	0.10814446411468216	0.0073408	0.921	[]
ENST00000376810	start_proximal	stop_gained	18	8	4.1752124	0.4444444444444444	0.2319562435150146	1.9160701937116655	2.8427858860286745	0.992951896134688	1.0	0.0073408	0.921	[]
ENST00000294484	distal_nmd	missense_variant	854	157	194.078	0.1838407494145199	0.2272576146717652	0.8089530891189122	0.9109893029017208	0.0001997307319129	0.0009722639606312785	1.0009000000000001e-25	0.887	[]
ENST00000294484	nmd_target	missense_variant	6673	1222	1372.4697	0.1831260302712423	0.2056750676700884	0.89036572271844	0.9290909211816306	1.0228346887220636e-07	8.19660060698651e-07	1.0009000000000001e-25	0.887	[]
ENST00000294484	long_exon	missense_variant	1157	289	256.77203	0.2497839239412273	0.2219291561723476	1.125511979810566	1.2238527088525464	0.9958044018112682	1.0	1.0009000000000001e-25	0.887	[]
ENST00000294484	start_proximal	missense_variant	321	53	59.56667	0.1651090342679127	0.1855659484863281	0.8897593314652632	1.0941500689887131	0.1704547767109422	0.3222793880024633	1.0009000000000001e-25	0.887	[]
ENST00000294484	distal_nmd	synonymous_variant	352	115	100.05594	0.3267045454545454	0.2842498259110884	1.149357064361885	1.3024777892051729	0.9822265240465105	1.0	1.0009000000000001e-25	0.887	[]
ENST00000294484	nmd_target	synonymous_variant	2238	632	613.01483	0.2823949955317247	0.2739118997064203	1.0309701616994245	1.089678624763236	0.8546486475401951	1.0	1.0009000000000001e-25	0.887	[]
ENST00000294484	long_exon	synonymous_variant	426	118	110.491615	0.2769953051643192	0.2593699889563619	1.0679543392004491	1.214181092841275	0.8427327989179604	1.0	1.0009000000000001e-25	0.887	[]
ENST00000294484	start_proximal	synonymous_variant	93	26	24.898664	0.2795698924731182	0.2677275749944871	1.0442327148366206	1.3676198714885388	0.6632691809982065	1.0	1.0009000000000001e-25	0.887	[]
ENST00000294484	distal_nmd	stop_gained	24	4	4.858226	0.1666666666666666	0.2024260759353637	0.8233458357404737	1.688553946545054	0.4353683443794242	0.7162959871200462	1.0009000000000001e-25	0.887	[]
ENST00000294484	nmd_target	stop_gained	299	49	56.543144	0.1638795986622073	0.1891075057728234	0.8665948926378277	1.074668749653497	0.1305021085572925	0.36763767673371306	1.0009000000000001e-25	0.887	[]
ENST00000294484	long_exon	stop_gained	55	10	14.120825	0.1818181818181818	0.2567422693425958	0.708173929769096	1.1251226967395227	0.0876693514195891	0.2872101413832522	1.0009000000000001e-25	0.887	[]
ENST00000294484	start_proximal	stop_gained	27	5	4.9766927	0.1851851851851851	0.1843219509831181	1.0046832957087466	1.902213973021476	0.6232144609314243	0.8445717181823337	1.0009000000000001e-25	0.887	[]
ENST00000354287	distal_nmd	missense_variant	407	104	91.6146	0.2555282555282555	0.2250973000866189	1.1351902285364	1.3042366468361768	0.9533133654880116	1.0	9.1939e-12	1.376	[]
ENST00000354287	nmd_target	missense_variant	1205	262	250.0603	0.2174273858921162	0.2075189234310166	1.0477472718982823	1.146355032948445	0.8340608452577374	0.9666070059415947	9.1939e-12	1.376	[]
ENST00000354287	start_proximal	missense_variant	325	86	71.78216	0.2646153846153846	0.220868178147536	1.1980693046629207	1.3940991199288042	0.985218225489757	1.0	9.1939e-12	1.376	[]
ENST00000354287	distal_nmd	synonymous_variant	120	39	39.19255	0.325	0.3266045888264974	0.9950870597615828	1.2315687959167183	0.53103785631444	1.0	9.1939e-12	1.376	[]
ENST00000354287	nmd_target	synonymous_variant	387	120	115.8665	0.3100775193798449	0.2993966430348635	1.0356746696847154	1.172494965695539	0.7160890417951112	1.0	9.1939e-12	1.376	[]
ENST00000354287	start_proximal	synonymous_variant	94	35	33.968445	0.3723404255319149	0.3613664343001995	1.030368042491182	1.278145524992029	0.6556785651061934	1.0	9.1939e-12	1.376	[]
ENST00000354287	distal_nmd	stop_gained	19	6	5.008242	0.3157894736842105	0.2635916910673442	1.1980251441367715	2.010560799833967	0.794045577935401	0.9353935609222596	9.1939e-12	1.376	[]
ENST00000354287	nmd_target	stop_gained	76	15	15.728243	0.1973684210526315	0.2069505641334935	0.953698395938264	1.389311278813924	0.4814618766253763	0.7515654867309518	9.1939e-12	1.376	[]
ENST00000354287	start_proximal	stop_gained	22	7	4.041654	0.3181818181818182	0.1837115504524924	1.7319641437792967	2.805793872725085	0.9702637300316624	1.0	9.1939e-12	1.376	[]
ENST00000251547	distal_nmd	missense_variant	424	81	91.12592	0.1910377358490566	0.2149196300866468	0.8888798839456309	1.0478105745452284	0.096939331906074	0.2083599544777479	1.071e-06	0.987	[]
ENST00000251547	nmd_target	missense_variant	938	177	182.7401	0.1886993603411514	0.1948188667866721	0.9685887381111726	1.0828646853141022	0.3177270647846836	0.5106477829821542	1.071e-06	0.987	[]
ENST00000251547	start_proximal	missense_variant	316	55	67.42886	0.1740506329113924	0.2133824795107298	0.8156744326454429	0.9980440798645888	0.0269983069617213	0.07390770011983294	1.071e-06	0.987	[]
ENST00000251547	distal_nmd	synonymous_variant	127	44	43.040478	0.3464566929133858	0.3389013996274452	1.02229348504977	1.2453337130253272	0.634839558160079	1.0	1.071e-06	0.987	[]
ENST00000251547	nmd_target	synonymous_variant	269	86	82.04176	0.3197026022304832	0.3049879676790485	1.0482466067871885	1.2120710727117547	0.7567483187917714	1.0	1.071e-06	0.987	[]
ENST00000251547	start_proximal	synonymous_variant	113	25	32.72071	0.2212389380530973	0.2895638119857923	0.7640420829380179	1.0190400550514438	0.0421656292505852	0.48447146851026884	1.071e-06	0.987	[]
ENST00000251547	distal_nmd	stop_gained	22	7	5.403616	0.3181818181818182	0.2456189068880948	1.295428850380738	2.098603682994458	0.8618740948448264	0.9642850982346017	1.071e-06	0.987	[]
ENST00000251547	nmd_target	stop_gained	65	13	14.734686	0.2	0.2266874753511869	0.8822719459474223	1.319229283923417	0.345754377406993	0.6364272706730498	1.071e-06	0.987	[]
ENST00000251547	start_proximal	stop_gained	12	0	2.7014346	0.0	0.2251195510228475	0.0	0.9813549775742508	0.0414783526641617	0.17427051885386782	1.071e-06	0.987	[]
ENST00000376753	distal_nmd	missense_variant	617	128	122.89018	0.2074554294975688	0.1991737155512434	1.0415803557382286	1.1855735532489335	0.735059433076667	0.9009943435614604	0.011518	0.814	[]
ENST00000376753	nmd_target	missense_variant	990	191	192.98506	0.1929292929292929	0.1949344057025331	0.9897139103483868	1.101556979535392	0.4503585469686124	0.6525858238240643	0.011518	0.814	[]
ENST00000376753	start_proximal	missense_variant	319	55	64.977516	0.1724137931034483	0.2036912732737191	0.8464466362864728	1.0359283869668614	0.0626377485716846	0.14733997605787344	0.011518	0.814	[]
ENST00000376753	distal_nmd	synonymous_variant	193	42	50.10372	0.2176165803108808	0.2596047752261779	0.8382610840701396	1.048415153370826	0.0830775629865586	0.6368136629518607	0.011518	0.814	[]
ENST00000376753	nmd_target	synonymous_variant	284	76	78.64409	0.2676056338028169	0.2769158054405535	0.966379052929374	1.1349108674949933	0.3773113578456841	0.9964049194092515	0.011518	0.814	[]
ENST00000376753	start_proximal	synonymous_variant	113	26	32.049625	0.2300884955752212	0.2836250035108718	0.8112419311663457	1.0740334284126918	0.0921346385819158	0.6617620129080589	0.011518	0.814	[]
ENST00000376753	distal_nmd	stop_gained	42	11	11.985345	0.2619047619047619	0.2853653544471377	0.917787523338886	1.3879245447073187	0.4351666898302364	0.7160405751923568	0.011518	0.814	[]
ENST00000376753	nmd_target	stop_gained	61	6	12.39299	0.0983606557377049	0.2031637723328637	0.4841446612664324	0.9102498786781388	0.0140475130386068	0.07796593869064007	0.011518	0.814	[]
ENST00000376753	start_proximal	stop_gained	9	2	1.695301	0.2222222222222222	0.1883667839898003	1.1797314660012197	2.917932970264927	0.7756881870352906	0.9269417320302504	0.011518	0.814	[]
ENST00000376692	distal_nmd	missense_variant	196	30	41.90384	0.1530612244897959	0.2137950975067761	0.7159248564385098	0.9440432588658444	0.0083934064969384	0.027460983102508125	0.003057	0.807	[]
ENST00000376692	nmd_target	missense_variant	876	129	170.7921	0.1472602739726027	0.1949681495422641	0.7553042603026829	0.8637552770875911	2.8056639755547133e-05	0.000158930790196342	0.003057	0.807	[]
ENST00000376692	start_proximal	missense_variant	319	54	64.159676	0.1692789968652037	0.2011275097120518	0.8416501407865855	1.03241547176864	0.0671179604262091	0.1556779268727852	0.003057	0.807	[]
ENST00000376692	distal_nmd	synonymous_variant	60	13	15.923114	0.2166666666666666	0.2653852303822835	0.8164232288080294	1.2142454020302738	0.2042927779266888	0.861574156535693	0.003057	0.807	[]
ENST00000376692	nmd_target	synonymous_variant	267	64	76.56999	0.2397003745318352	0.2867789964997366	0.8358365761003537	0.9993787982976156	0.0315070798068118	0.41901268432898214	0.003057	0.807	[]
ENST00000376692	start_proximal	synonymous_variant	105	30	29.400303	0.2857142857142857	0.2800028846377418	1.0203976508453945	1.3107102976222864	0.6082936621892315	1.0	0.003057	0.807	[]
ENST00000376692	distal_nmd	stop_gained	11	0	1.7951897	0.0	0.1631990671157837	0.0	1.4608183404115722	0.1223581530499694	0.3537900524552863	0.003057	0.807	[]
ENST00000376692	nmd_target	stop_gained	39	3	5.672774	0.0769230769230769	0.1454557394370054	0.5288418127796949	1.2854735455896993	0.144643769380532	0.3922833189948479	0.003057	0.807	[]
ENST00000376692	start_proximal	stop_gained	17	3	3.9252253	0.1764705882352941	0.2308956034043256	0.7642873473267188	1.713507869407486	0.4111958424581553	0.6956843178312172	0.003057	0.807	[]
ENST00000294485	distal_nmd	missense_variant	358	61	79.04637	0.1703910614525139	0.2207999202792205	0.7716989265079435	0.935154615076867	0.005415199538336	0.01877450662894943	5.1653e-08	1.083	[]
ENST00000294485	nmd_target	missense_variant	1597	266	308.36374	0.1665623043206011	0.1930893794700512	0.8626176373746928	0.9460022510834412	0.0014332457648497	0.005808488108025302	5.1653e-08	1.083	[]
ENST00000294485	start_proximal	missense_variant	308	51	60.581585	0.1655844155844155	0.1966934575662984	0.8418399759361742	1.0392992073868002	0.0726451862992182	0.1657823207310718	5.1653e-08	1.083	[]
ENST00000294485	distal_nmd	synonymous_variant	106	31	28.598423	0.2924528301886792	0.269796443435381	1.0839758540357654	1.3849762708349995	0.760316562889155	1.0	5.1653e-08	1.083	[]
ENST00000294485	nmd_target	synonymous_variant	536	119	134.9128	0.2220149253731343	0.2517029776502011	0.8820512472509358	1.0074684954832518	0.0432103396344184	0.4902286685512781	5.1653e-08	1.083	[]
ENST00000294485	start_proximal	synonymous_variant	129	35	31.891296	0.2713178294573643	0.247219351835029	1.0974781199103554	1.388100183121417	0.7956255358394639	1.0	5.1653e-08	1.083	[]
ENST00000294485	distal_nmd	stop_gained	16	2	2.6806123	0.125	0.1675382703542709	0.7460981884060227	2.052218866187167	0.4796596167101422	0.7501100108804828	5.1653e-08	1.083	[]
ENST00000294485	nmd_target	stop_gained	78	13	16.378078	0.1666666666666666	0.2099753648806841	0.7937439078216292	1.1994926189267594	0.1763841353128565	0.4398393594800323	5.1653e-08	1.083	[]
ENST00000294485	start_proximal	stop_gained	4	0	0.8481685	0.0	0.2120421230792999	0.0	2.485964523668135	0.3663194439818188	0.6564698254749705	5.1653e-08	1.083	[]
ENST00000314340	distal_nmd	missense_variant	352	70	75.592606	0.1988636363636363	0.2147517204284668	0.9260164992712004	1.104163846023268	0.2280120334429624	0.40108779834353464	0.12511	0.839	[]
ENST00000314340	nmd_target	missense_variant	365	74	73.612976	0.2027397260273972	0.2016793865047089	1.0052575503181809	1.1923651361585654	0.5575700448977291	0.7550050821024478	0.12511	0.839	[]
ENST00000314340	start_proximal	missense_variant	308	44	57.136757	0.1428571428571428	0.1855089509641969	0.7700822095895209	0.9694727887233072	0.0198826635724	0.057303670477382884	0.12511	0.839	[]
ENST00000314340	distal_nmd	synonymous_variant	119	23	31.012747	0.1932773109243697	0.2606113177387654	0.741630534703444	1.007502289164954	0.0354533687172973	0.44663415764204023	0.12511	0.839	[]
ENST00000314340	nmd_target	synonymous_variant	120	29	33.71113	0.2416666666666666	0.2809260686238606	0.860250057427887	1.119750660575574	0.1578350809845148	0.8015624982072157	0.12511	0.839	[]
ENST00000314340	start_proximal	synonymous_variant	116	23	24.218943	0.1982758620689655	0.2087839882949303	0.9496698654346956	1.2886568616479654	0.4376517453312989	1.0	0.12511	0.839	[]
ENST00000314340	distal_nmd	stop_gained	18	4	3.736342	0.2222222222222222	0.207574552959866	1.0705658234763888	2.114337966543605	0.7176732356139087	0.8975825750812637	0.12511	0.839	[]
ENST00000314340	nmd_target	stop_gained	7	0	0.5282778	0.0	0.075468259198325	0.0	4.613378641956115	0.5747535879176345	0.8155201183706178	0.12511	0.839	[]
ENST00000314340	start_proximal	stop_gained	17	4	3.9311898	0.2352941176470588	0.231246457380407	1.0175036638939436	1.9915953096401176	0.6505273709998911	0.8603365147738081	0.12511	0.839	[]
ENST00000688073	distal_nmd	missense_variant	475	84	97.37823	0.1768421052631578	0.2050067941766036	0.8626158268238506	1.015420658038652	0.0515575664203395	0.1260198425414242	2.0768e-39	1.089	[]
ENST00000688073	nmd_target	missense_variant	6820	1111	1359.2217	0.1629032258064516	0.1992993665230938	0.8173795463999891	0.8551859255504092	5.875562750746629e-17	1.3977141555125764e-15	2.0768e-39	1.089	[]
ENST00000688073	long_exon	missense_variant	1643	275	329.65268	0.1673767498478393	0.2006407056867677	0.8342113295252321	0.913414364407674	9.451812796420952e-05	0.00048684060993316874	2.0768e-39	1.089	[]
ENST00000688073	start_proximal	missense_variant	321	50	61.82018	0.1557632398753894	0.192586227369457	0.8087973994971797	1.0020018551871883	0.0359580023230149	0.09386777426807573	2.0768e-39	1.089	[]
ENST00000688073	distal_nmd	synonymous_variant	169	31	40.776917	0.1834319526627219	0.2412835296089127	0.7602340406742215	0.9923083004321994	0.0275146279702925	0.3931535661638818	2.0768e-39	1.089	[]
ENST00000688073	nmd_target	synonymous_variant	2365	449	573.4727	0.1898520084566596	0.2424831785560914	0.7829491908971445	0.8396889219831587	1.4730309962164634e-11	2.0086753650601526e-09	2.0768e-39	1.089	[]
ENST00000688073	long_exon	synonymous_variant	594	118	144.17242	0.1986531986531986	0.2427145190511889	0.8184644224406794	0.9373776831312765	0.0028517589243662	0.09367743225757337	2.0768e-39	1.089	[]
ENST00000688073	start_proximal	synonymous_variant	104	19	27.006838	0.1826923076923076	0.2596811331235445	0.7035255333909489	0.987520190186684	0.0261487872608233	0.3823625382664846	2.0768e-39	1.089	[]
ENST00000688073	distal_nmd	stop_gained	28	5	5.979756	0.1785714285714285	0.2135627099445887	0.8361545356760125	1.5892379875196958	0.4168731487025262	0.7010487320925942	2.0768e-39	1.089	[]
ENST00000688073	nmd_target	stop_gained	424	94	107.25193	0.2216981132075471	0.2529526656528689	0.8764411026677503	1.0178196257573204	0.0557908804907206	0.213779899171913	2.0768e-39	1.089	[]
ENST00000688073	long_exon	stop_gained	70	20	20.242966	0.2857142857142857	0.2891852242606026	0.987997524578956	1.3399807544111968	0.5386408585933214	0.7924698458030265	2.0768e-39	1.089	[]
ENST00000688073	start_proximal	stop_gained	16	4	3.4461071	0.25	0.2153816968202591	1.1607300141600736	2.2490138588605944	0.7941747926662927	0.9353935609222596	2.0768e-39	1.089	[]
ENST00000376590	distal_nmd	missense_variant	596	89	115.512665	0.1493288590604027	0.193813195964634	0.7704782861516375	0.9053626943932102	0.0010652443716636	0.004447291876233962	1.0185e-11	0.86	[]
ENST00000376590	nmd_target	missense_variant	3398	590	676.798	0.1736315479693937	0.1991753895329054	0.8717520190450458	0.9271936530306164	1.335868033654303e-05	7.970033232151078e-05	1.0185e-11	0.86	[]
ENST00000376590	start_proximal	missense_variant	331	59	65.66022	0.1782477341389728	0.198369236511046	0.8985654090020515	1.0912716480654123	0.1796857920157709	0.3356251182307801	1.0185e-11	0.86	[]
ENST00000376590	distal_nmd	synonymous_variant	169	49	48.365612	0.2899408284023668	0.286187053432126	1.0131165086792828	1.2327709651267862	0.5913408773549798	1.0	1.0185e-11	0.86	[]
ENST00000376590	nmd_target	synonymous_variant	1075	284	276.8258	0.2641860465116279	0.2575123773619186	1.0259159160350957	1.1154172841326413	0.7265202255121894	1.0	1.0185e-11	0.86	[]
ENST00000376590	start_proximal	synonymous_variant	94	27	26.21669	0.2872340425531915	0.2789009581220911	1.0298782925925	1.339984838605647	0.6303521121165734	1.0	1.0185e-11	0.86	[]
ENST00000376590	distal_nmd	stop_gained	33	9	6.8535476	0.2727272727272727	0.2076832597905939	1.313188520838234	2.05912144836706	0.8850038781287213	0.9735333563333408	1.0185e-11	0.86	[]
ENST00000376590	nmd_target	stop_gained	183	27	34.871056	0.1475409836065573	0.1905522164099855	0.7742811203471565	1.0373853562787074	0.0543880495423173	0.21000941261112488	1.0185e-11	0.86	[]
ENST00000376590	start_proximal	stop_gained	16	0	1.8269325	0.0	0.1141832843422889	0.0	1.4954003466122368	0.1327116584859717	0.3717536559585438	1.0185e-11	0.86	[]
ENST00000346436	distal_nmd	missense_variant	275	52	58.253517	0.1890909090909091	0.2118309714577415	0.8926499642127693	1.09614388943265	0.1633022731829244	0.31212027468297837	6.694e-14	0.788	[]
ENST00000346436	nmd_target	missense_variant	5099	870	1027.187	0.1706216905275544	0.2014487177326436	0.8469733262536727	0.8911647316295016	1.7880407340838872e-10	1.8982489395427023e-09	6.694e-14	0.788	[]
ENST00000346436	start_proximal	missense_variant	324	65	64.99149	0.2006172839506173	0.2005910284725236	1.0001308905901405	1.2001757185915665	0.5351870831319259	0.7340807376837989	6.694e-14	0.788	[]
ENST00000346436	distal_nmd	synonymous_variant	98	29	27.274368	0.2959183673469387	0.278309880470743	1.0632693558935535	1.3685529192874188	0.7176750218714	1.0	6.694e-14	0.788	[]
ENST00000346436	nmd_target	synonymous_variant	1644	417	437.4958	0.2536496350364963	0.2661166597166781	0.9531520322949536	1.0218187934326524	0.1019083762974331	0.685791614376346	6.694e-14	0.788	[]
ENST00000346436	start_proximal	synonymous_variant	91	29	25.41786	0.3186813186813186	0.279317143199208	1.140930037559622	1.4614471187703286	0.8495860299781673	1.0	6.694e-14	0.788	[]
ENST00000346436	distal_nmd	stop_gained	11	1	2.1116002	0.0909090909090909	0.1919636509635231	0.4735745046147586	1.898065010841569	0.317587488246182	0.6088862154088099	6.694e-14	0.788	[]
ENST00000346436	nmd_target	stop_gained	244	30	45.194023	0.1229508196721311	0.1852214062800173	0.6638045900928664	0.8803233896928097	0.0018958679945381	0.014763449170173823	6.694e-14	0.788	[]
ENST00000346436	start_proximal	stop_gained	26	4	3.7010581	0.1538461538461538	0.1423483903591449	1.0807719950889507	2.235654287677157	0.7017659310862493	0.8901264396209995	6.694e-14	0.788	[]
ENST00000376480	distal_nmd	missense_variant	120	19	24.835394	0.1583333333333333	0.2069616158803304	0.7650371913644365	1.080458527936786	0.0835246345420219	0.18519931158195532	0.0013161	1.302	[]
ENST00000376480	nmd_target	missense_variant	531	124	118.25944	0.2335216572504708	0.2227108051996895	1.048542108413141	1.1931601614577505	0.768626672918562	0.9243319988026582	0.0013161	1.302	[]
ENST00000376480	start_proximal	missense_variant	329	66	57.786114	0.2006079027355623	0.175641683097306	1.142142908209465	1.3687055385126954	0.9126873605491724	1.0	0.0013161	1.302	[]
ENST00000376480	distal_nmd	synonymous_variant	33	7	9.266909	0.2121212121212121	0.2808154135039358	0.7553759584433889	1.2882635668556552	0.2299324796283765	0.8901325996082886	0.0013161	1.302	[]
ENST00000376480	nmd_target	synonymous_variant	197	53	52.898907	0.2690355329949238	0.2685223690749425	1.001911065814551	1.2138695759837288	0.5481417266341263	1.0	0.0013161	1.302	[]
ENST00000376480	start_proximal	synonymous_variant	99	28	25.45922	0.2828282828282828	0.2571638473356613	1.0997979916637477	1.425712070121038	0.7834929220959247	1.0	0.0013161	1.302	[]
ENST00000376480	distal_nmd	stop_gained	6	0	0.9616536	0.0	0.1602755983670552	0.0	2.4522620598612086	0.3415028417346739	0.632544638746032	0.0013161	1.302	[]
ENST00000376480	nmd_target	stop_gained	22	3	4.24721	0.1363636363636363	0.1930550011721524	0.706346044058383	1.6363875895685145	0.3313533045369216	0.6232360768919033	0.0013161	1.302	[]
ENST00000376480	start_proximal	stop_gained	13	2	1.5219636	0.1538461538461538	0.1170741227956918	1.3140918776272492	3.502897096651824	0.8208267500318513	0.9472858445792347	0.0013161	1.302	[]
ENST00000376468	distal_nmd	missense_variant	141	32	27.748306	0.226950354609929	0.1967964984000997	1.1532235403321285	1.4867630661563116	0.869383360977695	0.9879402656182249	1.8925e-05	1.63	[]
ENST00000376468	nmd_target	missense_variant	399	97	90.795586	0.2431077694235588	0.2275578587276296	1.0683338768560895	1.235047121407625	0.8173741137833491	0.9562247847877121	1.8925e-05	1.63	[]
ENST00000376468	start_proximal	missense_variant	306	58	66.22058	0.1895424836601307	0.2164071276296977	0.8758606323931434	1.0638580538018485	0.1137702892859559	0.23633439694297276	1.8925e-05	1.63	[]
ENST00000376468	distal_nmd	synonymous_variant	48	10	11.762027	0.2083333333333333	0.2450422247250875	0.8501936087425839	1.3373819739972252	0.3344514137420802	0.9732349237461196	1.8925e-05	1.63	[]
ENST00000376468	nmd_target	synonymous_variant	143	33	36.61718	0.2307692307692307	0.2560641948993389	0.9012163174939322	1.156613886829268	0.2577596802053203	0.9143856533127704	1.8925e-05	1.63	[]
ENST00000376468	start_proximal	synonymous_variant	121	27	32.165066	0.2231404958677686	0.265826989796536	0.839420015396331	1.1072642593886437	0.1438082467548716	0.7781065777429708	1.8925e-05	1.63	[]
ENST00000376468	distal_nmd	stop_gained	3	0	0.2342022	0.0	0.078067402044932	0.0	8.090404363301893	0.7808518091865709	0.9297743513482823	1.8925e-05	1.63	[]
ENST00000376468	nmd_target	stop_gained	22	4	5.061137	0.1818181818181818	0.2300516908819025	0.7903362114887411	1.6043834883832273	0.3879482858368266	0.6757317134062147	1.8925e-05	1.63	[]
ENST00000376468	start_proximal	stop_gained	14	3	2.2583044	0.2142857142857142	0.1613074541091919	1.3284303287104169	2.886764376548937	0.8488377534849416	0.9598293989498669	1.8925e-05	1.63	[]
ENST00000376572	distal_nmd	missense_variant	145	20	28.760324	0.1379310344827586	0.1983470653665476	0.6954024463526116	0.978519599475028	0.0293451323480127	0.07917721038340922	0.00015888	0.879	[]
ENST00000376572	nmd_target	missense_variant	1613	195	335.21875	0.1208927464352138	0.2078231556106633	0.5817097044840123	0.6499208290721512	5.981079315135795e-24	4.854917603158195e-22	0.00015888	0.879	[]
ENST00000376572	long_exon	missense_variant	1995	321	447.9023	0.1609022556390977	0.2245124377104871	0.7166741285246037	0.7796996184190792	3.6686430694926976e-15	5.639807612631063e-14	0.00015888	0.879	[]
ENST00000376572	start_proximal	missense_variant	292	55	65.487854	0.1883561643835616	0.2242734726161173	0.8398503941924763	1.025607010449663	0.0602677866095457	0.1428037326489032	0.00015888	0.879	[]
ENST00000376572	distal_nmd	synonymous_variant	40	8	10.6677475	0.2	0.2666936874389648	0.7499240117776381	1.244977892979089	0.2036341115560797	0.8602825708771995	0.00015888	0.879	[]
ENST00000376572	nmd_target	synonymous_variant	571	121	166.12459	0.2119089316987741	0.2909362311956135	0.7283689997217818	0.8317859806151179	1.0162433938628825e-06	8.492847818756337e-05	0.00015888	0.879	[]
ENST00000376572	long_exon	synonymous_variant	744	185	220.83821	0.2486559139784946	0.2968255524994224	0.8377173457092392	0.9302065659658442	0.0006296656387724	0.028436168172961317	0.00015888	0.879	[]
ENST00000376572	start_proximal	synonymous_variant	137	29	40.88527	0.2116788321167883	0.2984326216426209	0.7093019219938965	0.9288828246519042	0.009828447643446	0.2199754520806335	0.00015888	0.879	[]
ENST00000376572	distal_nmd	stop_gained	10	1	1.4045868	0.1	0.1404586791992187	0.7119531564024291	2.806258073080089	0.5751667369169842	0.8156768862199609	0.00015888	0.879	[]
ENST00000376572	nmd_target	stop_gained	66	4	12.135444	0.0606060606060606	0.1838703589005903	0.3296129999878192	0.7252012135466573	0.0020190526446387	0.015620574512462624	0.00015888	0.879	[]
ENST00000376572	long_exon	stop_gained	72	10	16.117872	0.1388888888888889	0.2238593366410997	0.6204292881987814	1.0014890630310425	0.0350728491347448	0.1545688149728792	0.00015888	0.879	[]
ENST00000376572	start_proximal	stop_gained	12	1	3.4107525	0.0833333333333333	0.2842293779055277	0.2931904293194903	1.1915751669649528	0.0947122288873512	0.301774589144911	0.00015888	0.879	[]
ENST00000196061	distal_nmd	missense_variant	432	80	99.90876	0.1851851851851851	0.2312702779416684	0.8007305860197609	0.9454855349030656	0.0045178910049689	0.016032493035209115	5.3146e-15	0.939	[]
ENST00000196061	nmd_target	missense_variant	4048	769	800.5648	0.1899703557312253	0.1977679889663877	0.9605718130830178	1.013308091436793	0.0839396625599346	0.18595808810112294	5.3146e-15	0.939	[]
ENST00000196061	start_proximal	missense_variant	302	61	63.649567	0.2019867549668874	0.2107601544714921	0.9583725893226586	1.1566035255045737	0.3706268061951434	0.5704067914635221	5.3146e-15	0.939	[]
ENST00000196061	distal_nmd	synonymous_variant	158	47	45.255463	0.2974683544303797	0.2864269787752175	1.0385486580292678	1.2673320689155263	0.6785890658639343	1.0	5.3146e-15	0.939	[]
ENST00000196061	nmd_target	synonymous_variant	1227	355	345.41458	0.2893235533822331	0.2815114762011639	1.0277504749947983	1.10611637268071	0.7648850366565896	1.0	5.3146e-15	0.939	[]
ENST00000196061	start_proximal	synonymous_variant	123	44	32.777073	0.3577235772357723	0.2664802675324726	1.342401749098293	1.6321063600459795	0.9949310240783455	1.0	5.3146e-15	0.939	[]
ENST00000196061	distal_nmd	stop_gained	19	3	5.655027	0.1578947368421052	0.2976329954046952	0.5305014540723682	1.2076135885124484	0.0458247649893938	0.186648758603029	5.3146e-15	0.939	[]
ENST00000196061	nmd_target	stop_gained	206	28	36.46691	0.1359223300970873	0.1770238413394076	0.7678193460760104	1.0257233943155952	0.0547822054683725	0.2110398039767671	5.3146e-15	0.939	[]
ENST00000196061	start_proximal	stop_gained	16	3	2.405753	0.1875	0.1503595560789108	1.2470108644215292	2.7705075192378823	0.8007678901314859	0.9380635739312604	5.3146e-15	0.939	[]
ENST00000235329	distal_nmd	missense_variant	264	29	45.95498	0.1098484848484848	0.1740718899351177	0.631052405356367	0.8430212984801517	0.0013693984786185	0.005575187356314832	0.00054335	0.602	[]
ENST00000235329	nmd_target	missense_variant	4446	667	873.08295	0.1500224921277552	0.1963749317987727	0.7639594868528572	0.8102556654330609	8.64373441744502e-17	1.677980157744224e-15	0.00054335	0.602	[]
ENST00000235329	start_proximal	missense_variant	326	50	59.588795	0.1533742331288343	0.1827877138289937	0.8390839291984524	1.0398781635732488	0.0755992290747104	0.17114257133847988	0.00054335	0.602	[]
ENST00000235329	distal_nmd	synonymous_variant	69	24	17.671831	0.3478260869565217	0.256113494651905	1.3580935570352015	1.7689362448105683	0.9769718338890516	1.0	0.00054335	0.602	[]
ENST00000235329	nmd_target	synonymous_variant	1358	317	342.21838	0.2334315169366715	0.2520017553674981	0.9263090909674604	1.0043576480780323	0.0429075246714654	0.4886772859761579	0.00054335	0.602	[]
ENST00000235329	start_proximal	synonymous_variant	100	20	24.137524	0.2	0.2413752365112304	0.8285854128648139	1.148420416599018	0.1801219766800534	0.8313745227610918	0.00054335	0.602	[]
ENST00000235329	distal_nmd	stop_gained	18	1	3.0055652	0.0555555555555555	0.1669758425818549	0.3327161264559638	1.42332514332505	0.144876138147576	0.39270302541662866	0.00054335	0.602	[]
ENST00000235329	nmd_target	stop_gained	208	24	39.36202	0.1153846153846153	0.1892404739673321	0.6097248277053766	0.8371381797701893	0.0008405657741632	0.007259989027405527	0.00054335	0.602	[]
ENST00000235329	start_proximal	stop_gained	15	1	2.5267692	0.0666666666666666	0.1684512774149577	0.3957623099671845	1.6586172447040612	0.1828133384861669	0.4493768566590194	0.00054335	0.602	[]
ENST00000235332	distal_nmd	missense_variant	286	61	63.412766	0.2132867132867132	0.2217229563039499	0.9619514228122062	1.1591966783294991	0.383687376545101	0.5841904581301824	4.3943e-15	1.245	[]
ENST00000235332	nmd_target	missense_variant	1874	388	391.61172	0.2070437566702241	0.2089710378087063	0.9907772811070288	1.0673331284685883	0.4235895721598369	0.6256616331875136	4.3943e-15	1.245	[]
ENST00000235332	start_proximal	missense_variant	304	55	57.637432	0.1809210526315789	0.1895968161131206	0.954240985374114	1.166491828275673	0.3697737803723008	0.5694269799623093	4.3943e-15	1.245	[]
ENST00000235332	distal_nmd	synonymous_variant	102	29	29.191366	0.284313725490196	0.2861898646635167	0.9934444248208212	1.2817945080953137	0.5368586901466479	1.0	4.3943e-15	1.245	[]
ENST00000235332	nmd_target	synonymous_variant	674	183	177.28548	0.271513353115727	0.263034831876217	1.0322334543263072	1.144884956183292	0.7294490135742246	1.0	4.3943e-15	1.245	[]
ENST00000235332	start_proximal	synonymous_variant	116	29	27.435347	0.25	0.2365116086499444	1.057030567873814	1.3735506334811922	0.6901297947128777	1.0	4.3943e-15	1.245	[]
ENST00000235332	distal_nmd	stop_gained	14	3	3.3220398	0.2142857142857142	0.2372885601861136	0.9030596085948795	1.962406497089396	0.5633739289265485	0.8079202186858104	4.3943e-15	1.245	[]
ENST00000235332	nmd_target	stop_gained	92	21	20.159698	0.2282608695652173	0.2191271574600883	1.0416822461031223	1.422938957721208	0.6603126742414188	0.8658770868519932	4.3943e-15	1.245	[]
ENST00000235332	start_proximal	stop_gained	21	5	3.9538865	0.238095238095238	0.1882803099496024	1.264578532715236	2.320881647944137	0.8233502612541713	0.9480983199366863	4.3943e-15	1.245	[]
ENST00000263932	distal_nmd	missense_variant	635	121	129.16693	0.1905511811023622	0.2034124900036909	0.9367722753843908	1.071845025080903	0.1996227265269523	0.3635869284984322	0.69955	0.536	[]
ENST00000263932	nmd_target	missense_variant	2896	554	600.15295	0.1912983425414364	0.2072351360847937	0.9230980139543692	0.983048643585808	0.0092632926158462	0.029856929832765083	0.69955	0.536	[]
ENST00000263932	start_proximal	missense_variant	315	49	66.977165	0.1555555555555555	0.2126259213402157	0.7315926232091722	0.90834687943053	0.0030291386473065	0.011291784118370368	0.69955	0.536	[]
ENST00000263932	distal_nmd	synonymous_variant	206	61	57.76952	0.2961165048543689	0.2804345621646029	1.0559201496731396	1.258247033624665	0.7487606948242549	1.0	0.69955	0.536	[]
ENST00000263932	nmd_target	synonymous_variant	998	291	267.0738	0.2915831663326653	0.2676090095229521	1.0895865085127374	1.1815198885262632	0.9767787719501756	1.0	0.69955	0.536	[]
ENST00000263932	start_proximal	synonymous_variant	109	22	31.116869	0.2018348623853211	0.2854758621355809	0.7070120075141896	0.9650471860973648	0.0200861675855742	0.33146326550822547	0.69955	0.536	[]
ENST00000263932	distal_nmd	stop_gained	35	2	3.649929	0.0571428571428571	0.1042836870465959	0.5479558573463614	1.6220334576029527	0.2699244141921506	0.5587526730647719	0.69955	0.536	[]
ENST00000263932	nmd_target	stop_gained	135	14	26.465017	0.1037037037037037	0.1960371653238932	0.5290002206079858	0.8027216382056311	0.0003744943397379	0.003535747492246361	0.69955	0.536	[]
ENST00000263932	start_proximal	stop_gained	17	2	4.0015993	0.1176470588235294	0.2353881948134478	0.499800165920675	1.385766449936012	0.1058163818492984	0.32339917437737636	0.69955	0.536	[]
ENST00000376259	distal_nmd	missense_variant	713	131	140.40433	0.1837307152875175	0.1969205152771081	0.9330196756237924	1.0625985156033382	0.1774596405037949	0.33244407163045947	0.10032	0.638	[]
ENST00000376259	nmd_target	missense_variant	1966	345	403.90182	0.1754832146490335	0.2054434511450518	0.8541679653012397	0.9258252543538256	0.0001059223550221	0.0005411454781511818	0.10032	0.638	[]
ENST00000376259	start_proximal	missense_variant	306	67	68.436584	0.218954248366013	0.2236489688648897	0.979008530543627	1.1689423684650904	0.4470392067851165	0.6491720125119105	0.10032	0.638	[]
ENST00000376259	distal_nmd	synonymous_variant	239	62	62.93164	0.2594142259414226	0.2633123038702928	0.9851959901927314	1.1781959844194323	0.4760393059590516	1.0	0.10032	0.638	[]
ENST00000376259	nmd_target	synonymous_variant	655	162	175.29546	0.2473282442748091	0.2676266502788049	0.9241540183578524	1.0336737732125971	0.0972073432593502	0.6747963589819607	0.10032	0.638	[]
ENST00000376259	start_proximal	synonymous_variant	116	38	37.390602	0.3275862068965517	0.3223327768260035	1.0162981565892195	1.26064346275672	0.6040801473652925	1.0	0.10032	0.638	[]
ENST00000376259	distal_nmd	stop_gained	32	0	4.51359	0.0	0.1410496830940246	0.0	0.6335937594889396	0.005796672799404	0.03802305489632722	0.10032	0.638	[]
ENST00000376259	nmd_target	stop_gained	94	9	16.263802	0.0957446808510638	0.1730191656883726	0.5533761561624391	0.9312723977098148	0.0166983167553202	0.08930600433741995	0.10032	0.638	[]
ENST00000376259	start_proximal	stop_gained	19	1	3.8014348	0.0526315789473684	0.2000755134381746	0.2630585724506069	1.1314440502102163	0.0757021409384368	0.2611774367924891	0.10032	0.638	[]
ENST00000620676	distal_nmd	missense_variant	392	65	72.7455	0.1658163265306122	0.1855752516765983	0.8935260765243634	1.0769384029911626	0.1513248351525789	0.294090835786459	1.0	0.426	[]
ENST00000620676	nmd_target	missense_variant	22770	3779	4233.558	0.1659639877031181	0.1859270138545783	0.8926297704803983	0.9147294973400312	5.638422040614787e-17	1.3792339135317806e-15	1.0	0.426	[]
ENST00000620676	long_exon	missense_variant	5394	841	978.6599	0.1559139784946236	0.1814349114032953	0.8593383560458027	0.9053875650715386	3.9127986593208566e-08	3.2897037074539617e-07	1.0	0.426	[]
ENST00000620676	start_proximal	missense_variant	313	42	51.98413	0.134185303514377	0.166083485173722	0.8079388710684883	1.024021853651806	0.0585249154814063	0.13943015753476506	1.0	0.426	[]
ENST00000620676	distal_nmd	synonymous_variant	116	27	30.537994	0.2327586206896551	0.2632585722824623	0.8841445073245998	1.163897315047851	0.2389198789099641	0.8985018451418103	1.0	0.426	[]
ENST00000620676	nmd_target	synonymous_variant	7119	1610	1606.4884	0.2261553588987217	0.2256620878382234	1.0021858836157358	1.039001759721342	0.5504033970980522	1.0	1.0	0.426	[]
ENST00000620676	long_exon	synonymous_variant	1615	358	367.52304	0.221671826625387	0.2275684462981327	0.9740885884283768	1.0517773325298492	0.2798561867507917	0.9351063037246617	1.0	0.426	[]
ENST00000620676	start_proximal	synonymous_variant	100	23	23.550175	0.23	0.2355017471313476	0.976638189744388	1.3156319253314497	0.5019434497222712	1.0	1.0	0.426	[]
ENST00000620676	distal_nmd	stop_gained	29	3	5.4519696	0.1034482758620689	0.1879989525367473	0.5502598523353387	1.3092575338049244	0.1378811966684103	0.3806007916963603	1.0	0.426	[]
ENST00000620676	nmd_target	stop_gained	1278	104	210.10504	0.081377151799687	0.1644014409263742	0.4949905021582571	0.5783242757101019	1.8081691271323596e-24	2.1366723802294213e-22	1.0	0.426	[]
ENST00000620676	long_exon	stop_gained	329	21	48.71085	0.0638297872340425	0.1480572941093097	0.4311154517447648	0.6120471681874706	9.781956348930073e-08	1.9149994530861804e-06	1.0	0.426	[]
ENST00000620676	start_proximal	stop_gained	28	0	3.4503877	0.0	0.1232281327247619	0.0	0.8233974931635413	0.0182075033576657	0.0951527309602141	1.0	0.426	[]
ENST00000616661	distal_nmd	missense_variant	289	45	57.01424	0.1557093425605536	0.1972811081830193	0.78927649988716	0.9891693778704472	0.0275398812257851	0.07511450559934081	0.016957	0.791	[]
ENST00000616661	nmd_target	missense_variant	1368	216	279.53775	0.1578947368421052	0.2043404607047811	0.7727042226366618	0.8565094025381396	5.877681144096847e-07	4.285244079597241e-06	0.016957	0.791	[]
ENST00000616661	start_proximal	missense_variant	302	63	65.226326	0.2086092715231788	0.2159812118833428	0.9658676775823176	1.1611746004896086	0.4003566200077467	0.601497506707139	0.016957	0.791	[]
ENST00000616661	distal_nmd	synonymous_variant	92	27	23.013704	0.2934782608695652	0.2501489597818125	1.1732139966744044	1.5243999952392728	0.8872445754773821	1.0	0.016957	0.791	[]
ENST00000616661	nmd_target	synonymous_variant	449	114	124.58216	0.2538975501113585	0.27746583730447	0.9150587783271878	1.0449971764869397	0.1161050299405188	0.7217385055530872	0.016957	0.791	[]
ENST00000616661	start_proximal	synonymous_variant	127	30	36.58852	0.2362204724409448	0.2880985830712506	0.8199293100394195	1.0637976691992577	0.0932161273092953	0.6652961274381766	0.016957	0.791	[]
ENST00000616661	distal_nmd	stop_gained	15	3	2.544768	0.2	0.1696512063344319	1.1788893478643572	2.592285934675953	0.7720419488399435	0.9254094877906819	0.016957	0.791	[]
ENST00000616661	nmd_target	stop_gained	55	3	8.497824	0.0545454545454545	0.1545058857310902	0.3530315643792897	0.873658922862498	0.0168396608083092	0.0898336547250656	0.016957	0.791	[]
ENST00000616661	start_proximal	stop_gained	12	2	2.0709789	0.1666666666666666	0.1725815733273824	0.9657268933949552	2.538541204997322	0.6607880259391546	0.8662288706148699	0.016957	0.791	[]
ENST00000376221	distal_nmd	missense_variant	1803	356	363.71237	0.1974486966167498	0.2017262184282706	0.978795409714966	1.0584005549860611	0.3212195540994274	0.5145898428036628	0.011702	1.064	[]
ENST00000376221	nmd_target	missense_variant	542	116	110.83487	0.2140221402214022	0.2044923789386819	1.0466020363799369	1.1983466251937476	0.7514500457684545	0.9125846154280456	0.011702	1.064	[]
ENST00000376221	start_proximal	missense_variant	321	61	57.270462	0.190031152647975	0.1784126543181707	1.065121492498422	1.287444423111055	0.7462247149646769	0.9087251150509403	0.011702	1.064	[]
ENST00000376221	distal_nmd	synonymous_variant	566	134	137.73727	0.2367491166077738	0.2433520745051623	0.972866646356662	1.1013288232600806	0.3658700852061705	0.9895322133430324	0.011702	1.064	[]
ENST00000376221	nmd_target	synonymous_variant	181	34	45.175423	0.1878453038674033	0.2495879705439615	0.7526216245839338	0.9699873963422267	0.0178186692184734	0.3104468611204828	0.011702	1.064	[]
ENST00000376221	start_proximal	synonymous_variant	107	25	26.610312	0.2336448598130841	0.2486945000764365	0.939485431890424	1.2496170856809594	0.4005875471098489	1.0	0.011702	1.064	[]
ENST00000376221	distal_nmd	stop_gained	97	10	16.1903	0.1030927835051546	0.1669103091525048	0.6176537808156563	1.0100794598082814	0.0433612735077012	0.17967530884106028	0.011702	1.064	[]
ENST00000376221	nmd_target	stop_gained	24	3	3.3383248	0.125	0.139096866051356	0.8986543230517409	2.10122057243435	0.5800595034034525	0.8187145736039854	0.011702	1.064	[]
ENST00000376221	start_proximal	stop_gained	13	1	2.3947897	0.0769230769230769	0.1842145919799804	0.4175732014293229	1.7172351080478077	0.2562154351797567	0.5439910916227862	0.011702	1.064	[]
ENST00000359318	distal_nmd	missense_variant	1812	370	346.92633	0.2041942604856512	0.1914604473324538	1.0665088446758213	1.1511379418850352	0.937169739763027	1.0	0.0017626	1.251	[]
ENST00000359318	nmd_target	missense_variant	551	102	109.07902	0.1851179673321234	0.1979655492543741	0.9351019307619916	1.0834139952552748	0.2199007880457418	0.3907476448190316	0.0017626	1.251	[]
ENST00000359318	start_proximal	missense_variant	201	26	36.59976	0.1293532338308457	0.1820883489959868	0.7103872078805913	0.9606329996117956	0.0207780508245718	0.05944314535095539	0.0017626	1.251	[]
ENST00000359318	distal_nmd	synonymous_variant	550	120	134.74365	0.2181818181818181	0.2449884588068182	0.890579985867261	1.0170048168589738	0.0598101322583685	0.5604981595248838	0.0017626	1.251	[]
ENST00000359318	nmd_target	synonymous_variant	169	50	46.37229	0.2958579881656805	0.2743922577807184	1.0782300876802309	1.30826132302684	0.7907757229683193	1.0	0.0017626	1.251	[]
ENST00000359318	start_proximal	synonymous_variant	66	20	16.208254	0.303030303030303	0.2455796039465702	1.2339392122166308	1.6660131410412358	0.9076623870467048	1.0	0.0017626	1.251	[]
ENST00000359318	distal_nmd	stop_gained	104	17	16.525679	0.1634615384615384	0.1589007561023418	1.028702080915582	1.4791823280067202	0.6183997337341562	0.8421783199338476	0.0017626	1.251	[]
ENST00000359318	nmd_target	stop_gained	27	2	4.39446	0.074074074074074	0.1627577852319788	0.4551184692547655	1.3228243480678157	0.1421102167770255	0.38817861732666786	0.0017626	1.251	[]
ENST00000359318	start_proximal	stop_gained	6	3	1.216571	0.5	0.2027618288993835	2.465947376358076	4.1765202386540095	0.9872808883523768	1.0	0.0017626	1.251	[]
ENST00000614859	distal_nmd	missense_variant	488	98	98.22118	0.2008196721311475	0.2012729175755235	0.997748105160716	1.1576001857544689	0.517914907092221	0.7181582357559008	1.342e-05	1.536	[]
ENST00000614859	nmd_target	missense_variant	450	83	91.66335	0.1844444444444444	0.2036963399251302	0.905487278329292	1.0660406406159726	0.1448388344459806	0.28480421538781936	1.342e-05	1.536	[]
ENST00000614859	start_proximal	missense_variant	323	56	56.152916	0.1733746130030959	0.173848037011114	0.9972767940544084	1.218164875336196	0.5275897691295591	0.7271912711481875	1.342e-05	1.536	[]
ENST00000614859	distal_nmd	synonymous_variant	165	44	42.79761	0.2666666666666666	0.2593794620398319	1.0280947634385782	1.269250363185054	0.6354176531676421	1.0	1.342e-05	1.536	[]
ENST00000614859	nmd_target	synonymous_variant	130	27	36.800114	0.2076923076923077	0.2830777975229117	0.7336933857396484	0.9709377513255664	0.0224454386134763	0.35269871485127785	1.342e-05	1.536	[]
ENST00000614859	start_proximal	synonymous_variant	94	23	22.725353	0.2446808510638297	0.2417590770315616	1.0120854781054889	1.3587377452556542	0.5890431635180154	1.0	1.342e-05	1.536	[]
ENST00000614859	distal_nmd	stop_gained	34	6	5.3617525	0.1764705882352941	0.1576986032373765	1.1190371037697844	2.022017524317128	0.724486933649264	0.9016496635410353	1.342e-05	1.536	[]
ENST00000614859	nmd_target	stop_gained	29	4	5.8683558	0.1379310344827586	0.2023570948633654	0.6816219346096648	1.4250649782549032	0.2538488883238051	0.5412274310913897	1.342e-05	1.536	[]
ENST00000614859	start_proximal	stop_gained	24	7	4.295523	0.2916666666666667	0.1789801319440206	1.6296035962130753	2.6747544583423406	0.9621808507398062	0.9979468373494476	1.342e-05	1.536	[]
ENST00000357726	distal_nmd	missense_variant	1378	276	271.93442	0.2002902757619738	0.1973399257798326	1.014950598417843	1.1090226902327636	0.6339498677482002	0.8202599077723856	1.8556e-08	1.316	[]
ENST00000357726	nmd_target	missense_variant	1067	240	208.34148	0.2249297094657919	0.1952591156892499	1.1519549736349417	1.2648551545306024	0.9959745505365424	1.0	1.8556e-08	1.316	[]
ENST00000357726	long_exon	missense_variant	383	83	76.327515	0.216710182767624	0.1992885499959203	1.0874191355803446	1.2756646246668588	0.8425298356813846	0.971700910424307	1.8556e-08	1.316	[]
ENST00000357726	start_proximal	missense_variant	315	63	64.21001	0.2	0.2038412911551339	0.9811554806518052	1.1808654526630966	0.4618970731368146	0.6638360900787025	1.8556e-08	1.316	[]
ENST00000357726	distal_nmd	synonymous_variant	462	143	119.995895	0.3095238095238095	0.2597313752938142	1.191707429160874	1.3353300903617848	0.9964256843138308	1.0	1.8556e-08	1.316	[]
ENST00000357726	nmd_target	synonymous_variant	336	99	84.81448	0.2946428571428571	0.2524240584600539	1.167253466014153	1.3401687294389837	0.9766839506439646	1.0	1.8556e-08	1.316	[]
ENST00000357726	long_exon	synonymous_variant	123	34	29.220875	0.2764227642276423	0.2375680876941215	1.1635517501978114	1.475192818429998	0.8844390433355073	1.0	1.8556e-08	1.316	[]
ENST00000357726	start_proximal	synonymous_variant	111	28	29.134705	0.2522522522522522	0.2624748161247184	0.9610531630295196	1.253918050942672	0.4475528770104782	1.0	1.8556e-08	1.316	[]
ENST00000357726	distal_nmd	stop_gained	68	7	11.30193	0.1029411764705882	0.1662048592286951	0.6193632180689909	1.1111070715785956	0.089449814457523	0.2909876862038902	1.8556e-08	1.316	[]
ENST00000357726	nmd_target	stop_gained	58	14	11.068819	0.2413793103448276	0.1908417076900087	1.2648142445723076	1.8410014967918549	0.8947726351027457	0.9770769953763446	1.8556e-08	1.316	[]
ENST00000357726	long_exon	stop_gained	22	4	4.9877477	0.1818181818181818	0.2267158031463623	0.8019651885528436	1.6279903262292228	0.4009163454361016	0.6872763433004929	1.8556e-08	1.316	[]
ENST00000357726	start_proximal	stop_gained	15	2	2.2198577	0.1333333333333333	0.1479905128479003	0.900958654494081	2.455845030518512	0.6131778956591938	0.8392368673465022	1.8556e-08	1.316	[]
ENST00000332296	distal_nmd	missense_variant	1316	189	270.1844	0.1436170212765957	0.2053072851117258	0.6995222853316725	0.7816999388449054	1.7600184185365847e-10	1.870985555854316e-09	0.00021846	0.837	[]
ENST00000332296	nmd_target	missense_variant	1057	210	212.18361	0.1986754966887417	0.2007413519477663	0.9897088704495614	1.095682579069329	0.446022912323166	0.648133744316203	0.00021846	0.837	[]
ENST00000332296	long_exon	missense_variant	399	65	78.87038	0.162907268170426	0.1976701167591831	0.8241370564317123	0.993664837880448	0.0327589301658358	0.08679688683838824	0.00021846	0.837	[]
ENST00000332296	start_proximal	missense_variant	322	49	65.5508	0.1521739130434782	0.2035739022012082	0.7475118932144489	0.9285658639320687	0.0072175418811827	0.02411322967675656	0.00021846	0.837	[]
ENST00000332296	distal_nmd	synonymous_variant	424	88	115.688156	0.2075471698113207	0.2728494248300228	0.7606655940015873	0.8891472313611674	0.0004570209970066	0.02172753989935544	0.00021846	0.837	[]
ENST00000332296	nmd_target	synonymous_variant	327	77	83.16026	0.2354740061162079	0.2543127310749952	0.9259229969370592	1.0904285428270923	0.2149645993774323	0.8755547320503533	0.00021846	0.837	[]
ENST00000332296	long_exon	synonymous_variant	110	21	28.7813	0.1909090909090909	0.2616481781005859	0.7296404366159941	1.0057253682722442	0.0382251064882018	0.46050552699956054	0.00021846	0.837	[]
ENST00000332296	start_proximal	synonymous_variant	105	23	28.202333	0.219047619047619	0.2685936519077846	0.8155353542116623	1.101391558569284	0.1343533095913924	0.7584355867306211	0.00021846	0.837	[]
ENST00000332296	distal_nmd	stop_gained	78	5	11.514658	0.0641025641025641	0.1476238201826046	0.4342291374337274	0.8810447952057208	0.0150839820595408	0.08234714953289478	0.00021846	0.837	[]
ENST00000332296	nmd_target	stop_gained	77	9	12.714622	0.1168831168831168	0.1651249551153802	0.7078464717912892	1.181531738487474	0.1445076495588284	0.3919905571447369	0.00021846	0.837	[]
ENST00000332296	long_exon	stop_gained	28	5	5.795563	0.1785714285714285	0.2069844007492065	0.8627289202716071	1.639746619228705	0.4539833307334886	0.7308194087647878	0.00021846	0.837	[]
ENST00000332296	start_proximal	stop_gained	14	2	2.5587237	0.1428571428571428	0.1827659777232579	0.7816396937588432	2.1086511131052044	0.5063985531354926	0.7696218851169762	0.00021846	0.837	[]
ENST00000619922	distal_nmd	missense_variant	1114	210	231.74959	0.1885098743267504	0.2080337414835685	0.9061504781984602	1.003860789653261	0.0452136211130846	0.11332759162591588	0.00086002	0.913	[]
ENST00000619922	nmd_target	missense_variant	1077	188	230.8245	0.1745589600742804	0.2143217208989815	0.8144716239776606	0.9084611328400136	0.0002284461283816	0.0011000780628549803	0.00086002	0.913	[]
ENST00000619922	long_exon	missense_variant	411	76	83.223724	0.1849148418491484	0.2024908135407162	0.9132011404160136	1.0829718077238768	0.1886263341503949	0.34832282209698	0.00086002	0.913	[]
ENST00000619922	start_proximal	missense_variant	317	93	77.5805	0.2933753943217665	0.2447334313618271	1.1987548766397365	1.382524273192815	0.9888498002668876	1.0	0.00086002	0.913	[]
ENST00000619922	distal_nmd	synonymous_variant	331	78	91.542816	0.2356495468277945	0.2765643992812972	0.8520603065332077	1.002374647598728	0.0386608945698587	0.4633423267966196	0.00086002	0.913	[]
ENST00000619922	nmd_target	synonymous_variant	344	60	91.671745	0.1744186046511628	0.2664876316868981	0.6545091925920631	0.7939865015893267	8.474146785242241e-06	0.0006129121249884974	0.00086002	0.913	[]
ENST00000619922	long_exon	synonymous_variant	106	23	26.618473	0.2169811320754717	0.2511176703111181	0.8640615843825189	1.1674818932282331	0.2312823530942458	0.8906920886878196	0.00086002	0.913	[]
ENST00000619922	start_proximal	synonymous_variant	114	42	34.302254	0.3684210526315789	0.3008969624837239	1.2244093446157918	1.4924767987720142	0.9652446819395724	1.0	0.00086002	0.913	[]
ENST00000619922	distal_nmd	stop_gained	58	7	9.425865	0.1206896551724138	0.1625149167817214	0.7426373994610944	1.3215292392397469	0.2387224327045609	0.5240017407030361	0.00086002	0.913	[]
ENST00000619922	nmd_target	stop_gained	58	2	12.360453	0.0344827586206896	0.2131112526203024	0.1618063720085543	0.4908106945683237	4.692475445344971e-05	0.0005474095700305283	0.00086002	0.913	[]
ENST00000619922	long_exon	stop_gained	29	3	6.5483313	0.1034482758620689	0.2258045262303845	0.4581319851689883	1.0900536365025713	0.0608959858204951	0.2264961161996322	0.00086002	0.913	[]
ENST00000619922	start_proximal	stop_gained	10	2	1.3521171	0.2	0.135211706161499	1.4791618690257249	3.7489453794610896	0.8655747813146062	0.9654367856438283	0.00086002	0.913	[]
ENST00000317869	distal_nmd	missense_variant	1617	310	363.84518	0.191713048855906	0.2250124825764823	0.8520107269637464	0.9267701443681988	0.0002202601642203	0.0010634055770328658	6.428e-05	1.201	[]
ENST00000317869	start_proximal	missense_variant	334	27	79.46005	0.0808383233532934	0.2379043487731568	0.3397933823831578	0.4613447600786745	6.910082132313015e-17	1.4881022849975741e-15	6.428e-05	1.201	[]
ENST00000317869	distal_nmd	synonymous_variant	467	101	121.76288	0.2162740899357601	0.2607342150277703	0.829481048019437	0.958760429518288	0.0090950634734658	0.2089995494196463	6.428e-05	1.201	[]
ENST00000317869	start_proximal	synonymous_variant	96	16	26.882257	0.1666666666666666	0.2800235152244568	0.5951881095881275	0.8644562481637901	0.0025612276512128	0.08694333743269972	6.428e-05	1.201	[]
ENST00000317869	distal_nmd	stop_gained	103	14	19.331297	0.1359223300970873	0.1876824943764695	0.7242142137371786	1.0885410339193524	0.078649994265921	0.26776503124898243	6.428e-05	1.201	[]
ENST00000317869	start_proximal	stop_gained	11	1	1.5679876	0.0909090909090909	0.1425443237478083	0.6377601613230754	2.5561136330612326	0.5139653509111731	0.7745943551492869	6.428e-05	1.201	[]
ENST00000240189	distal_nmd	missense_variant	1319	240	252.76889	0.1819560272934041	0.1916367629877629	0.9494839322923804	1.0453588065611596	0.1753285693391028	0.329367535434752	3.2307e-12	1.286	[]
ENST00000240189	nmd_target	missense_variant	1060	194	213.04373	0.1830188679245283	0.2009846525372199	0.9106111616688514	1.0133730192565762	0.0606552419215341	0.14352721451007563	3.2307e-12	1.286	[]
ENST00000240189	long_exon	missense_variant	399	86	84.91254	0.2155388471177944	0.2128133749902098	1.0128068648303237	1.1849706867030698	0.5861336776938167	0.7801770281643641	3.2307e-12	1.286	[]
ENST00000240189	start_proximal	missense_variant	320	70	73.427315	0.21875	0.2294603586196899	0.9533237083559108	1.1339669079933343	0.3413095230924838	0.5377322017576579	3.2307e-12	1.286	[]
ENST00000240189	distal_nmd	synonymous_variant	423	106	110.126656	0.2505910165484633	0.2603467034955397	0.9625280949745404	1.1049626075431789	0.3333178066776644	0.9722161264833646	3.2307e-12	1.286	[]
ENST00000240189	nmd_target	synonymous_variant	323	95	86.973	0.2941176470588235	0.2692662525472257	1.0922930158402944	1.257757555651168	0.8806804988970619	1.0	3.2307e-12	1.286	[]
ENST00000240189	long_exon	synonymous_variant	110	21	28.63017	0.1909090909090909	0.260274280201305	0.7334919561065937	1.0110342446224314	0.0436843843422912	0.49267541292856826	3.2307e-12	1.286	[]
ENST00000240189	start_proximal	synonymous_variant	107	32	31.257608	0.2990654205607476	0.2921271814364139	1.0237507481851496	1.301402371762873	0.6168484420772109	1.0	3.2307e-12	1.286	[]
ENST00000240189	distal_nmd	stop_gained	76	10	10.313199	0.131578947368421	0.135699987411499	0.9696312422595792	1.569358701825096	0.5406737741663659	0.7938298879891467	3.2307e-12	1.286	[]
ENST00000240189	nmd_target	stop_gained	78	13	14.1305275	0.1666666666666666	0.1811606089274088	0.919993963662653	1.390279607813394	0.4311654630886661	0.7127862945651793	3.2307e-12	1.286	[]
ENST00000240189	long_exon	stop_gained	28	6	5.796318	0.2142857142857142	0.2070113590785435	1.0351398843017632	1.834054841682761	0.6511263052216323	0.8606378068234157	3.2307e-12	1.286	[]
ENST00000240189	start_proximal	stop_gained	14	2	2.7565746	0.1428571428571428	0.1968981879098074	0.7255381289876622	1.9573043635142184	0.4499202532993757	0.7272919716469628	3.2307e-12	1.286	[]
ENST00000235349	distal_nmd	missense_variant	1345	167	253.38748	0.1241635687732342	0.1883921796947607	0.6590696544538535	0.7428000140430898	6.413469470012905e-12	7.721982928943203e-11	0.00014699	0.953	[]
ENST00000235349	nmd_target	missense_variant	1081	203	208.52582	0.1877890841813136	0.1929008490944438	0.973500557736646	1.080415573872989	0.3387339871515267	0.5350158349409312	0.00014699	0.953	[]
ENST00000235349	long_exon	missense_variant	413	47	75.32327	0.1138014527845036	0.1823808055813029	0.6239771363098429	0.7830282107408798	2.836985514960992e-05	0.0001606074389059858	0.00014699	0.953	[]
ENST00000235349	start_proximal	missense_variant	321	86	66.1476	0.2679127725856697	0.206067284319631	1.3001227898462049	1.5122874610285757	0.9985528745189428	1.0	0.00014699	0.953	[]
ENST00000235349	distal_nmd	synonymous_variant	405	56	101.78114	0.1382716049382716	0.2513114646629051	0.550200147548944	0.675239171182876	1.1123965924265026e-09	1.323254916722837e-07	0.00014699	0.953	[]
ENST00000235349	nmd_target	synonymous_variant	342	64	81.33761	0.1871345029239766	0.2378292641444513	0.7868438881865942	0.9471841756861674	0.0092706738439466	0.21198940856491227	0.00014699	0.953	[]
ENST00000235349	long_exon	synonymous_variant	105	12	24.908478	0.1142857142857142	0.2372235979352678	0.4817636832103856	0.7528087776072393	0.0005475698580272	0.02528000263620374	0.00014699	0.953	[]
ENST00000235349	start_proximal	synonymous_variant	108	33	25.39276	0.3055555555555556	0.2351181418807418	1.29958306539587	1.6440576945788423	0.9724518360305108	1.0	0.00014699	0.953	[]
ENST00000235349	distal_nmd	stop_gained	77	4	10.092313	0.0519480519480519	0.1310689975688984	0.396341262324408	0.8769556368758966	0.0167378574886549	0.08944588902986708	0.00014699	0.953	[]
ENST00000235349	nmd_target	stop_gained	56	9	9.987376	0.1607142857142857	0.178346003804888	0.901137576876174	1.4785729701717345	0.4398423052339593	0.7199665661551224	0.00014699	0.953	[]
ENST00000235349	long_exon	stop_gained	28	2	5.346932	0.0714285714285714	0.1909618547984532	0.3740462801011189	1.0902947784999135	0.0577732488007537	0.21868101934871795	0.00014699	0.953	[]
ENST00000235349	start_proximal	stop_gained	12	1	1.8035462	0.0833333333333333	0.1502955158551534	0.5544632044354899	2.2534316244040564	0.43345555877632	0.714639630659559	0.00014699	0.953	[]
ENST00000235347	distal_nmd	missense_variant	1213	67	241.93794	0.055234954657873	0.1994541982727805	0.2769305190674993	0.3372434907905761	1.5187866262890737e-56	5.147950281725396e-54	0.61642	0.749	[]
ENST00000235347	nmd_target	missense_variant	194	6	35.778812	0.0309278350515463	0.1844268680847797	0.1676970138501136	0.3260207501536825	8.820381960839468e-12	1.0495691530295083e-10	0.61642	0.749	[]
ENST00000235347	long_exon	missense_variant	401	25	76.1947	0.0623441396508728	0.1900117260559538	0.3281068013271663	0.4525449882355235	3.4800752691543147e-15	5.3646684007164657e-14	0.61642	0.749	[]
ENST00000235347	distal_nmd	synonymous_variant	396	32	95.20962	0.0808080808080808	0.2404283273099648	0.3361004991059205	0.4451264454354094	1.0478377015190893e-18	2.4987395538948704e-16	0.61642	0.749	[]
ENST00000235347	nmd_target	synonymous_variant	53	4	14.871356	0.0754716981132075	0.2805916228384342	0.2689734545520073	0.586053925800867	0.0001106638220712	0.006424822043799295	0.61642	0.749	[]
ENST00000235347	long_exon	synonymous_variant	112	10	25.271437	0.0892857142857142	0.2256378276007516	0.395703660308671	0.6503411213264397	5.708430147916625e-05	0.003585984507189557	0.61642	0.749	[]
ENST00000235347	distal_nmd	stop_gained	59	3	9.2207	0.0508474576271186	0.1562830553216449	0.3253548986642851	0.8075511223600382	0.0088118737801022	0.05348698662659085	0.61642	0.749	[]
ENST00000235347	nmd_target	stop_gained	14	0	2.1854577	0.0	0.1561041218893868	0.0	1.2340236331916623	0.0794380971334351	0.2694924424839355	0.61642	0.749	[]
ENST00000235347	long_exon	stop_gained	24	1	4.3994255	0.0416666666666666	0.1833093961079915	0.2273024053939926	0.997725559293755	0.0366233219694172	0.15905924548200182	0.61642	0.749	[]
ENST00000330881	distal_nmd	missense_variant	1216	13	238.71608	0.0106907894736842	0.1963125655525609	0.0544579988733418	0.0863091192157119	5.220785974083659e-120	9.41880313459925e-117	0.76583	0.764	[]
ENST00000330881	nmd_target	missense_variant	33	0	6.569375	0.0	0.1990719708529385	0.0	0.4359287192449589	0.0001423333795999	0.0007134784369349832	0.76583	0.764	[]
ENST00000330881	start_proximal	missense_variant	167	1	33.20047	0.0059880239520958	0.1988052094054079	0.030120055555913	0.141293786037377	1.1221393430899712e-21	7.884156663441309e-20	0.76583	0.764	[]
ENST00000330881	distal_nmd	synonymous_variant	402	6	105.06194	0.0149253731343283	0.2613481170502468	0.0571091665124138	0.1119003893858986	2.4618298982980054e-56	3.3570353118034924e-53	0.76583	0.764	[]
ENST00000330881	nmd_target	synonymous_variant	11	0	2.4053586	0.0	0.2186689593575217	0.0	1.0902516346227598	0.0571902358932813	0.551841156839714	0.76583	0.764	[]
ENST00000330881	start_proximal	synonymous_variant	48	0	14.113188	0.0	0.2940247456232707	0.0	0.205776589384153	2.7761413758336896e-10	3.456821563062043e-08	0.76583	0.764	[]
ENST00000330881	distal_nmd	stop_gained	59	2	9.2314415	0.0338983050847457	0.1564651101322497	0.2166508882145913	0.6575853404186326	0.0019174417322003	0.01490906042037889	0.76583	0.764	[]
ENST00000330881	nmd_target	stop_gained	1	0	0.0468636	0.0	0.0468636006116867	0.0	20.271596454393897	0.9531363993883132	0.9954543277965399	0.76583	0.764	[]
ENST00000330881	start_proximal	stop_gained	7	0	0.62188923	0.0	0.0888413190841674	0.0	3.918938380477147	0.5183046992529999	0.7776177223582558	0.76583	0.764	[]
ENST00000376189	distal_nmd	missense_variant	923	7	177.15279	0.0075839653304442	0.1919315127355176	0.0395139142205112	0.0739720062053069	1.289984572015537e-86	8.906786069026289e-84	0.90865	0.493	[]
ENST00000376189	nmd_target	missense_variant	159	1	27.601465	0.0062893081761006	0.1735941209133316	0.0362299606865178	0.1698597736708386	3.3119689159398586e-13	4.390340970888089e-12	0.90865	0.493	[]
ENST00000376189	long_exon	missense_variant	411	17	75.92428	0.0413625304136253	0.1847306040371711	0.2239072980311503	0.3323686748840657	4.379073583266485e-21	2.9260268613063884e-19	0.90865	0.493	[]
ENST00000376189	distal_nmd	synonymous_variant	275	1	67.85989	0.0036363636363636	0.2467632501775568	0.0147362446950553	0.0694326900377408	2.4982295522132817e-39	1.6627799527939567e-36	0.90865	0.493	[]
ENST00000376189	nmd_target	synonymous_variant	51	3	13.782077	0.0588235294117647	0.270236800698673	0.2176740150108413	0.5368439924397151	3.627054057777904e-05	0.002374531209792797	0.90865	0.493	[]
ENST00000376189	long_exon	synonymous_variant	107	3	24.441383	0.02803738317757	0.2284241435683776	0.1227426433107201	0.3102492109891318	3.771912764476347e-10	4.655273084969273e-08	0.90865	0.493	[]
ENST00000376189	distal_nmd	stop_gained	50	0	6.5531883	0.0	0.1310637664794922	0.0	0.4437159153828803	0.0006349061860815	0.005663884212011227	0.90865	0.493	[]
ENST00000376189	nmd_target	stop_gained	12	0	2.127757	0.0	0.1773130893707275	0.0	1.245944068368501	0.0848967192542527	0.2810800457721005	0.90865	0.493	[]
ENST00000376189	long_exon	stop_gained	28	0	6.0499496	0.0	0.2160696302141462	0.0	0.4695973953962463	0.0005182233885983	0.0047322000228409485	0.90865	0.493	[]
ENST00000436041	distal_nmd	missense_variant	974	65	187.76111	0.0667351129363449	0.1927732119080467	0.3461845775966931	0.4222835233374193	9.993975472078345e-34	1.3665845140022632e-31	0.31024	0.941	[]
ENST00000436041	nmd_target	missense_variant	923	37	178.75752	0.0400866738894907	0.1936701219750897	0.2069842961871363	0.2705674908513361	3.816738073917833e-52	1.1354186715957588e-49	0.31024	0.941	[]
ENST00000436041	start_proximal	missense_variant	320	33	67.61585	0.103125	0.2112995386123657	0.4880512313336632	0.6410877570573827	1.2665990203712732e-08	1.1174804135085061e-07	0.31024	0.941	[]
ENST00000436041	distal_nmd	synonymous_variant	278	23	70.654144	0.0827338129496402	0.2541515981550697	0.3255293830541272	0.4531791173640043	1.4030566013577878e-15	2.522298762871786e-13	0.31024	0.941	[]
ENST00000436041	nmd_target	synonymous_variant	287	21	68.261955	0.073170731707317	0.237846534011256	0.3076384190818366	0.4358269842936512	2.079143765195253e-15	3.7138290341310355e-13	0.31024	0.941	[]
ENST00000436041	start_proximal	synonymous_variant	110	16	27.730831	0.1454545454545454	0.2520984649658203	0.5769751334037924	0.8429363608641579	0.0027873815641338	0.09237683216903178	0.31024	0.941	[]
ENST00000436041	distal_nmd	stop_gained	50	3	6.969685	0.06	0.1393937015533447	0.4304355170383256	1.060572857430062	0.0593920265378149	0.2224632896571212	0.31024	0.941	[]
ENST00000436041	nmd_target	stop_gained	47	1	8.420091	0.0212765957446808	0.1791508654330639	0.1187635666355763	0.5414486035518882	0.0005988337740809	0.005394835118812018	0.31024	0.941	[]
ENST00000436041	start_proximal	stop_gained	11	1	1.3176677	0.0909090909090909	0.1197879747910933	0.7589166697878788	3.041703392036629	0.6119741856649605	0.8382237773221719	0.31024	0.941	[]
ENST00000617807	distal_nmd	missense_variant	656	4	142.77448	0.0060975609756097	0.2176440169171589	0.0280162122624792	0.0638602274774838	6.430236158719228e-102	6.915842647090197e-99	0.62262	1.109	[]
ENST00000617807	distal_nmd	synonymous_variant	229	2	48.470646	0.0087336244541484	0.2116622091901354	0.0412620868296006	0.1286758552959641	1.7115621699791126e-29	7.088276248989793e-27	0.62262	1.109	[]
ENST00000617807	distal_nmd	stop_gained	42	0	7.959427	0.0	0.1895101638067336	0.0	0.3632660457752554	3.344609936324536e-14	1.5708941369283941e-12	0.62262	1.109	[]
ENST00000621994	distal_nmd	missense_variant	1623	304	374.71198	0.1873074553296364	0.2308761399246187	0.8112897911009449	0.8834196534571352	1.492217876503218e-06	1.028661027723351e-05	3.3743e-06	1.369	[]
ENST00000621994	start_proximal	missense_variant	332	64	81.53494	0.1927710843373494	0.2455871765872082	0.7849395355905165	0.9442158012452688	0.006839008441643	0.023017706271635557	3.3743e-06	1.369	[]
ENST00000621994	distal_nmd	synonymous_variant	466	111	123.31031	0.2381974248927038	0.2646143999222522	0.9001680368214653	1.0313881229360868	0.0844131949097306	0.6406106220104508	3.3743e-06	1.369	[]
ENST00000621994	start_proximal	synonymous_variant	99	26	27.747467	0.2626262626262626	0.2802774448587437	0.937022466287371	1.231805241099417	0.3802507552140046	0.9973947211153216	3.3743e-06	1.369	[]
ENST00000621994	distal_nmd	stop_gained	98	17	18.0975	0.173469387755102	0.1846683657899195	0.9393562725975628	1.3470884972106254	0.4400441904309633	0.7200664585143418	3.3743e-06	1.369	[]
ENST00000621994	start_proximal	stop_gained	10	0	0.9442245	0.0	0.094422447681427	0.0	2.7415678924860813	0.3649693656231266	0.6549919151848959	3.3743e-06	1.369	[]
ENST00000624207	distal_nmd	missense_variant	265	0	46.598907	0.0	0.1758449338517099	0.0	0.0639255984618791	9.8644323312343e-29	1.0650349555771055e-26
ENST00000624207	distal_nmd	synonymous_variant	87	0	22.92371	0.0	0.2634909180389053	0.0	0.128458358009191	1.0010898936082776e-17	2.2122503897923e-15
ENST00000624207	distal_nmd	stop_gained	17	0	1.9896276	0.0	0.1170369176303639	0.0	1.380471346408935	0.1071295063702678	0.32576709450709085
ENST00000415919	distal_nmd	missense_variant	756	89	147.32976	0.1177248677248677	0.1948806318656477	0.6040870588208488	0.7121517653118613	5.743300893901076e-10	5.800028694351851e-09	0.45656	1.245	[]
ENST00000415919	nmd_target	missense_variant	307	16	63.092846	0.0521172638436482	0.2055141560806125	0.2535945203852785	0.3799417014219504	4.631346331589501e-17	1.2848080668988393e-15	0.45656	1.245	[]
ENST00000415919	start_proximal	missense_variant	262	10	56.486725	0.0381679389312977	0.2155981864638001	0.1770327457634078	0.2962976047619511	1.0708403621369711e-20	6.996365529583456e-19	0.45656	1.245	[]
ENST00000415919	distal_nmd	synonymous_variant	216	25	55.303955	0.1157407407407407	0.2560368290653935	0.4520472354044807	0.6166726917962315	2.2895905411369745e-08	2.415258821970323e-06	0.45656	1.245	[]
ENST00000415919	nmd_target	synonymous_variant	110	8	25.095078	0.0727272727272727	0.2281370683149857	0.3187876186208335	0.5584237899434344	3.487554047512753e-06	0.0002704378075483918	0.45656	1.245	[]
ENST00000415919	start_proximal	synonymous_variant	87	4	23.0276	0.0459770114942528	0.264685049824331	0.1737046029791534	0.385841703045204	1.0490431808404916e-08	1.1477682034757543e-06	0.45656	1.245	[]
ENST00000415919	distal_nmd	stop_gained	39	2	5.5243278	0.0512820512820512	0.1416494296147273	0.3620350002222633	1.0784731412124928	0.0630455301403317	0.23187240276352616	0.45656	1.245	[]
ENST00000415919	nmd_target	stop_gained	12	1	2.3747082	0.0833333333333333	0.1978923479715983	0.4211043741079539	1.7114389308409828	0.2573625961390268	0.5451788845744772	0.45656	1.245	[]
ENST00000415919	start_proximal	stop_gained	8	0	1.0947737	0.0	0.1368467062711715	0.0	2.282436944060866	0.2924484837775708	0.5829363827933546	0.45656	1.245	[]
ENST00000625019	nmd_target	missense_variant	359	19	66.78948	0.0529247910863509	0.1860431256732568	0.2844759294105901	0.4122359556737574	1.2796514264739422e-16	2.2626324795576405e-15
ENST00000625019	start_proximal	missense_variant	3	0	0.43940908	0.0	0.1464696923891703	0.0	4.312133382910418	0.6007901673776804	0.7927425195453942
ENST00000625019	nmd_target	synonymous_variant	114	4	26.771877	0.0350877192982456	0.2348410288492838	0.1494105159995879	0.3342365263711238	5.1578429686184565e-11	6.73761314328246e-09
ENST00000625019	nmd_target	stop_gained	28	0	3.5472355	0.0	0.1266869817461286	0.0	0.8009168280299155	0.018140354681261	0.09491297447057388
ENST00000624297	distal_nmd	missense_variant	282	36	83.74758	0.1276595744680851	0.2969772392976368	0.4298631597829017	0.5558443432194162	3.0256388938386803e-14	4.344413515166005e-13	1.6104e-05	1.378	[]
ENST00000624297	nmd_target	missense_variant	1091	145	299.22922	0.1329055912007332	0.2742705935190622	0.4845783483218959	0.5505731681648278	4.5229125926841566e-36	6.818138344233068e-34	1.6104e-05	1.378	[]
ENST00000624297	long_exon	missense_variant	400	9	113.18142	0.0225	0.2829535484313965	0.0795183524812916	0.137598980763637	3.5746373221679835e-54	1.1294844153496544e-51	1.6104e-05	1.378	[]
ENST00000624297	start_proximal	missense_variant	317	34	97.02821	0.1072555205047318	0.3060826924321027	0.3504135423420714	0.4581117148569165	2.2442395164404698e-22	1.6580394113073468e-20	1.6104e-05	1.378	[]
ENST00000624297	distal_nmd	synonymous_variant	87	21	31.382374	0.2413793103448276	0.3607169403426948	0.6691654406790766	0.9111496872770836	0.0041239162756373	0.12238006106932368	1.6104e-05	1.378	[]
ENST00000624297	nmd_target	synonymous_variant	309	45	101.854256	0.145631067961165	0.3296254229005486	0.4418077546315456	0.5545454390280825	1.833249394556824e-16	3.534315186216465e-14	1.6104e-05	1.378	[]
ENST00000624297	long_exon	synonymous_variant	111	3	36.043293	0.027027027027027	0.3247143513447529	0.0832332384297117	0.2105529321310155	3.3970445614904033e-18	7.815858616805224e-16	1.6104e-05	1.378	[]
ENST00000624297	start_proximal	synonymous_variant	112	11	42.020145	0.0982142857142857	0.3751798697880336	0.2617791987874352	0.4193427644307284	1.3259468279495075e-14	2.2464351879948183e-12	1.6104e-05	1.378	[]
ENST00000624297	distal_nmd	stop_gained	15	2	2.9680223	0.1333333333333333	0.1978681564331054	0.6738493739310204	1.836787546278439	0.3966986903383183	0.6834891022178393	1.6104e-05	1.378	[]
ENST00000624297	nmd_target	stop_gained	61	10	12.084642	0.1639344262295081	0.1981088919717757	0.8274965580690021	1.3234674511171756	0.2946705448040715	0.5852203099883907	1.6104e-05	1.378	[]
ENST00000624297	long_exon	stop_gained	26	0	6.398621	0.0	0.2461008108579195	0.0	0.4422185988797097	0.0002413258116143	0.002386120216204849	1.6104e-05	1.378	[]
ENST00000624297	start_proximal	stop_gained	12	1	2.506001	0.0833333333333333	0.2088334163029988	0.3990421399438489	1.6217743042747916	0.2331916837150219	0.5174557571456201	1.6104e-05	1.378	[]
ENST00000622421	distal_nmd	missense_variant	281	2	56.87641	0.0071174377224199	0.202407158142307	0.035163962518637	0.1098494488032452	1.8907305350508038e-29	2.1106364597562137e-27	0.10231	1.555	[]
ENST00000622421	nmd_target	missense_variant	213	9	36.40068	0.0422535211267605	0.1708952138121699	0.2472481246502386	0.4246688589188953	1.8611735965834806e-09	1.7875640689700212e-08	0.10231	1.555	[]
ENST00000622421	long_exon	missense_variant	414	16	74.40745	0.038647342995169	0.179728134818699	0.2150322376302109	0.323314284174452	1.9778987770834494e-20	1.2627619281500694e-18	0.10231	1.555	[]
ENST00000622421	distal_nmd	synonymous_variant	78	0	20.77401	0.0	0.2663334577511518	0.0	0.1414716518124186	5.342003191369667e-12	7.485364822713952e-10	0.10231	1.555	[]
ENST00000622421	nmd_target	synonymous_variant	66	0	16.527273	0.0	0.250413229971221	0.0	0.1772077802090773	2.7050383394715265e-10	3.375803315212356e-08	0.10231	1.555	[]
ENST00000622421	long_exon	synonymous_variant	103	9	24.461058	0.087378640776699	0.2374859967278045	0.3679317601064638	0.6211847618983977	2.374690765523809e-05	0.001615659062849528	0.10231	1.555	[]
ENST00000622421	distal_nmd	stop_gained	19	0	1.8702778	0.0	0.0984356717059486	0.0	1.481866286725693	0.1351845638038365	0.37605216184387846	0.10231	1.555	[]
ENST00000622421	nmd_target	stop_gained	18	1	2.539878	0.0555555555555555	0.1411043273078071	0.3937197151605835	1.6842921801838338	0.2403973644435678	0.526006770323658	0.10231	1.555	[]
ENST00000622421	long_exon	stop_gained	29	2	6.096813	0.0689655172413793	0.2102349379966999	0.3280402291766646	0.958739731094462	0.0278372269928866	0.1309843840874991	0.10231	1.555	[]
ENST00000357367	distal_nmd	missense_variant	809	12	157.91324	0.0148331273176761	0.1951955976828067	0.0759910955665097	0.1225553200043889	2.8053880523289763e-78	1.5534350257683432e-75	0.62978	0.935	[]
ENST00000357367	nmd_target	missense_variant	286	1	59.346054	0.0034965034965034	0.2075036855844351	0.0168503199673566	0.0794143407463865	2.870569356048968e-41	5.333632304842213e-39	0.62978	0.935	[]
ENST00000357367	start_proximal	missense_variant	323	1	62.395252	0.0030959752321981	0.1931741555039727	0.0160268604468389	0.0755900490934496	2.5053771056087147e-34	3.5117349720646263e-32	0.62978	0.935	[]
ENST00000357367	distal_nmd	synonymous_variant	271	3	73.90545	0.011070110701107	0.2727138336294251	0.0405924061635594	0.1039962202933822	6.333367952064259e-49	6.680986204376616e-46	0.62978	0.935	[]
ENST00000357367	nmd_target	synonymous_variant	109	0	26.183578	0.0	0.2402163164331278	0.0	0.1128546967869134	2.2467212418580678e-17	4.7761193122069466e-15	0.62978	0.935	[]
ENST00000357367	start_proximal	synonymous_variant	106	1	26.347513	0.0094339622641509	0.2485614452721937	0.0379542460972579	0.1769012107298814	3.268665051505997e-13	4.952514752429507e-11	0.62978	0.935	[]
ENST00000357367	distal_nmd	stop_gained	36	1	5.638034	0.0277777777777777	0.1566120518578423	0.1773667955196183	0.7988925715157204	0.0122242534303221	0.06976674253193571	0.62978	0.935	[]
ENST00000357367	nmd_target	stop_gained	16	0	2.7823434	0.0	0.1738964617252349	0.0	0.9819045269165714	0.0378210130437705	0.1629565582177563	0.62978	0.935	[]
ENST00000357367	start_proximal	stop_gained	12	0	1.5432534	0.0	0.1286044518152872	0.0	1.7178424916647463	0.1712173481257326	0.4329408666745666	0.62978	0.935	[]
ENST00000437300	distal_nmd	missense_variant	779	39	158.94536	0.0500641848523748	0.2040376871326921	0.2453673414745998	0.3180128195050609	2.032009484853847e-42	4.029935973738337e-40	0.05296	1.532	[]
ENST00000437300	nmd_target	missense_variant	379	4	75.97105	0.0105540897097625	0.2004513098885327	0.0526516375254991	0.1196695946744173	1.175112603875355e-37	1.921652707512777e-35	0.05296	1.532	[]
ENST00000437300	long_exon	missense_variant	394	17	72.93063	0.0431472081218274	0.1851031308246748	0.2330982081696684	0.3458548124284356	7.860765611758502e-19	4.4051005848578927e-17	0.05296	1.532	[]
ENST00000437300	start_proximal	missense_variant	328	0	60.974163	0.0	0.1858968385835973	0.0	0.0489074908574971	1.2047599217173616e-38	2.0542258579843564e-36	0.05296	1.532	[]
ENST00000437300	distal_nmd	synonymous_variant	245	12	59.39427	0.0489795918367346	0.2424255993901466	0.2020396854125524	0.3223697197325214	3.4663253305629043e-18	7.942573069936123e-16	0.05296	1.532	[]
ENST00000437300	nmd_target	synonymous_variant	138	3	31.30999	0.0217391304347826	0.2268839849941972	0.095816064035276	0.2434052149829191	5.415985183701694e-13	8.074728416948747e-11	0.05296	1.532	[]
ENST00000437300	long_exon	synonymous_variant	106	7	23.833529	0.0660377358490566	0.2248446086667618	0.2937038883904481	0.5357360251679149	3.542559151054117e-06	0.0002739432082659538	0.05296	1.532	[]
ENST00000437300	start_proximal	synonymous_variant	102	0	25.19422	0.0	0.2470021528356215	0.0	0.1171763859167685	4.4629523772918145e-14	7.295883171403744e-12	0.05296	1.532	[]
ENST00000437300	distal_nmd	stop_gained	38	3	5.804494	0.0789473684210526	0.1527498395819413	0.5168409252482521	1.2542606381593575	0.1339058285547709	0.3739861852605823	0.05296	1.532	[]
ENST00000437300	nmd_target	stop_gained	17	1	3.2995253	0.0588235294117647	0.1940897212308996	0.3030739033407393	1.2887052971186357	0.1145704425946728	0.34022592869982093	0.05296	1.532	[]
ENST00000437300	long_exon	stop_gained	25	0	4.8514996	0.0	0.1940599822998047	0.0	0.5819239168659702	0.002611147349812	0.019470684686249982	0.05296	1.532	[]
ENST00000437300	start_proximal	stop_gained	11	0	1.9296886	0.0	0.1754262338985096	0.0	1.3589996494978127	0.1009843000821127	0.3138889261665311	0.05296	1.532	[]
ENST00000376152	distal_nmd	missense_variant	1341	232	258.14468	0.1730052199850857	0.1925016285144598	0.898720812494791	0.9916578126448272	0.0270087649068862	0.07392909137369931	9.9978e-07	1.177	[]
ENST00000376152	nmd_target	missense_variant	1080	44	210.30464	0.0407407407407407	0.1947265201144748	0.2092202988929822	0.2674282431435438	1.8666838507116348e-61	7.510649476169036e-59	9.9978e-07	1.177	[]
ENST00000376152	long_exon	missense_variant	412	53	75.78062	0.1286407766990291	0.183933535825859	0.6993872874863947	0.8643793602774937	0.0007478601899355	0.0032272821637749005	9.9978e-07	1.177	[]
ENST00000376152	start_proximal	missense_variant	319	33	68.056786	0.1034482758620689	0.213344155434157	0.4848891953545711	0.6368978931250007	6.380213244226427e-09	5.826684946274516e-08	9.9978e-07	1.177	[]
ENST00000376152	distal_nmd	synonymous_variant	409	73	102.539215	0.1784841075794621	0.2507071273542558	0.7119227501149552	0.847838034848654	0.0001049348380714	0.0061176244647903055	9.9978e-07	1.177	[]
ENST00000376152	nmd_target	synonymous_variant	341	19	81.558334	0.0557184750733137	0.2391740010281112	0.2329620896661127	0.3373618033915569	6.956955443871122e-23	2.0689171378265458e-20	9.9978e-07	1.177	[]
ENST00000376152	long_exon	synonymous_variant	106	20	25.546795	0.1886792452830188	0.24100749897507	0.7828770726446814	1.088103626209847	0.1082201186264967	0.7037076776330314	9.9978e-07	1.177	[]
ENST00000376152	start_proximal	synonymous_variant	112	14	26.440744	0.125	0.236078075000218	0.5294858491195533	0.7984340316797013	0.0014421040484967	0.056094495180230707	9.9978e-07	1.177	[]
ENST00000376152	distal_nmd	stop_gained	77	13	10.563662	0.1688311688311688	0.1371904100690569	1.2306338959566128	1.858444122423382	0.855184225999865	0.9616943475773775	9.9978e-07	1.177	[]
ENST00000376152	nmd_target	stop_gained	58	2	10.415315	0.0344827586206896	0.1795743909375421	0.1920249231566829	0.5824732656633439	0.0005511141900464	0.005010349963314682	9.9978e-07	1.177	[]
ENST00000376152	long_exon	stop_gained	28	3	5.726987	0.1071428571428571	0.2045352458953857	0.5238356679007676	1.2426696207699837	0.1220185250566085	0.3532475968309836	9.9978e-07	1.177	[]
ENST00000376152	start_proximal	stop_gained	10	0	1.2170762	0.0	0.1217076182365417	0.0	2.1269461570617176	0.2608204991355244	0.548703594839657	9.9978e-07	1.177	[]
ENST00000334600	distal_nmd	missense_variant	1319	215	251.9156	0.1630022744503411	0.1909898435463952	0.853460432364534	0.9459368975853338	0.0024349988329078	0.009310328825325393	1.3784e-06	1.009	[]
ENST00000334600	nmd_target	missense_variant	1062	169	201.57518	0.1591337099811676	0.1898071375270348	0.8383968698674555	0.9418286090420576	0.0024091327862346	0.009222147114013859	1.3784e-06	1.009	[]
ENST00000334600	long_exon	missense_variant	402	62	74.10211	0.154228855721393	0.1843336114835976	0.8366833074016814	1.0144181420691176	0.053591374959803	0.12995164877631385	1.3784e-06	1.009	[]
ENST00000334600	start_proximal	missense_variant	321	35	64.275154	0.1090342679127725	0.2002341249650141	0.5445338946686714	0.7089462968918925	1.743787192629746e-06	1.1915062470641883e-05	1.3784e-06	1.009	[]
ENST00000334600	distal_nmd	synonymous_variant	419	96	111.1404	0.2291169451073985	0.2652515602567031	0.8637722804935268	1.000773522041047	0.0361812039864188	0.4499668900821489	1.3784e-06	1.009	[]
ENST00000334600	nmd_target	synonymous_variant	326	66	78.57098	0.2024539877300613	0.241015264593019	0.8400048356768078	1.0064000241406097	0.0414764901764344	0.4804037889526146	1.3784e-06	1.009	[]
ENST00000334600	long_exon	synonymous_variant	107	24	25.043325	0.2242990654205607	0.2340497703195732	0.9583391819368212	1.284746828774585	0.4539026977378169	1.0	1.3784e-06	1.009	[]
ENST00000334600	start_proximal	synonymous_variant	106	14	26.065672	0.1320754716981132	0.2459025652903431	0.5371048957629561	0.8082266167225994	0.0019034727703112	0.06960186992500254	1.3784e-06	1.009	[]
ENST00000334600	distal_nmd	stop_gained	80	7	11.241211	0.0875	0.14051513671875	0.6227087134045696	1.1249466918625093	0.098722953023539	0.3095911311939999	1.3784e-06	1.009	[]
ENST00000334600	nmd_target	stop_gained	73	7	11.93508	0.0958904109589041	0.1634942407477392	0.5865063534981436	1.0555328637181138	0.0609160446863168	0.22654044494897327	1.3784e-06	1.009	[]
ENST00000334600	long_exon	stop_gained	28	4	5.2219124	0.1428571428571428	0.1864968708583287	0.7660028943094895	1.5962232533484637	0.3649771111726714	0.6549919151848959	1.3784e-06	1.009	[]
ENST00000334600	start_proximal	stop_gained	14	3	2.4237099	0.2142857142857142	0.1731221335274832	1.2377719123458948	2.6897578184033546	0.8017265660855839	0.9383176424902816	1.3784e-06	1.009	[]
ENST00000376101	distal_nmd	missense_variant	1351	259	306.06644	0.1917098445595854	0.2265480657050911	0.846221502544823	0.9277832818532208	0.0003325289811028	0.001550812902446322	1.324e-05	0.988	[]
ENST00000376101	nmd_target	missense_variant	1081	177	217.36028	0.1637372802960222	0.2010733351235473	0.8143162304211823	0.9120433366325564	0.0003992095960021	0.0018304988993694715	1.324e-05	0.988	[]
ENST00000376101	long_exon	missense_variant	400	15	81.837166	0.0375	0.2045929145812988	0.1832908049467112	0.2793706251311958	1.6773693553628166e-25	1.522893440541822e-23	1.324e-05	0.988	[]
ENST00000376101	start_proximal	missense_variant	316	47	68.27558	0.1487341772151898	0.2160619663286812	0.6883866686139941	0.8594542567074651	0.0005826062059025	0.002573323114635059	1.324e-05	0.988	[]
ENST00000376101	distal_nmd	synonymous_variant	450	93	120.67309	0.2066666666666666	0.2681624179416232	0.7706772196231326	0.8971233081006003	0.0005978527333224	0.027241522793253516	1.324e-05	0.988	[]
ENST00000376101	nmd_target	synonymous_variant	313	71	80.80552	0.2268370607028754	0.2581645977763703	0.8786528542514116	1.0428431290023537	0.0927015157500965	0.6637020161444673	1.324e-05	0.988	[]
ENST00000376101	long_exon	synonymous_variant	111	2	27.238276	0.018018018018018	0.2453898696212081	0.0734260874168572	0.2267055000336797	1.4728937259649877e-12	2.1333682726677849e-10	1.324e-05	0.988	[]
ENST00000376101	start_proximal	synonymous_variant	111	23	31.50716	0.2072072072072072	0.2838482899708791	0.7299927973089613	0.988547940139119	0.028713490619205	0.400490770980208	1.324e-05	0.988	[]
ENST00000376101	distal_nmd	stop_gained	62	8	10.020905	0.1290322580645161	0.1616274925970262	0.7983311254244515	1.366059456123844	0.2841492946173511	0.5742936048557598	1.324e-05	0.988	[]
ENST00000376101	nmd_target	stop_gained	67	9	12.269888	0.1343283582089552	0.1831326555849901	0.7335030324322181	1.216064808023094	0.1673516127659877	0.4275684363905162	1.324e-05	0.988	[]
ENST00000376101	long_exon	stop_gained	26	0	4.9813795	0.0	0.1915915195758526	0.0	0.5680332616061476	0.0019869003966428	0.015401798798878595	1.324e-05	0.988	[]
ENST00000376101	start_proximal	stop_gained	14	4	3.602368	0.2857142857142857	0.2573120083127703	1.1103806914716223	2.0986406738839016	0.762877389796724	0.9218174741991009	1.324e-05	0.988	[]
ENST00000376098	distal_nmd	missense_variant	1326	288	264.66464	0.2171945701357466	0.1995962611870168	1.088169532054714	1.1856631209948298	0.9604737087435112	1.0	1.8361e-20	1.638	[]
ENST00000376098	nmd_target	missense_variant	1066	229	210.66774	0.2148217636022514	0.1976245214523115	1.0870197788389826	1.1969906075730854	0.9404393604025282	1.0	1.8361e-20	1.638	[]
ENST00000376098	long_exon	missense_variant	398	76	79.72632	0.1909547738693467	0.2003173828125	0.9532611258608704	1.1296916527550125	0.3343554502814658	0.5298208553264446	1.8361e-20	1.638	[]
ENST00000376098	start_proximal	missense_variant	330	57	63.11473	0.1727272727272727	0.1912567601059422	0.903117215995892	1.1013111705000922	0.2016112654856709	0.36613564244762686	1.8361e-20	1.638	[]
ENST00000376098	distal_nmd	synonymous_variant	421	108	108.41291	0.2565320665083135	0.2575128514523178	0.9961913165169318	1.1414760899548777	0.50733823897963	1.0	1.8361e-20	1.638	[]
ENST00000376098	nmd_target	synonymous_variant	317	80	82.483406	0.252365930599369	0.2602000191384686	0.969892052410148	1.1364754272974429	0.3940750646649348	1.0	1.8361e-20	1.638	[]
ENST00000376098	long_exon	synonymous_variant	114	35	28.108849	0.3070175438596491	0.2465688471208539	1.245159505933719	1.5643362859567476	0.9578224587569624	1.0	1.8361e-20	1.638	[]
ENST00000376098	start_proximal	synonymous_variant	100	31	26.82949	0.31	0.2682949066162109	1.155444968783724	1.4710366998831452	0.8706954099819312	1.0	1.8361e-20	1.638	[]
ENST00000376098	distal_nmd	stop_gained	71	13	11.308305	0.1830985915492957	0.1592718984039736	1.1495975962117853	1.7282419310679449	0.7790768286205062	0.9289005794886785	1.8361e-20	1.638	[]
ENST00000376098	nmd_target	stop_gained	78	18	12.703718	0.2307692307692307	0.1628681818644205	1.4169080057720196	1.981680401789296	0.9662196800838826	0.9993574020729932	1.8361e-20	1.638	[]
ENST00000376098	long_exon	stop_gained	25	6	5.1138744	0.24	0.2045549774169922	1.1732787098636663	2.0508912200890643	0.7786500390503548	0.9287100382184467	1.8361e-20	1.638	[]
ENST00000376098	start_proximal	stop_gained	11	3	2.0529587	0.2727272727272727	0.1866326115348122	1.461305559004094	3.0239848419200883	0.8843700254410722	0.9734967749902784	1.8361e-20	1.638	[]
ENST00000602960	distal_nmd	missense_variant	1323	238	266.18845	0.1798941798941798	0.2012006394897368	0.8941034201004923	0.9849098996423088	0.0172982093663122	0.05090433860719508	3.697e-08	1.103	[]
ENST00000602960	nmd_target	missense_variant	1073	215	207.80634	0.2003727865796831	0.1936685325714993	1.03461715705265	1.1439091841771458	0.7431498289993081	0.9067346279511028	3.697e-08	1.103	[]
ENST00000602960	long_exon	missense_variant	407	74	76.20449	0.1818181818181818	0.1872346207902238	0.9710713811944504	1.154647753546954	0.4127994771611422	0.6142109935822389	3.697e-08	1.103	[]
ENST00000602960	start_proximal	missense_variant	317	82	67.925446	0.2586750788643533	0.2142758534909798	1.207205920079289	1.4107960058854685	0.9848912808253896	1.0	3.697e-08	1.103	[]
ENST00000602960	distal_nmd	synonymous_variant	433	118	115.4569	0.2725173210161662	0.2666441144348567	1.0220263874706463	1.1624627784425068	0.646465409816611	1.0	3.697e-08	1.103	[]
ENST00000602960	nmd_target	synonymous_variant	335	94	84.335495	0.2805970149253731	0.2517477462540811	1.114595936212177	1.2862864048711735	0.9183199779707718	1.0	3.697e-08	1.103	[]
ENST00000602960	long_exon	synonymous_variant	103	19	23.38575	0.1844660194174757	0.2270461147271313	0.8124605859878762	1.1399178406833166	0.1650382858446364	0.8112801698093535	3.697e-08	1.103	[]
ENST00000602960	start_proximal	synonymous_variant	112	33	31.187178	0.2946428571428571	0.2784569433757237	1.058127168857462	1.3414661315573466	0.7083703381869354	1.0	3.697e-08	1.103	[]
ENST00000602960	distal_nmd	stop_gained	71	8	9.3238735	0.1126760563380281	0.1313221622520769	0.8580124969442936	1.4782837484677347	0.395194862317233	0.682195907573669	3.697e-08	1.103	[]
ENST00000602960	nmd_target	stop_gained	53	5	9.347132	0.0943396226415094	0.1763609760212448	0.5349234551193744	1.0670196669502972	0.0645146999415966	0.23545538719012737	3.697e-08	1.103	[]
ENST00000602960	long_exon	stop_gained	27	3	5.435042	0.1111111111111111	0.201297848312943	0.5519736651053258	1.305224299598366	0.1492097247544845	0.39953362327922864	3.697e-08	1.103	[]
ENST00000602960	start_proximal	stop_gained	12	2	1.3128253	0.1666666666666666	0.1094021101792653	1.523431919124486	4.004542822775093	0.8688302197046462	0.9668782824086037	3.697e-08	1.103	[]
ENST00000376085	distal_nmd	missense_variant	676	106	126.31233	0.1568047337278106	0.1868525623569827	0.8391896356670479	0.9721931967157996	0.0144005125867857	0.04359282638382484	0.85033	0.612	[]
ENST00000376085	nmd_target	missense_variant	756	143	160.55315	0.1891534391534391	0.2123718867226252	0.8906708042787638	1.0082845772902522	0.0458359720310001	0.11457031395575672	0.85033	0.612	[]
ENST00000376085	long_exon	missense_variant	178	32	38.408634	0.1797752808988764	0.2157788437403989	0.8331460016310124	1.0837175308007836	0.1159687447851554	0.23992986052084145	0.85033	0.612	[]
ENST00000376085	start_proximal	missense_variant	308	63	77.46836	0.2045454545454545	0.2515206522755808	0.8132352261926487	0.9781922320022804	0.0205527279524595	0.05892210458259188	0.85033	0.612	[]
ENST00000376085	distal_nmd	synonymous_variant	200	55	54.60389	0.275	0.2730194473266601	1.0072542549358037	1.2150591052023805	0.5683456496249516	1.0	0.85033	0.612	[]
ENST00000376085	nmd_target	synonymous_variant	268	79	82.54856	0.2947761194029851	0.3080170190156395	0.957012441536608	1.116854561978485	0.3283807319451942	0.9703203057110035	0.85033	0.612	[]
ENST00000376085	long_exon	synonymous_variant	62	18	18.444746	0.2903225806451613	0.2974959035073557	0.9758876583589088	1.3429580715170752	0.513247146525591	1.0	0.85033	0.612	[]
ENST00000376085	start_proximal	synonymous_variant	126	44	44.510086	0.3492063492063492	0.3532546512664311	0.9885399893658342	1.2036465263021552	0.5021618422992764	1.0	0.85033	0.612	[]
ENST00000376085	distal_nmd	stop_gained	27	2	4.4489703	0.074074074074074	0.1647766784385398	0.4495422214843528	1.3066167080358937	0.1430160884025152	0.3898636642121168	0.85033	0.612	[]
ENST00000376085	nmd_target	stop_gained	26	1	5.672147	0.0384615384615384	0.2181594921992375	0.1763000916156005	0.7784727645283809	0.0104834059924095	0.06169767656968759	0.85033	0.612	[]
ENST00000376085	long_exon	stop_gained	3	1	0.6564855	0.3333333333333333	0.2188284993171692	1.5232628947941615	3.9512661309037096	0.8855917174177881	0.9736641827573599	0.85033	0.612	[]
ENST00000376085	start_proximal	stop_gained	7	1	2.312594	0.1428571428571428	0.3303705624171665	0.4324148671477388	1.5761179500424227	0.2301572546705646	0.5133275925234285	0.85033	0.612	[]
ENST00000621990	distal_nmd	missense_variant	114	23	27.526995	0.2017543859649122	0.2414648658350894	0.835543445491164	1.132894018906656	0.152247244260297	0.2955067546937472	0.73315	0.689	[]
ENST00000621990	nmd_target	missense_variant	589	119	121.536224	0.2020373514431239	0.2063433350852875	0.9791319470513364	1.1204038513440078	0.4126104793186597	0.6140874329969367	0.73315	0.689	[]
ENST00000621990	start_proximal	missense_variant	313	56	61.148846	0.1789137380191693	0.1953637241936339	0.9157981542256008	1.1177989789370648	0.2367427810004753	0.4124065881642605	0.73315	0.689	[]
ENST00000621990	distal_nmd	synonymous_variant	41	5	9.625902	0.1219512195121951	0.2347781018513005	0.5194318318044601	1.0199872514947077	0.0307555677797692	0.4142406742951376	0.73315	0.689	[]
ENST00000621990	nmd_target	synonymous_variant	216	50	48.650963	0.2314814814814814	0.2252359390258789	1.02772888945971	1.2592393779854738	0.6386782190806888	1.0	0.73315	0.689	[]
ENST00000621990	start_proximal	synonymous_variant	110	29	26.846678	0.2636363636363636	0.2440607070922851	1.0802081448394578	1.3997386844946471	0.7496471804132518	1.0	0.73315	0.689	[]
ENST00000621990	distal_nmd	stop_gained	7	2	1.8611732	0.2857142857142857	0.2658818789890834	1.074591043212902	2.4775609618425496	0.7958898932750026	0.9360927239493421	0.73315	0.689	[]
ENST00000621990	nmd_target	stop_gained	26	2	3.6196353	0.0769230769230769	0.1392167439827552	0.5525418474993596	1.6010549350450842	0.2647659464911264	0.5530938063978014	0.73315	0.689	[]
ENST00000621990	start_proximal	stop_gained	18	1	3.1105647	0.0555555555555555	0.1728091504838731	0.321485033633911	1.3752796909722589	0.1386805192686978	0.3821060228187086	0.73315	0.689	[]
ENST00000311066	distal_nmd	missense_variant	56	7	8.260462	0.125	0.1475082465580531	0.8474102493707372	1.5050043467470295	0.3966348396683089	0.5973501192440962	1.0	0.297	[]
ENST00000311066	nmd_target	missense_variant	2124	436	400.646	0.2052730696798493	0.1886280584245527	1.088242498991497	1.1674915132590034	0.9845875553808152	1.0	1.0	0.297	[]
ENST00000311066	long_exon	missense_variant	8816	1529	1678.2458	0.1734346642468239	0.1903636399284681	0.9110703299852564	0.9466292171327254	3.9870334173688605e-06	2.5916180605902867e-05	1.0	0.297	[]
ENST00000311066	start_proximal	missense_variant	311	50	63.134533	0.1607717041800643	0.2030049290304398	0.7919596088031792	0.9804385077172648	0.021249968554071	0.06056398060049578	1.0	0.297	[]
ENST00000311066	distal_nmd	synonymous_variant	12	4	3.1121135	0.3333333333333333	0.2593427896499634	1.2853001765857284	2.348774373296416	0.8370199854361637	1.0	1.0	0.297	[]
ENST00000311066	nmd_target	synonymous_variant	631	178	149.89362	0.2820919175911252	0.2375493117633221	1.1875088818282171	1.3179288165394358	0.9980002037132976	1.0	1.0	0.297	[]
ENST00000311066	long_exon	synonymous_variant	2711	686	614.02234	0.2530431575064552	0.2264929320793756	1.1172231962530947	1.1795327271125626	0.9998497478606642	1.0	1.0	0.297	[]
ENST00000311066	start_proximal	synonymous_variant	117	24	26.321444	0.2051282051282051	0.2249696030576005	0.9118040941543768	1.2276244978690714	0.3318805032582934	0.9718398938722784	1.0	0.297	[]
ENST00000311066	distal_nmd	stop_gained	4	0	0.51612914	0.0	0.1290322840213775	0.0	4.085250443300525	0.5600892594856116	0.8060358805064674	1.0	0.297	[]
ENST00000311066	nmd_target	stop_gained	143	10	20.219093	0.0699300699300699	0.141392260998279	0.4945820191030192	0.8185016229764907	0.002378898258698	0.017989448421787308	1.0	0.297	[]
ENST00000311066	long_exon	stop_gained	515	7	74.4666	0.0135922330097087	0.1445953369140625	0.0940018765459015	0.1755109831449244	4.522452568230192e-37	1.2842150132142234e-34	1.0	0.297	[]
ENST00000311066	start_proximal	stop_gained	13	3	2.7865577	0.2307692307692307	0.2143505903390737	1.0765971318492051	2.3076667499207555	0.7454452620461758	0.9128100666658224	1.0	0.297	[]
ENST00000376030	distal_nmd	missense_variant	475	90	94.65446	0.1894736842105263	0.1992725412469161	0.9508268576539696	1.111623505273958	0.299709335764687	0.4899261690384254	6.5204e-06	0.687	[]
ENST00000376030	nmd_target	missense_variant	4284	742	908.293	0.1732026143790849	0.2120198482224921	0.8169169812692602	0.8630963249249032	1.8637650162270189e-13	2.522012728345717e-12	6.5204e-06	0.687	[]
ENST00000376030	start_proximal	missense_variant	313	72	76.221725	0.2300319488817891	0.2435198896609175	0.9446125702590072	1.1193646961353931	0.296744337013816	0.4863587766659346	6.5204e-06	0.687	[]
ENST00000376030	distal_nmd	synonymous_variant	136	37	37.24293	0.2720588235294117	0.2738450835732853	0.993477114795835	1.248485123425984	0.5281387269966775	1.0	6.5204e-06	0.687	[]
ENST00000376030	nmd_target	synonymous_variant	1396	403	396.75406	0.2886819484240687	0.2842077785371709	1.0157426018032532	1.0883154930773624	0.6772872094371677	1.0	6.5204e-06	0.687	[]
ENST00000376030	start_proximal	synonymous_variant	117	48	39.60493	0.4102564102564102	0.3385036827152611	1.2119703010779512	1.448759216303961	0.9716939656172604	1.0	6.5204e-06	0.687	[]
ENST00000376030	distal_nmd	stop_gained	25	3	3.675389	0.12	0.1470155620574951	0.8162401198933632	1.916276780736598	0.4827352380788911	0.7525603915562379	6.5204e-06	0.687	[]
ENST00000376030	nmd_target	stop_gained	209	21	41.423367	0.1004784688995215	0.1981979260604347	0.5069602437155852	0.7137451829534166	1.850451790002445e-05	0.0002348166786962291	6.5204e-06	0.687	[]
ENST00000376030	start_proximal	stop_gained	11	2	2.6388264	0.1818181818181818	0.239893306385387	0.7579126927622235	1.959566135306155	0.4787939846357211	0.7496409587844697	6.5204e-06	0.687	[]
ENST00000376008	distal_nmd	missense_variant	1017	174	199.57993	0.1710914454277286	0.1962437812557614	0.8718311700524555	0.976887482370568	0.0129383948022919	0.03981323830029046	0.093556	0.872	[]
ENST00000376008	nmd_target	missense_variant	308	51	59.80239	0.1655844155844155	0.1941636073124873	0.8528087105320601	1.0528407324953732	0.0883247926861771	0.19368493885507476	0.093556	0.872	[]
ENST00000376008	start_proximal	missense_variant	324	54	66.18394	0.1666666666666666	0.2042714107183762	0.8159079436546591	1.0011991511333749	0.0329240109709414	0.08713932902237659	0.093556	0.872	[]
ENST00000376008	distal_nmd	synonymous_variant	316	89	86.84424	0.2816455696202531	0.2748235388647151	1.0248233131110949	1.187209090344837	0.6532162539708167	1.0	0.093556	0.872	[]
ENST00000376008	nmd_target	synonymous_variant	113	32	30.150488	0.2831858407079646	0.2668184769892059	1.0613426922432392	1.3534457596856384	0.7183444275706183	1.0	0.093556	0.872	[]
ENST00000376008	start_proximal	synonymous_variant	106	32	30.758953	0.3018867924528302	0.290178802778136	1.040347501480478	1.3217562503520173	0.6734014799466748	1.0	0.093556	0.872	[]
ENST00000376008	distal_nmd	stop_gained	62	4	10.098613	0.064516129032258	0.1628808513764412	0.3960940066745596	0.8692454400341276	0.0064162983126657	0.041365911639990136	0.093556	0.872	[]
ENST00000376008	nmd_target	stop_gained	11	2	2.2468848	0.1818181818181818	0.2042622566223144	0.890121282437253	2.301388455472856	0.604805371116675	0.8343655457311707	0.093556	0.872	[]
ENST00000376008	start_proximal	stop_gained	11	1	2.4114099	0.0909090909090909	0.2192190777171742	0.4146951618251829	1.6620792909152995	0.2496311579810112	0.5360645636140575	0.093556	0.872	[]
ENST00000688493	distal_nmd	missense_variant	370	60	60.618572	0.1621621621621621	0.1638339790138038	0.9897956647228788	1.2026385666487736	0.4985692167617274	0.699640703212554	7.835200000000001e-33	0.896	[]
ENST00000688493	nmd_target	missense_variant	9155	1523	1618.2592	0.1663571818678318	0.1767623326350013	0.941134796016438	0.978104541812258	0.0020569403994458	0.008017738062434155	7.835200000000001e-33	0.896	[]
ENST00000688493	start_proximal	missense_variant	332	65	60.906563	0.1957831325301204	0.1834535024252282	1.067208474855461	1.2814532065409054	0.7675809916941746	0.9236107085453668	7.835200000000001e-33	0.896	[]
ENST00000688493	distal_nmd	synonymous_variant	98	22	20.454508	0.2244897959183673	0.2087194676301917	1.0755575340778345	1.460285622392611	0.7106570749261584	1.0	7.835200000000001e-33	0.896	[]
ENST00000688493	nmd_target	synonymous_variant	2553	618	660.4725	0.2420681551116333	0.2587044548157192	0.9356938027374276	0.991182761102508	0.0169187604646364	0.30200980469014277	7.835200000000001e-33	0.896	[]
ENST00000688493	start_proximal	synonymous_variant	90	21	23.131617	0.2333333333333333	0.257017962137858	0.9078483518913714	1.238585968002894	0.3328817415346451	0.972071453950078	7.835200000000001e-33	0.896	[]
ENST00000688493	distal_nmd	stop_gained	24	0	2.8563986	0.0	0.1190166076024373	0.0	0.9859645516609872	0.0392435776755548	0.16726792994277823	7.835200000000001e-33	0.896	[]
ENST00000688493	nmd_target	stop_gained	658	81	97.96739	0.1231003039513677	0.1488866139327863	0.8268057194647491	0.9819212313481992	0.0233397708428851	0.11504709904462485	7.835200000000001e-33	0.896	[]
ENST00000688493	start_proximal	stop_gained	19	1	2.2975454	0.0526315789473684	0.1209234438444438	0.4352471057231365	1.8720459993149476	0.2921363131647053	0.5826082944010866	7.835200000000001e-33	0.896	[]
ENST00000375980	distal_nmd	missense_variant	407	66	75.45638	0.1621621621621621	0.1853965178168669	0.8746774970301466	1.0532029987813474	0.1005559604390947	0.21462402013041446	0.00064962	1.183	[]
ENST00000375980	nmd_target	missense_variant	882	136	177.67285	0.1541950113378684	0.2014431423611111	0.7654517772635583	0.8718016279054238	3.670323711192479e-05	0.00020374212823410598	0.00064962	1.183	[]
ENST00000375980	start_proximal	missense_variant	310	49	78.19021	0.1580645161290322	0.2522264788227696	0.6266769328374061	0.7778009051067575	7.0033673921596674e-06	4.375794080452617e-05	0.00064962	1.183	[]
ENST00000375980	distal_nmd	synonymous_variant	104	24	28.38124	0.2307692307692307	0.2728965465839092	0.8456289889263024	1.1319942399797704	0.1682478080261985	0.8162694944829629	0.00064962	1.183	[]
ENST00000375980	nmd_target	synonymous_variant	253	79	74.648506	0.3122529644268774	0.2950533840496078	1.0582931134061415	1.232439934809423	0.7735385021692914	1.0	0.00064962	1.183	[]
ENST00000375980	start_proximal	synonymous_variant	121	32	41.055267	0.2644628099173554	0.3392997300329287	0.7794371362797415	0.9976140191981914	0.0325877638406552	0.4282908529777131	0.00064962	1.183	[]
ENST00000375980	distal_nmd	stop_gained	26	1	3.1714313	0.0384615384615384	0.1219781270393958	0.3153150437300644	1.3923088271850328	0.1398943570332941	0.3841383506538087	0.00064962	1.183	[]
ENST00000375980	nmd_target	stop_gained	38	6	5.976131	0.1578947368421052	0.1572666042729427	1.0039940620074197	1.8315382172748844	0.6132608947725495	0.8392368673465022	0.00064962	1.183	[]
ENST00000375980	start_proximal	stop_gained	10	0	2.2371361	0.0	0.2237136125564575	0.0	1.1571291882295205	0.0713722178859001	0.25133587667671886	0.00064962	1.183	[]
ENST00000375949	distal_nmd	missense_variant	136	33	30.216682	0.2426470588235294	0.2221814884858972	1.092111950806969	1.3984676208621465	0.7863742802763752	0.9361136283394742	4.4873e-10	1.148	[]
ENST00000375949	nmd_target	missense_variant	1302	234	267.02087	0.1797235023041474	0.2050851567000288	0.8763359825549102	0.9661436545293822	0.0055304539529435	0.019117636423086695	4.4873e-10	1.148	[]
ENST00000375949	start_proximal	missense_variant	311	59	63.614777	0.1897106109324758	0.2045491209367463	0.9274574736067476	1.124652077889267	0.2633730190551171	0.4462452386298938	4.4873e-10	1.148	[]
ENST00000375949	distal_nmd	synonymous_variant	41	14	13.461786	0.3414634146341463	0.3283362504912586	1.0399808553677723	1.4658907006013786	0.6694996009531974	1.0	4.4873e-10	1.148	[]
ENST00000375949	nmd_target	synonymous_variant	412	90	111.42322	0.2184466019417475	0.2704447033335861	0.8077311156369724	0.9414280962463044	0.0033430063579061	0.105002327227063	4.4873e-10	1.148	[]
ENST00000375949	start_proximal	synonymous_variant	114	25	29.702063	0.219298245614035	0.26054440883168	0.841692387863555	1.1230843098447378	0.1572754015890564	0.8006838852160402	4.4873e-10	1.148	[]
ENST00000375949	distal_nmd	stop_gained	9	1	1.554483	0.1111111111111111	0.1727203395631578	0.6433006754857706	2.484568685520885	0.5128554996144832	0.7737178396954161	4.4873e-10	1.148	[]
ENST00000375949	nmd_target	stop_gained	62	14	11.229682	0.2258064516129032	0.1811239027207897	1.24669603636464	1.823444722394067	0.875676016161734	0.9698425970890021	4.4873e-10	1.148	[]
ENST00000375949	start_proximal	stop_gained	16	4	3.8345323	0.25	0.2396582663059234	1.043152000777955	2.021196383334185	0.6962727923480312	0.887338931974023	4.4873e-10	1.148	[]
ENST00000359621	distal_nmd	missense_variant	145	25	30.941677	0.1724137931034483	0.2133908765069369	0.8079717180309881	1.0891003524073088	0.0941923290596068	0.2036530864544257	7.6509e-11	1.162	[]
ENST00000359621	nmd_target	missense_variant	1285	254	269.35614	0.1976653696498054	0.2096156732581469	0.942989455785473	1.034436607998028	0.128124690817436	0.2588743051123119	7.6509e-11	1.162	[]
ENST00000359621	start_proximal	missense_variant	310	54	60.676785	0.1741935483870967	0.1957315629528414	0.8899614643605847	1.090935991763638	0.1713286268554381	0.32362786192701537	7.6509e-11	1.162	[]
ENST00000359621	distal_nmd	synonymous_variant	45	13	13.704506	0.2888888888888888	0.3045445760091146	0.9485931178765858	1.3777248685568753	0.4797584114622267	1.0	7.6509e-11	1.162	[]
ENST00000359621	nmd_target	synonymous_variant	431	123	115.4302	0.2853828306264501	0.2678194864720037	1.0655790375293783	1.2073597946843544	0.844026628727678	1.0	7.6509e-11	1.162	[]
ENST00000359621	start_proximal	synonymous_variant	114	24	26.918993	0.2105263157894736	0.236131517510665	0.8915638115948036	1.1989276954213637	0.2796467094395759	0.9348768963115908	7.6509e-11	1.162	[]
ENST00000359621	distal_nmd	stop_gained	5	2	1.3049436	0.4	0.260988712310791	1.5326333329070236	3.1064355825349943	0.8994366582471645	0.9783898056795433	7.6509e-11	1.162	[]
ENST00000359621	nmd_target	stop_gained	60	13	13.358165	0.2166666666666666	0.222636079788208	0.9731875753147468	1.4473970080005891	0.5280092977226424	0.7848363818862597	7.6509e-11	1.162	[]
ENST00000359621	start_proximal	stop_gained	17	2	3.1966186	0.1176470588235294	0.1880363857044893	0.6256611367143536	1.7347337424157383	0.3437168829987974	0.6346668166326863	7.6509e-11	1.162	[]
ENST00000375910	distal_nmd	missense_variant	147	41	31.030415	0.2789115646258503	0.211091255655094	1.321284312608236	1.639976864931585	0.9906457272943212	1.0	5.5074e-07	0.988	[]
ENST00000375910	nmd_target	missense_variant	1285	248	264.4683	0.1929961089494163	0.205811900573018	0.9377305608280176	1.0301085259533915	0.1102040083775331	0.23055323295291563	5.5074e-07	0.988	[]
ENST00000375910	start_proximal	missense_variant	315	56	59.310493	0.1777777777777777	0.1882872808547247	0.9441836802292788	1.1526234586253443	0.3354653056776109	0.5311100169856993	5.5074e-07	0.988	[]
ENST00000375910	distal_nmd	synonymous_variant	43	7	12.254603	0.1627906976744186	0.2849907764168672	0.57121391688936	0.9969656196289782	0.0244741817334371	0.3687219149918445	5.5074e-07	0.988	[]
ENST00000375910	nmd_target	synonymous_variant	425	123	116.461136	0.2894117647058823	0.2740262020335477	1.0561463194328071	1.1962170240292924	0.8131408073558618	1.0	5.5074e-07	0.988	[]
ENST00000375910	start_proximal	synonymous_variant	110	26	26.235243	0.2363636363636363	0.2385022076693448	0.991033327001009	1.3102882630784567	0.5335758372197208	1.0	5.5074e-07	0.988	[]
ENST00000375910	distal_nmd	stop_gained	5	2	1.363317	0.4	0.272663402557373	1.4670102267055556	2.973426631363318	0.8842664130719958	0.9734403263033294	5.5074e-07	0.988	[]
ENST00000375910	nmd_target	stop_gained	66	15	14.251117	0.2272727272727272	0.2159260114034017	1.0525490921430822	1.5198273386664634	0.6616696843258193	0.8669034750080861	5.5074e-07	0.988	[]
ENST00000375910	start_proximal	stop_gained	16	2	3.2475872	0.125	0.2029742002487182	0.6158418155944395	1.6939354795244337	0.3272147322084369	0.6189644275065415	5.5074e-07	0.988	[]
ENST00000333868	distal_nmd	missense_variant	309	45	53.77866	0.145631067961165	0.1740409702930635	0.8367631352315508	1.050283014105256	0.0873331853157229	0.19203000020257263	6.8899e-08	0.995	[]
ENST00000333868	nmd_target	missense_variant	2100	440	417.04352	0.2095238095238095	0.1985921514601934	1.0550457708587102	1.131294316770039	0.9211005862141772	1.0	6.8899e-08	0.995	[]
ENST00000333868	start_proximal	missense_variant	311	97	68.58442	0.3118971061093247	0.2205286792620202	1.414315394954801	1.6230743977295885	0.9999877158442938	1.0	6.8899e-08	0.995	[]
ENST00000333868	distal_nmd	synonymous_variant	93	20	22.176117	0.2150537634408602	0.2384528703587029	0.901871145930667	1.2453295535161024	0.3323427525852908	0.9718574020966749	6.8899e-08	0.995	[]
ENST00000333868	nmd_target	synonymous_variant	682	162	164.51015	0.2375366568914956	0.2412172244790712	0.9847416883453324	1.102296021613604	0.4230652735252712	1.0	6.8899e-08	0.995	[]
ENST00000333868	start_proximal	synonymous_variant	118	35	30.831636	0.2966101694915254	0.2612850544816356	1.1351976104411	1.429007061965465	0.8518783865802081	1.0	6.8899e-08	0.995	[]
ENST00000333868	distal_nmd	stop_gained	18	0	2.9907901	0.0	0.1661550071504381	0.0	0.9227380900930806	0.028462254191591	0.13318679010773332	6.8899e-08	0.995	[]
ENST00000333868	nmd_target	stop_gained	92	10	15.56435	0.108695652173913	0.1691777187844981	0.6424938990480873	1.0485746308314563	0.0506637391149307	0.1999710465867455	6.8899e-08	0.995	[]
ENST00000333868	start_proximal	stop_gained	12	5	2.8448865	0.4166666666666667	0.2370738784472147	1.7575393349775512	2.888391642978972	0.96364402551773	0.998425430256729	6.8899e-08	0.995	[]
ENST00000375847	distal_nmd	missense_variant	976	157	171.54872	0.1608606557377049	0.1757671324933161	0.9151918988256916	1.0324602474004332	0.1005273941977856	0.21458761737784562	3.0879e-18	0.934	[]
ENST00000375847	nmd_target	missense_variant	3869	663	717.6104	0.1713621090721116	0.1854769740495364	0.9238996374091428	0.9793082193073646	0.0065432101287991	0.022139398201545604	3.0879e-18	0.934	[]
ENST00000375847	start_proximal	missense_variant	317	49	54.647854	0.1545741324921135	0.1723907061555784	0.8966500337472612	1.1134404685155117	0.2074377878199423	0.37380266450374455	3.0879e-18	0.934	[]
ENST00000375847	distal_nmd	synonymous_variant	294	65	71.75735	0.2210884353741496	0.2440726092072571	0.9058305890703608	1.0841831655994685	0.1784211501306739	0.830186872217968	3.0879e-18	0.934	[]
ENST00000375847	nmd_target	synonymous_variant	1136	259	280.864	0.2279929577464788	0.2472394486548195	0.9221544498135028	1.0088149950778715	0.0514008476794747	0.5300547493099044	3.0879e-18	0.934	[]
ENST00000375847	start_proximal	synonymous_variant	104	22	23.118998	0.2115384615384615	0.2222980535947359	0.9515983523819338	1.295943574787981	0.4452516439547622	1.0	3.0879e-18	0.934	[]
ENST00000375847	distal_nmd	stop_gained	71	8	10.990942	0.1126760563380281	0.1548020000189123	0.7278720967704708	1.2540627268844788	0.1837425120506114	0.4506480850130383	3.0879e-18	0.934	[]
ENST00000375847	nmd_target	stop_gained	242	35	41.497288	0.1446280991735537	0.1714763956621658	0.8434286166038426	1.0913667580619482	0.1198310863261991	0.34944141106870286	3.0879e-18	0.934	[]
ENST00000375847	start_proximal	stop_gained	20	1	4.0703835	0.05	0.2035191774368286	0.245677093577679	1.061846686531288	0.0278728459024372	0.13111215216294347	3.0879e-18	0.934	[]
ENST00000375826	distal_nmd	missense_variant	256	52	50.311848	0.203125	0.1965306550264358	1.0335537729352051	1.2666255338268049	0.6526118616602704	0.8366063123082941	4.8454e-16	1.713	[]
ENST00000375826	nmd_target	missense_variant	1695	357	361.55484	0.2106194690265486	0.2133066903173396	0.987402076855662	1.0668729780288413	0.3962442072117247	0.596938632063628	4.8454e-16	1.713	[]
ENST00000375826	start_proximal	missense_variant	309	92	80.17693	0.2977346278317152	0.2594722760148032	1.14746219675018	1.3237419639765733	0.9599903636748828	1.0	4.8454e-16	1.713	[]
ENST00000375826	distal_nmd	synonymous_variant	98	25	24.755472	0.2551020408163265	0.2526068590125259	1.0098777278398323	1.3368526250258683	0.586579416547897	1.0	4.8454e-16	1.713	[]
ENST00000375826	nmd_target	synonymous_variant	592	141	146.54239	0.2381756756756756	0.2475378191148912	0.9621789370501392	1.0857189555664803	0.2981748303381123	0.9476271367311006	4.8454e-16	1.713	[]
ENST00000375826	start_proximal	synonymous_variant	127	49	39.594963	0.3858267716535433	0.3117713627852793	1.2375311452811877	1.4827622834609169	0.9802223674065036	1.0	4.8454e-16	1.713	[]
ENST00000375826	distal_nmd	stop_gained	9	0	0.9936502	0.0	0.1104055775536431	0.0	2.564443226842856	0.3427659640480667	0.6336940959156768	4.8454e-16	1.713	[]
ENST00000375826	nmd_target	stop_gained	68	13	11.2722435	0.1911764705882352	0.1657682867611155	1.1532752996580993	1.729319250664991	0.7859457581402554	0.9318956842221571	4.8454e-16	1.713	[]
ENST00000375826	start_proximal	stop_gained	5	5	1.283069	1.0	0.2566138029098511	3.896906513447766	3.896906513447766	1.0	1.0	4.8454e-16	1.713	[]
ENST00000480945	nmd_target	missense_variant	2283	249	448.3644	0.1090670170827858	0.1963926458170787	0.5553518393166896	0.6130146172498091	3.53912115412318e-17	1.209319939035671e-15	1.0	0.224	[]
ENST00000480945	start_proximal	missense_variant	320	36	68.90163	0.1125	0.2153175830841064	0.5224840367823362	0.6773445499422828	1.0154770391297049e-07	8.141075197531562e-07	1.0	0.224	[]
ENST00000480945	distal_nmd	synonymous_variant	3	0	0.942049	0.0	0.3140163421630859	0.0	2.011350255802733	0.2144658835475258	0.8746735987121904	1.0	0.224	[]
ENST00000480945	nmd_target	synonymous_variant	722	171	155.0733	0.2368421052631578	0.2147829684524324	1.1027043110990935	1.2307091210258605	0.944411057658542	1.0	1.0	0.224	[]
ENST00000480945	start_proximal	synonymous_variant	108	38	36.619343	0.3518518518518518	0.33906798892551	1.0377029485055589	1.2814081754979114	0.6671357300031069	1.0	1.0	0.224	[]
ENST00000480945	nmd_target	stop_gained	133	3	23.696367	0.0225563909774436	0.1781681749157439	0.1266016839882351	0.3214021434914661	4.7642157308950226e-14	2.2023418183922284e-12	1.0	0.224	[]
ENST00000480945	start_proximal	stop_gained	13	0	2.7917907	0.0	0.2147531326000507	0.0	0.958387254680522	0.0374044740539244	0.16164471695663432	1.0	0.224	[]
ENST00000345034	distal_nmd	missense_variant	3725	664	658.2248	0.1782550335570469	0.1767046422766359	1.0087739136925666	1.0689579254691557	0.6152286778004159	0.8044866556779018	0.0069103	1.447	[]
ENST00000345034	start_proximal	missense_variant	311	70	67.003784	0.22508038585209	0.2154462513816318	1.044717113473433	1.2417106222574985	0.7085511760537814	0.8805248783032582	0.0069103	1.447	[]
ENST00000345034	distal_nmd	synonymous_variant	1141	230	234.01859	0.2015775635407537	0.2050995488212779	0.9828279228269134	1.0829548523487855	0.3924262424966986	1.0	0.0069103	1.447	[]
ENST00000345034	start_proximal	synonymous_variant	111	22	21.315062	0.1981981981981982	0.1920275817046294	1.0321340113685349	1.4100268014993314	0.6280266404901573	1.0	0.0069103	1.447	[]
ENST00000345034	distal_nmd	stop_gained	237	37	35.01155	0.1561181434599156	0.147728062883208	1.056794087818918	1.3552541333403485	0.6924236679925186	0.8850206473638675	0.0069103	1.447	[]
ENST00000345034	start_proximal	stop_gained	19	2	2.4825675	0.1052631578947368	0.1306614499343069	0.8056175555043998	2.263881306412657	0.5376571824692071	0.791845880995009	0.0069103	1.447	[]
ENST00000375799	distal_nmd	missense_variant	405	80	83.20551	0.1975308641975308	0.2054457111123167	0.9614747522742938	1.1337144243957278	0.35823779426265	0.5567334070560821	1.4592999999999998e-22	1.087	[]
ENST00000375799	nmd_target	missense_variant	5016	858	991.75055	0.1710526315789473	0.1977174141380395	0.8651369042259691	0.9105865758330516	4.1297758957912345e-08	3.461201506427639e-07	1.4592999999999998e-22	1.087	[]
ENST00000375799	long_exon	missense_variant	933	191	198.85982	0.2047159699892818	0.2131402116879772	0.9604755872578944	1.0681242854967488	0.2554837629592512	0.43618475499132536	1.4592999999999998e-22	1.087	[]
ENST00000375799	start_proximal	missense_variant	323	57	61.194225	0.1764705882352941	0.1894558059172733	0.9314604394459716	1.1353037903497756	0.2842296673335677	0.4715128468236123	1.4592999999999998e-22	1.087	[]
ENST00000375799	distal_nmd	synonymous_variant	126	35	33.65042	0.2777777777777778	0.2670668344649057	1.0401058534068164	1.3139498547148354	0.6698235473841824	1.0	1.4592999999999998e-22	1.087	[]
ENST00000375799	nmd_target	synonymous_variant	1638	434	445.04205	0.2649572649572649	0.2716984451908768	0.9751887419566352	1.0434441378558468	0.2533247288848889	0.9122790510290018	1.4592999999999998e-22	1.087	[]
ENST00000375799	long_exon	synonymous_variant	280	95	82.041565	0.3392857142857143	0.2930055890764509	1.1579496328214682	1.326717051890694	0.9774249741841466	1.0	1.4592999999999998e-22	1.087	[]
ENST00000375799	start_proximal	synonymous_variant	99	28	26.864264	0.2828282828282828	0.2713561973186454	1.042276850954563	1.3511451176281042	0.6573983570320204	1.0	1.4592999999999998e-22	1.087	[]
ENST00000375799	distal_nmd	stop_gained	24	5	7.013198	0.2083333333333333	0.2922165791193644	0.7129415242666074	1.3316812774026188	0.1908939253353373	0.46091636815708076	1.4592999999999998e-22	1.087	[]
ENST00000375799	nmd_target	stop_gained	255	34	45.851746	0.1333333333333333	0.1798107670802696	0.7415202965783011	0.9650145723192056	0.0187420662743242	0.09726127576970275	1.4592999999999998e-22	1.087	[]
ENST00000375799	long_exon	stop_gained	44	6	7.305448	0.1363636363636363	0.1660329103469848	0.8213048610583047	1.514810644523385	0.3728581684304686	0.6622891134337968	1.4592999999999998e-22	1.087	[]
ENST00000375799	start_proximal	stop_gained	19	3	2.618399	0.1578947368421052	0.137810468673706	1.1457383344073282	2.6081157193608084	0.7522737625190024	0.9162173574449672	1.4592999999999998e-22	1.087	[]
ENST00000294454	distal_nmd	missense_variant	491	89	107.67838	0.1812627291242362	0.2193042421049595	0.8265354440224801	0.967996499593502	0.0110839657893743	0.03486462062442837	4.7526e-10	1.284	[]
ENST00000294454	nmd_target	missense_variant	1126	230	228.5262	0.2042628774422735	0.202953995862185	1.0064491540288634	1.1087912908708433	0.5670541027410144	0.7636416404049029	4.7526e-10	1.284	[]
ENST00000294454	start_proximal	missense_variant	300	67	64.388176	0.2233333333333333	0.2146272532145182	1.0405637214679044	1.2417543539087417	0.6905270556074606	0.8669556013487764	4.7526e-10	1.284	[]
ENST00000294454	distal_nmd	synonymous_variant	176	43	47.87191	0.2443181818181818	0.271999489177357	0.8982302965241024	1.1156770033054575	0.2060074299212397	0.8639764008301395	4.7526e-10	1.284	[]
ENST00000294454	nmd_target	synonymous_variant	416	109	104.85823	0.2620192307692308	0.2520630543048565	1.039498753563197	1.1897124920243871	0.7273108762310156	1.0	4.7526e-10	1.284	[]
ENST00000294454	start_proximal	synonymous_variant	127	35	31.581936	0.2755905511811024	0.2486766604926642	1.1082284547135135	1.400580531687729	0.8098699785398304	1.0	4.7526e-10	1.284	[]
ENST00000294454	distal_nmd	stop_gained	23	4	4.348962	0.1739130434782608	0.1890852969625721	0.9197597395036246	1.8771020905430016	0.5524749197459148	0.8011507625008771	4.7526e-10	1.284	[]
ENST00000294454	nmd_target	stop_gained	54	16	14.196764	0.2962962962962963	0.2629030368946217	1.1270173969692845	1.5770760404371498	0.7894830979755972	0.9335539704003213	4.7526e-10	1.284	[]
ENST00000294454	start_proximal	stop_gained	14	2	2.6610332	0.1428571428571428	0.1900737966809954	0.7515877798605918	2.027579230243482	0.4768015123879913	0.7478537669535907	4.7526e-10	1.284	[]
ENST00000375782	distal_nmd	missense_variant	282	58	58.0369	0.2056737588652482	0.2058046083923772	0.9993642050673638	1.2112373230468392	0.535536899238123	0.7344643158658121	7.5284e-13	1.622	[]
ENST00000375782	nmd_target	missense_variant	1499	318	322.41275	0.2121414276184123	0.2150852236451905	0.9863133506947256	1.070530551950918	0.3913045857370494	0.5920808280535674	7.5284e-13	1.622	[]
ENST00000375782	long_exon	missense_variant	44	9	11.133802	0.2045454545454545	0.2530409639531916	0.808349175366294	1.3033480739777188	0.2635506822366858	0.44643231706509034	7.5284e-13	1.622	[]
ENST00000375782	start_proximal	missense_variant	309	65	60.36612	0.2103559870550161	0.1953596096594357	1.0767629369331932	1.2905387671816793	0.7902672171069336	0.939048881382303	7.5284e-13	1.622	[]
ENST00000375782	distal_nmd	synonymous_variant	106	24	26.534712	0.2264150943396226	0.2503274701676278	0.9044756222239904	1.2119594395029796	0.3088149425699355	0.9556479578896662	7.5284e-13	1.622	[]
ENST00000375782	nmd_target	synonymous_variant	618	174	165.5417	0.2815533980582524	0.2678668321529253	1.0510946644469723	1.167965492901751	0.8200543601918772	1.0	7.5284e-13	1.622	[]
ENST00000375782	long_exon	synonymous_variant	17	6	5.115614	0.3529411764705882	0.3009184669045841	1.1728797507881084	1.9284115539437088	0.8238016112144763	1.0	7.5284e-13	1.622	[]
ENST00000375782	start_proximal	synonymous_variant	121	26	31.68945	0.2148760330578512	0.2618962752917581	0.8204623483800015	1.0897961302113053	0.110757066471004	0.7095584770628351	7.5284e-13	1.622	[]
ENST00000375782	distal_nmd	stop_gained	14	3	4.160581	0.2142857142857142	0.2971843651362827	0.7210531219818619	1.5668947186393094	0.3525609235059855	0.6426523003775334	7.5284e-13	1.622	[]
ENST00000375782	nmd_target	stop_gained	55	16	12.994913	0.2909090909090909	0.2362711472944779	1.2312510191797332	1.7256898996673895	0.8862339240554749	0.9740732554831464	7.5284e-13	1.622	[]
ENST00000375782	long_exon	stop_gained	2	1	0.69797695	0.5	0.3489884734153747	1.432712075292205	2.792869990639515	0.8789701481762737	0.9711333307602356	7.5284e-13	1.622	[]
ENST00000375782	start_proximal	stop_gained	11	3	2.2812648	0.2727272727272727	0.2073877074501731	1.315059971878025	2.7213483153278446	0.8318525179878129	0.9516335091257798	7.5284e-13	1.622	[]
ENST00000375766	distal_nmd	missense_variant	366	72	69.33865	0.1967213114754098	0.1894498731269211	1.038381859161327	1.2354333633309738	0.6823648889514603	0.8605651275061634	2.3053e-07	1.077	[]
ENST00000375766	nmd_target	missense_variant	1700	306	358.27704	0.18	0.2107511991613051	0.8540876669566718	0.930134580996936	0.0002440863221257	0.0011683512271074995	2.3053e-07	1.077	[]
ENST00000375766	start_proximal	missense_variant	310	66	73.186554	0.2129032258064516	0.2360856579196068	0.9018049960449124	1.0790197354996056	0.149559597579617	0.29171763030848674	2.3053e-07	1.077	[]
ENST00000375766	distal_nmd	synonymous_variant	95	31	30.284296	0.3263157894736842	0.3187820635343852	1.0236328413705946	1.2988631940979507	0.6223925831032795	1.0	2.3053e-07	1.077	[]
ENST00000375766	nmd_target	synonymous_variant	565	133	145.596	0.2353982300884955	0.257692023083172	0.913486677903565	1.034710174406941	0.0967482901368384	0.6737645728883327	2.3053e-07	1.077	[]
ENST00000375766	start_proximal	synonymous_variant	116	30	29.12926	0.2586206896551724	0.2511143026680782	1.029892311618013	1.330218773884558	0.6362148425570106	1.0	2.3053e-07	1.077	[]
ENST00000375766	distal_nmd	stop_gained	22	3	2.8882318	0.1363636363636363	0.1312832615592263	1.038697810703904	2.406344908484212	0.6781655171179364	0.8767225259275524	2.3053e-07	1.077	[]
ENST00000375766	nmd_target	stop_gained	81	9	14.121768	0.1111111111111111	0.1743428147869345	0.6373139681546423	1.066183435358282	0.0559044250648926	0.2140607464923649	2.3053e-07	1.077	[]
ENST00000375766	start_proximal	stop_gained	15	3	2.2482433	0.2	0.1498828887939453	1.334375135209425	2.934187081129448	0.83622283988293	0.9537028872228897	2.3053e-07	1.077	[]
ENST00000483273	distal_nmd	missense_variant	281	53	52.07673	0.1886120996441281	0.1853264370847002	1.017729054802506	1.24740597074434	0.5991021845419352	0.7912432785830258	0.20855	1.224	[]
ENST00000483273	start_proximal	missense_variant	319	64	61.32173	0.2006269592476489	0.1922311334400715	1.0436756817552386	1.2541972268072106	0.695704511311068	0.8710620983145589	0.20855	1.224	[]
ENST00000483273	distal_nmd	synonymous_variant	70	24	20.250807	0.3428571428571428	0.289297240121024	1.1851379664517807	1.5455144911161105	0.8909884903087456	1.0	0.20855	1.224	[]
ENST00000483273	start_proximal	synonymous_variant	92	23	25.023527	0.25	0.271994860275932	0.9191350150748484	1.232417295388083	0.3482668108154365	0.9798386466067789	0.20855	1.224	[]
ENST00000483273	distal_nmd	stop_gained	18	2	2.664318	0.1111111111111111	0.1480176713731553	0.7506611209346611	2.0961195836950623	0.4881203353819118	0.7569816240728654	0.20855	1.224	[]
ENST00000483273	start_proximal	stop_gained	30	1	4.0440383	0.0333333333333333	0.1348012765248616	0.2472775792088705	1.1023342841394217	0.0603864844088669	0.2252181573908936	0.20855	1.224	[]
ENST00000375759	distal_nmd	missense_variant	393	37	76.21796	0.094147582697201	0.1939388207200222	0.485449908108476	0.6290253399634438	1.6964997032827856e-09	1.635864463887868e-08	1.0	0.094	[]
ENST00000375759	nmd_target	missense_variant	5920	873	1144.2266	0.1474662162162162	0.1932815139358108	0.7629607881961751	0.8032797812021757	4.14491117981494e-17	1.2574862921002545e-15	1.0	0.094	[]
ENST00000375759	long_exon	missense_variant	17231	2869	3257.1936	0.1665022343450757	0.1890310256813664	0.8808196101402657	0.905887434774844	1.8958227893609623e-16	3.232551254286297e-15	1.0	0.094	[]
ENST00000375759	start_proximal	missense_variant	317	54	68.41285	0.1703470031545741	0.2158134051301878	0.7893254038219433	0.968088313542986	0.0158270347683789	0.04723364853207719	1.0	0.094	[]
ENST00000375759	distal_nmd	synonymous_variant	135	33	32.224045	0.2444444444444444	0.2386966281467014	1.0240800062504882	1.310904859084055	0.6189781626485644	1.0	1.0	0.094	[]
ENST00000375759	nmd_target	synonymous_variant	1965	439	450.12717	0.2234096692111959	0.2290723494901002	0.9752799484900336	1.0451767439953077	0.2645080316562188	0.9214937794533369	1.0	0.094	[]
ENST00000375759	long_exon	synonymous_variant	5624	1255	1264.9446	0.2231507823613086	0.2249190220622555	0.992138327453436	1.0336036681758014	0.369607404796547	0.9907172497252924	1.0	0.094	[]
ENST00000375759	start_proximal	synonymous_variant	103	26	25.676252	0.2524271844660194	0.2492840035447796	1.012608835210219	1.334147155859191	0.587391561411022	1.0	1.0	0.094	[]
ENST00000375759	distal_nmd	stop_gained	9	1	1.9123161	0.1111111111111111	0.2124795648786756	0.5229261043270432	2.0196556185353134	0.3883165679591618	0.6760275008300326	1.0	0.094	[]
ENST00000375759	nmd_target	stop_gained	296	2	53.21645	0.0067567567567567	0.1797853031673947	0.03758236428517	0.1174498518258636	6.446760327180677e-42	2.3299177891551617e-39	1.0	0.094	[]
ENST00000375759	long_exon	stop_gained	953	8	149.76093	0.0083945435466946	0.1571468261206387	0.0534184733724772	0.0960593437813382	9.099682721523742e-117	8.441017353864115e-113	1.0	0.094	[]
ENST00000375759	start_proximal	stop_gained	21	1	3.4674878	0.0476190476190476	0.1651184672401064	0.2883932270870861	1.251982182631704	0.0877572458343331	0.2873725325385097	1.0	0.094	[]
ENST00000375743	distal_nmd	missense_variant	721	101	142.69032	0.1400832177531206	0.1979061343633517	0.7078265572906937	0.824296689555178	4.189051701305003e-06	2.7109592050322255e-05	0.99968	0.441	[]
ENST00000375743	nmd_target	missense_variant	4255	609	890.16125	0.1431257344300822	0.2092035851663484	0.6841457058026787	0.7277852307574312	3.1874022601719316e-17	1.1583091319647887e-15	0.99968	0.441	[]
ENST00000375743	start_proximal	missense_variant	332	33	57.821274	0.0993975903614457	0.1741604632641895	0.5707241959426027	0.7501768017995003	2.1007087569000195e-05	0.00012162146857882753	0.99968	0.441	[]
ENST00000375743	distal_nmd	synonymous_variant	238	58	62.24054	0.2436974789915966	0.2615148720621061	0.9318685284319964	1.1235761519922016	0.2682457626325684	0.9248504627703753	0.99968	0.441	[]
ENST00000375743	nmd_target	synonymous_variant	1308	391	385.34943	0.2989296636085627	0.2946096531112624	1.014663506275773	1.0877252631280798	0.6698061816434477	1.0	0.99968	0.441	[]
ENST00000375743	start_proximal	synonymous_variant	92	22	24.145132	0.2391304347826087	0.2624470876610797	0.9111567474942536	1.232777759401371	0.3397173510290606	0.9755139896601822	0.99968	0.441	[]
ENST00000375743	distal_nmd	stop_gained	34	2	7.5339594	0.0588235294117647	0.2215870408450856	0.2654646643026792	0.7843929224174367	0.0041902936444211	0.029047100930071637	0.99968	0.441	[]
ENST00000375743	nmd_target	stop_gained	221	14	34.175194	0.0633484162895927	0.1546388859123126	0.4096538585095228	0.6289608422595683	6.321157530257964e-06	8.830739574838542e-05	0.99968	0.441	[]
ENST00000375743	start_proximal	stop_gained	17	1	3.4886298	0.0588235294117647	0.2052135187036851	0.2866454889685023	1.2188497787404688	0.0904334307891368	0.2931252377514989	0.99968	0.441	[]
ENST00000329454	distal_nmd	missense_variant	749	148	159.82301	0.1975967957276368	0.2133818602211803	0.9260243374147104	1.0453831014604127	0.1326853165144171	0.2660413615137061	0.0021153	1.9	[]
ENST00000329454	start_proximal	missense_variant	317	69	63.93122	0.2176656151419558	0.201675776051422	1.0792848769624015	1.2855679155184316	0.8050267324773142	0.9489709059784667	0.0021153	1.9	[]
ENST00000329454	distal_nmd	synonymous_variant	283	67	70.58678	0.2367491166077738	0.2494232393406305	0.949186279649155	1.130786423340462	0.3205890534978345	0.9649708899790276	0.0021153	1.9	[]
ENST00000329454	start_proximal	synonymous_variant	111	34	27.77525	0.3063063063063063	0.2502274728036142	1.2241114170013796	1.5431079020702754	0.9468266289649224	1.0	0.0021153	1.9	[]
ENST00000329454	distal_nmd	stop_gained	39	6	7.3196144	0.1538461538461538	0.1876824207794972	0.8197153106145374	1.4984678838377905	0.3645625097382074	0.6547420330590323	0.0021153	1.9	[]
ENST00000329454	start_proximal	stop_gained	13	2	1.8024939	0.1538461538461538	0.1386533792202289	1.109573778232939	2.9577252796898046	0.7423781226937096	0.9108433084276034	0.0021153	1.9	[]
ENST00000311890	distal_nmd	missense_variant	497	121	116.84762	0.2434607645875251	0.2351058714346626	1.0355367269302092	1.179148512961757	0.7185358507587103	0.8880981795262302	0.0010799	1.508	[]
ENST00000311890	nmd_target	missense_variant	292	64	65.10876	0.2191780821917808	0.2229751952706951	0.9829706928866928	1.1784373025678792	0.4670168651535314	0.6687228882152267	0.0010799	1.508	[]
ENST00000311890	start_proximal	missense_variant	320	61	66.95235	0.190625	0.2092260837554931	0.9110957705577912	1.1011836160771178	0.2026541664401738	0.3674687795123562	0.0010799	1.508	[]
ENST00000311890	distal_nmd	synonymous_variant	169	47	50.603256	0.2781065088757396	0.299427551630686	0.9287939849261307	1.136905125414626	0.2701340700859373	0.926432272546786	0.0010799	1.508	[]
ENST00000311890	nmd_target	synonymous_variant	96	31	25.9711	0.3229166666666667	0.2705322901407878	1.1936344696546854	1.5156360361053194	0.9242992986922008	1.0	0.0010799	1.508	[]
ENST00000311890	start_proximal	synonymous_variant	113	30	28.589462	0.2654867256637168	0.2530040909758711	1.04933767924344	1.3534537166583689	0.6873364120915201	1.0	0.0010799	1.508	[]
ENST00000311890	distal_nmd	stop_gained	15	2	2.479964	0.1333333333333333	0.1653309345245361	0.8064633138182972	2.1982683796386886	0.5332234277096782	0.7885334024844681	0.0010799	1.508	[]
ENST00000311890	nmd_target	stop_gained	11	1	1.0830508	0.0909090909090909	0.098459167913957	0.923317684225565	3.700615158211357	0.7041109375531525	0.8911293304347709	0.0010799	1.508	[]
ENST00000311890	start_proximal	stop_gained	8	2	2.0385435	0.25	0.254817932844162	0.9810926460693468	2.3534033986436897	0.7252982297482926	0.90177423373396	0.0010799	1.508	[]
ENST00000331433	distal_nmd	missense_variant	202	37	46.05117	0.1831683168316831	0.2279760908372331	0.803454064674084	1.025619212470657	0.0511755438189807	0.12525578289558573	1.2127e-17	0.96	[]
ENST00000331433	nmd_target	missense_variant	3934	708	838.6279	0.1799694966954753	0.2131743593511693	0.8442361325407131	0.8929130558594204	6.682610205767169e-09	6.09289763576688e-08	1.2127e-17	0.96	[]
ENST00000331433	start_proximal	missense_variant	310	73	65.99752	0.2354838709677419	0.2128952272476688	1.1061021611996726	1.3083483293715872	0.8734634397286164	0.9900426108590956	1.2127e-17	0.96	[]
ENST00000331433	distal_nmd	synonymous_variant	74	20	18.050936	0.2702702702702703	0.2439315641248548	1.107975801491332	1.50870046322135	0.7834728429482797	1.0	1.2127e-17	0.96	[]
ENST00000331433	nmd_target	synonymous_variant	1363	335	371.93045	0.2457813646368305	0.2728763392805965	0.900706031474922	0.9738014569967668	0.0061603013588796	0.1633078656584161	1.2127e-17	0.96	[]
ENST00000331433	start_proximal	synonymous_variant	108	26	26.662613	0.2407407407407407	0.2468760455096209	0.9751482378283596	1.2880636318449517	0.4907866524718909	1.0	1.2127e-17	0.96	[]
ENST00000331433	distal_nmd	stop_gained	9	2	1.6037108	0.2222222222222222	0.1781900856229994	1.2471076684500986	3.0845804219966464	0.8052861290206432	0.9399536539836407	1.2127e-17	0.96	[]
ENST00000331433	nmd_target	stop_gained	151	26	29.606743	0.1721854304635761	0.1960711447608392	0.8781783299812015	1.1770427865563762	0.2467579512584709	0.5328790055598716	1.2127e-17	0.96	[]
ENST00000331433	start_proximal	stop_gained	23	5	5.7208443	0.217391304347826	0.2487323595129925	0.8739968726765954	1.6238292261831309	0.4680557604955406	0.7411509268723372	1.2127e-17	0.96	[]
ENST00000375679	distal_nmd	missense_variant	202	29	44.485912	0.1435643564356435	0.2202272887277131	0.6518917672057669	0.8652364191012923	0.0015573207200383	0.006249732771927527	1.4014999999999998e-22	1.073	[]
ENST00000375679	nmd_target	missense_variant	3952	699	837.26526	0.1768724696356275	0.2118586181146413	0.8348608671652809	0.8834122141818106	7.932353624842346e-10	7.906482644387059e-09	1.4014999999999998e-22	1.073	[]
ENST00000375679	start_proximal	missense_variant	306	81	69.97676	0.2647058823529412	0.2286822250465941	1.1575271418625002	1.3530770021459992	0.9602671053699788	1.0	1.4014999999999998e-22	1.073	[]
ENST00000375679	distal_nmd	synonymous_variant	74	12	18.64157	0.1621621621621621	0.2519130964536925	0.6437226346902983	0.990256355201276	0.0245677819198226	0.36946244937392136	1.4014999999999998e-22	1.073	[]
ENST00000375679	nmd_target	synonymous_variant	1348	346	364.9113	0.2566765578635014	0.2707057013356013	0.9481756630803	1.0232485891293344	0.1034736171702054	0.6905940625962772	1.4014999999999998e-22	1.073	[]
ENST00000375679	start_proximal	synonymous_variant	114	32	28.631575	0.2807017543859649	0.2511541634275202	1.117647227325267	1.4259449684838907	0.816257782346941	1.0	1.4014999999999998e-22	1.073	[]
ENST00000375679	distal_nmd	stop_gained	9	1	1.5683808	0.1111111111111111	0.1742645369635688	0.6376002429819652	2.462552361533372	0.5070672112286154	0.7700365559440941	1.4014999999999998e-22	1.073	[]
ENST00000375679	nmd_target	stop_gained	148	25	29.592152	0.1689189189189189	0.1999469705530115	0.844818595909328	1.13961973584755	0.1759128003879919	0.4393044703726147	1.4014999999999998e-22	1.073	[]
ENST00000375679	start_proximal	stop_gained	21	6	6.207535	0.2857142857142857	0.2955968947637649	0.9665672771786824	1.648829200619245	0.5840608350973087	0.8215288205163362	1.4014999999999998e-22	1.073	[]
ENST00000375662	distal_nmd	missense_variant	719	72	163.84819	0.1001390820584144	0.2278834357546831	0.4394311579811985	0.528731729603116	1.0053128542807542e-23	8.032018857337106e-22	0.0017774	1.06	[]
ENST00000375662	nmd_target	missense_variant	789	107	174.83925	0.1356147021546261	0.2215960059026952	0.6119907333265551	0.7099040238280785	2.4788082878206696e-12	3.091177446072177e-11	0.0017774	1.06	[]
ENST00000375662	start_proximal	missense_variant	323	79	71.996216	0.2445820433436532	0.2228985009916795	1.097279893115042	1.288191768561283	0.8652632321973793	0.9854831182513749	0.0017774	1.06	[]
ENST00000375662	distal_nmd	synonymous_variant	232	27	73.32162	0.1163793103448275	0.316041453131314	0.3682406506860112	0.4964673117749799	1.7957127493411024e-16	3.4739274776094015e-14	0.0017774	1.06	[]
ENST00000375662	nmd_target	synonymous_variant	254	46	73.70318	0.1811023622047244	0.2901699937234713	0.6241250512529317	0.7772902964776073	1.9843165236245035e-06	0.00015916951580964472	0.0017774	1.06	[]
ENST00000375662	start_proximal	synonymous_variant	106	24	28.495407	0.2264150943396226	0.268824595325398	0.8422409938553395	1.1285676448961952	0.1636553286496689	0.8093936205232397	0.0017774	1.06	[]
ENST00000375662	distal_nmd	stop_gained	33	1	6.757604	0.0303030303030303	0.2047758824897534	0.1479814416355724	0.6634113604924176	0.0032489781962016	0.023441584063519892	0.0017774	1.06	[]
ENST00000375662	nmd_target	stop_gained	43	5	10.22281	0.1162790697674418	0.2377397625945335	0.489102321372115	0.9635417690722616	0.0289971597154969	0.13485084544497083	0.0017774	1.06	[]
ENST00000375662	start_proximal	stop_gained	12	2	2.7232609	0.1666666666666666	0.2269384066263834	0.7344136637966959	1.9305037063915549	0.4525493581241659	0.7292281304318675	0.0017774	1.06	[]
ENST00000358432	distal_nmd	missense_variant	336	57	73.26967	0.1696428571428571	0.2180644898187546	0.7779481073872074	0.9490652174910928	0.007607564173199	0.02524285028267579	2.6859e-07	0.652	[]
ENST00000358432	nmd_target	missense_variant	5145	904	1114.1547	0.1757045675413022	0.2165509549243804	0.8113774774286182	0.8527526265860099	1.1533991561734562e-16	2.0808436970100928e-15	2.6859e-07	0.652	[]
ENST00000358432	long_exon	missense_variant	616	95	123.471504	0.1542207792207792	0.2004407535899769	0.7694082987547252	0.8989970507118854	0.0004978048489594	0.0022347673613543396	2.6859e-07	0.652	[]
ENST00000358432	start_proximal	missense_variant	307	70	64.29139	0.2280130293159609	0.2094182067274659	1.0887927696405788	1.2936290877137528	0.8326563886848402	0.9659000632617823	2.6859e-07	0.652	[]
ENST00000358432	distal_nmd	synonymous_variant	110	32	33.101498	0.2909090909090909	0.3009227059104226	0.9667236310033964	1.230903256016664	0.4484892279197659	1.0	2.6859e-07	0.652	[]
ENST00000358432	nmd_target	synonymous_variant	1670	478	470.45908	0.2862275449101796	0.2817120215136134	1.0160288629938643	1.0826296894261438	0.6941875010921268	1.0	2.6859e-07	0.652	[]
ENST00000358432	long_exon	synonymous_variant	158	47	43.801926	0.2974683544303797	0.2772273775897448	1.0730121859414206	1.3093876180641977	0.7750569896248815	1.0	2.6859e-07	0.652	[]
ENST00000358432	start_proximal	synonymous_variant	118	34	34.538067	0.288135593220339	0.2926954818984209	0.98442104863216	1.245300855588095	0.5024036635267188	1.0	2.6859e-07	0.652	[]
ENST00000358432	distal_nmd	stop_gained	13	2	1.8458868	0.1538461538461538	0.1419912943473229	1.0834900446067697	2.888195411691591	0.7267130843113043	0.9025252735359648	2.6859e-07	0.652	[]
ENST00000358432	nmd_target	stop_gained	250	28	44.781128	0.112	0.17912451171875	0.625263393185715	0.839206879194364	0.0010973104151649	0.009167368024141826	2.6859e-07	0.652	[]
ENST00000358432	long_exon	stop_gained	36	5	7.128852	0.1388888888888889	0.1980236636267768	0.7013752111498067	1.3639773147299283	0.2285523163892786	0.511726760156455	2.6859e-07	0.652	[]
ENST00000358432	start_proximal	stop_gained	16	0	2.9540217	0.0	0.18462635576725	0.0	0.9248393723268784	0.0313298648545213	0.14260462924224748	2.6859e-07	0.652	[]
ENST00000270747	distal_nmd	missense_variant	437	83	87.31811	0.1899313501144164	0.1998126032150582	0.950547398203873	1.118415749241949	0.308957177822187	0.5002185126961021	3.2733e-36	1.328	[]
ENST00000270747	nmd_target	missense_variant	4401	924	916.1485	0.2099522835719154	0.2081682568814261	1.0085701187934026	1.058303522130157	0.6371491066945949	0.8230028549443543	3.2733e-36	1.328	[]
ENST00000270747	start_proximal	missense_variant	314	56	61.4743	0.1783439490445859	0.1957780267022977	0.9109497733153568	1.111967255537656	0.2256250971650411	0.3980108128043544	3.2733e-36	1.328	[]
ENST00000270747	distal_nmd	synonymous_variant	153	27	35.958393	0.1764705882352941	0.2350221771040773	0.7508678134538164	1.0001039161306713	0.0374994653482636	0.4568210478486764	3.2733e-36	1.328	[]
ENST00000270747	nmd_target	synonymous_variant	1528	398	396.88727	0.2604712041884817	0.2597429764832502	1.0028036473405026	1.0764449425825129	0.5430506794345434	1.0	3.2733e-36	1.328	[]
ENST00000270747	start_proximal	synonymous_variant	118	32	27.319595	0.2711864406779661	0.2315219943806276	1.171320424236365	1.497221195332327	0.8884266427921793	1.0	3.2733e-36	1.328	[]
ENST00000270747	distal_nmd	stop_gained	25	6	5.9814987	0.24	0.2392599487304687	1.003093084628071	1.7534067420645651	0.6369039785965983	0.8519993856467586	3.2733e-36	1.328	[]
ENST00000270747	nmd_target	stop_gained	224	48	46.85735	0.2142857142857142	0.2091845955167497	1.024385728577973	1.263646738315479	0.6246127526493417	0.8454503264720544	3.2733e-36	1.328	[]
ENST00000270747	start_proximal	stop_gained	9	1	1.5756468	0.1111111111111111	0.1750718620088365	0.634660018098756	2.4511965664105166	0.5031164749624624	0.7672115431242625	3.2733e-36	1.328	[]
ENST00000375599	distal_nmd	missense_variant	637	133	141.99884	0.2087912087912088	0.2229181166907869	0.9366273674419484	1.063377968987566	0.1770110944089793	0.3318701123622242	2.0399e-10	1.651	[]
ENST00000375599	nmd_target	missense_variant	727	133	136.77663	0.1829436038514443	0.1881384134620551	0.972388362828102	1.1064233798644207	0.3692028941864513	0.5687810838234112	2.0399e-10	1.651	[]
ENST00000375599	start_proximal	missense_variant	304	65	66.08724	0.2138157894736842	0.2173922438370554	0.9835483810266392	1.178298114599596	0.46844364234501	0.670076412743091	2.0399e-10	1.651	[]
ENST00000375599	distal_nmd	synonymous_variant	235	51	59.641174	0.2170212765957447	0.2537922311336436	0.8551139474457127	1.047888995929854	0.0813301419165114	0.6313280314432592	2.0399e-10	1.651	[]
ENST00000375599	nmd_target	synonymous_variant	228	58	55.482956	0.2543859649122807	0.2433462979500754	1.045366077294795	1.2585562271686357	0.7014742727821467	1.0	2.0399e-10	1.651	[]
ENST00000375599	start_proximal	synonymous_variant	124	28	30.565159	0.2258064516129032	0.2464932164838237	0.9160757234376952	1.2018177561106032	0.3220628671153618	0.9658600658094909	2.0399e-10	1.651	[]
ENST00000375599	distal_nmd	stop_gained	19	5	4.0121017	0.2631578947368421	0.2111632447493703	1.2462296411915064	2.253219356359613	0.8155000497306817	0.9448171076491101	2.0399e-10	1.651	[]
ENST00000375599	nmd_target	stop_gained	26	6	3.8459315	0.2307692307692307	0.1479204434614915	1.5600901766449036	2.7403503190327645	0.934286429379246	0.9909925423893514	2.0399e-10	1.651	[]
ENST00000375599	start_proximal	stop_gained	13	2	2.2589993	0.1538461538461538	0.1737691805912898	0.8853477545480547	2.360019213065475	0.5995796760406611	0.8312775515492993	2.0399e-10	1.651	[]
ENST00000375592	distal_nmd	missense_variant	2501	411	499.20978	0.1643342662934826	0.1996040695050105	0.8233011816893716	0.8868191775238351	3.88060788369461e-07	2.896446778478426e-06	1.0	0.271	[]
ENST00000375592	nmd_target	missense_variant	1837	239	350.00873	0.1301034295046271	0.1905327860791201	0.6828401147223065	0.7543342549562213	2.5373688920916993e-14	3.664964618492057e-13	1.0	0.271	[]
ENST00000375592	start_proximal	missense_variant	338	59	61.96777	0.1745562130177514	0.1833365965171678	0.9521078515352815	1.1568596576428598	0.3580718248382322	0.5565576298216452	1.0	0.271	[]
ENST00000375592	distal_nmd	synonymous_variant	872	194	181.15019	0.2224770642201834	0.2077410461705759	1.0709345520360374	1.1884888400686722	0.8871929495683851	1.0	1.0	0.271	[]
ENST00000375592	nmd_target	synonymous_variant	553	120	125.42796	0.2169981916817359	0.2268136767754718	0.95672445668498	1.0926574730181693	0.2945150949618875	0.9451953313345817	1.0	0.271	[]
ENST00000375592	start_proximal	synonymous_variant	87	22	22.850775	0.2528735632183908	0.2626525835059155	0.9627682311097296	1.298323167270767	0.4694342760460115	1.0	1.0	0.271	[]
[truncated: 221,462 more rows]
