# Supplementary material for: Regional nonsense constraint offers biological and clinical insights into genetic disease
Source: Nat Commun. 2026 Feb 25;17:3152. doi: 10.1038/s41467-026-69983-z (PMC13043745; doi:10.1038/s41467-026-69983-z)
Supplement: Supplementary file 8 — Source Data [file 41467_2026_69983_MOESM8_ESM.zip › source_data/supplementary_figure_18.tsv]

csq	acmg	constraint	count	total	proportion	err95
Synonymous	P/LP	Constrained	86	226	0.3805309734513274	0.06329926624292775
Synonymous	P/LP	Indeterminate	100	226	0.4424778761061947	0.06475461190546672
Synonymous	P/LP	Unconstrained	40	226	0.17699115044247787	0.04975902936081639
Synonymous	VUS	Constrained	2803	8048	0.34828528827037775	0.010408794505219365
Synonymous	VUS	Indeterminate	3469	8048	0.43103876739562624	0.010819410809770835
Synonymous	VUS	Unconstrained	1776	8048	0.220675944333996	0.009060259672816845
Synonymous	B/LB	Constrained	62445	161808	0.3859203500444972	0.002371970529495282
Synonymous	B/LB	Indeterminate	66383	161808	0.41025783644813607	0.002396666625070598
Synonymous	B/LB	Unconstrained	32980	161808	0.20382181350736675	0.001962811365816025
Missense	P/LP	Constrained	8469	22486	0.3766343502623855	0.0063332026473015834
Missense	P/LP	Indeterminate	9380	22486	0.4171484479231522	0.006444901474524922
Missense	P/LP	Unconstrained	4637	22486	0.20621720181446232	0.0052881683705783555
Missense	VUS	Constrained	107586	283586	0.37937697911744583	0.0017858917253525397
Missense	VUS	Indeterminate	115955	283586	0.4088883090138441	0.0018094343002019175
Missense	VUS	Unconstrained	60045	283586	0.21173471186871	0.0015036194329286212
Missense	B/LB	Constrained	13667	28778	0.4749113906456321	0.005769529239165738
Missense	B/LB	Indeterminate	9133	28778	0.31736048370282854	0.005377617693351822
Missense	B/LB	Unconstrained	5978	28778	0.20772812565153936	0.004687082064410902
Nonsense	P/LP	Constrained	7160	17849	0.40114292117205447	0.0071903876762564045
Nonsense	P/LP	Indeterminate	7509	17849	0.42069583730180965	0.007242334477426282
Nonsense	P/LP	Unconstrained	3180	17849	0.1781612415261359	0.00561359492616037
Nonsense	VUS	Constrained	706	3212	0.21980074719800746	0.014321142626401301
Nonsense	VUS	Indeterminate	1287	3212	0.4006849315068493	0.016946867210079375
Nonsense	VUS	Unconstrained	1219	3212	0.37951432129514323	0.016781867517041915
Nonsense	B/LB	Constrained	16	110	0.14545454545454545	0.06588445858499781
Nonsense	B/LB	Indeterminate	15	110	0.13636363636363635	0.06413077606254286
Nonsense	B/LB	Unconstrained	79	110	0.7181818181818181	0.08407240203706823
Frameshift	P/LP	Constrained	13107	33912	0.38650035385704173	0.005182669270795581
Frameshift	P/LP	Indeterminate	14483	33912	0.4270759613116301	0.005264686016390019
Frameshift	P/LP	Unconstrained	6322	33912	0.18642368483132815	0.004144967041903619
Frameshift	VUS	Constrained	1004	4798	0.20925385577323885	0.011509944917428488
Frameshift	VUS	Indeterminate	1969	4798	0.41037932471863275	0.013918648180100968
Frameshift	VUS	Unconstrained	1825	4798	0.3803668195081284	0.013736832875107075
Frameshift	B/LB	Constrained	38	184	0.20652173913043478	0.058491072229207214
Frameshift	B/LB	Indeterminate	30	184	0.16304347826086957	0.053375547678170945
Frameshift	B/LB	Unconstrained	116	184	0.6304347826086957	0.0697436717194464
