# Supplementary material for: Regional nonsense constraint offers biological and clinical insights into genetic disease
Source: Nat Commun. 2026 Feb 25;17:3152. doi: 10.1038/s41467-026-69983-z (PMC13043745; doi:10.1038/s41467-026-69983-z)
Supplement: Supplementary file 8 — Source Data [file 41467_2026_69983_MOESM8_ESM.zip › source_data/supplementary_figure_19.tsv]

csq	acmg	constraint	count	total	proportion	err95
Synonymous	P/LP	Constrained	3.0	158.0	0.0189873417721519	0.0189873417721519
Synonymous	P/LP	Indeterminate	61.0	158.0	0.3860759493670886	0.07591249145189416
Synonymous	P/LP	Unconstrained	94.0	158.0	0.5949367088607594	0.07654492015682579
Synonymous	VUS	Constrained	725.0	8778.0	0.08259284575074048	0.005758409941490475
Synonymous	VUS	Indeterminate	3885.0	8778.0	0.44258373205741625	0.010390533471445418
Synonymous	VUS	Unconstrained	4168.0	8778.0	0.47482342219184326	0.010446457556798516
Synonymous	B/LB	Constrained	13510.0	171920.0	0.07858306188925081	0.0012719717291565097
Synonymous	B/LB	Indeterminate	79852.0	171920.0	0.46447184737087016	0.002357521927655204
Synonymous	B/LB	Unconstrained	78558.0	171920.0	0.456945090739879	0.002354717273781115
Missense	P/LP	Constrained	96.0	10658.0	0.009007318446237568	0.0017936727706398068
Missense	P/LP	Indeterminate	3781.0	10658.0	0.35475699005441924	0.009083168442357015
Missense	P/LP	Unconstrained	6781.0	10658.0	0.6362356914993432	0.009133332949618711
Missense	VUS	Constrained	25368.0	304483.0	0.08331499623952733	0.0009816082932068704
Missense	VUS	Indeterminate	140782.0	304483.0	0.4623640728710634	0.001770935515261196
Missense	VUS	Unconstrained	138333.0	304483.0	0.4543209308894093	0.0017685469215495409
Missense	B/LB	Constrained	1593.0	21420.0	0.07436974789915966	0.0035136239802252556
Missense	B/LB	Indeterminate	10431.0	21420.0	0.4869747899159664	0.006693618413320113
Missense	B/LB	Unconstrained	9396.0	21420.0	0.43865546218487395	0.006645304396208196
Nonsense	P/LP	Constrained	381.0	17676.0	0.021554650373387645	0.002140892558937263
Nonsense	P/LP	Indeterminate	8311.0	17676.0	0.4701855623444218	0.007357878866082357
Nonsense	P/LP	Unconstrained	8984.0	17676.0	0.5082597872821906	0.007369988872348854
Nonsense	VUS	Constrained	48.0	1538.0	0.031209362808842653	0.008690151358255464
Nonsense	VUS	Indeterminate	381.0	1538.0	0.24772431729518857	0.021574600130786853
Nonsense	VUS	Unconstrained	1109.0	1538.0	0.7210663198959688	0.02241341368504368
Nonsense	B/LB	Constrained
Nonsense	B/LB	Indeterminate	19.0	45.0	0.4222222222222222	0.14430879318547812
Nonsense	B/LB	Unconstrained	26.0	45.0	0.5777777777777777	0.14430879318547812
Frameshift	P/LP	Constrained	472.0	26613.0	0.017735693082328186	0.0015857672265647306
Frameshift	P/LP	Indeterminate	11743.0	26613.0	0.4412505166647879	0.005965575613871454
Frameshift	P/LP	Unconstrained	14398.0	26613.0	0.5410137902528839	0.005986943509660669
Frameshift	VUS	Constrained	81.0	2457.0	0.03296703296703297	0.007060022479863953
Frameshift	VUS	Indeterminate	607.0	2457.0	0.24704924704924705	0.017053776462499864
Frameshift	VUS	Unconstrained	1769.0	2457.0	0.71998371998372	0.017754093056765008
Frameshift	B/LB	Constrained	3.0	71.0	0.04225352112676056	0.04225352112676056
Frameshift	B/LB	Indeterminate	29.0	71.0	0.4084507042253521	0.11433632054748732
Frameshift	B/LB	Unconstrained	39.0	71.0	0.5492957746478874	0.11573583801560205
