# Supplementary material for: Regional nonsense constraint offers biological and clinical insights into genetic disease
Source: Nat Commun. 2026 Feb 25;17:3152. doi: 10.1038/s41467-026-69983-z (PMC13043745; doi:10.1038/s41467-026-69983-z)
Supplement: Supplementary file 8 — Source Data [file 41467_2026_69983_MOESM8_ESM.zip › source_data/supplementary_figure_5.tsv]

ensg	transcript	nmd_target	start_proximal	long_exon	distal_nmd	any_region_constrained	gnomad_constrained	shet_constrained
ENSG00000004059	False	False	False	False	False	False	False	True
ENSG00000003056	False	False	False	False	False	False	False	False
ENSG00000173153	False	False	False	False	False	False	True	True
ENSG00000004478	False	False	False	False	False	False	False	False
ENSG00000003137	True	False	False	False	False	False	True	False
ENSG00000003509	False	False	False	False	False	False	False	False
ENSG00000001036	False	False	False	False	False	False	False	False
ENSG00000003249	False	False	False	False	False	False	False	False
ENSG00000002587	False	False	False	False	False	False	False	False
ENSG00000001617	False	False	False	False	False	False	True	True
ENSG00000001626	False	False	False	False	False	False	False	False
ENSG00000001630	False	False	False	False	False	False	False	False
ENSG00000048028	False	False	False	False	False	False	False	False
ENSG00000002933	False	False	False	False	False	False	False	False
ENSG00000004776	False	False	False	False	False	False	False	False
ENSG00000004799	False	False	False	False	False	False	False	False
ENSG00000006606	False	False	False	False	False	False	False	False
ENSG00000006611	False	False	False	False	False	False	False	False
ENSG00000006451	True	False	False	False	False	False	True	True
ENSG00000075790	False	False	False	False	False	False	False	False
ENSG00000006453	False	False	False	False	False	False	False	False
ENSG00000006116	True	False	False	False	True	True	True	True
ENSG00000004975	False	False	False	False	False	False	False	False
ENSG00000005175	False	False	False	False	False	False	False	False
ENSG00000007001	False	False	False	False	False	False	False	False
ENSG00000007038	False	False	False	False	False	False	False	False
ENSG00000005073	True	False	False	False	False	False	False	False
ENSG00000006210	False	False	False	False	False	False	True	True
ENSG00000006282	False	False	False	False	False	False	False	False
ENSG00000007312	True	False	False	False	False	False	True	True
ENSG00000005486	False	False	False	False	False	False	False	False
ENSG00000007376	False	False	False	False	False	False	False	False
ENSG00000007520	False	False	False	False	False	False	False	False
ENSG00000006025	False	False	False	False	False	False	False	False
ENSG00000004777	False	False	False	False	False	False	True	True
ENSG00000004779	False	False	False	False	False	False	False	False
ENSG00000006047	False	False	False	False	False	False	True	True
ENSG00000006059	False	False	False	False	False	False	False	False
ENSG00000008197	True	True	False	False	False	True	True	True
ENSG00000008405	False	False	False	False	False	False	False	False
ENSG00000008438	False	False	False	False	False	False	False	False
ENSG00000010270	False	False	False	False	False	False	False	False
ENSG00000010278	False	False	False	False	False	False	True	False
ENSG00000019582	False	False	False	False	False	False	False	False
ENSG00000008988	False	False	False	False	False	False	True	False
ENSG00000091704	False	False	False	False	False	False	False	False
ENSG00000010017	True	True	False	False	False	True	True	True
ENSG00000010610	False	False	False	False	False	False	False	False
ENSG00000008324	False	False	False	False	False	False	False	False
ENSG00000011105	False	False	False	False	False	False	False	False
ENSG00000011478	False	False	False	False	False	False	False	False
ENSG00000011485	False	False	False	False	False	False	True	True
ENSG00000012963	False	True	False	False	False	True	False	False
ENSG00000241644	False	False	False	False	False	False	False	False
ENSG00000013588	False	False	False	False	False	False	False	False
ENSG00000013583	False	False	False	False	False	False	False	False
ENSG00000014919	False	False	False	False	False	False	False	False
ENSG00000071203	False	False	False	False	False	False	False	False
ENSG00000015532	True	False	False	False	True	True	False	False
ENSG00000080293	False	False	False	False	False	False	False	False
ENSG00000059915	False	False	False	False	False	False	True	True
ENSG00000019505	False	False	False	False	False	False	False	False
ENSG00000019549	True	True	False	False	False	True	True	True
ENSG00000078668	False	True	False	False	False	True	True	True
ENSG00000021488	False	False	False	False	False	False	False	False
ENSG00000023287	True	True	False	True	False	True	True	True
ENSG00000023516	True	True	False	True	False	True	True	True
ENSG00000079112	False	False	False	False	False	False	False	False
ENSG00000027847	False	False	False	False	False	False	False	False
ENSG00000033100	False	False	False	False	False	False	False	False
ENSG00000034713	False	False	False	False	False	False	False	False
ENSG00000034971	False	False	False	False	False	False	False	False
ENSG00000035681	False	False	False	False	False	False	False	False
ENSG00000052841	True	True	False	False	False	True	True	True
ENSG00000037965	False	False	False	False	False	False	False	True
ENSG00000037757	False	False	False	False	False	False	False	False
ENSG00000038219	True	True	False	True	False	True	True	True
ENSG00000059588	False	False	False	False	False	False	False	False
ENSG00000039523	False	False	False	False	False	False	False	True
ENSG00000040608	True	False	False	False	True	True	True	True
ENSG00000041357	True	False	False	False	False	False	True	True
ENSG00000042813	False	False	False	False	False	False	False	False
ENSG00000040531	False	False	False	False	False	False	False	False
ENSG00000043462	True	True	False	False	False	True	True	False
ENSG00000011465	False	False	False	False	False	False	False	False
ENSG00000048462	False	False	False	False	False	False	False	False
ENSG00000048544	False	False	False	False	False	False	False	False
ENSG00000030582	False	False	False	False	False	False	True	False
ENSG00000041988	False	False	False	False	False	False	False	False
ENSG00000049245	False	False	False	False	False	False	False	False
ENSG00000049449	False	False	False	False	False	False	False	False
ENSG00000049541	False	False	False	False	False	False	False	False
ENSG00000050327	False	False	False	False	False	False	True	False
ENSG00000050344	False	False	False	False	False	False	False	False
ENSG00000050730	False	False	False	False	False	False	False	False
ENSG00000052723	False	False	False	False	False	False	True	False
ENSG00000038295	True	True	False	False	False	True	True	False
ENSG00000054803	False	False	False	False	False	False	False	False
ENSG00000013297	True	False	False	False	False	False	True	True
ENSG00000054967	False	False	False	False	False	False	False	False
ENSG00000004897	False	False	False	False	False	False	True	True
ENSG00000058799	False	False	False	False	False	False	False	False
ENSG00000133597	False	False	False	False	False	False	False	False
ENSG00000059804	False	False	False	False	False	False	False	False
ENSG00000136960	False	False	False	False	False	False	False	False
ENSG00000060140	False	False	False	False	False	False	False	False
ENSG00000088256	True	True	False	False	False	True	True	True
ENSG00000060566	False	False	False	False	False	False	False	False
ENSG00000061273	True	True	False	False	False	True	True	True
ENSG00000061794	False	False	False	False	False	False	False	False
ENSG00000062725	True	True	False	False	False	True	True	True
ENSG00000063180	False	False	False	False	False	False	False	False
ENSG00000012124	False	False	False	False	False	False	False	False
ENSG00000063515	False	False	False	False	False	False	False	False
ENSG00000053918	False	False	False	False	False	False	False	False
ENSG00000070985	False	False	False	False	False	False	False	False
ENSG00000071575	True	True	False	False	False	True	True	True
ENSG00000021776	True	True	False	False	False	True	True	True
ENSG00000070526	False	False	False	False	False	False	False	False
ENSG00000071282	False	False	False	False	False	False	False	False
ENSG00000013275	False	False	False	False	False	False	True	True
ENSG00000073598	False	False	False	False	False	False	False	False
ENSG00000072818	False	False	False	False	False	False	True	False
ENSG00000072849	False	False	False	False	False	False	False	True
ENSG00000074771	False	False	False	False	False	False	False	False
ENSG00000074855	False	False	False	False	False	False	False	True
ENSG00000127663	True	True	False	False	False	True	True	True
ENSG00000076662	False	False	False	False	False	False	False	False
ENSG00000076826	True	True	False	False	False	True	True	True
ENSG00000077063	False	False	False	False	False	False	False	False
ENSG00000077080	False	False	False	False	False	False	False	False
ENSG00000079616	False	False	False	False	False	False	False	False
ENSG00000005001	False	False	False	False	False	False	False	False
ENSG00000079385	False	False	False	False	False	False	False	False
ENSG00000047188	True	True	False	False	False	True	True	True
ENSG00000064545	False	False	False	False	False	False	False	False
ENSG00000050820	True	False	False	False	False	False	False	True
ENSG00000065970	True	True	False	False	False	True	True	True
ENSG00000067182	True	True	False	False	False	True	True	True
ENSG00000066455	False	False	False	False	False	False	False	False
ENSG00000008300	False	False	False	False	False	False	True	True
ENSG00000068971	False	False	False	False	False	False	True	True
ENSG00000068976	False	False	False	False	False	False	False	False
ENSG00000069399	False	False	False	False	False	False	False	True
ENSG00000069943	False	False	False	False	False	False	False	False
ENSG00000071677	False	False	False	False	False	False	False	False
ENSG00000070404	False	False	True	False	False	True	False	True
ENSG00000070886	False	False	False	False	False	False	False	False
ENSG00000071539	False	False	False	False	False	False	True	True
ENSG00000071246	False	False	False	False	False	False	False	False
ENSG00000186847	False	False	False	False	False	False	False	False
ENSG00000171431	False	False	False	False	False	False	False	False
ENSG00000072080	False	False	False	False	False	False	False	False
ENSG00000075388	False	False	False	False	False	False	False	False
ENSG00000077009	False	False	False	False	False	False	False	False
ENSG00000073849	False	False	False	False	False	False	False	False
ENSG00000075336	False	False	False	False	False	False	False	False
ENSG00000078898	False	False	False	False	False	False	False	False
ENSG00000079313	False	False	False	True	False	True	False	True
ENSG00000075975	False	False	False	False	False	False	False	False
ENSG00000076650	False	False	False	False	False	False	False	False
ENSG00000079999	False	False	False	False	False	False	True	False
ENSG00000064300	False	False	False	False	False	False	False	False
ENSG00000065320	True	True	False	True	False	True	True	True
ENSG00000066583	False	False	False	False	False	False	False	False
ENSG00000070444	True	False	False	False	False	False	False	True
ENSG00000068697	False	False	False	False	False	False	False	False
ENSG00000069206	False	False	False	False	False	False	False	False
ENSG00000072135	False	False	False	False	False	False	False	False
ENSG00000069696	False	False	False	False	False	False	False	False
ENSG00000070031	False	False	False	False	False	False	False	False
ENSG00000072210	False	False	False	False	False	False	False	False
ENSG00000072786	False	False	False	False	False	False	False	False
ENSG00000073861	True	True	False	False	False	True	True	True
ENSG00000074410	False	False	False	False	False	False	False	False
ENSG00000137764	False	False	False	False	False	False	False	False
ENSG00000078237	False	False	False	False	False	False	False	False
ENSG00000078579	False	False	False	False	False	False	False	False
ENSG00000003987	False	False	False	False	False	False	False	False
ENSG00000080618	False	False	False	False	False	False	False	False
ENSG00000065809	False	False	False	False	True	True	False	True
ENSG00000065883	True	True	False	False	True	True	True	True
ENSG00000064201	False	False	False	False	False	False	False	False
ENSG00000065308	False	False	False	False	False	False	True	False
ENSG00000066405	False	False	False	False	False	False	False	False
ENSG00000065518	False	False	False	False	False	False	False	False
ENSG00000068097	False	False	False	False	False	False	False	False
ENSG00000068912	False	False	False	False	False	False	False	False
ENSG00000075568	True	True	False	False	False	True	True	True
ENSG00000072954	False	False	False	False	False	False	False	False
ENSG00000170848	False	False	False	False	False	False	False	False
ENSG00000075089	False	False	False	False	False	False	False	False
ENSG00000078098	False	False	False	False	False	False	False	False
ENSG00000064218	False	False	False	False	False	False	False	False
ENSG00000079156	True	True	False	False	False	True	True	True
ENSG00000064205	False	False	False	False	False	False	False	False
ENSG00000154252	False	False	False	False	False	False	False	False
ENSG00000065060	False	False	False	False	False	False	False	False
ENSG00000081087	False	False	False	False	False	False	False	False
ENSG00000081148	False	False	False	False	False	False	False	False
ENSG00000081800	False	False	False	False	False	False	False	False
ENSG00000081818	False	False	False	False	False	False	False	False
ENSG00000112852	False	False	False	False	False	False	False	False
ENSG00000081870	False	False	False	False	False	False	False	False
ENSG00000082146	False	False	False	False	False	False	False	False
ENSG00000083444	False	False	False	False	False	False	False	False
ENSG00000083720	False	False	False	False	False	False	True	False
ENSG00000083812	False	False	False	False	False	False	False	False
ENSG00000083817	False	False	False	False	False	False	False	False
ENSG00000083845	True	False	False	False	False	False	True	True
ENSG00000084444	False	False	False	False	False	False	False	False
ENSG00000085514	False	False	False	False	False	False	False	False
ENSG00000085721	False	False	False	False	False	False	False	False
ENSG00000166391	False	False	False	False	False	False	False	False
ENSG00000167580	False	False	False	False	False	False	False	False
ENSG00000086189	False	False	False	False	False	False	False	False
ENSG00000086232	False	False	False	False	False	False	False	False
ENSG00000086288	False	False	False	False	False	False	False	False
ENSG00000086289	False	False	False	False	False	False	False	False
ENSG00000086504	False	False	False	False	False	False	False	False
ENSG00000086506	False	False	False	False	False	False	False	False
ENSG00000086548	False	False	False	False	False	False	False	False
ENSG00000086589	False	False	False	False	False	False	True	True
ENSG00000086696	False	False	False	False	False	False	False	False
ENSG00000086827	False	False	False	False	False	False	False	False
ENSG00000132470	False	False	False	False	False	False	False	False
ENSG00000087074	False	False	False	False	False	False	False	False
ENSG00000087077	False	False	False	False	False	False	False	False
ENSG00000073670	False	False	False	False	False	False	True	False
ENSG00000197208	False	False	False	False	False	False	False	False
ENSG00000087237	False	False	False	False	False	False	False	False
ENSG00000087250	False	False	False	False	False	False	False	False
ENSG00000087510	True	True	False	False	False	True	True	True
ENSG00000088002	False	False	False	False	False	False	False	False
ENSG00000131037	False	False	False	False	False	False	False	False
ENSG00000088320	False	False	False	False	False	False	False	False
ENSG00000088356	False	False	False	False	False	False	False	False
ENSG00000088808	False	True	False	False	False	True	True	True
ENSG00000166948	False	False	False	False	False	False	False	False
ENSG00000188559	False	False	False	False	False	False	False	False
ENSG00000089009	True	True	False	False	True	True	True	True
ENSG00000089127	False	False	False	False	False	False	False	False
ENSG00000089163	False	False	False	False	False	False	False	False
ENSG00000089195	False	False	False	False	False	False	False	False
ENSG00000249115	False	False	False	False	False	False	False	False
ENSG00000010256	False	False	False	False	False	False	False	False
ENSG00000089639	False	False	False	False	False	False	False	False
ENSG00000089692	False	False	False	False	False	False	False	False
ENSG00000089693	False	False	False	False	False	False	False	True
ENSG00000089723	False	False	False	False	False	False	False	False
ENSG00000090447	True	True	False	False	False	True	True	True
ENSG00000090470	False	False	False	False	False	False	False	False
ENSG00000090487	False	False	False	False	False	False	False	False
ENSG00000090539	False	False	False	False	False	False	False	False
ENSG00000090581	False	False	False	False	False	False	False	False
ENSG00000090971	False	False	False	False	False	False	False	False
ENSG00000157426	False	False	False	False	False	False	False	False
ENSG00000091140	False	False	False	False	False	False	False	False
ENSG00000091262	False	False	False	False	False	False	False	False
ENSG00000091317	False	False	False	False	False	False	False	False
ENSG00000091583	False	False	False	False	False	False	False	False
ENSG00000091640	False	False	False	False	False	False	False	False
ENSG00000091831	True	True	False	False	False	True	True	True
ENSG00000091844	False	False	False	False	False	False	False	False
ENSG00000091947	False	False	False	False	False	False	False	False
ENSG00000091986	False	False	False	False	False	False	False	False
ENSG00000092010	False	False	False	False	False	False	True	False
ENSG00000092067	False	False	False	False	False	False	False	False
ENSG00000092094	False	False	False	False	False	False	False	False
ENSG00000092140	False	False	False	False	False	False	False	True
ENSG00000092295	False	False	False	False	False	False	False	False
ENSG00000092850	False	False	False	False	False	False	False	False
ENSG00000092929	False	False	False	False	False	False	False	False
ENSG00000093217	False	False	False	False	False	False	False	False
ENSG00000187758	False	False	False	False	False	False	False	False
ENSG00000108244	False	False	False	False	False	False	False	False
ENSG00000094804	False	False	False	False	False	False	False	False
ENSG00000094914	False	False	False	False	False	False	False	False
ENSG00000094916	False	False	False	False	False	False	False	True
ENSG00000076321	False	False	False	False	False	False	True	False
ENSG00000094963	False	False	False	False	False	False	False	False
ENSG00000095059	False	False	False	False	False	False	False	False
ENSG00000167964	False	False	False	False	False	False	False	False
ENSG00000095261	False	False	False	False	False	False	False	False
ENSG00000095380	False	False	False	False	False	False	False	False
ENSG00000095917	False	False	False	False	False	False	False	False
ENSG00000174156	False	False	False	False	False	False	False	False
ENSG00000156711	False	False	False	False	False	False	False	False
ENSG00000096092	False	False	False	False	False	False	False	False
ENSG00000204314	False	False	False	False	False	False	False	False
ENSG00000035403	False	False	False	False	False	False	True	False
ENSG00000096717	False	True	False	False	False	True	True	True
ENSG00000069702	False	False	False	False	False	False	False	False
ENSG00000099203	False	False	False	False	False	False	False	False
ENSG00000099326	False	False	False	False	False	False	False	False
ENSG00000099330	False	False	False	False	False	False	False	False
ENSG00000099341	False	False	False	False	False	False	False	False
ENSG00000099365	True	False	False	False	False	False	True	True
ENSG00000099385	False	False	False	False	False	False	True	False
ENSG00000099617	False	False	False	False	False	False	False	False
ENSG00000099624	False	False	False	False	False	False	False	False
ENSG00000070388	False	False	False	False	False	False	False	False
ENSG00000095932	False	False	False	False	False	False	False	False
ENSG00000099769	False	False	False	False	False	False	False	False
ENSG00000099785	False	False	False	False	False	False	False	False
ENSG00000099795	False	False	False	False	False	False	False	False
ENSG00000099797	True	True	False	False	False	True	True	False
ENSG00000099800	False	False	False	False	False	False	False	False
ENSG00000099804	False	False	False	False	False	False	False	True
ENSG00000099812	False	False	False	False	False	False	False	False
ENSG00000099860	False	False	False	False	False	False	False	False
ENSG00000099866	False	False	False	False	False	False	False	False
ENSG00000188130	False	False	False	False	False	False	False	False
ENSG00000099937	False	False	False	False	False	False	False	False
ENSG00000099940	False	False	False	False	False	False	False	False
ENSG00000184436	False	False	False	False	False	False	False	False
ENSG00000099953	False	False	False	False	False	False	False	False
ENSG00000240972	False	False	False	False	False	False	False	False
ENSG00000099974	False	False	False	False	False	False	False	False
ENSG00000099985	False	False	False	False	False	False	False	False
ENSG00000099992	False	False	False	False	False	False	False	False
ENSG00000099995	True	True	False	False	False	True	True	True
ENSG00000184979	False	False	False	False	False	False	True	False
ENSG00000100012	False	False	False	False	False	False	False	False
ENSG00000100028	True	False	False	False	False	False	True	True
ENSG00000100030	True	True	False	False	False	True	True	True
ENSG00000185339	False	False	False	False	False	False	False	False
ENSG00000100053	False	False	False	False	False	False	False	False
ENSG00000100075	False	False	False	False	False	False	False	False
ENSG00000100078	False	False	False	False	False	False	False	False
ENSG00000100079	False	False	False	False	False	False	False	False
ENSG00000241360	False	False	False	False	False	False	False	False
ENSG00000128203	False	False	False	False	False	False	True	False
ENSG00000100097	False	False	False	False	False	False	False	False
ENSG00000100100	False	False	False	False	False	False	False	False
ENSG00000100104	False	False	False	False	False	False	False	False
ENSG00000100124	False	False	False	False	False	False	False	False
ENSG00000100139	False	False	False	False	False	False	False	False
ENSG00000100162	False	False	False	False	False	False	False	False
ENSG00000100196	False	False	False	False	False	False	False	False
ENSG00000100206	False	False	False	False	False	False	False	False
ENSG00000100209	False	False	False	False	False	False	False	False
ENSG00000100211	False	False	False	False	False	False	False	False
ENSG00000100216	False	False	False	False	False	False	True	True
ENSG00000100218	False	False	False	False	False	False	False	False
ENSG00000100220	False	False	False	False	False	False	False	False
ENSG00000100226	False	False	False	False	False	False	False	False
ENSG00000100246	False	False	False	False	False	False	False	False
ENSG00000100249	False	False	False	False	False	False	False	False
ENSG00000100253	False	False	False	False	False	False	False	False
ENSG00000100263	False	False	False	False	False	False	False	False
ENSG00000243811	False	False	False	False	False	False	False	False
ENSG00000100276	False	False	False	False	False	False	False	False
ENSG00000100281	False	False	False	False	False	False	False	True
ENSG00000100290	False	False	False	False	False	False	False	False
ENSG00000100292	False	False	False	False	False	False	False	False
ENSG00000184117	False	False	False	False	False	False	False	False
ENSG00000100297	False	False	False	False	False	False	False	False
ENSG00000100299	False	False	False	False	False	False	False	False
ENSG00000100302	False	False	False	False	False	False	False	False
ENSG00000100304	False	False	False	False	False	False	False	False
ENSG00000100307	False	False	True	False	False	True	False	True
ENSG00000100312	False	False	False	False	False	False	False	False
ENSG00000100314	False	False	False	False	False	False	False	False
ENSG00000100316	True	True	False	False	False	True	True	True
ENSG00000100324	False	False	False	False	False	False	False	False
ENSG00000100341	False	False	False	False	False	False	False	False
ENSG00000100344	False	False	False	False	False	False	False	False
ENSG00000100345	True	True	False	False	False	True	True	True
ENSG00000100348	False	False	False	False	False	False	False	False
ENSG00000100353	True	True	False	False	False	True	True	True
ENSG00000100373	False	False	False	False	False	False	False	False
ENSG00000100380	False	False	False	False	False	False	False	True
ENSG00000100385	False	True	False	False	False	True	False	False
ENSG00000100387	True	False	False	False	False	False	False	True
ENSG00000100395	False	False	False	False	False	False	False	False
ENSG00000100399	False	False	False	False	False	False	False	False
ENSG00000100410	True	False	False	False	False	False	True	True
ENSG00000100412	True	True	False	False	False	True	True	False
ENSG00000100417	False	False	False	False	False	False	False	False
ENSG00000100422	False	False	False	False	False	False	False	False
ENSG00000100426	True	False	False	False	True	True	False	False
ENSG00000100429	False	False	False	False	False	False	False	False
ENSG00000129465	False	False	False	False	False	False	False	False
ENSG00000090060	True	True	False	False	False	True	True	True
ENSG00000080824	True	True	False	False	False	True	True	True
ENSG00000087303	False	False	False	False	False	False	False	False
ENSG00000023608	False	False	False	False	False	False	False	False
ENSG00000092201	True	False	False	False	False	False	True	True
ENSG00000100448	False	False	False	False	False	False	False	False
ENSG00000100450	False	False	False	False	False	False	False	False
ENSG00000100453	False	False	False	False	False	False	False	False
ENSG00000100479	False	False	False	False	False	False	False	False
ENSG00000100485	True	True	False	False	False	True	True	True
ENSG00000100504	False	False	False	False	False	False	False	False
ENSG00000100522	False	False	False	False	False	False	False	False
ENSG00000100528	False	False	False	False	False	False	False	True
ENSG00000100532	False	False	False	False	False	False	False	False
ENSG00000100554	False	False	False	False	False	False	False	False
ENSG00000100557	False	False	False	False	False	False	False	False
ENSG00000100558	False	False	False	False	False	False	False	False
ENSG00000100564	False	False	False	False	False	False	False	False
ENSG00000100567	True	True	False	False	False	True	True	True
ENSG00000100577	False	False	False	False	False	False	False	False
ENSG00000100580	False	False	False	False	False	False	False	False
ENSG00000100583	False	False	False	False	False	False	False	False
ENSG00000100591	True	False	False	False	False	False	True	True
ENSG00000100596	False	False	False	False	False	False	True	True
ENSG00000100599	False	False	False	False	False	False	False	False
ENSG00000100601	False	False	False	False	False	False	False	False
ENSG00000100604	False	False	False	False	False	False	False	False
ENSG00000100625	False	False	False	False	False	False	False	False
ENSG00000100652	False	False	False	False	False	False	False	False
ENSG00000100664	True	True	False	False	False	True	True	True
ENSG00000100739	False	False	False	False	False	False	False	False
ENSG00000100749	False	False	False	False	False	False	False	False
ENSG00000100823	False	False	False	False	False	False	False	False
ENSG00000100836	True	True	False	False	False	True	True	True
ENSG00000100842	False	False	False	False	False	False	False	False
ENSG00000100865	False	False	False	False	False	False	False	False
ENSG00000100883	True	True	False	False	False	True	True	True
ENSG00000100889	False	False	False	False	False	False	False	False
ENSG00000100906	True	False	True	False	False	True	True	True
ENSG00000100908	False	False	False	False	False	False	False	False
ENSG00000100911	False	False	False	False	False	False	False	False
ENSG00000100916	False	False	False	False	False	False	False	True
ENSG00000100941	True	False	False	False	False	False	True	True
ENSG00000100949	False	False	False	False	False	False	False	False
ENSG00000019186	False	False	False	False	False	False	False	False
ENSG00000088833	True	False	False	False	False	False	True	False
ENSG00000020256	True	False	False	False	True	True	True	False
ENSG00000100994	False	False	False	False	False	False	False	False
ENSG00000101000	False	False	False	False	False	False	False	False
ENSG00000101057	False	False	False	False	False	False	True	False
ENSG00000101074	False	False	False	False	False	False	False	False
ENSG00000101104	False	False	False	False	False	False	False	False
ENSG00000101115	True	True	False	True	False	True	True	True
ENSG00000101138	True	True	False	False	True	True	True	True
ENSG00000101160	False	False	False	False	False	False	False	False
ENSG00000101162	False	False	False	False	False	False	False	False
ENSG00000101187	False	False	False	False	False	False	False	False
ENSG00000101197	False	False	False	False	False	False	False	False
ENSG00000185019	False	False	False	False	False	False	False	False
ENSG00000101210	True	False	False	False	False	False	True	True
ENSG00000125508	False	False	False	False	False	False	False	False
ENSG00000101255	False	False	False	False	False	False	False	False
ENSG00000101266	False	False	True	False	False	True	True	True
ENSG00000101282	False	False	False	False	False	False	False	False
ENSG00000101311	False	False	False	False	False	False	False	False
ENSG00000101327	False	False	False	False	False	False	False	False
ENSG00000101342	False	False	False	False	False	False	False	False
ENSG00000101400	False	False	False	False	False	False	False	False
ENSG00000101405	False	False	False	False	False	False	False	False
ENSG00000101421	True	True	False	False	False	True	True	True
ENSG00000129988	False	False	False	False	False	False	False	False
ENSG00000101438	False	False	False	False	True	True	True	True
ENSG00000101441	False	False	False	False	False	False	False	False
ENSG00000101444	False	False	False	False	False	False	False	False
ENSG00000101446	False	False	False	False	False	False	False	False
ENSG00000101464	False	False	False	False	False	False	False	False
ENSG00000101473	False	False	False	False	False	False	False	False
ENSG00000101474	False	False	False	False	False	False	False	False
ENSG00000091164	False	False	False	False	False	False	False	True
ENSG00000101608	False	False	False	False	False	False	False	False
ENSG00000101695	False	False	False	False	False	False	False	False
ENSG00000273841	False	False	False	False	False	False	False	False
ENSG00000102471	False	False	False	False	False	False	False	False
ENSG00000102539	False	False	False	False	False	False	False	False
ENSG00000102683	False	False	False	False	False	False	False	False
ENSG00000102837	False	False	False	False	False	False	False	False
ENSG00000006194	False	False	False	False	False	False	False	False
ENSG00000087245	False	False	False	False	False	False	False	True
ENSG00000122386	False	False	False	False	False	False	False	False
ENSG00000091651	False	False	False	False	False	False	False	False
ENSG00000125149	False	False	False	False	False	False	True	True
ENSG00000102879	False	False	False	False	False	False	True	True
ENSG00000102891	False	False	False	False	False	False	False	False
ENSG00000102898	True	False	False	False	False	False	True	True
ENSG00000102924	False	False	False	False	False	False	False	False
ENSG00000102931	False	False	False	False	False	False	False	False
ENSG00000102934	False	False	False	False	False	False	False	False
ENSG00000102962	False	False	False	False	False	False	False	False
ENSG00000102967	False	False	False	False	False	False	False	False
ENSG00000102970	False	False	False	False	False	False	False	False
ENSG00000102978	False	False	False	False	False	False	False	False
ENSG00000102996	False	False	False	False	False	False	False	False
ENSG00000103005	False	False	False	False	False	False	False	False
ENSG00000103021	False	False	False	False	False	False	False	False
ENSG00000103024	False	False	False	False	False	False	False	False
ENSG00000103035	False	False	False	False	False	False	False	True
ENSG00000103037	False	False	False	False	False	False	False	False
ENSG00000103042	False	False	False	False	False	False	False	False
ENSG00000103056	False	False	False	False	False	False	False	False
ENSG00000103064	False	False	False	False	False	False	False	False
ENSG00000103066	False	False	False	False	False	False	False	False
ENSG00000103089	False	False	False	False	False	False	False	False
ENSG00000103121	False	False	False	False	False	False	False	False
ENSG00000185615	False	False	False	False	False	False	False	False
ENSG00000242173	False	False	False	False	False	False	False	True
ENSG00000103160	False	False	False	False	False	False	False	False
ENSG00000103175	False	False	False	False	False	False	False	False
ENSG00000103194	True	True	False	True	False	True	True	True
ENSG00000103197	True	True	False	False	False	True	True	True
ENSG00000103199	False	False	False	False	False	False	False	False
ENSG00000103202	False	False	False	False	False	False	False	False
ENSG00000242612	False	False	False	False	False	False	False	False
ENSG00000103266	False	False	False	False	False	False	False	False
ENSG00000103313	False	False	False	False	False	False	False	False
ENSG00000103326	False	False	False	False	False	False	False	True
ENSG00000103375	False	False	False	False	False	False	False	False
ENSG00000103404	True	True	False	False	False	True	True	True
ENSG00000103460	True	True	False	False	True	True	True	True
ENSG00000103502	False	False	False	False	False	False	False	False
ENSG00000103507	False	False	False	False	False	False	False	False
ENSG00000103510	False	False	False	False	False	False	False	False
ENSG00000103550	False	False	False	False	False	False	False	False
ENSG00000174197	True	True	False	True	True	True	True	True
ENSG00000103569	False	False	False	False	False	False	False	False
ENSG00000103653	True	True	False	False	False	True	True	True
ENSG00000103707	False	False	False	False	False	False	False	False
ENSG00000103710	False	False	False	False	False	False	False	False
ENSG00000103811	False	False	False	False	False	False	False	False
ENSG00000103966	False	False	False	False	False	False	False	False
ENSG00000104055	False	False	False	False	False	False	False	False
ENSG00000104112	False	False	False	False	False	False	False	False
ENSG00000104129	False	False	False	False	False	False	False	False
ENSG00000104140	False	False	False	False	True	True	True	True
ENSG00000104142	True	False	False	False	False	False	True	True
ENSG00000104147	False	False	False	False	False	False	False	False
ENSG00000104164	False	False	False	False	False	False	False	False
ENSG00000012232	False	False	False	False	False	False	True	False
ENSG00000079459	False	False	False	False	False	False	False	False
ENSG00000123908	True	True	False	False	False	True	True	True
ENSG00000076641	False	False	False	False	False	False	False	False
ENSG00000042832	False	False	False	False	False	False	False	False
ENSG00000104221	False	False	False	False	False	False	False	False
ENSG00000104231	False	False	False	False	False	False	False	False
ENSG00000104237	False	False	False	False	False	False	False	False
ENSG00000104312	False	False	False	False	False	False	True	False
ENSG00000104324	False	False	False	False	False	False	False	False
ENSG00000104325	False	False	False	False	False	False	False	False
ENSG00000104332	False	False	False	False	False	False	False	True
ENSG00000104368	False	False	False	False	False	False	False	False
ENSG00000104371	False	False	False	False	False	False	False	False
ENSG00000104381	False	False	False	False	False	False	False	False
ENSG00000104408	False	False	False	False	False	False	False	False
ENSG00000104412	False	False	False	False	False	False	False	False
ENSG00000104435	True	False	False	False	False	False	True	True
ENSG00000104472	False	False	False	False	False	False	False	False
ENSG00000104490	False	False	False	False	False	False	False	True
ENSG00000104499	False	False	False	False	False	False	False	False
ENSG00000104643	False	False	False	False	False	False	False	False
ENSG00000104671	False	False	False	False	False	False	True	False
ENSG00000104687	False	False	False	False	False	False	False	False
ENSG00000104689	False	False	False	False	False	False	False	False
ENSG00000104695	False	False	False	False	False	False	False	True
ENSG00000104722	False	False	False	True	False	True	True	False
ENSG00000104756	False	False	False	False	False	False	True	False
ENSG00000088038	True	True	False	False	True	True	True	True
ENSG00000077348	False	False	False	False	False	False	False	False
ENSG00000006712	False	False	False	False	False	False	True	False
ENSG00000076944	False	False	False	False	False	False	False	False
ENSG00000186529	False	False	False	False	False	False	False	False
ENSG00000256087	False	False	False	False	False	False	False	False
ENSG00000104804	False	False	False	False	False	False	False	False
ENSG00000104808	False	False	False	False	False	False	False	False
ENSG00000104823	False	False	False	False	False	False	False	False
ENSG00000104824	True	True	False	False	False	True	True	True
ENSG00000104835	False	False	False	False	False	False	False	False
ENSG00000104848	False	False	False	False	False	False	False	False
ENSG00000104856	True	True	False	False	False	True	True	True
ENSG00000104859	False	False	False	False	False	False	False	True
ENSG00000104863	False	False	False	False	False	False	False	True
ENSG00000104866	True	False	False	False	False	False	True	True
ENSG00000104870	False	False	False	False	False	False	False	False
ENSG00000104879	False	False	False	False	False	False	False	False
ENSG00000104883	False	False	False	False	False	False	False	False
ENSG00000104888	True	True	False	False	False	True	True	True
ENSG00000104889	False	False	False	False	False	False	False	False
ENSG00000104897	True	True	False	False	False	True	True	True
ENSG00000104899	False	False	False	False	False	False	False	False
ENSG00000104901	False	False	False	False	False	False	False	False
ENSG00000104918	False	False	False	False	False	False	False	False
ENSG00000104941	False	False	False	False	False	False	False	False
ENSG00000104946	False	False	False	False	False	False	False	False
ENSG00000104957	False	False	False	False	False	False	False	False
ENSG00000104969	False	False	False	False	False	False	False	True
ENSG00000104976	False	False	False	False	False	False	False	False
ENSG00000179943	False	False	False	False	False	False	False	True
ENSG00000105072	False	False	False	False	False	False	False	False
ENSG00000186115	False	False	False	False	False	False	False	False
ENSG00000105131	False	False	False	False	False	False	False	False
ENSG00000105136	False	False	False	False	False	False	False	False
ENSG00000105198	False	False	False	False	False	False	False	False
ENSG00000105202	True	False	False	False	False	False	True	True
ENSG00000105205	False	False	False	False	False	False	False	False
ENSG00000105246	False	False	False	False	False	False	False	False
ENSG00000105254	False	False	False	False	False	False	False	False
ENSG00000105255	False	False	False	False	False	False	True	False
ENSG00000105258	False	False	False	False	False	False	False	False
ENSG00000105290	False	False	False	False	False	False	False	False
ENSG00000105321	False	False	False	False	False	False	False	False
ENSG00000105329	False	False	False	False	False	False	False	True
ENSG00000105341	False	False	False	False	False	False	False	False
ENSG00000105352	False	False	False	False	False	False	False	False
ENSG00000105355	False	False	False	False	False	False	False	False
ENSG00000105369	False	False	False	False	False	False	False	True
ENSG00000105374	False	False	False	False	False	False	False	False
ENSG00000105376	False	False	False	False	False	False	False	False
ENSG00000105388	False	False	False	False	False	False	False	False
ENSG00000105392	True	False	False	False	True	True	False	False
ENSG00000105398	False	False	False	False	False	False	False	False
ENSG00000105401	True	True	False	False	False	True	True	True
ENSG00000105404	False	False	False	False	False	False	False	False
ENSG00000105427	False	False	False	False	False	False	False	False
ENSG00000105428	False	False	False	False	False	False	False	False
ENSG00000105514	False	False	False	False	False	False	False	False
ENSG00000105516	False	False	False	False	False	False	False	False
ENSG00000187266	False	False	False	False	False	False	False	False
ENSG00000105538	True	True	False	False	False	True	True	True
ENSG00000105607	False	False	False	False	False	False	False	False
ENSG00000105612	False	False	False	False	False	False	False	False
ENSG00000105617	False	False	False	False	False	False	False	False
ENSG00000105640	True	True	True	False	False	True	True	True
ENSG00000105641	False	False	False	False	False	False	False	False
ENSG00000105643	False	False	False	False	False	False	False	False
ENSG00000105647	False	False	False	False	False	False	False	False
ENSG00000105649	False	False	False	False	False	False	True	True
ENSG00000105664	False	False	False	False	False	False	False	False
ENSG00000105677	False	False	False	False	False	False	False	False
ENSG00000105679	False	False	False	False	False	False	False	False
ENSG00000105697	False	False	False	False	False	False	False	False
ENSG00000105698	True	True	False	False	False	True	False	True
ENSG00000105700	False	False	False	False	False	False	False	False
ENSG00000105722	True	False	True	False	True	True	True	True
ENSG00000105723	True	True	False	False	False	True	True	True
ENSG00000105738	True	True	False	False	False	True	True	True
ENSG00000105767	True	False	False	False	False	False	True	True
ENSG00000005421	False	False	False	False	False	False	False	False
ENSG00000285292	False	False	False	False	False	False	False	False
ENSG00000019991	True	True	False	False	False	True	True	False
ENSG00000091136	False	False	False	False	False	False	False	False
ENSG00000078967	False	False	False	False	False	False	False	False
ENSG00000002745	False	False	False	False	False	False	False	False
ENSG00000158516	False	False	False	False	False	False	False	False
ENSG00000128510	False	False	False	False	False	False	False	False
ENSG00000105793	False	False	False	False	False	False	False	False
ENSG00000105825	False	False	False	False	False	False	False	False
ENSG00000105829	False	False	False	False	False	False	False	False
ENSG00000105835	False	False	False	False	False	False	True	True
ENSG00000105849	False	False	False	False	False	False	False	False
ENSG00000105854	False	False	False	False	False	False	False	False
ENSG00000105855	True	True	False	False	False	True	False	False
ENSG00000105856	True	True	False	False	False	True	False	False
ENSG00000105866	True	True	False	True	False	True	True	True
ENSG00000105926	False	False	False	False	False	False	False	True
ENSG00000105953	False	False	False	False	False	False	True	True
ENSG00000105954	False	False	False	False	False	False	False	False
ENSG00000105971	False	False	False	False	False	False	False	False
ENSG00000105996	True	False	False	False	True	True	True	False
ENSG00000106003	False	False	False	False	False	False	False	False
ENSG00000106004	False	False	False	False	False	False	False	False
ENSG00000106006	False	False	False	False	False	False	False	False
ENSG00000106025	False	False	False	False	False	False	False	False
ENSG00000106069	False	False	False	False	False	False	False	False
ENSG00000106077	False	False	False	False	False	False	False	False
ENSG00000106080	False	False	False	False	False	False	False	False
ENSG00000106089	True	False	False	False	False	False	True	True
ENSG00000106100	False	False	False	False	False	False	False	False
ENSG00000106178	False	False	False	False	False	False	False	False
ENSG00000106245	False	False	False	False	False	False	False	False
ENSG00000106258	False	False	False	False	False	False	False	False
ENSG00000106266	False	True	False	False	False	True	False	False
ENSG00000106299	False	False	False	False	False	False	True	True
ENSG00000106302	False	False	False	False	False	False	False	False
ENSG00000106305	False	False	False	False	False	False	False	False
ENSG00000106327	False	False	False	False	False	False	False	False
ENSG00000106333	False	False	False	False	False	False	False	False
ENSG00000106344	False	False	False	False	False	False	False	False
ENSG00000106366	False	False	False	False	False	False	False	False
ENSG00000106384	False	False	False	False	False	False	False	False
ENSG00000106397	False	False	False	False	False	False	False	False
ENSG00000106399	False	False	False	False	False	False	False	False
ENSG00000214253	False	False	False	False	False	False	False	False
ENSG00000106415	True	True	False	False	False	True	False	False
ENSG00000106436	False	False	False	False	False	False	False	False
ENSG00000106477	False	False	False	False	False	False	False	False
ENSG00000106479	False	False	False	False	False	False	False	False
ENSG00000106484	False	False	False	False	False	False	True	True
ENSG00000106538	False	False	False	False	False	False	False	False
ENSG00000241127	False	False	False	False	False	False	False	False
ENSG00000106560	False	False	False	False	False	False	False	False
ENSG00000106588	True	False	True	False	False	True	True	True
ENSG00000106591	False	False	False	False	False	False	False	False
ENSG00000106603	False	False	False	False	False	False	False	False
ENSG00000106624	False	False	False	False	False	False	False	False
ENSG00000106631	False	False	False	False	False	False	False	False
ENSG00000106635	False	False	False	False	False	False	False	False
ENSG00000106636	False	False	False	False	False	False	False	False
ENSG00000106665	True	False	False	False	False	False	True	True
ENSG00000081386	False	False	False	False	False	False	False	False
ENSG00000229809	False	False	False	False	False	False	False	False
ENSG00000086065	False	False	False	False	False	False	False	False
ENSG00000106803	False	False	False	False	False	False	False	False
ENSG00000106804	False	False	False	False	False	False	False	False
ENSG00000106952	True	False	False	False	True	True	True	False
ENSG00000107018	False	False	False	False	False	False	False	False
ENSG00000107020	False	False	False	False	False	False	False	False
ENSG00000107223	False	False	False	False	False	False	True	True
ENSG00000107290	True	False	False	True	False	True	True	False
ENSG00000095585	False	False	False	False	False	False	True	False
ENSG00000095596	False	False	False	False	False	False	False	False
ENSG00000107669	False	False	False	False	True	True	False	False
ENSG00000107736	False	False	False	False	False	False	False	False
ENSG00000107796	False	False	False	False	False	False	True	True
ENSG00000107959	False	False	False	False	False	False	False	False
ENSG00000107960	False	False	False	False	False	False	False	False
ENSG00000108176	False	False	False	False	False	False	False	False
ENSG00000108179	False	False	False	False	False	False	False	False
ENSG00000108239	False	False	False	False	False	False	False	False
ENSG00000005381	False	False	False	False	False	False	False	False
ENSG00000070731	False	False	False	False	False	False	False	False
ENSG00000005100	False	False	False	False	False	False	False	False
ENSG00000011260	False	False	False	False	False	False	False	False
ENSG00000083454	False	False	False	False	False	False	False	False
ENSG00000121053	False	False	False	False	False	False	False	False
ENSG00000108255	False	False	False	False	False	False	False	False
ENSG00000108256	True	True	False	True	False	True	True	True
ENSG00000108262	True	True	False	False	False	True	True	True
ENSG00000108298	True	False	False	False	False	False	True	True
ENSG00000213246	False	False	False	False	False	False	False	False
ENSG00000108379	True	True	False	False	False	True	True	True
ENSG00000197417	False	False	False	False	False	False	False	False
ENSG00000213977	False	False	False	False	False	False	False	False
ENSG00000108405	False	False	False	False	False	False	False	False
ENSG00000108417	False	False	False	False	False	False	False	False
ENSG00000108443	False	False	False	False	False	False	True	True
ENSG00000108468	False	False	False	False	False	False	False	True
ENSG00000108474	False	False	False	False	False	False	False	False
ENSG00000108511	False	False	False	False	False	False	False	False
ENSG00000108518	False	False	False	False	False	False	True	True
ENSG00000108528	False	False	False	False	False	False	True	False
ENSG00000108551	False	False	False	False	False	False	False	False
ENSG00000108561	False	False	False	False	False	False	False	False
ENSG00000108582	False	False	False	False	False	False	False	False
ENSG00000108588	False	False	False	False	False	False	False	False
ENSG00000108590	False	False	False	False	False	False	False	False
ENSG00000108591	False	False	False	False	False	False	False	False
ENSG00000108599	True	True	False	False	False	True	True	False
ENSG00000108602	False	False	False	False	False	False	False	False
ENSG00000108639	False	False	False	False	False	False	False	False
ENSG00000108654	True	True	True	False	True	True	True	True
ENSG00000108684	False	False	False	False	False	False	True	True
ENSG00000108691	False	False	False	False	False	False	False	False
ENSG00000108702	False	False	False	False	False	False	False	False
ENSG00000181374	False	False	False	False	False	False	False	False
ENSG00000108733	False	False	False	False	False	False	False	False
ENSG00000108759	False	False	False	False	False	False	False	False
ENSG00000108773	False	False	False	False	False	False	True	False
ENSG00000108784	False	False	False	False	False	False	False	False
ENSG00000108798	False	False	False	False	False	False	False	False
ENSG00000108821	True	True	False	False	False	True	True	True
ENSG00000108826	False	False	False	False	False	False	False	False
ENSG00000108829	False	False	False	False	False	False	False	True
ENSG00000108849	False	False	False	False	False	False	False	False
ENSG00000108861	False	False	False	False	False	False	False	False
ENSG00000108878	False	False	False	False	False	False	False	False
ENSG00000108924	True	False	False	False	False	False	True	True
ENSG00000108947	False	False	False	False	False	False	False	False
ENSG00000108961	False	False	False	False	False	False	False	False
ENSG00000109047	False	False	False	False	False	False	False	False
ENSG00000109061	False	False	False	False	False	False	False	False
ENSG00000109072	False	False	False	False	False	False	False	False
ENSG00000109079	False	False	False	False	False	False	False	False
ENSG00000109084	False	False	False	False	False	False	False	False
ENSG00000109107	False	False	False	False	False	False	False	False
ENSG00000004468	False	False	False	False	False	False	False	False
ENSG00000029559	False	False	False	False	False	False	False	False
ENSG00000002549	False	False	False	False	False	False	False	False
ENSG00000124875	False	False	False	False	False	False	False	False
ENSG00000077684	True	False	False	False	False	False	True	True
ENSG00000079557	False	False	False	False	False	False	False	False
ENSG00000109132	True	False	False	False	False	False	True	True
ENSG00000109163	False	False	False	False	False	False	False	False
ENSG00000109182	False	False	False	False	False	False	False	False
ENSG00000109193	False	False	False	False	False	False	False	False
ENSG00000109208	False	False	False	False	False	False	False	False
ENSG00000109272	False	False	False	False	False	False	False	False
ENSG00000109320	True	True	False	False	False	True	True	True
ENSG00000109466	False	False	False	False	False	False	True	True
ENSG00000109471	False	False	False	False	False	False	False	False
ENSG00000109501	False	False	False	False	False	False	False	False
ENSG00000109534	False	False	False	False	False	False	False	False
ENSG00000109536	False	False	False	False	False	False	False	False
ENSG00000109684	False	False	False	False	False	False	False	False
ENSG00000064199	False	False	False	False	False	False	False	False
ENSG00000085117	False	False	False	False	False	False	False	False
ENSG00000109861	False	False	False	False	False	False	False	False
ENSG00000109917	False	False	False	False	False	False	False	False
ENSG00000109943	False	False	False	False	False	False	False	False
ENSG00000109944	False	False	False	False	False	False	False	False
ENSG00000110042	False	False	False	False	False	False	False	False
ENSG00000110057	False	False	False	False	False	False	False	False
ENSG00000110060	False	False	False	False	False	False	False	False
ENSG00000110092	False	False	False	False	False	False	False	True
ENSG00000110104	False	False	False	False	False	False	False	False
ENSG00000110107	True	True	False	False	False	True	True	True
ENSG00000110108	False	False	False	False	False	False	False	False
ENSG00000110200	False	False	False	False	False	False	False	True
ENSG00000110218	False	False	False	False	False	False	False	False
ENSG00000110243	False	False	False	False	False	False	False	False
ENSG00000110245	False	False	False	False	False	False	False	False
ENSG00000110324	True	False	False	False	True	True	False	False
ENSG00000110328	False	False	False	False	False	False	False	False
ENSG00000110330	True	True	False	False	False	True	True	False
ENSG00000110435	False	False	False	False	False	False	False	False
ENSG00000110446	False	False	False	False	False	False	False	False
ENSG00000110484	False	False	False	False	False	False	False	False
ENSG00000062282	False	False	False	False	False	False	False	False
ENSG00000110696	False	False	False	False	False	False	True	False
ENSG00000060138	False	False	False	False	False	False	False	False
ENSG00000013503	False	False	False	False	False	False	False	False
ENSG00000110841	False	False	False	False	False	False	False	False
ENSG00000110848	False	False	False	False	False	False	False	False
ENSG00000110851	False	False	False	False	False	False	False	False
ENSG00000110852	False	False	False	False	False	False	False	False
ENSG00000110887	False	False	False	False	False	False	False	False
ENSG00000110906	False	False	False	False	False	False	True	True
ENSG00000110917	False	True	False	False	False	True	True	True
ENSG00000110921	False	False	False	False	False	False	False	False
ENSG00000110925	False	False	False	False	False	False	True	True
ENSG00000110944	False	False	False	False	False	False	False	False
ENSG00000110975	False	False	False	False	False	False	False	False
ENSG00000111012	False	False	False	False	False	False	False	False
ENSG00000111046	False	False	False	False	False	False	False	False
ENSG00000111049	False	False	False	False	False	False	False	False
ENSG00000111087	False	False	False	False	False	False	False	False
ENSG00000111110	False	False	False	False	False	False	False	False
ENSG00000111144	False	False	False	False	False	False	False	False
ENSG00000111145	False	False	False	False	False	False	False	False
ENSG00000111203	False	False	False	False	False	False	False	False
ENSG00000111215	False	False	False	False	False	False	False	False
ENSG00000111224	False	False	False	False	False	False	False	False
ENSG00000111229	False	False	False	False	False	False	False	False
ENSG00000111231	False	False	False	False	False	False	False	False
ENSG00000111241	False	False	False	False	False	False	False	False
ENSG00000111245	False	False	False	False	False	False	False	False
ENSG00000111254	False	False	False	False	False	False	False	False
ENSG00000111269	True	True	False	False	False	True	True	True
ENSG00000111276	False	False	False	False	False	False	False	False
ENSG00000111291	False	False	False	False	False	False	False	False
ENSG00000111319	False	False	False	False	False	False	False	False
ENSG00000111321	True	True	False	False	False	True	True	False
ENSG00000111325	False	False	False	False	False	False	False	False
ENSG00000111331	False	False	False	False	False	False	False	False
ENSG00000111339	False	False	False	False	False	False	False	False
ENSG00000111348	False	False	False	False	False	False	False	False
ENSG00000111432	False	False	False	False	False	False	False	False
ENSG00000111536	False	False	False	False	False	False	False	False
ENSG00000111537	False	False	False	False	False	False	False	False
ENSG00000111581	False	False	False	False	False	False	False	False
ENSG00000111596	False	False	False	False	False	False	True	True
ENSG00000111615	False	True	False	False	False	True	False	False
ENSG00000111639	False	False	False	False	False	False	False	False
ENSG00000111640	False	False	False	False	False	False	False	False
ENSG00000111644	False	False	False	False	False	False	False	False
ENSG00000111664	False	False	False	False	False	False	False	False
ENSG00000111666	False	False	False	False	False	False	False	False
ENSG00000111667	True	True	False	False	False	True	True	True
ENSG00000111674	False	False	False	False	False	False	True	True
ENSG00000111678	False	False	False	False	False	False	False	False
ENSG00000111701	False	False	False	False	False	False	False	False
ENSG00000111704	False	False	False	False	True	True	True	False
ENSG00000111711	False	False	False	False	False	False	False	False
ENSG00000111725	False	False	False	False	False	False	False	False
ENSG00000111726	True	True	False	False	False	True	True	False
ENSG00000111727	True	False	False	False	False	False	True	True
ENSG00000111729	False	False	False	False	False	False	False	False
ENSG00000111732	False	False	False	False	False	False	False	False
ENSG00000111737	True	False	False	False	False	False	True	True
ENSG00000111775	False	False	False	False	False	False	False	False
ENSG00000111786	True	True	True	False	False	True	True	True
ENSG00000111790	False	False	False	False	False	False	False	False
ENSG00000111796	False	False	False	False	False	False	False	False
ENSG00000111834	False	False	False	False	False	False	False	False
ENSG00000111843	False	False	False	False	False	False	False	False
ENSG00000111875	True	False	False	False	True	True	True	True
ENSG00000111911	False	False	False	False	False	False	False	False
ENSG00000111981	False	False	False	False	False	False	False	False
ENSG00000204385	False	False	False	False	False	False	False	False
ENSG00000112029	True	True	False	False	True	True	True	True
ENSG00000112039	False	False	False	False	False	False	False	False
ENSG00000112041	False	False	False	False	False	False	False	False
ENSG00000112062	False	False	False	False	False	False	True	True
ENSG00000112079	False	False	False	False	False	False	False	True
ENSG00000204252	False	False	False	False	False	False	False	False
ENSG00000112167	False	False	False	False	False	False	False	False
ENSG00000112186	False	False	False	False	False	False	False	False
ENSG00000112218	False	False	False	False	False	False	False	False
ENSG00000112293	False	False	False	False	False	False	False	False
ENSG00000112304	False	False	False	False	False	False	False	False
ENSG00000112306	True	False	False	False	False	False	True	True
ENSG00000112309	False	False	False	False	False	False	False	False
ENSG00000112312	False	False	False	False	False	False	False	False
ENSG00000112335	False	False	False	False	False	False	True	True
ENSG00000112365	False	False	False	False	False	False	False	False
ENSG00000112367	False	False	False	False	False	False	False	False
ENSG00000112494	False	False	False	False	False	False	False	False
ENSG00000112539	False	False	False	False	False	False	False	False
ENSG00000112559	False	False	False	False	False	False	False	False
ENSG00000112578	False	False	False	False	False	False	False	False
ENSG00000112599	False	False	False	False	False	False	False	False
ENSG00000112619	False	False	False	False	False	False	False	False
ENSG00000112655	True	True	False	False	False	True	True	True
ENSG00000112667	False	False	False	False	False	False	False	False
ENSG00000112685	False	False	False	False	False	False	False	False
ENSG00000112697	False	False	False	False	False	False	False	False
ENSG00000112769	False	False	False	False	False	False	False	False
ENSG00000112799	False	False	False	False	False	False	False	False
ENSG00000112812	False	False	False	False	False	False	False	False
ENSG00000112818	False	False	False	False	False	False	False	False
ENSG00000039123	False	False	False	False	False	False	False	True
ENSG00000016082	True	True	False	False	False	True	True	True
ENSG00000011083	False	False	False	False	False	False	False	False
ENSG00000112855	False	False	False	False	False	False	False	False
ENSG00000112874	False	False	False	False	False	False	False	False
ENSG00000112941	False	True	False	False	False	True	True	True
ENSG00000112964	False	False	False	False	True	True	False	False
ENSG00000112977	False	False	False	False	False	False	False	False
ENSG00000113070	False	False	False	False	False	False	False	False
ENSG00000113083	True	True	False	False	False	True	True	True
ENSG00000113088	False	False	False	False	False	False	False	False
ENSG00000113100	False	True	False	False	False	True	True	False
ENSG00000113140	False	False	False	False	False	False	False	True
ENSG00000113196	False	False	False	False	False	False	False	False
ENSG00000113205	False	False	False	False	False	False	False	False
ENSG00000113209	False	False	False	False	False	False	False	False
ENSG00000113211	False	False	False	False	False	False	False	False
ENSG00000113212	False	False	False	False	False	False	False	False
ENSG00000113248	False	False	False	False	False	False	False	False
ENSG00000113272	False	False	False	False	False	False	False	False
ENSG00000113302	False	False	False	False	False	False	False	False
ENSG00000113312	False	False	False	False	False	False	False	False
ENSG00000113430	False	False	False	False	False	False	False	False
ENSG00000113441	False	False	False	False	False	False	False	False
ENSG00000113492	False	False	False	False	False	False	False	False
ENSG00000113520	False	False	False	False	False	False	False	False
ENSG00000113525	False	False	False	False	False	False	False	False
ENSG00000113532	False	False	False	False	False	False	False	False
ENSG00000113555	False	False	False	False	False	False	False	False
ENSG00000113569	True	True	False	False	False	True	True	False
ENSG00000113583	False	False	False	False	False	False	False	False
ENSG00000113595	False	False	False	False	False	False	True	False
ENSG00000113643	False	False	False	False	False	False	False	False
ENSG00000113722	False	False	False	False	False	False	False	False
ENSG00000013293	False	False	False	False	False	False	False	False
ENSG00000010319	False	False	False	False	False	False	False	False
ENSG00000004838	False	False	False	False	False	False	False	False
ENSG00000012223	False	False	False	False	False	False	False	False
ENSG00000076242	True	True	False	False	False	True	False	False
ENSG00000113790	False	False	False	False	False	False	False	False
ENSG00000113851	False	False	False	False	False	False	False	False
ENSG00000113905	False	False	False	False	False	False	False	False
ENSG00000114113	False	False	False	False	False	False	False	False
ENSG00000114268	False	False	False	False	False	False	False	False
ENSG00000114315	True	False	False	False	True	True	False	True
ENSG00000114349	False	False	False	False	False	False	False	False
ENSG00000114383	False	False	False	False	False	False	False	True
ENSG00000114388	False	False	False	False	False	False	True	False
ENSG00000114450	False	False	False	False	False	False	False	False
ENSG00000114487	False	False	False	False	False	False	True	False
ENSG00000114491	False	False	False	False	False	False	False	False
ENSG00000114626	False	False	False	False	False	False	False	False
ENSG00000114648	False	False	False	False	False	False	False	False
ENSG00000114735	False	False	False	False	False	False	False	False
ENSG00000114767	False	False	False	False	False	False	False	False
ENSG00000114771	False	False	False	False	False	False	False	False
ENSG00000114784	False	False	False	False	False	False	False	True
ENSG00000114853	False	False	False	False	False	False	False	True
ENSG00000114854	False	False	False	False	False	False	False	True
ENSG00000114857	False	False	False	True	False	True	True	True
ENSG00000114904	False	False	False	False	False	False	False	False
ENSG00000011638	False	False	False	False	False	False	False	False
ENSG00000085449	False	False	False	False	False	False	False	False
ENSG00000055332	False	False	False	False	False	False	False	False
ENSG00000021826	False	False	False	False	False	False	False	False
ENSG00000071626	True	True	False	False	True	True	True	True
ENSG00000079785	True	True	False	False	False	True	True	True
ENSG00000008869	False	False	False	False	False	False	False	False
ENSG00000014641	False	False	False	False	False	False	False	True
ENSG00000084764	False	True	False	False	False	True	True	True
ENSG00000034510	False	False	False	False	False	False	False	False
ENSG00000095002	True	True	False	False	False	True	False	False
ENSG00000071051	False	False	True	False	False	True	False	True
ENSG00000003436	False	False	False	False	False	False	True	False
ENSG00000023228	False	False	False	False	False	False	False	False
ENSG00000018280	False	False	False	False	False	False	False	False
ENSG00000084674	False	False	False	False	False	False	True	False
ENSG00000115274	False	False	False	False	False	False	False	False
ENSG00000114999	True	True	False	False	False	True	True	False
ENSG00000115042	False	False	False	False	False	False	False	False
ENSG00000115128	False	False	False	False	False	False	True	True
ENSG00000115194	False	False	False	False	False	False	False	False
ENSG00000115234	False	False	False	False	False	False	False	False
ENSG00000115255	False	False	False	False	False	False	False	False
ENSG00000239779	False	False	False	False	False	False	False	False
ENSG00000115282	False	False	False	False	False	False	False	False
ENSG00000115286	False	False	False	False	False	False	False	True
ENSG00000115289	True	True	False	False	False	True	True	True
ENSG00000115297	False	False	False	False	False	False	False	False
ENSG00000115325	False	False	False	False	False	False	False	False
ENSG00000115361	False	False	False	False	False	False	False	False
ENSG00000115386	False	False	False	False	False	False	False	False
ENSG00000115392	False	False	False	False	False	False	False	False
ENSG00000115457	False	False	False	False	False	False	False	False
ENSG00000115461	False	False	False	False	False	False	False	True
ENSG00000115474	False	False	False	False	False	False	False	False
ENSG00000115486	False	False	False	False	False	False	False	False
ENSG00000115488	False	False	False	False	False	False	False	False
ENSG00000115541	True	False	False	False	False	False	False	True
ENSG00000115596	False	False	False	False	False	False	False	False
ENSG00000115602	False	False	False	False	False	False	False	False
ENSG00000115604	False	False	False	False	False	False	False	False
ENSG00000115616	False	False	False	False	False	False	False	False
ENSG00000172232	False	False	False	False	False	False	False	False
ENSG00000115685	False	False	False	False	False	False	True	True
ENSG00000115687	False	False	False	False	False	False	False	False
ENSG00000115718	False	False	False	False	False	False	False	False
ENSG00000115758	False	False	False	False	False	False	False	False
ENSG00000115806	False	False	False	False	False	False	False	True
ENSG00000115816	False	False	False	False	False	False	False	False
ENSG00000115825	True	True	False	False	False	True	False	True
ENSG00000115844	True	False	False	False	False	False	True	True
ENSG00000115902	False	False	False	False	False	False	False	False
ENSG00000115942	False	False	False	False	False	False	False	False
ENSG00000115944	False	False	False	False	False	False	False	False
ENSG00000221823	False	False	False	False	False	False	False	True
ENSG00000115956	False	False	False	False	False	False	False	False
ENSG00000196415	False	False	False	False	False	False	False	False
ENSG00000116014	False	False	False	False	False	False	False	False
ENSG00000116032	False	False	False	False	False	False	False	False
ENSG00000116035	False	False	False	False	False	False	False	False
ENSG00000116039	False	False	False	False	False	False	False	False
ENSG00000116062	False	False	False	False	False	False	False	False
ENSG00000116095	False	False	False	False	False	False	False	False
ENSG00000116096	False	False	False	False	False	False	False	False
ENSG00000074800	False	False	False	False	False	False	False	False
ENSG00000097046	False	False	False	False	False	False	False	False
ENSG00000031698	False	False	True	False	False	True	True	True
ENSG00000116128	True	True	False	True	True	True	True	False
ENSG00000116176	False	False	False	False	False	False	False	False
ENSG00000116194	False	False	False	False	False	False	False	False
ENSG00000116205	False	False	False	False	False	False	False	False
ENSG00000116209	False	False	False	False	False	False	False	False
ENSG00000116251	False	False	False	False	False	False	False	True
ENSG00000116329	False	False	False	False	False	False	False	False
ENSG00000116455	False	False	False	False	False	False	False	False
ENSG00000116514	False	False	False	False	False	False	True	True
ENSG00000116667	False	False	False	False	False	False	True	True
ENSG00000116688	False	False	False	False	False	False	False	True
ENSG00000116691	False	False	False	False	False	False	False	False
ENSG00000116704	False	False	False	False	False	False	False	False
ENSG00000187545	False	False	False	False	False	False	False	False
ENSG00000243073	False	False	False	False	False	False	False	False
ENSG00000116741	False	False	False	False	False	False	False	False
ENSG00000116874	False	False	False	False	False	False	False	False
ENSG00000116885	False	False	False	False	False	False	False	False
ENSG00000116981	False	False	False	False	False	False	False	False
ENSG00000053371	False	False	False	False	False	False	False	False
ENSG00000117395	False	False	False	False	False	False	False	False
ENSG00000117479	False	False	False	False	False	False	False	False
ENSG00000188404	False	False	False	False	False	False	False	False
ENSG00000117533	False	False	False	False	False	False	False	False
ENSG00000117614	False	False	False	False	False	False	False	False
ENSG00000117682	False	False	False	False	False	False	True	False
ENSG00000117984	False	False	False	False	False	False	False	False
ENSG00000118017	False	False	False	False	False	False	False	False
ENSG00000118113	False	False	False	False	False	False	False	False
ENSG00000118137	False	False	False	False	False	False	False	False
ENSG00000118160	True	True	False	False	False	True	True	True
ENSG00000132185	False	False	False	False	False	False	False	False
ENSG00000138363	False	False	False	False	False	False	False	False
ENSG00000118245	False	False	False	False	False	False	False	False
ENSG00000118271	False	False	False	False	False	False	False	False
ENSG00000118407	False	False	False	False	False	False	False	False
ENSG00000118434	False	False	False	False	False	False	False	False
ENSG00000028839	False	False	False	False	False	False	True	True
ENSG00000118491	False	False	False	False	False	False	False	False
ENSG00000118496	True	False	False	False	False	False	True	True
ENSG00000189007	False	False	False	False	False	False	False	False
ENSG00000118557	False	False	False	False	False	False	False	False
ENSG00000118579	False	False	False	False	False	False	False	False
ENSG00000239305	True	False	False	False	True	True	True	False
ENSG00000118680	False	False	False	False	False	False	False	False
ENSG00000118705	True	True	False	False	False	True	True	False
ENSG00000149639	True	True	False	False	False	True	False	True
ENSG00000118762	False	False	False	False	False	False	False	False
ENSG00000118777	False	False	False	False	False	False	False	False
ENSG00000118804	False	False	False	False	False	False	False	False
ENSG00000118816	True	False	False	False	False	False	True	True
ENSG00000118849	False	False	False	False	False	False	False	False
ENSG00000118961	False	False	False	False	False	False	False	False
ENSG00000118972	False	False	False	False	False	False	False	False
ENSG00000118985	True	True	False	False	True	True	True	True
ENSG00000173221	False	False	False	False	False	False	False	False
ENSG00000119013	False	False	False	False	False	False	False	False
ENSG00000119147	False	False	False	False	False	False	False	False
ENSG00000134308	False	False	False	False	False	False	True	True
ENSG00000119203	False	False	False	False	False	False	False	False
ENSG00000111364	False	False	False	False	False	False	False	False
ENSG00000119242	False	False	False	False	False	False	False	False
ENSG00000119321	False	False	False	False	False	False	False	False
ENSG00000119541	False	False	False	False	False	False	True	False
ENSG00000242550	False	False	False	False	False	False	False	False
ENSG00000133937	False	False	False	False	False	False	False	False
ENSG00000063761	False	False	False	False	False	False	False	False
ENSG00000119632	False	False	False	False	False	False	False	False
ENSG00000119638	False	False	False	False	False	False	False	False
ENSG00000119640	False	False	False	False	False	False	False	False
ENSG00000119669	True	False	True	False	True	True	True	True
ENSG00000119673	False	False	False	False	False	False	False	False
ENSG00000119686	False	False	False	False	False	False	False	False
ENSG00000119699	True	True	False	False	False	True	True	True
ENSG00000115421	False	False	False	False	False	False	True	True
ENSG00000115129	False	False	False	False	False	False	False	False
ENSG00000119729	False	False	False	False	False	False	True	False
ENSG00000119777	False	False	False	False	False	False	False	False
ENSG00000119778	True	True	False	False	False	True	True	True
ENSG00000119812	False	False	False	False	False	False	False	True
ENSG00000119820	False	False	False	False	False	False	False	False
ENSG00000119844	True	True	False	True	False	True	True	True
ENSG00000119862	False	False	False	False	False	False	False	False
ENSG00000119878	False	False	False	False	False	False	False	False
ENSG00000138111	False	False	False	False	False	False	False	False
ENSG00000119906	False	False	False	False	False	False	False	False
ENSG00000182333	False	False	False	False	False	False	False	False
ENSG00000119938	False	False	False	False	False	False	False	False
ENSG00000119973	False	False	False	False	False	False	False	False
ENSG00000120068	False	False	False	False	False	False	False	True
ENSG00000120075	False	False	False	False	False	False	False	False
ENSG00000260027	False	False	False	False	False	False	False	False
ENSG00000120094	False	False	False	False	False	False	False	False
ENSG00000120129	True	False	False	False	False	False	False	False
ENSG00000120137	False	False	False	False	False	False	False	False
ENSG00000120149	False	False	False	False	False	False	False	False
ENSG00000120211	False	False	False	False	False	False	False	False
ENSG00000214042	False	False	False	False	False	False	False	False
ENSG00000120256	False	False	False	False	False	False	False	False
ENSG00000120262	False	False	False	False	False	False	False	False
ENSG00000120318	False	False	False	False	False	False	True	False
ENSG00000120322	False	False	False	False	False	False	False	False
ENSG00000120324	False	False	False	False	False	False	False	False
ENSG00000120327	False	False	False	False	False	False	False	False
ENSG00000120328	False	False	False	False	False	False	False	False
ENSG00000120329	False	False	False	False	False	False	False	False
ENSG00000116132	False	False	False	False	False	False	True	True
ENSG00000120332	False	False	False	False	False	False	False	False
ENSG00000120440	False	False	False	False	False	False	False	False
ENSG00000120526	False	False	False	False	False	False	False	False
ENSG00000120647	False	False	False	False	False	False	False	False
ENSG00000242715	False	False	False	False	False	False	False	False
ENSG00000120686	False	False	False	False	False	False	False	False
ENSG00000120690	False	False	False	False	False	False	False	False
ENSG00000120697	False	True	False	False	False	True	False	False
ENSG00000120709	False	False	False	False	False	False	True	True
ENSG00000120729	False	False	False	False	False	False	False	False
ENSG00000120738	True	False	False	False	True	True	True	True
ENSG00000070087	False	False	False	False	False	False	False	True
ENSG00000120742	False	False	False	False	False	False	False	False
ENSG00000120832	False	False	False	False	False	False	False	False
ENSG00000120837	False	False	False	False	False	False	False	False
ENSG00000120860	False	False	False	False	False	False	False	False
ENSG00000104290	False	True	False	False	False	True	True	False
ENSG00000120875	False	False	False	False	False	False	False	False
ENSG00000120896	False	False	False	False	False	False	False	False
ENSG00000120910	False	False	False	False	False	False	False	False
ENSG00000120948	True	True	False	False	True	True	True	True
ENSG00000120952	False	False	False	False	False	False	False	False
ENSG00000121039	False	False	False	False	False	False	False	True
ENSG00000108813	False	False	False	False	False	False	False	False
ENSG00000121058	False	False	False	False	False	False	False	False
ENSG00000121068	False	True	False	False	False	True	False	True
ENSG00000121073	False	False	False	False	False	False	False	False
ENSG00000121104	False	False	False	False	False	False	False	False
ENSG00000121152	False	False	False	False	False	False	True	False
ENSG00000121211	False	False	False	False	False	False	False	False
ENSG00000131127	False	False	False	False	False	False	False	False
ENSG00000121297	True	False	False	False	True	True	True	True
ENSG00000121314	False	False	False	False	False	False	False	False
ENSG00000121316	False	False	False	False	False	False	False	False
ENSG00000213809	False	False	False	False	False	False	False	False
ENSG00000121318	False	False	False	False	False	False	False	False
ENSG00000121350	False	False	False	False	False	False	False	False
ENSG00000121351	False	False	False	False	False	False	False	False
ENSG00000121361	False	False	False	False	False	False	False	True
ENSG00000121377	False	False	False	False	False	False	False	False
ENSG00000121381	False	False	False	False	False	False	False	False
ENSG00000121417	False	False	False	False	False	False	False	False
ENSG00000114354	False	False	False	False	False	False	True	True
ENSG00000121579	False	False	False	False	False	False	False	True
ENSG00000121653	False	False	False	False	False	False	True	True
ENSG00000121690	False	False	False	False	False	False	False	False
ENSG00000121691	False	False	False	False	False	False	False	False
ENSG00000087085	True	False	False	False	False	False	True	True
ENSG00000106336	False	False	False	False	False	False	False	False
ENSG00000121743	False	False	False	False	False	False	False	False
ENSG00000121853	False	False	False	False	False	False	False	False
ENSG00000121858	False	False	False	False	False	False	False	False
ENSG00000121898	False	False	False	False	False	False	False	False
ENSG00000213366	False	False	False	False	False	False	False	False
ENSG00000282608	False	False	False	False	False	False	False	False
ENSG00000121966	True	False	False	False	True	True	True	True
ENSG00000121989	True	True	False	False	True	True	True	True
ENSG00000122008	False	False	False	False	False	False	False	False
ENSG00000122025	True	True	False	False	False	True	True	False
ENSG00000122035	False	False	False	False	False	False	False	False
ENSG00000122068	True	False	False	False	False	False	False	True
ENSG00000122140	False	False	False	False	False	False	False	False
ENSG00000122180	False	False	False	False	False	False	False	True
ENSG00000122218	False	False	False	False	False	False	True	True
ENSG00000122304	False	False	False	False	False	False	False	False
ENSG00000122375	False	False	False	False	False	False	False	False
ENSG00000106546	False	False	False	False	False	False	False	True
ENSG00000136193	False	False	False	False	False	False	False	False
ENSG00000122507	False	False	False	False	False	False	False	False
ENSG00000122543	False	False	False	False	False	False	False	False
ENSG00000122547	False	False	False	False	False	False	True	False
ENSG00000122574	False	False	False	False	False	False	False	False
ENSG00000122585	False	False	False	False	False	False	False	False
ENSG00000122592	False	False	False	False	False	False	False	False
ENSG00000122641	True	False	False	False	True	True	True	True
ENSG00000122642	False	False	False	False	False	False	False	False
ENSG00000122678	False	False	False	False	False	False	False	False
ENSG00000122679	False	False	False	False	False	False	False	False
ENSG00000122687	False	False	False	False	False	False	False	False
ENSG00000122691	False	False	False	False	False	False	False	True
ENSG00000122696	False	False	False	False	False	False	False	False
ENSG00000122728	True	False	False	False	True	True	True	False
ENSG00000122733	False	False	False	False	False	False	False	False
ENSG00000122735	False	False	False	False	False	False	False	False
ENSG00000105939	False	False	False	False	False	False	True	False
ENSG00000122787	False	False	False	False	False	False	False	False
ENSG00000122859	False	False	False	False	False	False	False	False
ENSG00000122862	False	False	False	False	False	False	False	True
ENSG00000122877	True	False	False	False	True	True	True	True
ENSG00000138286	False	False	False	False	False	False	False	False
ENSG00000076248	False	False	False	False	False	False	False	False
ENSG00000088986	False	False	False	False	False	False	False	True
ENSG00000122970	False	False	False	False	False	False	False	False
ENSG00000122971	False	False	False	False	False	False	False	False
ENSG00000122986	False	False	False	False	False	False	False	False
ENSG00000123091	False	False	False	False	False	False	True	True
ENSG00000123095	False	False	False	False	False	False	False	True
ENSG00000123096	False	False	False	False	False	False	False	False
ENSG00000123136	True	False	False	False	False	False	True	True
ENSG00000123143	False	False	False	False	False	False	False	False
ENSG00000123144	False	False	False	False	False	False	False	True
ENSG00000123146	False	False	False	False	False	False	False	False
ENSG00000198342	False	False	False	False	False	False	False	False
ENSG00000114796	False	False	False	False	False	False	False	False
ENSG00000123171	False	False	False	False	False	False	False	False
ENSG00000123179	False	False	False	False	False	False	False	False
ENSG00000123191	False	False	False	False	False	False	False	False
ENSG00000123307	False	False	False	False	False	False	False	False
ENSG00000123353	False	False	False	False	False	False	False	False
ENSG00000123360	False	False	False	False	False	False	True	False
ENSG00000123364	False	False	False	False	False	False	False	False
ENSG00000123384	False	False	False	False	False	False	True	True
ENSG00000123407	False	False	False	False	False	False	False	False
ENSG00000197757	False	False	False	False	False	False	False	False
ENSG00000117480	False	False	False	False	False	False	False	False
ENSG00000117616	False	False	False	False	False	False	False	False
ENSG00000058262	True	True	False	False	False	True	True	True
ENSG00000123607	False	False	False	False	False	False	False	False
ENSG00000123609	False	False	False	False	False	False	False	False
ENSG00000123610	False	False	False	False	False	False	False	False
ENSG00000123612	False	False	False	False	False	False	False	False
ENSG00000123643	False	False	False	False	False	False	False	False
ENSG00000123685	False	False	False	False	False	False	False	False
ENSG00000123700	False	False	False	False	False	False	False	True
ENSG00000123737	False	False	False	False	False	False	False	False
ENSG00000123739	False	False	False	False	False	False	False	False
ENSG00000077312	False	False	False	False	False	False	False	False
ENSG00000123810	False	False	False	False	False	False	False	False
ENSG00000170954	False	False	False	False	False	False	False	False
ENSG00000256683	False	False	False	False	False	False	False	False
ENSG00000123892	False	False	False	False	False	False	False	False
ENSG00000123901	False	False	False	False	False	False	False	False
ENSG00000123989	False	False	False	False	False	False	False	False
ENSG00000123999	False	False	False	False	False	False	False	False
ENSG00000124074	False	False	False	False	False	False	False	False
ENSG00000101442	False	False	False	False	False	False	False	False
ENSG00000124089	False	False	False	False	False	False	False	False
ENSG00000124091	False	False	False	False	False	False	False	False
ENSG00000124092	False	False	False	False	False	False	False	False
ENSG00000204070	False	False	False	False	False	False	False	False
ENSG00000124102	False	False	False	False	False	False	False	False
ENSG00000124116	False	False	False	False	False	False	False	False
ENSG00000124140	True	True	False	False	False	True	True	True
ENSG00000124172	False	False	False	False	False	False	False	False
ENSG00000124193	False	True	False	False	False	True	False	True
ENSG00000124209	False	False	False	False	False	False	False	False
ENSG00000124212	False	False	False	False	False	False	False	False
ENSG00000124216	False	False	False	False	False	False	False	True
ENSG00000124217	False	False	False	False	False	False	False	False
ENSG00000124226	True	False	False	False	False	False	True	False
ENSG00000124299	False	False	False	False	False	False	False	False
ENSG00000124357	False	False	False	False	False	False	False	False
ENSG00000124370	False	False	False	False	False	False	False	False
ENSG00000124374	False	False	False	False	False	False	False	False
ENSG00000124380	False	False	False	False	False	False	False	False
ENSG00000124383	False	False	False	True	False	True	False	False
ENSG00000124391	False	False	False	False	False	False	False	False
ENSG00000079435	False	False	False	False	False	False	False	False
ENSG00000124449	False	False	False	False	False	False	False	False
ENSG00000124466	False	False	False	False	False	False	False	False
ENSG00000124469	False	False	False	False	False	False	False	False
ENSG00000204618	False	False	False	False	False	False	False	False
ENSG00000124507	True	True	False	False	True	True	True	True
ENSG00000124541	False	False	False	False	False	False	False	False
ENSG00000111801	False	False	False	False	False	False	False	False
ENSG00000124562	False	False	False	False	False	False	False	True
ENSG00000124568	False	False	False	False	False	False	False	False
ENSG00000124575	False	False	False	False	False	False	False	False
ENSG00000274618	False	False	False	False	False	False	False	False
ENSG00000124602	False	False	False	False	False	False	False	False
ENSG00000124608	False	False	False	False	False	False	False	False
ENSG00000124610	False	False	False	False	False	False	False	False
ENSG00000124613	False	False	False	False	False	False	False	False
ENSG00000124657	False	False	False	False	False	False	False	False
ENSG00000124701	False	False	False	False	False	False	False	False
ENSG00000124731	False	False	False	False	False	False	False	False
ENSG00000124733	False	False	False	False	False	False	False	False
ENSG00000124749	False	False	False	False	False	False	False	False
ENSG00000124762	False	False	False	False	False	False	False	False
ENSG00000124766	True	False	False	False	True	True	False	True
ENSG00000124772	False	False	False	False	False	False	False	False
ENSG00000124783	False	False	False	False	False	False	False	False
ENSG00000124785	False	False	False	False	False	False	False	True
ENSG00000124882	False	False	False	False	False	False	False	False
ENSG00000124935	False	False	False	False	False	False	False	False
ENSG00000124939	False	False	False	False	False	False	False	False
ENSG00000125037	True	False	False	False	False	False	True	True
ENSG00000125089	False	False	False	False	False	False	False	False
ENSG00000125124	False	False	False	False	False	False	False	False
ENSG00000125148	False	False	False	False	False	False	False	False
ENSG00000125166	False	False	False	False	False	False	True	False
ENSG00000063176	False	False	False	False	False	False	False	False
ENSG00000125207	False	False	False	False	False	False	False	False
ENSG00000125249	False	False	False	False	False	False	False	True
ENSG00000125255	False	False	False	False	False	False	False	False
ENSG00000197375	False	False	False	False	False	False	False	False
ENSG00000125347	False	False	False	False	False	False	True	True
ENSG00000125378	True	False	False	False	False	False	True	True
ENSG00000125384	False	False	False	False	False	False	False	False
ENSG00000213741	True	False	True	False	False	True	True	True
ENSG00000125398	True	True	False	False	True	True	True	True
ENSG00000125414	False	False	False	False	False	False	False	False
ENSG00000125445	False	False	False	False	False	False	False	False
ENSG00000125449	False	False	False	False	False	False	False	False
ENSG00000125450	True	True	False	False	False	True	True	True
ENSG00000125458	False	False	False	False	False	False	False	False
ENSG00000125459	False	False	False	False	False	False	False	False
ENSG00000125505	False	False	False	False	False	False	False	False
ENSG00000130584	True	True	False	True	False	True	True	True
ENSG00000115084	False	False	False	False	False	False	False	False
ENSG00000125629	False	False	False	False	False	False	False	False
ENSG00000125637	False	False	False	False	False	False	False	False
ENSG00000125650	False	False	False	False	False	False	False	False
ENSG00000125652	False	False	False	False	False	False	False	False
ENSG00000125656	True	False	False	False	False	False	False	False
ENSG00000125657	False	False	False	False	False	False	False	False
ENSG00000125726	False	False	False	False	False	False	False	False
ENSG00000125730	False	False	False	False	False	False	True	True
ENSG00000125731	False	False	False	False	False	False	False	False
ENSG00000125744	False	False	False	False	False	False	False	False
ENSG00000125746	False	False	False	False	False	False	False	False
ENSG00000125753	False	False	False	False	False	False	False	True
ENSG00000125755	True	True	False	False	False	True	True	True
ENSG00000089101	False	False	False	False	False	False	False	False
ENSG00000101224	False	False	False	False	False	False	False	False
ENSG00000125810	False	False	False	False	False	False	False	False
ENSG00000125815	False	False	False	False	False	False	False	False
ENSG00000125827	False	False	False	False	False	False	False	False
ENSG00000125868	False	False	False	False	False	False	False	False
ENSG00000125869	False	False	False	False	False	False	False	False
ENSG00000125870	False	False	False	False	False	False	False	False
ENSG00000125878	False	False	False	False	False	False	False	True
ENSG00000125879	False	False	False	False	False	False	False	False
ENSG00000125888	False	False	False	False	False	False	False	False
ENSG00000215397	False	False	False	False	False	False	False	True
ENSG00000125903	False	False	False	False	False	False	False	False
ENSG00000104953	False	False	False	False	False	False	False	False
ENSG00000125910	False	False	False	False	False	False	False	False
ENSG00000125912	False	False	False	False	False	False	False	True
ENSG00000057757	False	False	False	False	False	False	False	False
ENSG00000257365	False	False	False	False	False	False	False	False
ENSG00000125966	False	False	False	False	False	False	True	True
ENSG00000125967	False	False	False	False	False	False	False	False
ENSG00000125970	False	False	False	False	False	False	False	False
ENSG00000126003	False	False	False	False	False	False	True	True
ENSG00000126088	False	False	False	False	False	False	False	False
ENSG00000126233	False	False	False	False	False	False	False	False
ENSG00000126243	False	False	False	False	False	False	False	True
ENSG00000126246	False	False	False	False	False	False	False	False
ENSG00000126247	False	False	False	False	False	False	False	False
ENSG00000126249	False	False	False	False	False	False	False	False
ENSG00000126261	True	True	False	False	False	True	True	True
ENSG00000126264	False	False	False	False	False	False	False	False
ENSG00000126266	False	False	False	False	False	False	False	False
ENSG00000171401	False	False	False	False	False	False	False	False
ENSG00000197079	False	False	False	False	False	False	False	False
ENSG00000171360	False	False	False	False	False	False	False	False
ENSG00000126353	False	False	False	False	True	True	False	False
ENSG00000171403	False	False	False	False	False	False	False	False
ENSG00000126368	False	False	False	False	False	False	True	True
ENSG00000213465	False	False	False	False	False	False	False	False
ENSG00000126453	False	False	False	False	False	False	False	False
ENSG00000126458	False	False	False	False	False	False	False	False
ENSG00000126460	False	False	False	False	False	False	False	False
ENSG00000126467	True	False	False	False	False	False	True	True
ENSG00000105373	False	False	False	False	False	False	False	False
ENSG00000126524	False	False	False	False	False	False	False	False
ENSG00000126545	False	False	False	False	False	False	False	False
ENSG00000126549	False	False	False	False	False	False	False	False
ENSG00000126550	False	False	False	False	False	False	False	False
ENSG00000126562	False	False	False	False	False	False	False	False
ENSG00000213918	False	False	False	False	False	False	False	False
ENSG00000126602	False	False	False	False	False	False	False	False
ENSG00000105705	False	False	False	False	False	False	False	False
ENSG00000105671	False	False	False	False	False	False	False	False
ENSG00000130283	False	False	False	False	False	False	False	False
ENSG00000132581	False	False	False	False	False	False	False	False
ENSG00000126653	False	False	False	False	False	False	True	False
ENSG00000126775	False	False	False	False	False	False	False	False
ENSG00000126787	False	False	False	False	False	False	False	False
ENSG00000126790	False	False	False	False	False	False	False	False
ENSG00000126803	False	False	False	False	False	False	True	False
ENSG00000182521	False	False	False	False	False	False	False	False
ENSG00000126821	False	False	False	False	False	False	False	False
ENSG00000126822	False	False	False	False	False	False	False	False
ENSG00000126861	False	False	False	False	False	False	True	True
ENSG00000126878	False	False	False	False	False	False	False	False
ENSG00000127022	True	True	False	False	False	True	True	True
ENSG00000103490	False	False	False	False	False	False	False	False
ENSG00000127184	False	False	False	False	False	False	False	False
ENSG00000054148	False	False	False	False	False	False	False	False
ENSG00000127191	True	True	False	False	False	True	True	True
ENSG00000127220	False	False	False	False	False	False	False	True
ENSG00000127311	False	False	False	False	False	False	False	False
ENSG00000127324	False	False	False	False	False	False	False	False
ENSG00000127328	False	False	False	False	False	False	False	False
ENSG00000127337	False	False	False	False	False	False	False	False
ENSG00000090266	False	False	False	False	False	False	False	False
ENSG00000127362	False	False	False	False	False	False	False	False
ENSG00000127364	False	False	False	False	False	False	False	False
ENSG00000127366	False	False	False	False	False	False	False	False
ENSG00000196453	True	True	False	True	True	True	True	True
ENSG00000130803	False	False	False	False	False	False	False	False
ENSG00000127445	False	False	False	False	False	False	False	True
ENSG00000127452	False	False	False	False	False	False	False	False
ENSG00000127511	True	True	False	True	False	True	True	True
ENSG00000127528	True	False	False	False	True	True	False	True
ENSG00000127529	False	False	False	False	False	False	False	False
ENSG00000127533	False	False	False	False	False	False	False	False
ENSG00000103145	False	False	False	False	False	False	False	False
ENSG00000206053	False	False	False	False	False	False	False	False
ENSG00000127554	False	False	False	False	False	False	False	False
ENSG00000127561	False	False	False	False	False	False	False	False
ENSG00000197562	False	False	False	False	False	False	True	False
ENSG00000127588	False	False	False	False	False	False	False	False
ENSG00000256223	False	False	False	False	False	False	False	False
ENSG00000127666	False	False	False	False	False	False	False	False
ENSG00000103111	False	False	False	False	False	False	False	False
ENSG00000127720	False	False	False	False	False	False	False	False
ENSG00000178982	False	False	False	False	False	False	False	False
ENSG00000127774	False	False	False	False	False	False	False	True
ENSG00000127780	False	False	False	False	False	False	False	False
ENSG00000127824	False	False	False	False	False	False	False	False
ENSG00000127831	False	False	False	False	False	False	False	False
ENSG00000127837	True	True	False	False	False	True	True	True
ENSG00000127863	False	False	False	False	False	False	False	False
ENSG00000106211	False	False	False	False	False	False	False	False
ENSG00000127920	False	False	False	False	False	False	False	False
ENSG00000127922	False	False	False	False	False	False	False	True
ENSG00000127928	False	False	False	False	False	False	False	False
ENSG00000127947	True	True	False	True	False	True	True	True
ENSG00000127951	False	False	False	False	False	False	False	False
ENSG00000127980	False	False	False	False	False	False	False	False
ENSG00000128011	False	False	False	False	False	False	False	True
ENSG00000128045	False	False	False	False	False	False	False	False
ENSG00000128159	False	False	False	False	False	False	False	False
ENSG00000128185	False	False	False	False	False	False	False	False
ENSG00000100365	False	False	False	False	False	False	False	False
ENSG00000100055	False	False	False	False	False	False	True	False
ENSG00000100116	False	False	False	False	False	False	False	False
ENSG00000100359	False	False	False	False	False	False	False	False
ENSG00000100095	False	False	False	False	False	False	True	False
ENSG00000128218	False	False	False	False	False	False	False	False
ENSG00000128228	False	False	False	False	False	False	False	False
ENSG00000128245	False	False	False	False	False	False	True	True
ENSG00000128276	False	False	False	False	False	False	False	False
ENSG00000128283	False	False	False	False	False	False	False	False
ENSG00000128285	False	False	False	False	False	False	False	False
ENSG00000128310	False	False	False	False	False	False	False	False
ENSG00000128311	False	False	False	False	False	False	False	False
ENSG00000128313	False	False	False	False	False	False	False	False
ENSG00000159873	True	True	False	False	False	True	True	True
ENSG00000128340	True	True	False	False	False	True	True	True
ENSG00000128342	False	False	False	False	False	False	False	False
ENSG00000128383	False	False	False	False	False	False	False	False
ENSG00000105819	False	False	False	False	False	False	False	False
ENSG00000128519	False	False	False	False	False	False	False	False
ENSG00000128524	False	False	False	False	False	False	False	False
ENSG00000128534	False	False	False	False	False	False	False	False
ENSG00000128564	True	False	False	False	True	True	False	False
ENSG00000128578	False	False	False	False	False	False	False	False
ENSG00000128590	False	False	False	False	False	False	False	False
ENSG00000128594	True	False	False	False	True	True	True	True
ENSG00000128595	False	False	False	False	False	False	True	False
ENSG00000128602	False	False	False	False	False	False	False	False
ENSG00000128617	False	False	False	False	False	False	False	False
ENSG00000068903	False	False	False	False	False	False	False	False
ENSG00000128654	False	False	False	False	False	False	False	False
ENSG00000128709	False	False	False	False	False	False	False	False
ENSG00000128710	False	False	False	False	False	False	False	False
ENSG00000128713	False	False	False	False	False	False	False	False
ENSG00000128805	False	False	False	False	False	False	False	False
ENSG00000033800	True	True	False	False	False	True	True	True
ENSG00000092531	False	False	False	False	False	False	False	True
ENSG00000128872	False	False	False	False	False	False	False	False
ENSG00000128917	False	False	False	False	False	False	True	True
ENSG00000128918	True	False	False	False	False	False	True	True
ENSG00000128944	False	False	False	False	False	False	False	False
ENSG00000140264	False	False	False	False	False	False	False	False
ENSG00000128973	False	False	False	False	False	False	False	False
ENSG00000128989	False	False	False	False	False	False	False	True
ENSG00000129009	False	False	False	False	False	False	False	False
ENSG00000129028	False	False	False	False	False	False	False	False
ENSG00000114019	True	False	False	False	False	False	True	False
ENSG00000129048	False	False	False	False	False	False	False	False
ENSG00000129152	False	False	False	False	False	False	False	False
ENSG00000129173	True	True	False	False	False	True	True	True
ENSG00000129194	False	False	False	False	False	False	False	False
ENSG00000129226	False	False	False	False	False	False	False	False
ENSG00000129235	False	False	False	False	False	False	False	False
ENSG00000129244	False	False	False	False	False	False	True	False
ENSG00000129245	True	True	False	False	False	True	True	True
ENSG00000129255	False	False	False	False	False	False	False	False
ENSG00000104415	False	False	False	False	False	False	False	False
ENSG00000213339	False	False	False	False	False	False	False	False
ENSG00000129354	False	False	False	False	False	False	False	False
ENSG00000104626	False	False	False	False	False	False	False	False
ENSG00000105472	False	False	False	False	False	False	False	False
ENSG00000129450	False	False	False	False	False	False	False	False
ENSG00000100968	True	False	False	False	False	False	True	False
ENSG00000092009	False	False	False	False	False	False	False	False
ENSG00000100867	False	False	False	False	False	False	False	False
ENSG00000129473	False	False	False	False	False	False	False	False
ENSG00000129514	False	False	False	False	False	False	True	False
ENSG00000129518	False	False	False	False	False	False	False	False
ENSG00000129521	False	False	False	False	False	False	False	False
ENSG00000165782	False	False	False	False	False	False	False	True
ENSG00000129559	False	False	False	False	False	False	True	True
ENSG00000129562	False	False	False	False	False	False	False	False
ENSG00000129596	False	False	False	False	False	False	False	False
ENSG00000127314	True	True	False	False	False	True	True	True
ENSG00000129744	False	False	False	False	False	False	False	False
ENSG00000129749	False	False	False	False	False	False	False	False
ENSG00000099875	False	False	False	False	False	False	False	False
ENSG00000129911	False	False	False	False	False	False	False	True
ENSG00000103449	False	True	False	False	False	True	True	True
ENSG00000100722	True	True	False	False	False	True	True	True
ENSG00000074695	False	False	False	False	False	False	False	False
ENSG00000013523	False	False	False	False	False	False	False	False
ENSG00000070729	False	False	False	False	False	False	False	False
ENSG00000102543	False	False	False	False	False	False	False	False
ENSG00000102452	False	False	False	False	True	True	True	False
ENSG00000262246	False	False	False	False	False	False	False	False
ENSG00000103184	False	False	False	False	False	False	False	False
ENSG00000105717	False	False	False	False	False	False	False	False
ENSG00000108406	False	False	False	False	False	False	True	True
ENSG00000105429	False	False	False	False	False	False	False	False
ENSG00000099822	True	True	False	False	False	True	False	True
ENSG00000117154	False	False	False	False	False	False	False	False
ENSG00000132207	False	False	False	False	False	False	False	False
ENSG00000108506	True	False	False	False	False	False	True	True
ENSG00000090661	False	False	False	False	False	False	False	False
ENSG00000104974	False	False	False	False	False	False	False	False
ENSG00000037042	False	False	False	False	False	False	False	False
ENSG00000131462	False	False	False	False	False	False	True	True
ENSG00000105193	True	False	False	False	False	False	True	True
ENSG00000105613	True	True	False	False	False	True	True	True
ENSG00000198203	False	False	False	False	False	False	False	False
ENSG00000109805	False	False	False	False	False	False	False	False
ENSG00000108839	False	False	False	False	False	False	False	False
ENSG00000132879	False	False	False	False	False	False	False	False
ENSG00000135220	False	False	False	False	False	False	False	False
ENSG00000087116	False	False	False	False	False	False	True	True
ENSG00000103245	False	False	False	False	False	False	False	False
ENSG00000188536	False	False	False	False	False	False	False	False
ENSG00000072756	False	False	False	False	False	False	False	False
ENSG00000104213	False	False	False	False	False	False	False	False
ENSG00000067248	False	False	False	False	False	False	True	False
ENSG00000108771	False	False	False	False	False	False	False	False
ENSG00000187242	False	False	False	False	False	False	False	False
ENSG00000094796	False	False	False	False	False	False	False	False
ENSG00000131738	False	False	False	False	False	False	False	False
ENSG00000114054	False	False	False	False	False	False	False	False
ENSG00000112379	False	False	False	False	False	False	True	True
ENSG00000114520	False	False	False	False	False	False	False	False
ENSG00000048392	False	False	False	False	False	False	False	False
ENSG00000008853	False	False	False	False	False	False	False	False
ENSG00000095627	True	True	False	False	False	True	True	True
ENSG00000042429	False	False	False	False	False	False	False	False
ENSG00000074319	True	True	False	False	False	True	False	True
ENSG00000100065	False	False	False	False	False	False	False	False
ENSG00000101452	False	False	False	False	False	False	False	False
ENSG00000100991	False	False	False	False	False	False	True	True
ENSG00000025708	False	False	False	False	False	False	False	False
ENSG00000088854	False	False	False	False	False	False	False	False
ENSG00000049540	False	False	False	False	False	False	False	False
ENSG00000077800	False	False	False	False	False	False	False	False
ENSG00000112659	False	False	False	False	False	False	True	False
ENSG00000253159	False	False	False	False	False	False	False	False
ENSG00000240764	False	False	False	False	False	False	True	False
ENSG00000131495	False	False	False	False	False	False	False	False
ENSG00000110344	False	False	False	False	False	False	True	False
ENSG00000100227	True	True	False	False	False	True	True	False
ENSG00000099899	False	False	False	False	False	False	False	False
ENSG00000100056	False	False	False	False	False	False	False	False
ENSG00000006788	False	False	False	False	False	False	False	False
ENSG00000137185	False	False	False	False	False	False	False	False
ENSG00000189298	False	False	False	False	False	False	False	False
ENSG00000204516	False	False	False	False	False	False	False	False
ENSG00000186081	False	False	False	False	False	False	True	False
ENSG00000167768	False	False	False	False	False	False	False	False
ENSG00000170454	False	False	False	False	False	False	False	False
ENSG00000170465	False	False	False	False	False	False	False	False
ENSG00000185479	False	False	False	False	False	False	False	False
ENSG00000130005	False	False	False	False	False	False	False	False
ENSG00000130035	False	False	False	False	False	False	False	False
ENSG00000130037	False	False	False	False	False	False	False	False
ENSG00000130173	False	False	False	False	False	False	False	False
ENSG00000130176	False	False	False	False	False	False	False	False
ENSG00000130202	False	False	False	False	False	False	False	True
ENSG00000130203	False	False	False	False	False	False	False	False
ENSG00000234906	False	False	False	False	False	False	False	False
ENSG00000151360	False	False	False	False	False	False	False	False
ENSG00000130222	False	False	False	False	False	False	False	True
ENSG00000130227	True	True	False	False	False	True	True	True
ENSG00000130244	False	False	False	False	False	False	False	False
ENSG00000130254	False	True	False	False	False	True	True	True
ENSG00000130287	False	False	False	False	False	False	True	False
ENSG00000130300	False	False	False	False	False	False	False	False
ENSG00000130303	False	False	False	False	False	False	False	False
ENSG00000130304	False	False	False	False	False	False	False	False
ENSG00000130307	False	False	False	False	False	False	False	False
ENSG00000130309	False	False	False	False	False	False	False	False
ENSG00000130312	False	False	False	False	False	False	False	False
ENSG00000130313	False	False	False	False	False	False	False	False
ENSG00000130332	False	False	False	False	False	False	False	False
ENSG00000130382	True	True	False	False	False	True	True	True
ENSG00000130402	True	True	False	False	False	True	True	True
ENSG00000130414	False	False	False	False	False	False	False	False
ENSG00000197343	False	False	False	False	False	False	False	False
ENSG00000130427	False	False	False	False	False	False	False	False
ENSG00000130433	False	False	False	False	False	False	False	False
ENSG00000130449	False	True	False	False	False	True	True	True
ENSG00000130508	False	False	False	False	False	False	False	False
ENSG00000130513	False	False	False	False	False	False	False	False
ENSG00000130522	False	False	False	False	False	False	False	True
ENSG00000130528	False	False	False	False	False	False	False	False
ENSG00000130529	False	False	False	False	False	False	False	False
ENSG00000130544	False	False	False	False	False	False	False	False
ENSG00000105245	True	True	False	False	False	True	False	True
ENSG00000130638	False	False	False	False	False	False	False	False
ENSG00000130640	False	False	False	False	False	False	False	False
ENSG00000130643	False	False	False	False	False	False	False	False
ENSG00000130649	False	False	False	False	False	False	False	False
ENSG00000130656	False	False	False	False	False	False	False	False
ENSG00000130675	False	True	False	False	False	True	False	True
ENSG00000130684	False	False	False	False	False	False	False	False
ENSG00000130699	True	True	False	False	True	True	True	True
ENSG00000130700	False	False	False	False	False	False	False	False
ENSG00000130701	False	False	False	False	False	False	False	False
ENSG00000130702	False	False	False	False	False	False	False	False
ENSG00000130706	True	True	False	False	False	True	True	True
ENSG00000130711	False	False	False	False	False	False	False	True
ENSG00000130725	True	False	False	False	False	False	True	True
ENSG00000130726	True	True	False	False	False	True	True	True
ENSG00000130748	False	False	False	False	False	False	False	False
ENSG00000130749	True	True	False	False	True	True	True	True
ENSG00000130758	False	False	False	False	False	False	True	True
ENSG00000130766	False	False	False	False	False	False	False	False
ENSG00000130783	False	False	False	False	False	False	False	False
ENSG00000130787	False	False	False	False	False	False	False	False
ENSG00000105364	False	False	False	False	False	False	False	False
ENSG00000130810	False	False	False	False	False	False	False	False
ENSG00000130811	True	True	False	False	False	True	True	True
ENSG00000130812	False	False	False	False	False	False	False	False
ENSG00000130813	False	False	False	False	False	False	False	False
ENSG00000130818	False	False	False	False	False	False	False	False
ENSG00000130876	False	False	False	False	False	False	False	False
ENSG00000130881	False	False	False	False	False	False	False	False
ENSG00000130921	False	False	False	False	False	False	False	False
ENSG00000105447	False	False	False	False	False	False	False	False
ENSG00000130935	False	False	False	False	False	False	False	False
ENSG00000130943	False	False	False	False	False	False	False	False
ENSG00000130950	False	False	False	False	False	False	False	False
ENSG00000130958	False	False	False	False	False	False	False	False
ENSG00000131013	False	False	False	False	False	False	False	False
ENSG00000125999	False	False	False	False	False	False	False	False
ENSG00000131051	False	False	False	False	False	False	True	True
ENSG00000131068	False	False	False	False	False	False	False	False
ENSG00000131094	False	False	False	False	False	False	False	False
ENSG00000131097	False	False	False	False	False	False	False	False
ENSG00000131100	False	False	False	False	False	False	False	False
ENSG00000131143	False	False	False	False	False	False	False	False
ENSG00000131148	False	False	False	False	False	False	False	True
ENSG00000131149	True	True	False	False	False	True	True	True
ENSG00000131153	False	False	False	False	False	False	False	False
ENSG00000182230	False	False	False	False	False	False	False	False
ENSG00000131187	False	False	False	False	False	False	False	False
ENSG00000131351	False	False	False	False	False	False	False	False
ENSG00000131355	False	False	False	False	False	False	False	False
ENSG00000131368	False	False	False	False	False	False	False	False
ENSG00000131374	False	False	False	False	False	False	False	False
ENSG00000131375	False	False	False	False	False	False	False	False
ENSG00000131379	False	False	False	False	False	False	False	False
ENSG00000131381	False	False	False	False	False	False	False	False
ENSG00000131400	False	False	False	False	False	False	False	False
ENSG00000131408	False	False	False	False	False	False	False	False
ENSG00000131435	False	False	False	False	False	False	False	False
ENSG00000131459	False	False	False	False	False	False	False	False
ENSG00000131469	True	False	False	False	False	False	True	True
ENSG00000131475	False	False	False	False	False	False	False	False
ENSG00000131477	False	False	False	False	False	False	False	False
ENSG00000131480	False	False	False	False	False	False	False	False
ENSG00000131482	False	False	False	False	False	False	False	False
ENSG00000248383	False	False	False	False	True	True	False	False
ENSG00000254245	False	False	False	False	False	False	False	False
ENSG00000131507	True	False	False	False	False	False	True	True
ENSG00000131558	False	False	False	False	False	False	False	False
ENSG00000131626	True	True	False	False	False	True	True	True
ENSG00000059122	False	False	False	False	False	False	False	False
ENSG00000131668	False	False	False	False	False	False	False	False
ENSG00000131730	False	False	False	False	False	False	False	False
ENSG00000171346	False	False	False	False	False	False	False	False
ENSG00000131746	False	False	False	False	False	False	False	False
ENSG00000131759	False	False	False	False	False	False	True	True
ENSG00000187272	False	False	False	False	False	False	False	False
ENSG00000131771	False	False	False	False	False	False	True	False
ENSG00000131781	False	False	False	False	False	False	False	False
ENSG00000131791	False	False	False	False	False	False	False	False
ENSG00000089280	True	True	True	False	False	True	True	True
ENSG00000131849	False	False	False	False	False	False	False	False
ENSG00000131864	False	False	False	False	False	False	False	False
ENSG00000131873	True	False	False	False	True	True	True	True
ENSG00000131876	True	False	False	False	False	False	False	True
ENSG00000131910	False	False	False	False	False	False	False	False
ENSG00000131931	False	False	False	False	False	False	True	True
ENSG00000131941	False	False	False	False	False	False	False	False
ENSG00000131966	False	False	False	False	False	False	False	False
ENSG00000131981	False	False	False	False	False	False	False	False
ENSG00000196757	False	False	False	False	False	False	False	False
ENSG00000132002	False	False	False	False	False	False	False	False
ENSG00000132005	True	True	True	False	False	True	True	True
ENSG00000132017	True	True	False	False	False	True	True	True
ENSG00000115884	False	False	False	False	False	False	False	False
ENSG00000132109	False	False	False	False	False	False	False	False
ENSG00000091157	False	False	False	False	True	True	True	True
ENSG00000173473	True	True	False	False	False	True	True	True
ENSG00000132164	False	False	False	False	False	False	True	False
ENSG00000132182	False	False	False	False	False	False	False	False
ENSG00000132196	False	False	False	False	False	False	False	False
ENSG00000132205	False	False	False	False	False	False	False	False
ENSG00000179532	False	False	False	False	False	False	False	False
ENSG00000132275	False	False	False	False	False	False	False	False
ENSG00000132286	False	False	False	False	False	False	False	False
ENSG00000132294	False	False	False	False	False	False	False	False
ENSG00000253117	False	False	False	False	False	False	False	False
ENSG00000132300	False	False	False	False	False	False	False	False
ENSG00000132323	True	True	False	False	False	True	True	True
ENSG00000132326	False	False	False	False	False	False	False	False
ENSG00000132329	False	False	False	False	False	False	False	False
ENSG00000132330	False	False	False	False	False	False	False	False
ENSG00000132334	False	False	False	False	False	False	False	False
ENSG00000132357	False	False	False	False	False	False	False	False
ENSG00000132359	True	True	False	False	False	True	True	True
ENSG00000132382	False	False	False	False	False	False	False	False
ENSG00000132383	False	False	False	False	False	False	False	False
ENSG00000132386	False	False	False	False	False	False	False	False
ENSG00000132394	False	False	False	False	False	False	False	False
ENSG00000132423	False	False	False	False	False	False	False	False
ENSG00000132429	False	False	False	False	False	False	False	False
ENSG00000132434	False	False	False	False	False	False	False	False
ENSG00000132463	False	False	False	False	False	False	False	False
ENSG00000132465	False	False	False	False	False	False	False	False
ENSG00000132467	False	False	False	False	False	False	False	False
ENSG00000132471	False	False	False	False	False	False	False	False
ENSG00000132475	True	False	False	False	False	False	True	True
ENSG00000132481	False	False	False	False	False	False	False	False
ENSG00000132517	False	False	False	False	False	False	False	False
ENSG00000132518	False	False	False	False	False	False	False	False
ENSG00000132541	False	False	False	False	False	False	False	False
ENSG00000132561	False	False	False	False	False	False	False	False
ENSG00000112983	False	False	False	False	False	False	True	True
ENSG00000132570	False	False	False	False	False	False	False	False
ENSG00000132591	False	False	False	False	False	False	False	False
ENSG00000132603	False	False	False	False	False	False	False	False
ENSG00000132604	True	True	False	False	False	True	True	True
ENSG00000132612	False	False	False	False	False	False	True	True
ENSG00000101384	True	True	False	False	False	True	True	True
ENSG00000132622	False	False	False	False	False	False	False	False
ENSG00000132639	False	False	False	False	False	False	True	True
ENSG00000132661	False	False	False	False	False	False	False	True
ENSG00000132669	False	False	False	False	False	False	False	False
ENSG00000132671	False	False	False	False	False	False	False	False
ENSG00000132693	False	False	False	False	False	False	False	False
ENSG00000132702	False	False	False	False	False	False	False	False
ENSG00000132703	False	False	False	False	False	False	False	False
ENSG00000132740	False	False	False	False	False	False	False	False
ENSG00000132744	False	False	False	False	False	False	False	False
ENSG00000132749	False	False	False	False	False	False	False	False
ENSG00000132768	False	False	False	False	False	False	False	False
ENSG00000132801	False	False	False	False	False	False	False	False
ENSG00000132823	False	False	False	False	False	False	False	False
ENSG00000132837	False	False	False	False	False	False	False	False
ENSG00000132840	False	False	False	False	False	False	False	False
ENSG00000132842	False	False	False	False	False	False	True	False
ENSG00000132846	False	False	False	False	False	False	False	False
ENSG00000132872	True	True	False	True	True	True	True	False
ENSG00000132874	False	False	False	False	False	False	False	False
ENSG00000132911	False	False	False	False	False	False	False	False
ENSG00000132915	False	False	False	False	False	False	False	False
ENSG00000132952	False	False	False	False	False	False	False	False
ENSG00000132953	True	True	False	False	False	True	True	True
ENSG00000132972	True	True	False	False	False	True	True	True
ENSG00000264424	False	False	False	False	False	False	False	False
ENSG00000133027	False	False	False	False	False	False	False	False
ENSG00000133028	False	False	False	False	False	False	False	False
ENSG00000133048	False	False	False	False	False	False	False	False
ENSG00000133055	False	False	False	False	False	False	False	False
ENSG00000133101	False	False	False	False	False	False	True	False
ENSG00000133111	False	False	False	False	False	False	False	False
ENSG00000133195	False	False	False	False	False	False	False	False
ENSG00000133243	False	False	False	False	False	False	False	True
ENSG00000133247	False	True	False	False	False	True	False	True
ENSG00000133275	True	True	False	False	False	True	True	True
ENSG00000133315	False	False	False	False	False	False	False	False
ENSG00000133321	False	False	False	False	False	False	False	False
ENSG00000133328	False	False	False	False	False	False	False	False
ENSG00000133393	False	False	False	False	False	False	False	False
ENSG00000133398	False	False	False	False	False	False	False	False
ENSG00000100147	False	False	False	False	False	False	False	False
ENSG00000133488	False	False	False	False	False	False	False	False
ENSG00000241973	False	False	False	False	False	False	True	False
ENSG00000133574	False	False	False	False	False	False	False	False
ENSG00000133606	True	True	False	False	True	True	True	True
ENSG00000133627	False	False	False	False	False	False	True	True
ENSG00000133636	False	False	False	False	False	False	False	False
ENSG00000133639	True	False	False	False	True	True	True	True
ENSG00000133665	False	False	False	False	False	False	False	False
ENSG00000133704	False	False	False	False	False	False	True	False
ENSG00000133710	False	False	False	False	False	False	False	False
ENSG00000147588	False	False	False	False	False	False	False	False
ENSG00000170323	False	False	False	False	False	False	False	False
ENSG00000133731	False	False	False	False	False	False	False	False
ENSG00000133773	False	False	False	False	False	False	False	False
ENSG00000133800	False	False	False	False	False	False	False	False
ENSG00000133812	False	False	False	False	False	False	True	False
ENSG00000133818	False	True	False	False	False	True	False	True
ENSG00000133872	False	False	False	False	False	False	False	False
ENSG00000133874	False	False	False	False	False	False	False	False
ENSG00000133878	False	False	False	False	False	False	False	False
ENSG00000133935	False	False	False	False	False	False	False	False
ENSG00000133943	False	False	False	False	False	False	False	False
ENSG00000133962	False	False	False	False	False	False	False	False
ENSG00000133980	True	False	False	False	True	True	True	True
ENSG00000213463	False	False	False	False	False	False	False	False
ENSG00000133985	False	False	False	False	False	False	False	False
ENSG00000133997	False	False	False	False	False	False	False	False
ENSG00000134001	False	False	False	False	False	False	True	True
ENSG00000134007	False	False	False	False	False	False	False	False
ENSG00000134014	False	False	False	False	False	False	False	False
ENSG00000134020	False	False	False	False	False	False	False	False
ENSG00000134028	False	False	False	False	False	False	False	False
ENSG00000134030	True	True	False	False	True	True	True	True
ENSG00000134046	True	True	False	False	False	True	True	True
ENSG00000134049	False	False	False	False	False	False	False	False
ENSG00000134056	False	False	False	False	False	False	False	False
ENSG00000134057	False	False	False	False	False	False	False	False
ENSG00000134058	False	False	False	False	False	False	False	False
ENSG00000134061	False	False	False	False	False	False	False	False
ENSG00000134070	False	False	False	False	False	False	False	False
ENSG00000134072	False	False	False	False	False	False	False	False
ENSG00000134086	False	False	False	False	False	False	False	False
ENSG00000134107	True	False	False	False	True	True	True	True
ENSG00000134108	False	False	False	False	False	False	False	True
ENSG00000134109	False	False	False	False	False	False	False	False
ENSG00000134121	False	False	False	False	False	False	False	False
ENSG00000134146	False	False	False	False	False	False	False	False
ENSG00000134152	False	False	False	False	False	False	False	False
ENSG00000134153	True	True	False	False	False	True	True	True
ENSG00000134160	False	False	False	False	False	False	False	False
ENSG00000134193	False	False	False	False	False	False	False	False
ENSG00000134200	False	False	False	False	False	False	False	False
ENSG00000134201	False	False	False	False	False	False	False	False
ENSG00000134243	False	False	False	False	False	False	True	True
ENSG00000134250	True	False	False	False	True	True	True	True
ENSG00000134253	False	False	False	False	False	False	False	False
ENSG00000134287	False	False	False	False	False	False	True	False
ENSG00000134294	True	True	False	False	False	True	True	True
ENSG00000134313	True	False	False	False	True	True	True	False
ENSG00000134326	False	False	False	False	False	False	False	False
ENSG00000134339	False	False	False	False	False	False	False	False
ENSG00000134343	False	False	False	False	False	False	False	False
ENSG00000134363	False	False	False	False	False	False	True	True
ENSG00000134389	False	False	False	False	False	False	False	False
ENSG00000134398	False	False	False	False	False	False	False	False
ENSG00000134440	False	False	False	False	False	False	False	False
ENSG00000134443	False	False	False	False	False	False	False	False
ENSG00000134480	False	False	False	False	False	False	False	False
ENSG00000134489	False	False	False	False	False	False	False	False
ENSG00000134508	False	False	False	False	False	False	False	False
ENSG00000134531	False	False	False	False	False	False	False	False
ENSG00000134533	False	False	False	False	False	False	False	False
ENSG00000134538	False	False	False	False	False	False	False	False
ENSG00000134548	False	False	False	False	False	False	False	False
ENSG00000134574	False	False	False	False	False	False	False	False
ENSG00000086205	False	False	False	False	False	False	False	False
ENSG00000134640	False	False	False	False	False	False	False	False
ENSG00000134744	False	False	False	True	False	True	True	True
ENSG00000134748	True	False	False	False	False	False	True	True
ENSG00000134757	False	False	False	False	False	False	False	False
ENSG00000134760	True	True	False	False	False	True	True	True
ENSG00000134765	False	False	False	False	False	False	False	False
ENSG00000134780	False	False	False	False	False	False	True	True
ENSG00000134809	False	False	False	False	False	False	False	False
ENSG00000134812	False	False	False	False	False	False	False	False
ENSG00000134827	False	False	False	False	False	False	False	False
ENSG00000174799	False	False	False	False	False	False	False	False
ENSG00000134853	True	True	False	False	False	True	True	True
ENSG00000134897	False	False	False	False	False	False	False	False
ENSG00000134905	False	False	False	False	False	False	False	False
ENSG00000134917	False	False	False	False	False	False	False	False
ENSG00000134962	False	False	False	False	False	False	False	False
ENSG00000134982	True	False	False	False	True	True	True	True
ENSG00000134986	False	False	False	False	False	False	False	False
ENSG00000135046	False	False	False	False	False	False	False	False
ENSG00000135074	False	False	False	False	False	False	False	False
ENSG00000135083	False	False	False	False	False	False	False	False
ENSG00000135093	False	False	False	False	False	False	False	False
ENSG00000135094	False	False	False	False	False	False	False	False
ENSG00000135097	False	True	False	False	False	True	True	True
ENSG00000135100	True	True	False	False	False	True	True	True
ENSG00000135114	False	False	False	False	False	False	False	False
ENSG00000135116	False	False	False	False	False	False	False	False
ENSG00000135119	False	False	False	False	False	False	False	False
ENSG00000186088	False	False	False	False	False	False	False	False
ENSG00000135175	False	False	False	False	False	False	False	False
ENSG00000135185	False	False	False	False	False	False	False	False
ENSG00000135211	False	False	False	False	False	False	False	False
ENSG00000135241	False	False	False	False	False	False	False	False
ENSG00000135245	False	False	False	False	False	False	False	False
ENSG00000135249	False	False	False	False	False	False	False	False
ENSG00000112182	True	True	False	True	True	True	True	True
ENSG00000135318	False	False	False	False	False	False	False	False
ENSG00000135324	False	False	False	False	False	False	False	False
ENSG00000135334	True	False	False	False	False	False	True	True
ENSG00000135363	False	False	False	False	False	False	False	False
ENSG00000135372	False	False	False	False	False	False	False	False
ENSG00000135373	True	True	False	False	False	True	True	False
ENSG00000135374	False	False	False	False	False	False	False	False
ENSG00000135378	False	False	False	False	False	False	False	False
ENSG00000135404	False	False	False	False	False	False	False	False
ENSG00000135406	False	False	False	False	False	False	False	False
ENSG00000135409	False	False	False	False	False	False	False	False
ENSG00000135413	False	False	False	False	False	False	False	False
ENSG00000135414	False	False	False	False	False	False	False	True
ENSG00000135424	False	False	False	False	False	False	False	False
ENSG00000135436	False	False	False	False	False	False	False	False
ENSG00000135437	False	False	False	False	False	False	False	False
ENSG00000135443	False	False	False	False	False	False	False	False
ENSG00000135446	False	False	False	False	False	False	False	False
ENSG00000135447	False	False	False	False	False	False	False	False
ENSG00000135451	False	False	False	False	False	False	False	False
ENSG00000135452	False	False	False	False	False	False	False	False
ENSG00000135457	False	False	False	False	False	False	True	False
ENSG00000135476	False	False	False	True	False	True	True	True
ENSG00000135482	False	False	False	False	False	False	False	True
ENSG00000161849	False	False	False	False	False	False	False	False
ENSG00000135503	True	False	False	False	False	False	True	True
ENSG00000161850	False	False	False	False	False	False	False	False
ENSG00000135519	False	True	False	False	False	True	True	True
ENSG00000135569	False	False	False	False	False	False	False	False
ENSG00000135577	False	False	False	False	False	False	False	False
ENSG00000135587	False	False	False	False	False	False	False	False
[truncated: 16,370 more rows]
