# Supplementary material for: Regional nonsense constraint offers biological and clinical insights into genetic disease
Source: Nat Commun. 2026 Feb 25;17:3152. doi: 10.1038/s41467-026-69983-z (PMC13043745; doi:10.1038/s41467-026-69983-z)
Supplement: Supplementary file 8 — Source Data [file 41467_2026_69983_MOESM8_ESM.zip › source_data/supplementary_figure_6.tsv]

ensg	transcript	nmd_target	start_proximal	long_exon	distal_nmd	any_region_constrained	gnomad_constrained	shet_constrained
ENSG00000006451	True	False	False	False	False	False	True	True
ENSG00000005073	True	False	False	False	False	False	False	False
ENSG00000021488	False	False	False	False	False	False	False	False
ENSG00000034971	False	False	False	False	False	False	False	False
ENSG00000011465	False	False	False	False	False	False	False	False
ENSG00000030582	False	False	False	False	False	False	True	False
ENSG00000038295	True	True	False	False	False	True	True	False
ENSG00000013297	True	False	False	False	False	False	True	True
ENSG00000088256	True	True	False	False	False	True	True	True
ENSG00000060566	False	False	False	False	False	False	False	False
ENSG00000053918	False	False	False	False	False	False	False	False
ENSG00000127663	True	True	False	False	False	True	True	True
ENSG00000077080	False	False	False	False	False	False	False	False
ENSG00000079616	False	False	False	False	False	False	False	False
ENSG00000067182	True	True	False	False	False	True	True	True
ENSG00000186847	False	False	False	False	False	False	False	False
ENSG00000065320	True	True	False	True	False	True	True	True
ENSG00000065883	True	True	False	False	True	True	True	True
ENSG00000081148	False	False	False	False	False	False	False	False
ENSG00000167580	False	False	False	False	False	False	False	False
ENSG00000087237	False	False	False	False	False	False	False	False
ENSG00000166948	False	False	False	False	False	False	False	False
ENSG00000089127	False	False	False	False	False	False	False	False
ENSG00000010256	False	False	False	False	False	False	False	False
ENSG00000091262	False	False	False	False	False	False	False	False
ENSG00000092067	False	False	False	False	False	False	False	False
ENSG00000035403	False	False	False	False	False	False	True	False
ENSG00000099365	True	False	False	False	False	False	True	True
ENSG00000099937	False	False	False	False	False	False	False	False
ENSG00000100030	True	True	False	False	False	True	True	True
ENSG00000100053	False	False	False	False	False	False	False	False
ENSG00000100345	True	True	False	False	False	True	True	True
ENSG00000100412	True	True	False	False	False	True	True	False
ENSG00000092201	True	False	False	False	False	False	True	True
ENSG00000100485	True	True	False	False	False	True	True	True
ENSG00000100596	False	False	False	False	False	False	True	True
ENSG00000100836	True	True	False	False	False	True	True	True
ENSG00000100883	True	True	False	False	False	True	True	True
ENSG00000100906	True	False	True	False	False	True	True	True
ENSG00000101115	True	True	False	True	False	True	True	True
ENSG00000101162	False	False	False	False	False	False	False	False
ENSG00000101210	True	False	False	False	False	False	True	True
ENSG00000101266	False	False	True	False	False	True	True	True
ENSG00000101327	False	False	False	False	False	False	False	False
ENSG00000101400	False	False	False	False	False	False	False	False
ENSG00000101421	True	True	False	False	False	True	True	True
ENSG00000101695	False	False	False	False	False	False	False	False
ENSG00000103197	True	True	False	False	False	True	True	True
ENSG00000103266	False	False	False	False	False	False	False	False
ENSG00000103313	False	False	False	False	False	False	False	False
ENSG00000103510	False	False	False	False	False	False	False	False
ENSG00000123908	True	True	False	False	False	True	True	True
ENSG00000104237	False	False	False	False	False	False	False	False
ENSG00000104381	False	False	False	False	False	False	False	False
ENSG00000088038	True	True	False	False	True	True	True	True
ENSG00000105329	False	False	False	False	False	False	False	True
ENSG00000105392	True	False	False	False	True	True	False	False
ENSG00000105647	False	False	False	False	False	False	False	False
ENSG00000105664	False	False	False	False	False	False	False	False
ENSG00000105722	True	False	True	False	True	True	True	True
ENSG00000105996	True	False	False	False	True	True	True	False
ENSG00000106025	False	False	False	False	False	False	False	False
ENSG00000106366	False	False	False	False	False	False	False	False
ENSG00000107290	True	False	False	True	False	True	True	False
ENSG00000107796	False	False	False	False	False	False	True	True
ENSG00000108255	False	False	False	False	False	False	False	False
ENSG00000108528	False	False	False	False	False	False	True	False
ENSG00000108821	True	True	False	False	False	True	True	True
ENSG00000109132	True	False	False	False	False	False	True	True
ENSG00000109320	True	True	False	False	False	True	True	True
ENSG00000109501	False	False	False	False	False	False	False	False
ENSG00000110218	False	False	False	False	False	False	False	False
ENSG00000110243	False	False	False	False	False	False	False	False
ENSG00000013503	False	False	False	False	False	False	False	False
ENSG00000110921	False	False	False	False	False	False	False	False
ENSG00000111245	False	False	False	False	False	False	False	False
ENSG00000111276	False	False	False	False	False	False	False	False
ENSG00000111319	False	False	False	False	False	False	False	False
ENSG00000111596	False	False	False	False	False	False	True	True
ENSG00000112312	False	False	False	False	False	False	False	False
ENSG00000112367	False	False	False	False	False	False	False	False
ENSG00000112599	False	False	False	False	False	False	False	False
ENSG00000112619	False	False	False	False	False	False	False	False
ENSG00000112769	False	False	False	False	False	False	False	False
ENSG00000112964	False	False	False	False	True	True	False	False
ENSG00000113083	True	True	False	False	False	True	True	True
ENSG00000076242	True	True	False	False	False	True	False	False
ENSG00000113905	False	False	False	False	False	False	False	False
ENSG00000114349	False	False	False	False	False	False	False	False
ENSG00000114388	False	False	False	False	False	False	True	False
ENSG00000114450	False	False	False	False	False	False	False	False
ENSG00000114854	False	False	False	False	False	False	False	True
ENSG00000055332	False	False	False	False	False	False	False	False
ENSG00000095002	True	True	False	False	False	True	False	False
ENSG00000084674	False	False	False	False	False	False	True	False
ENSG00000115474	False	False	False	False	False	False	False	False
ENSG00000115718	False	False	False	False	False	False	False	False
ENSG00000115758	False	False	False	False	False	False	False	False
ENSG00000116062	False	False	False	False	False	False	False	False
ENSG00000116688	False	False	False	False	False	False	False	True
ENSG00000117682	False	False	False	False	False	False	True	False
ENSG00000118137	False	False	False	False	False	False	False	False
ENSG00000118271	False	False	False	False	False	False	False	False
ENSG00000118762	False	False	False	False	False	False	False	False
ENSG00000118972	False	False	False	False	False	False	False	False
ENSG00000119669	True	False	True	False	True	True	True	True
ENSG00000119699	True	True	False	False	False	True	True	True
ENSG00000120149	False	False	False	False	False	False	False	False
ENSG00000116132	False	False	False	False	False	False	True	True
ENSG00000120697	False	True	False	False	False	True	False	False
ENSG00000120729	False	False	False	False	False	False	False	False
ENSG00000120948	True	True	False	False	True	True	True	True
ENSG00000121068	False	True	False	False	False	True	False	True
ENSG00000114354	False	False	False	False	False	False	True	True
ENSG00000121743	False	False	False	False	False	False	False	False
ENSG00000121853	False	False	False	False	False	False	False	False
ENSG00000121966	True	False	False	False	True	True	True	True
ENSG00000122691	False	False	False	False	False	False	False	True
ENSG00000122877	True	False	False	False	True	True	True	True
ENSG00000114796	False	False	False	False	False	False	False	False
ENSG00000058262	True	True	False	False	False	True	True	True
ENSG00000123607	False	False	False	False	False	False	False	False
ENSG00000123700	False	False	False	False	False	False	False	True
ENSG00000124766	True	False	False	False	True	True	False	True
ENSG00000125378	True	False	False	False	False	False	True	True
ENSG00000213741	True	False	True	False	False	True	True	True
ENSG00000125398	True	True	False	False	True	True	True	True
ENSG00000125414	False	False	False	False	False	False	False	False
ENSG00000125459	False	False	False	False	False	False	False	False
ENSG00000125744	False	False	False	False	False	False	False	False
ENSG00000126088	False	False	False	False	False	False	False	False
ENSG00000126261	True	True	False	False	False	True	True	True
ENSG00000171401	False	False	False	False	False	False	False	False
ENSG00000171403	False	False	False	False	False	False	False	False
ENSG00000126562	False	False	False	False	False	False	False	False
ENSG00000130283	False	False	False	False	False	False	False	False
ENSG00000127824	False	False	False	False	False	False	False	False
ENSG00000106211	False	False	False	False	False	False	False	False
ENSG00000128340	True	True	False	False	False	True	True	True
ENSG00000128617	False	False	False	False	False	False	False	False
ENSG00000128710	False	False	False	False	False	False	False	False
ENSG00000128917	False	False	False	False	False	False	True	True
ENSG00000103449	False	True	False	False	False	True	True	True
ENSG00000102452	False	False	False	False	True	True	True	False
ENSG00000099822	True	True	False	False	False	True	False	True
ENSG00000131462	False	False	False	False	False	False	True	True
ENSG00000105613	True	True	False	False	False	True	True	True
ENSG00000188536	False	False	False	False	False	False	False	False
ENSG00000187242	False	False	False	False	False	False	False	False
ENSG00000048392	False	False	False	False	False	False	False	False
ENSG00000008853	False	False	False	False	False	False	False	False
ENSG00000049540	False	False	False	False	False	False	False	False
ENSG00000186081	False	False	False	False	False	False	True	False
ENSG00000167768	False	False	False	False	False	False	False	False
ENSG00000170465	False	False	False	False	False	False	False	False
ENSG00000185479	False	False	False	False	False	False	False	False
ENSG00000130037	False	False	False	False	False	False	False	False
ENSG00000130203	False	False	False	False	False	False	False	False
ENSG00000130402	True	True	False	False	False	True	True	True
ENSG00000130427	False	False	False	False	False	False	False	False
ENSG00000130449	False	True	False	False	False	True	True	True
ENSG00000130529	False	False	False	False	False	False	False	False
ENSG00000130638	False	False	False	False	False	False	False	False
ENSG00000130675	False	True	False	False	False	True	False	True
ENSG00000130699	True	True	False	False	True	True	True	True
ENSG00000130700	False	False	False	False	False	False	False	False
ENSG00000131187	False	False	False	False	False	False	False	False
ENSG00000089280	True	True	True	False	False	True	True	True
ENSG00000131910	False	False	False	False	False	False	False	False
ENSG00000131931	False	False	False	False	False	False	True	True
ENSG00000132383	False	False	False	False	False	False	False	False
ENSG00000132475	True	False	False	False	False	False	True	True
ENSG00000132517	False	False	False	False	False	False	False	False
ENSG00000132518	False	False	False	False	False	False	False	False
ENSG00000132612	False	False	False	False	False	False	True	True
ENSG00000101384	True	True	False	False	False	True	True	True
ENSG00000147588	False	False	False	False	False	False	False	False
ENSG00000133818	False	True	False	False	False	True	False	True
ENSG00000134086	False	False	False	False	False	False	False	False
ENSG00000134250	True	False	False	False	True	True	True	True
ENSG00000134313	True	False	False	False	True	True	True	False
ENSG00000134343	False	False	False	False	False	False	False	False
ENSG00000134389	False	False	False	False	False	False	False	False
ENSG00000134440	False	False	False	False	False	False	False	False
ENSG00000134760	True	True	False	False	False	True	True	True
ENSG00000134982	True	False	False	False	True	True	True	True
ENSG00000135100	True	True	False	False	False	True	True	True
ENSG00000112182	True	True	False	True	True	True	True	True
ENSG00000135437	False	False	False	False	False	False	False	False
ENSG00000135925	False	False	False	False	False	False	False	False
ENSG00000135960	False	False	False	False	False	False	False	False
ENSG00000136280	False	False	False	False	False	False	False	True
ENSG00000136450	True	True	False	False	False	True	True	True
ENSG00000136573	False	False	False	False	False	False	False	False
ENSG00000136698	False	False	False	False	False	False	True	False
ENSG00000136928	True	True	False	False	False	True	True	True
ENSG00000137275	False	False	False	False	False	False	False	False
ENSG00000137285	False	False	False	False	False	False	True	True
ENSG00000137745	False	False	False	False	False	False	False	False
ENSG00000137845	True	True	False	False	False	True	True	True
ENSG00000138079	False	False	False	False	False	False	False	False
ENSG00000138083	True	True	False	False	False	True	True	True
ENSG00000138109	False	False	False	False	False	False	False	False
ENSG00000138160	True	True	False	False	False	True	True	True
ENSG00000138175	False	False	False	False	False	False	True	False
ENSG00000182187	False	False	False	False	False	False	False	False
ENSG00000138449	True	True	False	False	False	True	True	True
ENSG00000084463	True	True	False	False	True	True	True	True
ENSG00000070019	False	False	False	False	False	False	False	False
ENSG00000069431	False	False	False	False	False	False	True	False
ENSG00000067715	False	False	False	False	False	False	True	True
ENSG00000118971	False	True	False	False	False	True	True	True
ENSG00000090382	False	False	False	False	False	False	False	False
ENSG00000070018	True	True	False	False	False	True	True	True
ENSG00000113368	False	False	False	False	False	False	True	True
ENSG00000110799	False	False	False	False	False	False	False	False
ENSG00000092020	False	False	False	False	False	False	False	False
ENSG00000101752	False	False	False	False	False	False	False	False
ENSG00000046604	False	False	False	False	False	False	False	False
ENSG00000072310	False	True	False	False	False	True	False	False
ENSG00000240505	False	False	False	False	False	False	False	False
ENSG00000102753	True	False	False	False	False	False	True	True
ENSG00000160551	True	True	False	False	True	True	True	True
ENSG00000111249	False	True	False	False	False	True	True	True
ENSG00000111275	False	False	False	False	False	False	False	False
ENSG00000111199	False	False	False	False	False	False	False	False
ENSG00000039068	False	True	False	False	False	True	True	False
ENSG00000090861	False	False	False	False	False	False	False	False
ENSG00000113721	True	True	False	False	False	True	True	False
ENSG00000086570	False	False	False	True	False	True	True	False
ENSG00000081014	False	True	False	False	False	True	True	False
ENSG00000187720	False	False	False	False	False	False	False	False
ENSG00000103591	False	False	False	False	False	False	False	False
ENSG00000138622	False	True	False	False	False	True	True	True
ENSG00000037280	True	True	False	False	False	True	True	True
ENSG00000166986	False	False	False	False	False	False	False	False
ENSG00000175387	True	True	False	False	False	True	True	True
ENSG00000105993	False	False	False	False	False	False	False	True
ENSG00000055118	False	True	False	False	False	True	True	True
ENSG00000055609	False	False	False	True	False	True	True	True
ENSG00000066777	True	True	False	False	False	True	True	True
ENSG00000100811	True	True	False	False	False	True	True	True
ENSG00000008710	True	True	False	True	False	True	True	True
ENSG00000116745	False	False	False	False	False	False	False	False
ENSG00000005339	True	True	False	True	True	True	True	True
ENSG00000005961	False	False	False	False	False	False	False	False
ENSG00000186868	False	False	False	False	False	False	False	True
ENSG00000004939	True	True	False	False	False	True	True	False
ENSG00000103241	True	True	False	True	False	True	False	True
ENSG00000116254	True	True	False	False	False	True	True	True
ENSG00000064651	False	False	False	False	False	False	False	False
ENSG00000138829	True	True	False	False	True	True	True	True
ENSG00000091622	True	True	False	False	False	True	True	True
ENSG00000087258	True	False	False	False	False	False	True	True
ENSG00000080603	True	False	False	True	True	True	True	True
ENSG00000099381	True	True	False	True	True	True	True	True
ENSG00000090054	False	False	False	False	False	False	False	False
ENSG00000109062	False	False	False	False	False	False	False	False
ENSG00000105711	False	False	False	False	False	False	False	False
ENSG00000251322	True	False	False	True	False	True	True	True
ENSG00000126934	False	False	False	False	False	False	False	True
ENSG00000071564	False	False	False	False	False	False	False	False
ENSG00000047056	True	False	False	False	False	False	True	True
ENSG00000100393	True	True	False	True	True	True	True	True
ENSG00000104967	False	False	False	False	False	False	False	True
ENSG00000105464	False	False	False	False	False	False	False	True
ENSG00000042753	False	False	False	False	False	False	True	True
ENSG00000125741	False	False	False	False	False	False	False	False
ENSG00000125630	True	True	False	False	False	True	True	True
ENSG00000074266	True	True	False	False	False	True	True	True
ENSG00000074181	True	True	False	False	False	True	True	True
ENSG00000126583	False	False	False	False	False	False	True	True
ENSG00000120008	False	False	False	False	False	False	False	False
ENSG00000197561	False	False	False	False	False	False	False	False
ENSG00000121454	False	False	False	False	False	False	True	False
ENSG00000116016	True	True	False	False	False	True	True	True
ENSG00000119888	False	False	False	False	False	False	False	False
ENSG00000083937	False	False	False	False	False	False	False	False
ENSG00000068654	False	False	False	False	False	False	True	False
ENSG00000102974	True	True	False	True	False	True	True	True
ENSG00000095139	True	True	False	False	False	True	True	True
ENSG00000110395	False	False	False	False	False	False	False	True
ENSG00000115665	True	False	False	False	False	False	True	False
ENSG00000104833	False	False	False	False	False	False	False	True
ENSG00000076003	False	False	False	False	False	False	False	True
ENSG00000031081	True	True	False	False	True	True	True	True
ENSG00000077097	True	True	False	False	False	True	True	True
ENSG00000118231	False	False	False	False	False	False	False	False
ENSG00000115020	True	True	False	False	False	True	True	False
ENSG00000036257	True	True	False	False	False	True	True	True
ENSG00000120251	True	True	False	False	False	True	True	True
ENSG00000114251	True	True	False	False	True	True	True	True
ENSG00000168610	True	True	False	False	False	True	True	True
ENSG00000070193	True	False	False	False	False	False	True	True
ENSG00000109775	False	False	False	False	False	False	False	False
ENSG00000073282	True	True	False	False	False	True	True	True
ENSG00000109667	False	False	False	False	False	False	False	False
ENSG00000105610	False	False	False	False	False	False	False	False
ENSG00000113231	True	True	False	False	False	True	True	True
ENSG00000073578	False	False	False	False	False	False	False	False
ENSG00000090520	False	False	False	False	False	False	False	True
ENSG00000075785	True	True	False	False	False	True	True	True
ENSG00000038427	True	False	False	True	False	True	True	True
ENSG00000079215	False	False	False	False	False	False	False	True
ENSG00000106028	False	False	False	False	False	False	False	False
ENSG00000115657	False	False	False	False	False	False	False	False
ENSG00000069011	True	False	False	False	True	True	True	True
ENSG00000072364	True	True	False	True	False	True	True	True
ENSG00000064419	False	False	False	False	False	False	False	False
ENSG00000106605	False	False	False	False	False	False	False	False
ENSG00000114859	False	False	False	False	False	False	False	False
ENSG00000083168	True	True	False	True	True	True	True	True
ENSG00000011426	False	False	False	False	False	False	True	False
ENSG00000129170	False	False	False	False	False	False	False	False
ENSG00000129159	True	True	False	True	False	True	True	True
ENSG00000101161	True	False	False	False	False	False	True	False
ENSG00000100234	False	False	False	False	False	False	False	True
ENSG00000139053	False	False	False	False	False	False	False	False
ENSG00000139687	True	True	False	False	False	True	True	True
ENSG00000092330	False	False	False	False	False	False	False	False
ENSG00000051180	True	True	False	False	False	True	True	False
ENSG00000128881	True	True	False	True	False	True	True	True
ENSG00000140521	False	False	False	False	False	False	False	False
ENSG00000140522	False	False	False	False	False	False	False	False
ENSG00000140623	False	False	False	False	False	False	False	False
ENSG00000140691	False	False	False	False	False	False	False	False
ENSG00000140937	True	True	False	False	True	True	True	True
ENSG00000140968	True	True	False	False	False	True	True	True
ENSG00000141367	True	True	False	False	False	True	True	True
ENSG00000170558	True	True	False	False	False	True	True	True
ENSG00000141385	False	False	False	False	False	False	False	False
ENSG00000141431	True	False	False	True	True	True	True	True
ENSG00000141448	True	True	False	False	False	True	True	True
ENSG00000141510	False	False	False	False	False	False	True	True
ENSG00000186395	False	False	False	False	False	False	False	False
ENSG00000141985	False	False	False	False	False	False	False	False
ENSG00000142168	False	False	False	False	False	False	False	False
ENSG00000142611	True	True	False	True	False	True	True	True
ENSG00000143368	True	True	False	False	False	True	True	True
ENSG00000143442	True	True	False	False	True	True	True	True
ENSG00000143473	True	False	False	False	False	False	True	False
ENSG00000143603	True	False	False	True	False	True	True	True
ENSG00000143761	True	False	False	False	False	False	True	True
ENSG00000143815	False	False	False	False	False	False	True	False
ENSG00000143839	False	False	False	False	False	False	False	False
ENSG00000143933	True	False	False	False	False	False	True	True
ENSG00000127838	False	False	False	False	False	False	False	False
ENSG00000114573	False	True	False	False	False	True	True	True
ENSG00000145414	False	False	False	False	False	False	False	True
ENSG00000145495	True	True	False	False	False	True	True	True
ENSG00000145623	False	False	False	False	False	False	False	False
ENSG00000145715	True	True	False	False	False	True	True	True
ENSG00000145888	False	False	False	False	False	False	False	False
ENSG00000146247	True	True	False	False	False	True	True	True
ENSG00000146648	True	True	False	False	False	True	True	True
ENSG00000147416	True	False	False	False	True	True	True	True
ENSG00000147650	True	True	False	False	True	True	True	True
ENSG00000148053	True	False	True	False	True	True	True	True
ENSG00000148143	True	True	False	True	False	True	True	True
ENSG00000148672	False	False	False	False	False	False	False	False
ENSG00000130595	False	False	False	False	False	False	False	False
ENSG00000110436	False	False	False	False	False	False	True	False
ENSG00000149131	False	False	False	False	False	False	True	False
ENSG00000149256	True	True	False	True	True	True	True	True
ENSG00000125850	False	False	False	False	False	False	False	False
ENSG00000149489	False	False	False	False	False	False	False	False
ENSG00000124920	False	False	False	False	False	False	True	True
ENSG00000149575	False	False	False	False	False	False	False	False
ENSG00000110711	False	False	False	False	False	False	False	False
ENSG00000139318	True	False	False	False	False	False	True	True
ENSG00000134755	False	False	False	False	False	False	False	False
ENSG00000134323	True	False	False	True	True	True	True	True
ENSG00000151729	False	False	False	False	False	False	False	False
ENSG00000109670	True	True	False	False	True	True	True	True
ENSG00000152128	False	False	False	False	False	False	False	False
ENSG00000123066	True	True	False	True	False	True	True	True
ENSG00000152137	False	False	False	False	False	False	False	False
ENSG00000152266	False	False	False	False	False	False	False	False
ENSG00000163254	False	False	False	False	False	False	False	False
ENSG00000137693	True	True	False	False	True	True	True	True
ENSG00000152578	True	True	False	False	False	True	True	True
ENSG00000164190	True	True	False	True	True	True	True	True
ENSG00000152642	False	False	False	False	False	False	False	False
ENSG00000152661	True	False	False	False	True	True	True	True
ENSG00000152822	True	True	False	True	False	True	True	True
ENSG00000152977	True	True	False	True	True	True	True	True
ENSG00000153253	True	True	False	False	False	True	True	True
ENSG00000154118	True	True	False	True	False	True	True	True
ENSG00000154122	True	True	False	False	False	True	True	True
ENSG00000154277	False	False	False	False	False	False	True	False
ENSG00000154415	False	False	False	False	False	False	False	False
ENSG00000154518	False	False	False	False	False	False	False	False
ENSG00000154803	False	False	False	False	False	False	True	True
ENSG00000155511	True	True	False	False	False	True	True	True
ENSG00000128655	False	False	False	False	False	False	False	False
ENSG00000003400	False	False	False	False	False	False	False	False
ENSG00000156113	True	True	False	False	False	True	True	True
ENSG00000156466	True	False	False	False	False	False	True	True
ENSG00000156574	False	False	False	False	False	False	False	True
ENSG00000156650	False	False	False	True	True	True	True	True
ENSG00000157103	True	True	False	False	False	True	True	True
ENSG00000106617	False	False	False	False	False	False	True	True
ENSG00000157404	True	True	False	False	False	True	True	True
ENSG00000157851	True	True	False	False	False	True	True	True
ENSG00000137834	False	False	False	False	False	False	False	False
ENSG00000158104	False	False	False	False	False	False	False	False
ENSG00000029534	True	True	False	False	False	True	True	True
ENSG00000129910	False	False	False	False	False	False	False	False
ENSG00000162552	False	False	False	False	False	False	False	False
ENSG00000159197	False	False	False	False	False	False	False	False
ENSG00000159251	True	True	False	False	False	True	True	True
ENSG00000104936	False	False	False	False	False	False	False	False
ENSG00000160014	False	False	False	False	False	False	True	True
ENSG00000160202	False	False	False	False	False	False	False	False
ENSG00000160224	False	False	False	False	False	False	False	False
ENSG00000137731	False	False	False	False	False	False	False	False
ENSG00000160808	False	False	False	False	False	False	False	False
ENSG00000160882	False	False	False	False	False	False	False	False
ENSG00000160877	True	False	False	True	False	True	True	True
ENSG00000257923	True	True	False	True	False	True	True	True
ENSG00000161203	False	False	False	False	False	False	True	True
ENSG00000161533	False	False	False	False	False	False	False	False
ENSG00000161594	False	False	False	False	False	False	True	True
ENSG00000173757	False	False	False	False	False	False	True	True
ENSG00000161798	False	False	False	False	False	False	False	False
ENSG00000170523	False	False	False	False	False	False	False	False
ENSG00000161904	False	False	False	False	False	False	False	False
ENSG00000162337	True	True	False	False	False	True	True	False
ENSG00000162676	False	False	False	False	False	False	False	True
ENSG00000162687	False	False	False	False	False	False	False	False
ENSG00000162736	True	True	False	False	False	True	True	True
ENSG00000138039	False	False	False	False	False	False	False	False
ENSG00000163288	True	False	False	False	False	False	True	True
ENSG00000152795	False	False	False	False	False	False	True	True
ENSG00000163359	False	True	False	False	False	True	True	False
ENSG00000163389	False	False	False	False	False	False	False	False
ENSG00000163399	True	True	False	False	False	True	True	True
ENSG00000163421	False	False	False	False	False	False	False	False
ENSG00000163501	True	False	False	False	False	False	True	False
ENSG00000163513	False	False	False	False	False	False	True	False
ENSG00000163666	False	False	False	False	False	False	False	False
ENSG00000136068	False	False	False	False	False	False	True	False
ENSG00000163815	False	False	False	False	False	False	False	False
ENSG00000163914	False	False	False	False	False	False	False	False
ENSG00000144730	False	False	False	False	False	False	False	False
ENSG00000164134	True	True	False	False	False	True	True	True
ENSG00000164187	False	False	False	False	False	False	False	False
ENSG00000186468	True	False	False	False	False	False	True	True
ENSG00000164266	False	False	False	False	False	False	False	False
ENSG00000131711	False	True	False	True	False	True	True	True
ENSG00000113013	True	True	False	False	False	True	True	True
ENSG00000164690	True	False	False	False	False	False	True	True
ENSG00000164692	True	True	False	False	False	True	True	True
ENSG00000164736	True	False	False	False	True	True	False	True
ENSG00000164754	True	True	False	False	True	True	True	True
ENSG00000165006	True	True	False	False	False	True	True	True
ENSG00000165078	False	False	False	False	False	False	False	False
ENSG00000165091	False	False	False	False	False	False	False	False
ENSG00000165389	False	False	False	False	False	False	False	False
ENSG00000165409	False	False	False	False	False	False	False	False
ENSG00000165478	False	False	False	False	False	False	False	False
ENSG00000165672	False	False	False	False	False	False	False	False
ENSG00000165699	True	False	False	False	False	False	True	True
ENSG00000165730	False	False	False	False	False	False	False	False
ENSG00000166068	True	False	False	False	True	True	True	True
ENSG00000166257	True	True	False	False	False	True	False	False
ENSG00000166341	False	True	False	False	False	True	True	True
ENSG00000159063	False	False	False	False	False	False	False	False
ENSG00000166603	False	False	False	False	False	False	False	False
ENSG00000166747	True	True	True	False	True	True	True	True
ENSG00000133392	True	True	False	False	False	True	True	True
ENSG00000166819	False	False	False	False	False	False	False	False
ENSG00000166828	False	False	False	False	True	True	True	False
ENSG00000166888	False	True	False	False	False	True	True	True
ENSG00000166974	False	True	False	False	False	True	True	True
ENSG00000148356	False	False	False	False	False	False	False	False
ENSG00000142173	False	False	False	False	False	False	False	False
ENSG00000167191	False	False	False	False	False	False	False	False
ENSG00000167508	False	False	False	False	False	False	False	False
ENSG00000103335	False	False	False	False	False	False	False	False
ENSG00000167522	True	True	False	True	True	True	True	True
ENSG00000169884	False	False	False	False	False	False	False	False
ENSG00000167548	True	True	False	True	False	True	True	True
ENSG00000167552	True	False	False	False	True	True	True	True
ENSG00000255974	False	False	False	False	False	False	False	False
ENSG00000066084	False	False	False	False	False	False	True	True
ENSG00000167676	False	False	False	False	False	False	False	False
ENSG00000167772	False	False	False	False	False	False	False	False
ENSG00000186832	False	False	False	False	False	False	False	False
ENSG00000167941	False	False	False	False	False	False	False	False
ENSG00000167978	True	True	False	True	False	True	True	True
ENSG00000167985	False	False	False	False	False	False	False	False
ENSG00000167986	True	True	False	False	False	True	True	True
ENSG00000168028	False	True	False	False	True	True	True	True
ENSG00000168056	False	False	False	False	False	False	False	True
ENSG00000169174	False	False	False	False	False	False	False	False
ENSG00000171385	False	True	False	True	False	True	True	True
ENSG00000125944	False	True	False	False	False	True	True	True
ENSG00000169184	True	False	False	True	False	True	True	True
ENSG00000168356	False	False	False	False	False	False	False	False
ENSG00000170819	False	False	False	False	False	False	False	False
ENSG00000171532	True	False	False	False	True	True	False	True
ENSG00000044115	False	False	False	False	False	False	True	True
ENSG00000171105	False	False	False	False	False	False	True	False
ENSG00000171303	False	False	False	False	False	False	False	True
ENSG00000186184	False	False	False	False	False	False	False	False
ENSG00000172354	True	True	False	False	False	True	True	True
ENSG00000164588	True	True	False	False	True	True	True	True
ENSG00000171735	False	False	False	True	False	True	True	True
ENSG00000168298	False	False	False	False	False	False	False	False
ENSG00000110066	False	True	False	False	True	True	True	True
ENSG00000012660	True	True	False	False	False	True	True	True
ENSG00000124587	False	False	False	False	False	False	False	False
ENSG00000168542	True	True	False	False	False	True	True	True
ENSG00000174231	True	True	False	False	False	True	True	True
ENSG00000241635	False	False	False	False	False	False	False	False
ENSG00000170484	False	False	False	False	False	False	False	False
ENSG00000172115	True	False	False	False	False	False	True	True
ENSG00000170836	False	True	False	False	False	True	False	False
ENSG00000170175	False	False	False	False	False	False	False	False
ENSG00000170876	False	False	False	False	False	False	False	False
ENSG00000171634	False	False	False	True	False	True	True	True
ENSG00000154133	False	False	False	False	False	False	False	False
ENSG00000171246	True	True	False	False	False	True	True	True
ENSG00000169750	False	True	False	False	False	True	False	False
ENSG00000168646	True	True	False	False	False	True	True	True
ENSG00000169032	False	False	False	False	False	False	True	True
ENSG00000172399	False	False	False	False	False	False	False	False
ENSG00000170027	True	False	False	False	True	True	True	True
ENSG00000100934	False	False	False	False	False	False	False	False
ENSG00000078403	True	True	False	False	False	True	True	True
ENSG00000174748	True	False	True	False	True	True	True	True
ENSG00000213139	False	False	False	False	False	False	False	False
ENSG00000122194	False	True	False	False	False	True	True	False
ENSG00000090686	False	False	False	False	False	False	True	True
ENSG00000174106	True	False	False	True	False	True	True	True
ENSG00000072062	False	False	False	False	False	False	True	True
ENSG00000150990	False	False	False	False	False	False	True	False
ENSG00000063244	False	False	False	False	False	False	True	True
ENSG00000084093	True	True	False	True	True	True	True	True
ENSG00000172867	False	False	False	False	False	False	False	False
ENSG00000146021	True	True	False	False	False	True	True	True
ENSG00000173991	False	False	False	False	False	False	False	False
ENSG00000164362	False	True	False	False	False	True	True	True
ENSG00000100285	False	False	False	False	False	False	False	False
ENSG00000174640	False	False	False	False	False	False	False	False
ENSG00000005483	True	True	False	False	True	True	True	True
ENSG00000174775	False	False	False	False	False	False	False	False
ENSG00000128422	False	False	False	False	False	False	False	False
ENSG00000167526	True	False	False	False	False	False	True	True
ENSG00000122026	True	False	False	False	False	False	False	True
ENSG00000166206	True	True	False	False	False	True	True	True
ENSG00000204983	False	False	False	False	False	False	False	False
ENSG00000180210	False	False	False	False	False	False	True	False
ENSG00000107815	False	False	False	False	False	False	False	False
ENSG00000133703	True	False	False	False	False	False	True	True
ENSG00000109099	True	False	False	False	True	True	True	True
ENSG00000176165	True	False	False	False	True	True	True	True
ENSG00000161202	False	False	False	False	False	False	True	True
ENSG00000114353	True	True	False	False	False	True	True	True
ENSG00000130703	True	False	False	False	True	True	True	False
ENSG00000141551	True	True	False	False	False	True	True	True
ENSG00000100014	True	False	False	True	False	True	True	True
ENSG00000120733	True	True	False	True	False	True	True	True
ENSG00000179455	False	False	False	False	False	False	False	True
ENSG00000177570	False	False	False	False	False	False	False	False
ENSG00000164306	False	False	False	False	False	False	False	False
ENSG00000021574	False	False	False	False	False	False	False	True
ENSG00000180340	False	False	False	False	False	False	False	True
ENSG00000258947	False	False	False	False	False	False	False	True
ENSG00000127507	False	False	False	False	False	False	False	False
ENSG00000060237	True	True	False	True	True	True	True	True
ENSG00000101076	True	True	False	False	False	True	True	False
ENSG00000177301	False	False	False	False	False	False	True	True
ENSG00000220205	True	True	False	False	False	True	True	True
ENSG00000166147	False	False	False	False	True	True	True	True
ENSG00000181690	True	False	False	False	True	True	True	True
ENSG00000125107	True	True	False	False	False	True	True	True
ENSG00000248099	False	False	False	False	False	False	False	False
ENSG00000181541	False	False	False	False	False	False	False	True
ENSG00000180875	False	False	False	False	False	False	False	False
ENSG00000177409	False	False	False	False	False	False	False	False
ENSG00000164961	False	False	False	False	False	False	False	False
ENSG00000097007	True	True	False	False	True	True	True	True
ENSG00000107831	False	False	False	False	False	False	False	False
ENSG00000244617	False	False	False	False	False	False	False	False
ENSG00000106462	True	True	True	False	False	True	True	True
ENSG00000175115	False	False	False	False	False	False	True	True
ENSG00000181092	False	False	False	False	False	False	False	False
ENSG00000206172	False	False	False	False	False	False	False	False
ENSG00000101596	True	True	False	False	False	True	True	True
ENSG00000105618	True	True	False	False	False	True	True	True
ENSG00000119772	False	False	False	False	False	False	False	False
ENSG00000075886	False	False	False	False	False	False	False	False
ENSG00000176887	True	False	False	False	True	True	False	True
ENSG00000119335	True	True	False	False	False	True	True	True
ENSG00000105568	True	True	False	False	False	True	True	True
ENSG00000178951	False	True	False	False	False	True	False	True
ENSG00000111799	True	True	False	False	False	True	True	False
ENSG00000087365	True	True	False	False	False	True	True	True
ENSG00000123342	False	False	False	False	False	False	False	False
ENSG00000178691	False	False	False	False	False	False	True	True
ENSG00000180209	False	False	False	False	False	False	False	False
ENSG00000129654	True	False	False	False	True	True	False	True
ENSG00000105204	True	True	False	False	False	True	True	True
ENSG00000259384	False	False	False	False	False	False	False	False
ENSG00000179520	False	False	False	False	False	False	False	False
ENSG00000131943	True	False	False	False	True	True	True	False
ENSG00000103051	False	False	False	False	False	False	False	False
ENSG00000144028	False	False	False	False	False	False	True	True
ENSG00000178394	False	False	False	False	False	False	False	False
ENSG00000156976	True	True	False	False	False	True	True	True
ENSG00000105227	False	False	False	False	False	False	False	False
ENSG00000142405	False	False	False	False	False	False	False	False
ENSG00000131183	False	False	False	False	False	False	False	False
ENSG00000080815	True	False	False	False	False	False	True	True
ENSG00000171714	False	False	False	False	False	False	False	False
ENSG00000165995	False	True	False	False	False	True	False	False
ENSG00000177098	False	False	False	False	False	False	False	False
ENSG00000117713	True	True	False	True	True	True	True	True
ENSG00000117360	True	True	False	False	False	True	True	True
ENSG00000176619	True	True	False	False	False	True	True	True
ENSG00000181449	True	False	False	False	True	True	True	True
ENSG00000128591	False	False	False	False	False	False	True	True
ENSG00000178573	True	True	False	False	False	True	False	True
ENSG00000131653	False	False	False	False	False	False	False	False
ENSG00000116783	False	False	False	False	False	False	False	False
ENSG00000118046	True	True	False	False	False	True	True	True
ENSG00000175745	True	True	False	False	True	True	True	True
ENSG00000179292	False	False	False	False	False	False	False	False
ENSG00000166949	True	True	False	False	False	True	True	True
ENSG00000205426	False	False	False	False	False	False	False	False
ENSG00000077942	False	False	False	False	False	False	True	True
ENSG00000185236	False	False	False	False	False	False	False	True
ENSG00000185245	False	False	False	False	False	False	False	False
ENSG00000183072	True	False	False	False	True	True	True	True
ENSG00000101361	False	False	False	False	False	False	False	True
ENSG00000184344	False	False	False	False	False	False	False	False
ENSG00000185883	False	False	False	False	False	False	False	True
ENSG00000183785	False	False	False	False	False	False	False	False
ENSG00000170004	True	True	False	False	False	True	True	True
ENSG00000140675	False	False	False	False	False	False	False	False
ENSG00000213934	False	False	False	False	False	False	False	False
ENSG00000183454	True	True	False	False	True	True	True	True
ENSG00000077092	True	False	False	False	False	False	True	True
ENSG00000205420	False	False	False	False	False	False	False	False
ENSG00000137700	False	False	False	False	False	False	False	False
ENSG00000184584	False	False	False	False	False	False	False	False
ENSG00000100311	False	False	False	False	False	False	True	True
ENSG00000185129	True	False	False	False	True	True	True	True
ENSG00000185811	True	False	False	False	True	True	True	True
ENSG00000185624	False	False	False	False	False	False	True	True
ENSG00000183735	True	True	False	False	False	True	True	False
ENSG00000087086	False	False	False	False	False	False	False	False
ENSG00000185920	True	True	False	False	False	True	True	True
ENSG00000184304	False	False	False	False	False	False	False	False
ENSG00000185338	False	False	False	False	False	False	False	True
ENSG00000183733	False	False	False	False	False	False	False	False
ENSG00000183691	True	False	False	False	True	True	True	True
ENSG00000112137	True	True	False	False	False	True	True	True
ENSG00000184432	True	True	False	False	False	True	True	True
ENSG00000182759	False	False	False	False	False	False	False	False
ENSG00000137267	False	False	False	False	False	False	True	True
ENSG00000140262	False	False	False	False	False	False	False	True
ENSG00000141404	False	False	False	False	False	False	False	True
ENSG00000119689	False	False	False	False	False	False	True	False
ENSG00000186197	False	False	False	False	False	False	False	False
ENSG00000189079	True	True	False	True	False	True	True	True
ENSG00000108175	True	True	True	False	False	True	True	True
ENSG00000187091	False	False	False	False	False	False	False	False
ENSG00000162614	False	False	False	False	False	False	False	False
ENSG00000244734	False	False	False	False	False	False	False	False
ENSG00000186297	False	True	False	False	False	True	True	True
ENSG00000069667	True	True	False	False	True	True	True	True
ENSG00000109103	False	False	False	False	False	False	False	False
ENSG00000162711	False	False	False	False	False	False	False	False
ENSG00000132507	True	False	False	False	False	False	True	True
ENSG00000143373	True	True	False	True	False	True	True	True
ENSG00000196565	False	False	False	False	False	False	True	False
ENSG00000084090	False	False	False	False	False	False	False	False
ENSG00000122482	True	True	False	True	False	True	True	True
ENSG00000170113	False	False	False	False	False	False	False	False
ENSG00000124205	False	False	False	False	False	False	False	False
ENSG00000186575	True	True	False	False	False	True	True	True
ENSG00000182568	True	True	False	False	True	True	True	True
ENSG00000132613	True	False	False	False	False	False	False	True
ENSG00000106348	False	False	False	False	False	False	False	False
ENSG00000122550	False	False	False	False	False	False	False	False
ENSG00000189433	False	False	False	False	False	False	False	False
ENSG00000153234	True	True	False	False	False	True	True	True
ENSG00000187486	False	False	False	False	False	False	False	False
ENSG00000145868	False	False	False	False	False	False	True	True
ENSG00000203883	True	False	False	False	True	True	False	False
ENSG00000188229	True	False	False	False	True	True	True	True
ENSG00000113448	True	True	False	False	False	True	True	True
ENSG00000104313	True	True	False	False	False	True	True	True
ENSG00000057294	False	False	False	False	False	False	False	False
ENSG00000135486	True	True	False	False	False	True	True	True
ENSG00000105974	False	False	False	False	False	False	False	False
ENSG00000179348	True	True	False	False	False	True	True	True
ENSG00000172977	False	False	False	False	False	False	True	False
ENSG00000125848	False	False	False	False	False	False	True	True
ENSG00000170099	False	False	False	False	False	False	False	False
ENSG00000008083	True	True	False	True	False	True	True	True
ENSG00000204248	False	False	False	False	False	False	True	False
ENSG00000140092	False	False	False	False	False	False	True	True
ENSG00000162761	False	False	False	False	False	False	True	True
ENSG00000162434	True	True	False	False	False	True	True	True
ENSG00000159899	False	False	False	False	False	False	True	False
ENSG00000143627	False	False	False	False	False	False	False	False
ENSG00000158321	True	True	False	False	True	True	True	True
ENSG00000178568	True	True	False	False	False	True	True	True
ENSG00000141646	True	True	False	False	True	True	True	True
ENSG00000159023	False	False	False	False	False	False	False	False
ENSG00000168447	False	False	False	False	False	False	False	False
ENSG00000188037	False	False	False	False	False	False	False	False
ENSG00000100697	True	True	False	True	False	True	True	True
ENSG00000189057	False	False	False	False	False	False	False	False
ENSG00000033627	False	False	False	False	False	False	True	True
ENSG00000177426	False	False	False	False	False	False	True	True
ENSG00000182533	False	False	False	False	False	False	False	False
ENSG00000038382	True	True	False	True	False	True	True	True
ENSG00000137672	False	False	False	False	True	True	False	False
ENSG00000173040	False	False	False	False	True	True	False	False
ENSG00000127616	True	True	False	False	False	True	True	True
ENSG00000187555	True	True	False	False	False	True	True	True
ENSG00000129991	False	False	False	False	False	False	False	False
ENSG00000178209	False	True	False	False	False	True	False	False
ENSG00000163017	False	False	False	False	False	False	False	False
ENSG00000146872	False	False	False	False	False	False	True	True
ENSG00000011021	False	False	False	False	False	False	False	False
ENSG00000142192	True	False	False	False	False	False	True	True
ENSG00000117013	False	False	False	False	False	False	False	False
ENSG00000136238	False	False	False	False	True	True	True	True
ENSG00000196557	False	False	False	False	False	False	False	False
ENSG00000073584	False	True	False	False	False	True	True	True
ENSG00000138435	False	False	False	False	False	False	False	False
ENSG00000135111	True	True	False	False	False	True	True	True
ENSG00000168036	True	True	False	False	False	True	True	True
ENSG00000080503	True	True	False	False	False	True	True	True
ENSG00000157388	True	True	False	False	False	True	True	True
ENSG00000064835	False	False	False	False	False	False	False	False
ENSG00000041982	False	False	False	False	False	False	False	False
ENSG00000128573	True	True	False	False	False	True	True	True
ENSG00000179295	False	False	False	False	False	False	True	True
ENSG00000136827	False	False	False	False	False	False	False	False
ENSG00000187098	True	True	False	False	False	True	True	True
ENSG00000153283	False	False	False	False	False	False	False	False
ENSG00000164733	False	False	False	False	False	False	False	False
ENSG00000108557	True	True	True	True	False	True	True	True
ENSG00000105983	False	False	False	False	False	False	False	False
ENSG00000140199	False	False	False	False	False	False	False	False
ENSG00000163104	True	True	False	False	False	True	True	True
ENSG00000196628	False	False	False	False	False	False	True	True
ENSG00000196431	False	False	False	False	False	False	False	False
ENSG00000115414	True	True	False	False	False	True	True	True
ENSG00000197601	True	True	False	False	False	True	True	True
ENSG00000136352	True	False	False	False	True	True	True	True
ENSG00000095787	True	True	False	False	True	True	True	True
ENSG00000197386	True	True	False	False	False	True	True	True
ENSG00000075891	False	False	False	False	False	False	True	True
ENSG00000154856	False	False	False	False	False	False	True	False
ENSG00000112319	True	True	False	False	False	True	True	False
ENSG00000092054	False	False	False	False	False	False	False	False
ENSG00000115380	True	True	False	False	False	True	True	True
ENSG00000168214	True	True	True	False	True	True	True	True
ENSG00000173218	False	False	False	False	False	False	True	False
ENSG00000165731	False	False	False	False	False	False	True	True
ENSG00000225830	False	False	False	False	False	False	False	False
ENSG00000196878	False	False	False	False	False	False	False	False
ENSG00000197170	True	True	False	False	True	True	True	True
ENSG00000149269	False	False	False	False	False	False	False	True
ENSG00000159140	True	True	False	True	False	True	True	True
ENSG00000089597	True	True	False	False	False	True	True	True
ENSG00000169045	False	False	False	False	False	False	True	True
ENSG00000115306	True	True	False	True	False	True	True	True
ENSG00000185963	True	True	False	False	False	True	True	True
ENSG00000198668	False	False	False	False	False	False	True	True
ENSG00000197748	False	False	False	False	False	False	False	False
ENSG00000145362	True	True	False	True	False	True	True	True
ENSG00000127152	True	True	False	False	True	True	True	True
ENSG00000198523	False	False	False	False	False	False	False	False
ENSG00000196074	True	True	False	False	False	True	True	True
ENSG00000128513	False	False	False	False	False	False	False	False
ENSG00000114923	False	True	False	False	False	True	True	False
ENSG00000151623	True	True	False	True	False	True	True	True
ENSG00000196411	False	False	False	False	False	False	False	False
ENSG00000196712	False	False	False	False	False	False	True	True
ENSG00000198513	True	True	False	False	False	True	True	True
ENSG00000138346	False	False	False	False	False	False	False	False
ENSG00000142627	False	False	False	False	False	False	False	False
ENSG00000066468	True	True	False	False	False	True	True	True
ENSG00000132466	True	True	False	True	False	True	True	True
ENSG00000179456	True	False	False	False	True	True	True	True
ENSG00000167371	False	False	False	False	False	False	False	True
ENSG00000165280	True	True	False	False	False	True	True	True
ENSG00000138347	False	False	False	False	False	False	True	False
ENSG00000172572	False	False	False	False	False	False	False	False
ENSG00000006283	False	True	False	False	False	True	True	True
ENSG00000075043	True	True	False	False	True	True	True	True
ENSG00000156515	True	False	False	False	False	False	True	False
ENSG00000158815	True	False	False	False	False	False	True	True
ENSG00000197614	False	False	False	False	False	False	False	False
ENSG00000130816	True	True	False	False	False	True	True	True
ENSG00000196218	False	False	False	False	False	False	False	False
ENSG00000142615	False	False	False	False	False	False	False	False
ENSG00000197102	False	False	False	True	False	True	True	True
ENSG00000258366	False	False	False	False	False	False	False	False
ENSG00000141837	True	True	False	False	False	True	True	True
ENSG00000157087	True	True	False	False	True	True	True	True
ENSG00000065534	False	False	False	False	False	False	False	False
ENSG00000134871	False	False	False	False	False	False	False	False
ENSG00000196549	False	False	False	False	False	False	False	False
ENSG00000198848	False	False	False	False	False	False	False	False
ENSG00000072682	False	False	False	False	False	False	False	False
ENSG00000163848	True	True	False	False	True	True	True	True
ENSG00000168000	False	False	False	False	False	False	False	False
ENSG00000182326	False	False	False	False	False	False	False	False
ENSG00000101152	True	True	False	False	False	True	True	True
ENSG00000197629	False	False	False	False	False	False	False	False
ENSG00000115415	True	True	False	False	False	True	True	True
ENSG00000018625	False	False	False	False	False	False	True	False
ENSG00000198752	True	True	False	False	False	True	True	True
ENSG00000198824	True	False	False	False	True	True	True	True
ENSG00000198914	True	False	False	False	True	True	True	True
ENSG00000122367	False	False	False	False	False	False	False	False
ENSG00000139116	False	False	False	False	False	False	False	False
ENSG00000072071	True	True	False	True	False	True	True	True
ENSG00000198793	True	True	False	False	False	True	True	True
ENSG00000196091	True	True	False	False	False	True	True	False
ENSG00000198807	True	True	False	False	False	True	True	True
ENSG00000074047	True	True	False	False	True	True	True	True
ENSG00000198836	True	True	False	False	False	True	True	True
ENSG00000158055	False	False	False	False	False	False	True	True
ENSG00000108055	True	True	False	False	False	True	True	True
ENSG00000142156	False	False	False	False	False	False	False	True
ENSG00000211452	False	False	False	False	False	False	False	False
ENSG00000081248	False	False	False	False	False	False	False	False
ENSG00000091483	False	False	False	False	False	False	True	False
ENSG00000198626	True	True	False	False	False	True	True	True
ENSG00000077522	True	True	False	False	False	True	True	True
ENSG00000135766	False	True	False	False	False	True	False	True
ENSG00000143632	False	False	False	False	False	False	False	False
ENSG00000198835	False	False	False	False	False	False	False	False
ENSG00000198719	True	True	False	False	False	True	True	True
ENSG00000143801	False	False	False	False	False	False	False	False
ENSG00000163041	False	False	False	False	False	False	False	False
ENSG00000196187	False	False	False	False	False	False	False	False
ENSG00000143756	True	True	False	False	True	True	True	True
ENSG00000092969	True	False	False	False	True	True	True	True
ENSG00000117595	False	False	False	False	True	True	True	True
ENSG00000117594	False	False	False	False	False	False	False	False
ENSG00000133059	True	True	False	False	False	True	True	False
ENSG00000131018	False	False	False	False	False	False	True	False
ENSG00000143858	False	False	False	False	False	False	True	True
ENSG00000134376	False	False	False	False	False	False	False	False
ENSG00000000971	True	True	False	False	False	True	True	False
ENSG00000134371	True	True	False	False	False	True	True	True
ENSG00000111961	True	True	False	False	False	True	True	False
ENSG00000116679	True	True	False	False	False	True	True	True
ENSG00000121481	True	False	False	False	False	False	True	True
ENSG00000135828	False	False	False	False	False	False	False	False
ENSG00000198216	True	True	False	False	False	True	True	True
ENSG00000143324	True	True	False	False	False	True	True	True
ENSG00000010818	True	True	False	True	True	True	True	True
ENSG00000164442	True	False	False	False	True	True	True	True
ENSG00000117601	True	True	False	False	False	True	True	True
ENSG00000117560	False	False	False	False	False	False	False	False
ENSG00000027697	False	False	False	False	False	False	False	False
ENSG00000198734	False	False	False	False	False	False	False	False
ENSG00000162733	True	True	False	False	False	True	True	True
ENSG00000143252	False	False	False	False	False	False	False	False
ENSG00000143224	False	False	False	False	False	False	True	False
ENSG00000162738	True	True	False	False	False	True	True	True
ENSG00000143318	False	False	False	False	False	False	False	False
ENSG00000162706	True	False	False	False	False	False	True	True
ENSG00000160789	True	True	False	False	False	True	True	True
ENSG00000143622	False	False	False	False	False	False	True	True
ENSG00000160752	False	False	False	False	False	False	False	False
ENSG00000163344	False	False	False	False	False	False	False	False
ENSG00000160710	False	True	False	False	False	True	True	True
ENSG00000111860	False	False	False	False	False	False	False	False
ENSG00000153989	False	False	False	False	False	False	True	False
ENSG00000143614	True	True	False	False	False	True	True	True
ENSG00000203782	False	False	False	False	False	False	False	False
ENSG00000143631	False	False	False	False	False	False	False	False
ENSG00000143393	True	True	False	False	True	True	True	True
ENSG00000095574	False	False	False	False	False	False	True	True
ENSG00000155111	True	True	False	False	False	True	False	True
ENSG00000166033	False	False	False	False	False	False	False	False
ENSG00000025796	False	False	False	False	False	False	True	False
ENSG00000151929	False	False	False	False	False	False	True	True
ENSG00000164418	True	True	False	False	False	True	True	True
ENSG00000121634	False	False	False	False	False	False	False	False
ENSG00000135341	True	True	False	False	False	True	True	True
ENSG00000025039	False	False	False	False	False	False	False	True
ENSG00000108061	False	True	False	False	False	True	True	True
ENSG00000203867	False	False	False	False	False	False	True	True
ENSG00000213281	False	False	False	False	False	False	True	True
ENSG00000188994	True	True	False	False	True	True	True	True
ENSG00000155380	False	False	False	False	False	False	True	False
ENSG00000112837	False	False	False	False	False	False	True	True
ENSG00000118402	False	False	False	False	False	False	False	False
ENSG00000065135	False	False	False	False	False	False	False	False
ENSG00000148842	True	True	False	True	False	True	True	True
ENSG00000112706	False	False	False	False	False	False	False	False
ENSG00000196586	False	False	False	False	False	False	True	False
ENSG00000107862	False	False	False	False	False	False	False	False
ENSG00000107859	True	False	False	False	False	False	False	True
ENSG00000060718	True	True	False	False	False	True	True	True
ENSG00000101204	False	False	False	False	False	False	False	False
ENSG00000122406	True	True	True	False	False	True	True	True
ENSG00000101194	False	False	False	False	False	False	False	False
ENSG00000174842	False	False	False	False	False	False	False	False
ENSG00000185760	True	True	False	False	False	True	True	True
ENSG00000142875	True	True	False	False	False	True	True	True
ENSG00000087460	True	False	False	False	True	True	True	True
ENSG00000124222	False	False	False	False	False	False	False	False
ENSG00000112077	False	False	False	False	False	False	False	False
ENSG00000059573	False	False	False	False	False	False	False	False
ENSG00000173406	False	False	False	True	False	True	True	True
ENSG00000108231	True	False	False	False	True	True	True	True
ENSG00000138207	False	True	False	False	False	True	True	False
ENSG00000165802	True	False	False	False	False	False	False	False
ENSG00000157184	False	False	False	False	False	False	False	False
ENSG00000176884	False	False	False	False	False	False	True	True
ENSG00000158445	True	True	False	False	True	True	True	True
ENSG00000107147	False	False	False	False	False	False	False	False
ENSG00000152779	False	False	False	False	False	False	False	False
ENSG00000130635	False	True	False	False	False	True	True	True
ENSG00000171862	False	False	False	False	False	False	False	True
ENSG00000107779	False	False	False	False	False	False	True	False
ENSG00000170835	False	False	False	False	False	False	False	False
ENSG00000165702	False	False	False	False	False	False	False	False
ENSG00000151224	False	False	False	False	False	False	False	False
ENSG00000185303	False	False	False	False	False	False	False	False
ENSG00000138326	True	False	False	False	False	False	True	True
ENSG00000066322	True	False	False	False	True	True	True	True
ENSG00000117400	False	False	False	False	False	False	False	False
ENSG00000066056	False	False	False	False	False	False	False	False
ENSG00000101470	False	False	False	False	False	False	False	False
ENSG00000197694	True	True	False	False	False	True	True	True
ENSG00000049089	False	False	False	False	False	False	False	False
ENSG00000122861	False	False	False	False	False	False	False	False
ENSG00000106976	False	False	False	False	False	False	True	True
ENSG00000048545	False	False	False	False	False	False	False	False
ENSG00000149596	False	False	False	False	False	False	False	False
ENSG00000106991	True	True	False	False	False	True	True	True
ENSG00000092847	True	True	False	False	False	True	True	True
ENSG00000020129	True	True	False	True	False	True	True	True
ENSG00000136854	False	False	False	False	False	False	True	True
ENSG00000204103	True	False	False	False	True	True	True	True
ENSG00000188910	False	False	False	False	False	False	False	False
ENSG00000136944	True	True	False	False	False	True	True	True
ENSG00000134684	False	False	False	False	False	False	False	False
ENSG00000136931	True	True	False	False	False	True	True	True
ENSG00000175084	False	False	False	False	False	False	False	False
ENSG00000185532	False	False	False	False	False	False	True	True
ENSG00000136875	True	True	False	False	False	True	True	True
ENSG00000158014	False	False	False	False	False	False	False	False
ENSG00000125965	False	False	False	False	False	False	False	True
ENSG00000204217	False	False	False	False	False	False	True	True
ENSG00000165029	True	True	False	False	False	True	True	False
ENSG00000162551	False	False	False	False	False	False	False	False
ENSG00000204262	True	True	True	False	False	True	True	True
ENSG00000106799	True	False	False	False	False	False	True	True
ENSG00000136531	True	True	False	False	True	True	True	True
ENSG00000117118	False	False	False	False	False	False	False	False
ENSG00000204370	False	False	False	False	False	False	True	False
ENSG00000068650	False	False	False	False	False	False	True	False
ENSG00000171456	False	False	False	False	False	False	False	False
ENSG00000169071	False	False	False	False	False	False	True	False
ENSG00000101350	False	False	False	False	False	False	False	True
ENSG00000101346	False	False	False	False	False	False	False	False
ENSG00000165025	True	True	False	False	False	True	True	True
ENSG00000065526	True	True	False	True	False	True	True	True
ENSG00000187498	True	True	False	False	False	True	True	True
ENSG00000101336	False	False	False	False	False	False	False	False
ENSG00000204435	True	False	True	False	False	True	True	True
ENSG00000101306	False	False	False	False	False	False	False	False
ENSG00000107890	False	False	False	False	False	False	False	False
ENSG00000102466	True	True	False	False	False	True	True	True
ENSG00000165119	True	True	False	False	False	True	True	True
ENSG00000204539	False	False	False	False	False	False	False	False
ENSG00000043355	True	True	False	False	False	True	True	True
ENSG00000204560	False	False	False	False	False	False	False	False
ENSG00000175206	False	False	False	False	False	False	False	False
ENSG00000100987	False	False	False	False	False	False	False	False
ENSG00000120942	False	False	False	False	False	False	False	False
ENSG00000188026	False	False	False	False	False	False	False	True
ENSG00000204644	False	False	False	False	False	False	False	False
ENSG00000101439	False	False	False	False	False	False	False	False
ENSG00000204681	False	True	False	False	False	True	True	True
ENSG00000178726	False	False	False	False	False	False	False	False
ENSG00000152192	True	False	False	False	False	False	False	True
ENSG00000171608	True	True	False	False	False	True	True	True
ENSG00000130226	False	False	False	False	False	False	False	False
ENSG00000197061	False	False	False	False	False	False	False	False
ENSG00000125864	False	False	False	False	False	False	False	False
ENSG00000167995	False	False	False	False	False	False	False	False
ENSG00000182197	True	True	False	True	False	True	True	True
ENSG00000101333	True	True	False	False	False	True	True	False
ENSG00000157933	False	True	False	False	False	True	False	True
ENSG00000066336	True	False	False	False	True	True	True	True
ENSG00000078369	True	True	False	False	False	True	True	True
ENSG00000134569	True	True	False	False	False	True	True	False
ENSG00000205090	False	False	False	False	True	True	True	False
ENSG00000123240	False	False	False	False	False	False	False	False
ENSG00000197785	False	False	False	False	False	False	False	False
ENSG00000125845	True	False	False	False	True	True	True	True
ENSG00000107404	False	False	False	False	False	False	False	False
ENSG00000205213	True	False	False	False	True	True	False	False
ENSG00000107485	True	True	False	False	False	True	True	True
ENSG00000078401	False	False	False	False	False	False	False	False
ENSG00000171867	False	False	False	False	False	False	False	False
ENSG00000124827	False	False	False	False	False	False	False	False
ENSG00000137203	True	True	False	False	True	True	True	True
ENSG00000173376	True	False	False	False	False	False	True	False
ENSG00000096696	True	True	False	False	False	True	True	True
ENSG00000120693	False	False	False	False	False	False	False	False
ENSG00000107201	False	False	False	False	False	False	False	False
ENSG00000172915	False	False	False	True	False	True	True	True
ENSG00000205413	False	False	False	False	False	False	False	False
ENSG00000147894	False	False	False	False	False	False	False	False
ENSG00000120156	True	True	False	False	False	True	True	True
ENSG00000139618	False	False	False	False	False	False	False	False
ENSG00000101200	False	False	False	False	False	False	False	False
ENSG00000215305	False	False	False	False	False	False	False	False
ENSG00000139219	True	True	False	False	False	True	True	True
ENSG00000173068	True	True	False	True	False	True	True	True
ENSG00000132963	False	False	False	False	False	False	False	True
ENSG00000164946	False	False	False	False	False	False	False	False
ENSG00000147862	True	True	True	False	False	True	True	True
ENSG00000129221	False	False	False	False	False	False	False	False
ENSG00000134352	True	True	False	False	True	True	True	True
ENSG00000254647	False	False	False	False	False	False	False	False
ENSG00000125835	True	True	False	False	False	True	True	True
ENSG00000132964	False	False	False	False	False	False	False	True
ENSG00000015171	True	True	True	False	False	True	True	True
ENSG00000151834	True	False	False	False	False	False	True	True
ENSG00000096968	False	False	False	False	False	False	False	False
ENSG00000130598	False	False	False	False	False	False	False	False
ENSG00000102678	True	False	False	False	False	False	True	True
ENSG00000177030	False	False	False	False	False	False	False	False
ENSG00000183638	False	False	False	False	False	False	False	False
ENSG00000111262	False	False	False	False	False	False	False	True
ENSG00000206013	False	False	False	False	False	False	False	False
ENSG00000163132	False	False	False	False	False	False	False	False
ENSG00000103249	False	False	False	False	False	False	False	False
ENSG00000165474	False	False	False	False	False	False	False	False
ENSG00000159692	False	True	False	False	False	True	True	True
ENSG00000118007	True	True	False	False	False	True	True	True
ENSG00000206557	True	True	False	False	True	True	True	True
ENSG00000156983	True	True	False	False	False	True	True	True
ENSG00000180921	False	False	False	False	False	False	False	False
ENSG00000139567	False	False	False	False	False	False	True	False
ENSG00000144381	False	True	False	False	False	True	True	True
ENSG00000184156	False	False	False	False	False	False	True	True
ENSG00000131504	True	True	False	False	False	True	True	True
ENSG00000079805	True	True	False	False	False	True	True	True
ENSG00000106105	False	False	False	False	False	False	False	True
ENSG00000136535	True	True	False	False	True	True	True	True
ENSG00000161011	False	False	False	False	False	False	False	False
ENSG00000006071	False	False	False	False	False	False	False	False
ENSG00000105221	True	False	False	False	False	False	True	True
ENSG00000135903	True	True	False	False	False	True	True	True
ENSG00000112592	True	True	False	False	False	True	True	False
ENSG00000138378	False	False	False	False	False	False	True	True
ENSG00000116539	False	False	False	True	False	True	True	True
ENSG00000128714	False	False	False	False	False	False	False	False
ENSG00000112290	False	False	False	False	True	True	True	True
ENSG00000203485	True	True	False	False	False	True	True	True
ENSG00000134910	False	False	False	False	False	False	True	False
ENSG00000114209	False	False	False	False	False	False	False	True
ENSG00000109927	False	False	False	False	False	False	False	False
ENSG00000140105	False	False	False	False	False	False	True	False
ENSG00000082996	False	False	False	False	False	False	False	False
ENSG00000139351	False	False	False	False	False	False	False	False
ENSG00000123159	False	False	False	False	False	False	False	False
ENSG00000008196	True	False	False	False	True	True	True	True
ENSG00000074317	False	False	False	False	False	False	False	False
ENSG00000022355	True	True	False	False	False	True	True	True
ENSG00000145864	True	True	False	False	False	True	True	True
ENSG00000185551	True	True	False	False	False	True	True	True
ENSG00000173575	True	True	False	False	False	True	True	True
ENSG00000184500	False	False	False	False	False	False	True	False
ENSG00000156475	True	True	False	False	True	True	True	True
ENSG00000072110	True	False	False	False	False	False	True	True
ENSG00000113580	False	False	False	False	False	False	True	True
ENSG00000001631	False	False	False	False	False	False	False	False
ENSG00000196470	True	False	False	False	True	True	True	True
ENSG00000015479	False	True	False	True	False	True	True	True
ENSG00000138814	True	True	False	False	False	True	True	True
ENSG00000188372	False	False	False	False	False	False	False	False
ENSG00000169375	True	True	False	False	True	True	True	True
ENSG00000066117	True	True	False	False	False	True	True	True
ENSG00000167397	False	False	False	False	False	False	False	False
ENSG00000145335	False	False	False	False	False	False	False	True
ENSG00000165617	False	False	False	False	True	True	False	False
ENSG00000149922	False	False	False	False	False	False	False	False
ENSG00000213639	True	True	False	False	False	True	True	True
ENSG00000106153	False	False	False	False	False	False	False	False
ENSG00000198218	True	True	False	True	False	True	True	True
ENSG00000284194	False	False	False	False	False	False	False	False
ENSG00000104447	True	True	False	True	True	True	True	True
ENSG00000058404	True	True	False	False	False	True	True	True
ENSG00000106571	True	False	False	False	True	True	True	True
ENSG00000132464	False	True	False	False	False	True	False	False
ENSG00000169344	False	False	False	False	False	False	False	False
ENSG00000139190	False	False	False	False	False	False	False	False
ENSG00000139083	True	True	False	False	False	True	True	True
ENSG00000137869	False	False	False	False	False	False	False	False
ENSG00000169031	False	False	False	False	False	False	False	False
ENSG00000100473	False	False	False	False	False	False	False	False
ENSG00000081052	False	False	False	False	False	False	False	False
ENSG00000171766	False	False	False	False	False	False	True	False
ENSG00000106460	False	True	False	False	False	True	False	False
ENSG00000111676	True	True	False	False	False	True	True	True
ENSG00000100146	False	True	False	False	False	True	True	True
ENSG00000198286	True	True	False	False	False	True	True	True
ENSG00000116044	False	False	False	False	False	False	True	False
ENSG00000162063	False	True	False	False	False	True	True	False
ENSG00000092529	False	False	False	False	False	False	False	False
ENSG00000007168	False	False	True	False	False	True	True	True
ENSG00000241553	True	True	False	False	False	True	True	True
ENSG00000198125	False	False	False	False	False	False	False	False
ENSG00000133422	False	False	False	False	False	False	True	True
ENSG00000108510	True	True	False	True	False	True	True	True
ENSG00000171812	False	False	False	False	False	False	False	False
ENSG00000244752	False	False	False	False	False	False	False	False
ENSG00000073969	False	False	False	False	False	False	True	False
ENSG00000122852	False	False	False	False	False	False	False	False
ENSG00000152234	False	False	False	False	False	False	True	True
ENSG00000184743	False	False	False	False	False	False	False	False
ENSG00000198561	True	True	False	False	False	True	True	True
ENSG00000180509	False	False	False	False	False	False	False	False
ENSG00000095015	True	True	False	True	False	True	True	True
ENSG00000132535	False	False	False	False	False	False	True	True
ENSG00000151067	True	True	False	False	False	True	True	True
ENSG00000004487	False	False	False	False	False	False	False	True
ENSG00000139734	False	False	False	False	False	False	False	False
ENSG00000049759	True	True	False	False	False	True	True	True
ENSG00000142599	True	True	False	True	False	True	True	True
ENSG00000100346	False	True	False	False	False	True	True	True
ENSG00000168137	True	True	False	False	False	True	True	True
ENSG00000115904	True	True	True	False	False	True	True	True
ENSG00000091106	False	False	False	False	False	False	False	False
ENSG00000171560	False	False	False	False	False	False	False	False
ENSG00000138081	True	True	False	False	False	True	True	True
ENSG00000133020	False	False	False	False	False	False	False	False
ENSG00000162599	True	True	False	False	False	True	True	True
ENSG00000149948	False	False	False	False	False	False	False	True
ENSG00000106633	False	False	False	False	False	False	False	False
ENSG00000100379	False	True	False	False	False	True	False	False
ENSG00000140416	False	False	False	False	False	False	False	False
ENSG00000197616	False	False	False	False	False	False	False	False
ENSG00000089225	True	True	False	False	False	True	True	True
ENSG00000173039	True	True	False	False	False	True	True	True
ENSG00000170820	False	False	False	False	False	False	False	False
ENSG00000132031	False	False	False	False	False	False	False	False
ENSG00000169946	True	True	False	False	True	True	True	True
ENSG00000068796	True	True	False	False	False	True	False	True
ENSG00000061455	True	True	False	False	False	True	False	True
ENSG00000108375	False	False	False	False	False	False	False	False
ENSG00000120903	False	False	False	False	False	False	False	False
ENSG00000130561	False	False	False	False	False	False	False	False
ENSG00000187605	True	True	False	True	True	True	True	True
ENSG00000137474	False	False	False	False	False	False	False	False
ENSG00000181555	True	True	False	True	False	True	True	True
ENSG00000128656	False	False	False	False	False	False	False	False
ENSG00000067955	False	True	False	False	False	True	False	True
ENSG00000162923	True	True	False	False	False	True	True	True
ENSG00000182004	True	False	True	False	False	True	False	True
ENSG00000167244	False	False	False	False	False	False	True	True
ENSG00000119042	True	True	False	False	True	True	True	True
ENSG00000171877	True	True	False	False	False	True	True	True
ENSG00000186442	False	False	False	False	False	False	False	False
ENSG00000126464	True	True	False	True	False	True	True	True
ENSG00000272333	True	True	False	True	False	True	True	True
ENSG00000146926	False	False	False	False	False	False	False	False
ENSG00000185630	True	True	False	False	False	True	True	True
ENSG00000112378	False	False	False	False	False	False	False	False
ENSG00000169714	False	False	False	False	False	False	True	True
ENSG00000182450	False	False	False	False	False	False	False	False
ENSG00000122359	False	False	False	False	False	False	False	False
ENSG00000148660	False	False	False	False	False	False	True	True
ENSG00000183873	True	True	False	False	False	True	True	False
ENSG00000171316	True	True	False	True	False	True	True	True
ENSG00000170442	False	False	False	False	False	False	False	False
ENSG00000158186	False	False	False	False	False	False	True	True
ENSG00000141449	False	False	False	False	False	False	True	True
ENSG00000148516	False	False	False	False	False	False	True	True
ENSG00000165643	False	False	False	False	False	False	False	False
ENSG00000105576	True	True	False	False	False	True	True	True
ENSG00000141052	True	True	False	False	False	True	True	False
ENSG00000188613	False	False	False	False	False	False	False	False
ENSG00000134644	False	False	False	False	False	False	True	True
ENSG00000117394	False	False	False	False	False	False	True	True
ENSG00000108883	True	True	False	False	False	True	True	True
ENSG00000184640	True	True	False	False	False	True	True	True
ENSG00000083799	True	True	False	False	False	True	True	True
ENSG00000214336	False	False	False	False	False	False	False	False
ENSG00000070961	False	False	False	False	False	False	True	True
ENSG00000125618	True	True	False	False	False	True	True	True
ENSG00000225190	False	False	False	False	False	False	True	False
ENSG00000234438	False	False	False	False	False	False	False	False
ENSG00000148180	False	False	False	False	False	False	False	False
ENSG00000120071	True	True	False	False	False	True	True	True
ENSG00000183230	False	False	False	False	False	False	False	False
ENSG00000116001	True	False	False	False	False	False	True	True
ENSG00000187678	False	False	False	False	False	False	False	False
ENSG00000064195	False	False	False	False	False	False	True	False
ENSG00000115170	False	False	False	False	False	False	False	True
ENSG00000168280	True	True	False	False	False	True	True	True
ENSG00000143970	True	True	False	True	True	True	True	True
ENSG00000007314	False	False	False	False	False	False	False	False
ENSG00000108312	True	True	False	False	False	True	True	True
ENSG00000124788	True	False	False	True	True	True	True	True
ENSG00000140694	False	False	False	False	False	False	False	False
ENSG00000165671	False	True	False	True	False	True	True	True
ENSG00000062822	False	False	False	False	False	False	False	False
ENSG00000129757	False	False	False	False	False	False	False	True
ENSG00000068078	True	True	False	False	False	True	True	False
ENSG00000108001	True	True	False	False	False	True	True	True
ENSG00000105325	True	True	False	False	False	True	True	True
ENSG00000120708	False	False	False	False	False	False	False	False
ENSG00000132155	True	True	False	False	False	True	True	True
ENSG00000187323	True	True	False	False	False	True	True	True
ENSG00000134769	False	False	False	False	False	False	True	False
ENSG00000132153	True	True	False	True	False	True	True	True
ENSG00000114279	False	False	False	False	False	False	False	True
ENSG00000163536	True	True	False	False	False	True	True	False
ENSG00000179364	True	True	False	False	False	True	True	False
ENSG00000007062	False	False	False	False	False	False	False	False
ENSG00000077782	True	True	False	False	False	True	True	True
ENSG00000138035	True	True	False	False	False	True	False	False
ENSG00000132510	True	True	False	True	False	True	True	True
ENSG00000185313	False	False	False	False	False	False	False	False
ENSG00000160801	False	False	False	False	False	False	False	False
ENSG00000058272	True	True	False	False	False	True	True	True
ENSG00000126351	False	True	False	False	False	True	True	True
ENSG00000133895	True	True	False	False	True	True	True	True
ENSG00000134532	True	True	False	False	True	True	True	True
ENSG00000163703	False	False	False	False	False	False	False	False
ENSG00000184937	True	True	False	False	False	True	True	True
ENSG00000100354	True	False	False	True	True	True	True	True
ENSG00000139540	False	False	False	False	False	False	False	False
ENSG00000155980	False	False	False	False	False	False	True	True
ENSG00000196367	True	True	False	False	True	True	True	True
ENSG00000120756	False	False	False	False	False	False	False	False
ENSG00000177565	True	True	False	False	False	True	True	True
ENSG00000163930	False	True	False	False	False	True	True	True
ENSG00000181090	True	True	False	False	False	True	True	True
ENSG00000185008	True	True	False	False	False	True	True	True
ENSG00000173175	True	True	False	False	False	True	True	True
ENSG00000169855	False	False	False	False	False	False	False	False
ENSG00000184047	False	False	False	False	False	False	False	False
ENSG00000106410	False	False	False	False	False	False	False	False
ENSG00000124164	False	False	False	False	False	False	False	True
ENSG00000131398	False	False	False	False	False	False	False	True
ENSG00000113575	True	True	False	False	False	True	True	True
ENSG00000250479	False	False	False	False	False	False	False	False
ENSG00000112640	True	False	False	False	False	False	True	True
ENSG00000112053	False	False	False	False	False	False	False	False
ENSG00000131979	False	False	False	False	False	False	False	True
ENSG00000111846	False	False	False	False	False	False	False	False
ENSG00000133256	False	False	False	False	False	False	False	False
ENSG00000130294	True	True	False	False	False	True	True	True
ENSG00000087266	False	False	False	False	False	False	False	False
ENSG00000121067	True	False	False	False	False	False	True	True
ENSG00000170445	False	False	False	False	False	False	False	False
ENSG00000081189	False	False	False	False	False	False	True	False
ENSG00000109685	True	True	False	False	False	True	True	True
ENSG00000017260	True	True	False	False	False	True	True	True
ENSG00000109572	True	True	False	False	False	True	True	True
ENSG00000138696	True	True	False	False	False	True	True	True
ENSG00000169247	False	False	False	False	False	False	False	False
ENSG00000156471	False	False	False	False	False	False	False	True
ENSG00000072803	True	True	False	False	False	True	True	True
ENSG00000147475	False	False	False	False	False	False	False	False
ENSG00000254087	True	True	False	False	False	True	True	True
ENSG00000168575	False	False	False	False	False	False	False	True
ENSG00000104365	False	False	True	False	False	True	True	False
ENSG00000102878	False	False	False	False	False	False	False	False
ENSG00000145675	True	True	False	False	False	True	True	True
ENSG00000165970	False	False	False	False	False	False	False	False
ENSG00000167323	False	False	False	False	False	False	True	True
ENSG00000179950	True	True	False	False	True	True	True	True
ENSG00000120925	False	False	False	False	False	False	False	False
ENSG00000187079	True	True	False	False	False	True	True	True
ENSG00000151702	True	True	False	False	True	True	True	True
ENSG00000223953	False	False	False	False	False	False	False	True
ENSG00000133884	True	True	False	False	False	True	True	True
ENSG00000120457	False	False	False	False	False	False	False	False
ENSG00000174804	False	False	False	False	False	False	False	False
ENSG00000064309	False	False	False	False	False	False	False	False
ENSG00000136574	True	True	False	False	False	True	True	True
ENSG00000173898	True	True	False	False	False	True	True	False
ENSG00000158887	False	False	False	False	False	False	False	False
ENSG00000151348	False	False	False	False	False	False	False	False
ENSG00000118058	False	True	False	False	False	True	True	True
ENSG00000110367	True	True	False	False	False	True	True	True
ENSG00000166546	False	False	False	False	False	False	False	False
ENSG00000189120	False	False	False	False	False	False	False	False
ENSG00000188191	False	False	False	False	False	False	False	False
ENSG00000162129	False	False	False	False	False	False	False	False
ENSG00000068615	False	False	False	False	False	False	False	True
ENSG00000256525	False	False	False	False	False	False	False	False
ENSG00000174437	True	True	False	False	False	True	True	True
ENSG00000112541	False	True	False	False	False	True	True	True
ENSG00000182389	False	False	False	False	False	False	False	True
ENSG00000165621	False	False	False	False	False	False	False	False
ENSG00000068024	True	True	False	False	False	True	True	True
ENSG00000111642	False	True	False	False	False	True	True	True
ENSG00000026025	True	True	False	False	False	True	True	True
ENSG00000087494	False	False	False	False	False	False	True	True
ENSG00000134571	False	False	False	False	False	False	False	False
ENSG00000166006	True	True	False	False	False	True	False	True
ENSG00000087470	False	False	False	False	False	False	True	False
ENSG00000139613	False	False	False	False	False	False	True	True
ENSG00000139988	False	False	False	False	False	False	False	False
ENSG00000170477	False	False	False	False	False	False	False	False
ENSG00000054654	True	True	False	True	False	True	True	False
ENSG00000173976	False	False	False	False	False	False	False	False
ENSG00000140368	False	False	False	False	False	False	False	False
ENSG00000130164	False	False	False	False	False	False	False	False
ENSG00000181827	True	True	False	False	True	True	True	True
ENSG00000157766	True	True	False	False	False	True	True	True
ENSG00000129535	False	False	False	False	False	False	False	False
ENSG00000134138	True	True	False	False	False	True	True	True
ENSG00000102935	True	True	False	True	False	True	True	True
ENSG00000197943	True	True	False	False	False	True	True	False
ENSG00000127603	True	True	False	False	False	True	True	True
ENSG00000085491	False	False	False	False	False	False	False	False
ENSG00000261456	False	False	False	False	False	False	False	False
ENSG00000091592	False	False	False	False	False	False	False	False
ENSG00000103316	False	False	False	False	False	False	False	False
ENSG00000184009	False	False	False	False	False	False	False	True
ENSG00000167723	False	False	False	False	False	False	False	False
ENSG00000265107	False	False	False	False	False	False	False	False
ENSG00000109101	True	True	False	False	False	True	True	True
ENSG00000006042	False	False	False	False	False	False	False	False
ENSG00000134504	False	False	False	False	False	False	False	True
ENSG00000179981	True	False	False	False	True	True	True	True
ENSG00000263761	False	False	False	False	False	False	False	False
ENSG00000109063	False	False	False	False	False	False	False	False
ENSG00000141655	False	False	False	False	False	False	False	False
ENSG00000167680	False	False	False	False	False	False	False	True
ENSG00000213892	False	False	False	False	False	False	False	False
ENSG00000205155	False	False	False	False	False	False	True	True
ENSG00000099821	False	False	False	False	False	False	False	False
ENSG00000131095	False	False	False	False	False	False	False	False
ENSG00000105048	False	False	False	False	False	False	False	False
ENSG00000155657	False	False	False	False	False	False	True	False
ENSG00000108946	True	True	False	False	True	True	True	True
ENSG00000134775	False	False	False	False	False	False	True	False
ENSG00000008441	False	False	False	False	False	False	True	True
ENSG00000063169	True	True	False	True	False	True	False	True
ENSG00000105370	False	False	False	False	False	False	False	False
ENSG00000105372	True	False	False	False	False	False	True	True
ENSG00000233927	False	False	False	False	False	False	False	True
ENSG00000139718	True	True	False	True	False	True	True	True
ENSG00000096433	False	False	False	False	False	False	False	False
ENSG00000273079	True	True	False	False	True	True	True	True
ENSG00000157542	True	False	False	False	False	False	True	True
ENSG00000121741	False	False	False	True	False	True	True	True
ENSG00000138834	True	True	False	False	False	True	True	True
ENSG00000277586	False	False	False	False	False	False	False	False
ENSG00000103148	False	False	False	False	False	False	False	False
ENSG00000233608	True	True	False	False	False	True	False	True
ENSG00000118503	False	False	False	False	False	False	True	True
ENSG00000153922	True	True	False	False	False	True	True	True
ENSG00000273540	False	False	False	False	False	False	False	False
ENSG00000276966	False	False	False	False	False	False	False	False
ENSG00000276180	False	False	False	False	False	False	False	False
ENSG00000071894	False	False	False	False	False	False	False	False
ENSG00000145012	False	False	False	False	False	False	False	False
ENSG00000276045	False	False	False	False	False	False	False	False
ENSG00000278570	False	False	False	False	False	False	False	False
ENSG00000275410	True	True	False	False	False	True	True	False
ENSG00000122566	True	True	True	False	False	True	True	True
ENSG00000113494	True	True	False	False	False	True	True	False
ENSG00000150630	True	True	False	False	False	True	True	False
ENSG00000178814	False	False	False	False	False	False	False	False
ENSG00000185499	False	False	False	False	False	False	False	False
ENSG00000277258	False	False	False	False	False	False	True	False
ENSG00000055163	True	True	False	False	False	True	True	True
ENSG00000101126	True	False	False	False	True	True	True	True
ENSG00000189067	False	False	False	False	False	False	False	False
ENSG00000213689	False	False	False	False	False	False	False	False
ENSG00000169554	False	True	False	True	False	True	True	True
ENSG00000196876	False	True	False	False	True	True	True	True
ENSG00000204843	True	True	False	False	False	True	True	True
ENSG00000091879	True	True	False	False	False	True	False	False
ENSG00000048740	True	True	False	False	False	True	True	True
ENSG00000049618	True	True	False	True	True	True	True	True
ENSG00000055208	True	True	False	True	False	True	True	True
ENSG00000113327	True	True	False	False	False	True	True	True
ENSG00000106331	False	False	False	False	False	False	False	False
ENSG00000036828	True	True	False	False	False	True	True	False
ENSG00000153187	True	True	False	False	False	True	True	True
ENSG00000007372	True	True	False	False	False	True	True	True
ENSG00000105357	True	True	False	False	False	True	False	False
ENSG00000169432	False	False	False	False	False	False	False	False
ENSG00000119866	False	False	False	False	False	False	True	True
ENSG00000159921	False	False	False	False	False	False	False	False
ENSG00000204406	True	True	False	True	False	True	True	True
ENSG00000174780	False	False	False	False	False	False	True	False
ENSG00000169359	False	True	False	False	False	True	True	False
ENSG00000070814	True	True	False	False	False	True	True	False
ENSG00000187848	False	False	False	False	False	False	False	False
ENSG00000167460	False	False	False	False	False	False	False	False
ENSG00000171206	True	True	False	False	True	True	True	True
ENSG00000142676	True	True	False	False	False	True	True	True
ENSG00000163554	False	False	False	False	False	False	True	False
ENSG00000113163	True	False	False	False	False	False	False	True
ENSG00000111913	True	True	False	False	False	True	True	True
ENSG00000099956	True	True	False	False	False	True	True	True
ENSG00000121075	True	True	False	False	False	True	True	True
ENSG00000066427	False	False	False	False	False	False	True	False
ENSG00000099810	False	False	False	False	False	False	False	False
ENSG00000164093	False	False	False	False	True	True	True	True
ENSG00000049130	False	False	False	False	False	False	True	True
ENSG00000113889	False	False	False	False	False	False	True	False
ENSG00000070182	True	True	False	True	False	True	True	True
ENSG00000157764	False	False	False	False	False	False	True	True
ENSG00000168477	False	False	False	False	False	False	False	False
ENSG00000138411	False	False	False	True	False	True	True	True
ENSG00000139304	False	False	False	False	False	False	False	False
ENSG00000105928	False	False	False	False	False	False	False	False
ENSG00000198467	False	False	False	False	False	False	False	False
ENSG00000171863	False	False	False	False	False	False	True	True
ENSG00000126778	False	False	False	False	True	True	False	True
ENSG00000197912	False	False	False	False	False	False	False	False
ENSG00000054598	True	False	False	False	True	True	False	True
ENSG00000099949	False	False	False	False	False	False	False	False
ENSG00000162065	False	False	False	False	False	False	False	False
ENSG00000151090	True	True	False	False	False	True	True	True
ENSG00000197728	False	False	False	False	False	False	True	True
ENSG00000136160	False	False	False	False	False	False	True	False
ENSG00000197283	False	False	False	False	False	False	True	True
ENSG00000100888	False	False	False	True	False	True	True	True
ENSG00000075624	True	True	False	False	True	True	True	True
ENSG00000083307	True	False	False	False	False	False	True	True
ENSG00000091010	True	False	False	False	False	False	True	True
ENSG00000121742	False	False	False	False	False	False	False	False
ENSG00000157540	True	True	False	False	True	True	True	True
ENSG00000182899	True	False	False	False	False	False	True	True
ENSG00000167207	False	False	False	False	False	False	False	False
ENSG00000124813	True	True	False	False	False	True	True	True
ENSG00000090534	False	False	False	False	False	False	False	False
ENSG00000100122	False	False	False	False	False	False	False	False
ENSG00000186487	False	False	False	True	False	True	True	True
ENSG00000136156	False	False	False	False	False	False	False	False
ENSG00000182774	True	False	False	False	False	False	True	False
ENSG00000197594	False	False	False	False	False	False	False	False
ENSG00000080819	False	False	False	False	False	False	False	False
ENSG00000159403	False	False	False	False	False	False	False	False
ENSG00000065618	False	False	False	False	False	False	False	False
ENSG00000149260	False	False	False	False	False	False	False	False
ENSG00000105409	True	True	False	False	False	True	True	True
ENSG00000104783	False	False	False	False	False	False	False	False
ENSG00000183770	False	False	False	False	False	False	False	True
ENSG00000114062	False	False	False	True	False	True	True	True
ENSG00000105880	False	True	False	False	False	True	True	False
ENSG00000163599	True	True	False	False	False	True	True	True
ENSG00000124614	True	True	False	False	False	True	True	True
ENSG00000141527	False	False	False	False	False	False	False	False
ENSG00000081923	False	False	False	False	False	False	False	False
ENSG00000127990	False	False	False	False	False	False	False	False
ENSG00000150995	False	False	False	False	False	False	True	True
ENSG00000106031	True	True	False	False	False	True	True	True
ENSG00000184058	False	False	False	False	False	False	False	True
ENSG00000152217	True	True	False	True	True	True	True	True
ENSG00000092758	False	False	False	False	False	False	False	False
ENSG00000108556	False	False	False	False	False	False	False	False
ENSG00000114861	True	True	False	False	False	True	True	True
ENSG00000005471	False	False	False	False	False	False	False	False
ENSG00000127955	True	False	False	False	False	False	False	True
ENSG00000176692	False	False	False	False	False	False	False	True
ENSG00000115267	False	False	False	False	False	False	False	False
ENSG00000140443	True	True	False	False	False	True	True	True
ENSG00000175445	False	False	False	False	False	False	False	False
ENSG00000254585	True	False	False	False	True	True	False	False
ENSG00000109846	False	False	False	False	False	False	False	False
ENSG00000286219	False	False	False	False	False	False	False	False
ENSG00000073331	False	False	False	False	False	False	False	False
ENSG00000151617	True	True	False	False	False	True	True	True
ENSG00000182871	False	False	False	False	True	True	False	False
ENSG00000085276	True	True	False	True	False	True	True	True
ENSG00000160868	False	False	False	False	False	False	False	False
ENSG00000100150	True	True	False	False	False	True	True	False
ENSG00000143549	False	True	False	False	False	True	True	True
ENSG00000148400	True	True	False	False	True	True	True	True
ENSG00000132170	False	False	False	False	False	False	False	False
ENSG00000152591	False	False	False	False	False	False	False	False
ENSG00000123500	False	False	False	False	False	False	False	False
ENSG00000026103	False	True	False	False	False	True	True	False
ENSG00000052850	False	False	False	False	False	False	False	True
ENSG00000135517	False	False	False	False	False	False	False	False
ENSG00000256269	False	False	False	False	False	False	True	False
ENSG00000070831	False	True	False	False	False	True	False	True
ENSG00000118194	False	False	False	False	False	False	False	False
ENSG00000077150	True	True	False	False	False	True	True	True
ENSG00000070808	True	True	False	False	False	True	True	True
ENSG00000165588	False	False	False	False	True	True	True	True
ENSG00000144218	True	True	False	False	False	True	True	True
ENSG00000204842	True	True	False	False	False	True	True	True
ENSG00000117020	True	True	False	False	False	True	True	True
ENSG00000080709	True	True	False	False	False	True	False	True
ENSG00000126705	True	False	False	True	False	True	True	True
ENSG00000236320	False	False	False	False	False	False	False	False
ENSG00000163635	True	True	False	True	False	True	True	True
ENSG00000178235	True	False	False	False	True	True	True	True
ENSG00000075275	True	True	False	True	False	True	True	True
ENSG00000154864	False	True	False	False	False	True	True	False
ENSG00000144285	False	False	False	False	False	False	True	True
ENSG00000181222	True	True	False	True	True	True	True	True
ENSG00000166801	False	False	False	False	False	False	False	False
ENSG00000129667	True	False	False	False	True	True	True	False
ENSG00000159216	False	True	False	False	False	True	False	True
ENSG00000181722	True	True	False	False	False	True	True	True
ENSG00000182578	False	True	False	False	False	True	True	False
ENSG00000153827	True	True	False	True	False	True	True	True
ENSG00000054523	True	True	False	False	False	True	True	True
ENSG00000135365	True	True	False	False	False	True	True	True
ENSG00000130175	False	False	False	False	False	False	False	False
ENSG00000100207	True	True	True	True	False	True	True	True
ENSG00000083067	False	False	False	False	False	False	True	False
ENSG00000101292	False	False	False	False	False	False	False	False
ENSG00000137807	True	True	False	False	False	True	True	True
ENSG00000168484	False	False	False	False	False	False	False	False
ENSG00000079432	True	True	False	False	False	True	True	True
ENSG00000114270	False	False	False	False	False	False	False	False
ENSG00000110693	True	True	False	False	False	True	True	True
ENSG00000155256	False	False	False	False	False	False	False	False
ENSG00000099308	True	True	False	False	True	True	True	True
ENSG00000144893	True	True	False	False	False	True	True	True
ENSG00000170921	True	True	False	False	True	True	True	True
ENSG00000164023	False	False	False	False	False	False	False	False
