# Supplementary material for: Regional nonsense constraint offers biological and clinical insights into genetic disease
Source: Nat Commun. 2026 Feb 25;17:3152. doi: 10.1038/s41467-026-69983-z (PMC13043745; doi:10.1038/s41467-026-69983-z)
Supplement: Supplementary file 8 — Source Data [file 41467_2026_69983_MOESM8_ESM.zip › source_data/supplementary_figure_7.tsv]

metric	region	constraint	med	q1	q3	whislo	whishi	mean	count	std
phyloP	Full CDS	Unconstrained	2.2360000610351562	0.2329999953508377	5.867000102996826	-2.2269999980926514	8.765999794006348	2.7085903	11014990	3.5249923384320945
phyloP	Full CDS	Constrained	5.554999828338623	1.4880000352859497	6.800000190734863	-1.3359999656677246	8.880000114440918	4.377456	7045288	3.6552510144946586
phyloP	NMD target	Unconstrained	2.880000114440918	0.42500001192092896	6.2769999504089355	-2.190999984741211	8.789999961853027	3.0881612	6500007	3.6319480188349167
phyloP	NMD target	Constrained	5.992000102996826	1.7669999599456787	6.992000102996826	-1.24399995803833	8.890000343322754	4.5542707	4678667	3.6637512319693593
phyloP	Start proximal	Unconstrained	2.7639999389648438	0.4480000138282776	6.119999885559082	-1.5579999685287476	8.760000228881836	3.076383	2151181	3.3791901636711876
phyloP	Start proximal	Constrained	6.11299991607666	2.3964999318122864	7.0269999504089355	-0.26664999723434435	8.850000381469727	4.9268064	15150	3.1984207377291543
phyloP	Long exon	Unconstrained	1.2549999952316284	0.019999999552965164	4.543000221252441	-2.5980000495910645	8.619999885559082	2.038459	799546	3.396457036158973
phyloP	Long exon	Constrained	3.1480000019073486	0.46799999475479126	6.335999965667725	-2.1070001125335693	8.8100004196167	3.331861	688722	3.708833768236471
phyloP	Distal	Unconstrained	2.007999897003174	0.1860000044107437	5.7769999504089355	-2.1679999828338623	8.765999794006348	2.629662	4147409	3.496253815386714
phyloP	Distal	Constrained	4.565999984741211	0.9950000047683716	6.360000133514404	-1.7289999723434448	8.850000381469727	3.924477	621448	3.6766827444280805
AlphaMissense	Full CDS	Unconstrained	0.14810000360012054	0.08889999985694885	0.39259999990463257	0.0640999972820282	0.9423999786376953	0.2878425	6785883	0.28110797472173543
AlphaMissense	Full CDS	Constrained	0.2354000061750412	0.09849999845027924	0.7455999851226807	0.06419999897480011	0.9945999979972839	0.40232643	3980345	0.34659519516640014
AlphaMissense	NMD target	Unconstrained	0.16369999945163727	0.09200000017881393	0.45680001378059387	0.06499999761581421	0.9585000276565552	0.31110075	4088268	0.2942811606425496
AlphaMissense	NMD target	Constrained	0.2888000011444092	0.10790000110864639	0.8134999871253967	0.06539999693632126	0.9955999851226807	0.43460017	2618405	0.35277265414921166
AlphaMissense	Start proximal	Unconstrained	0.13130000233650208	0.08340000361204147	0.35420000553131104	0.06080000102519989	0.9490000009536743	0.27358958	1258064	0.2813364714036208
AlphaMissense	Start proximal	Constrained	0.3562000095844269	0.10890000313520432	0.9003999829292297	0.06499999761581421	0.9984999895095825	0.4736914	8765	0.36862862381458117
AlphaMissense	Long exon	Unconstrained	0.1151999980211258	0.0820000022649765	0.23600000143051147	0.06270000338554382	0.8610000014305115	0.22364828	461882	0.23890802458823399
AlphaMissense	Long exon	Constrained	0.12189999967813492	0.08219999819993973	0.3174000084400177	0.062300000339746475	0.9509999752044678	0.2618136	367823	0.2775325510825535
AlphaMissense	Distal	Unconstrained	0.14550000429153442	0.0877000018954277	0.391400009393692	0.06360000371932983	0.9496999979019165	0.28774667	2496214	0.28415360131177025
AlphaMissense	Distal	Constrained	0.19009999930858612	0.09130000323057175	0.6430000066757202	0.06300000101327896	0.9926999807357788	0.3659144	346816	0.33567806666972705
CADD Phred	Full CDS	Unconstrained	18.450000762939453	7.739999771118164	24.399999618530273	0.414000004529953	32.0	16.775661	39993970	10.17767361075139
CADD Phred	Full CDS	Constrained	22.899999618530273	12.220000267028809	26.200000762939453	1.7719999551773071	33.0	20.069748	17561834	9.745363742867442
CADD Phred	NMD target	Unconstrained	19.729999542236328	8.420000076293945	25.0	0.4959999918937683	32.0	17.55947	19196254	10.241435488373522
CADD Phred	NMD target	Constrained	23.5	13.630000114440918	26.700000762939453	3.0209999084472656	34.0	20.830368	13720804	9.553148584936075
CADD Phred	Start proximal	Unconstrained	18.34000015258789	9.350000381469727	24.200000762939453	0.796999990940094	32.0	17.151878	6196454	9.617703867713763
CADD Phred	Start proximal	Constrained	23.899999618530273	15.430000305175781	28.0	6.9184001922607425	36.0	22.344837	43225	8.983070788333091
CADD Phred	Long exon	Unconstrained	13.680000305175781	4.073999881744385	22.200000762939453	0.1589999943971634	28.700000762939453	13.653289	2356887	10.01348242592863
CADD Phred	Long exon	Constrained	18.6200008392334	7.125	23.899999618530273	0.3529999852180481	29.799999237060547	16.311224	1996392	9.890313595511948
CADD Phred	Distal	Unconstrained	17.450000762939453	6.644999980926514	23.899999618530273	0.32100000977516174	31.0	15.9574585	12244375	10.208370709811891
CADD Phred	Distal	Constrained	21.200000762939453	9.710000038146973	25.100000381469727	0.796999990940094	33.0	18.38707	1801413	9.868978588605437
pext	Full CDS	Unconstrained	0.8413000106811523	0.4878000020980835	0.9955999851226807	0.10080000013113022	1.0	0.71505004	10381171	0.30858235685566004
pext	Full CDS	Constrained	0.7940000295639038	0.4595000147819519	0.9570000171661377	0.14749999344348907	1.0	0.6965967	6930331	0.2896545248014866
pext	NMD target	Unconstrained	0.7519999742507935	0.4180000126361847	0.9639999866485596	0.07970000058412552	1.0	0.6653118	6275651	0.31414474492735334
pext	NMD target	Constrained	0.7554000020027161	0.4465000033378601	0.9309999942779541	0.15199999511241913	1.0	0.67483795	4598314	0.2843257082475263
pext	Start proximal	Unconstrained	0.864300012588501	0.5210000276565552	0.9965999722480774	0.11469999700784683	1.0	0.7311027	2031624	0.3016258854769841
pext	Start proximal	Constrained	0.8564000129699707	0.5702999830245972	0.9945999979972839	0.20309999585151672	1.0	0.7558466	15006	0.2792442370665828
pext	Long exon	Unconstrained	0.7846999764442444	0.32899999618530273	0.9940000176429749	0.04546999931335449	1.0	0.6586281	766962	0.34354667849865006
pext	Long exon	Constrained	0.7124000191688538	0.3564000129699707	0.9649999737739563	0.07744999974966049	1.0	0.6343292	684174	0.32276852924076715
pext	Distal	Unconstrained	0.9359999895095825	0.6615999937057495	1.0	0.20149999856948853	1.0	0.7968234	3835924	0.2677793266211289
pext	Distal	Constrained	0.9624000191688538	0.8180000185966492	1.0	0.3441999852657318	1.0	0.8645442	604943	0.21682247273431873
