# Supplementary material for: Regional nonsense constraint offers biological and clinical insights into genetic disease
Source: Nat Commun. 2026 Feb 25;17:3152. doi: 10.1038/s41467-026-69983-z (PMC13043745; doi:10.1038/s41467-026-69983-z)
Supplement: Supplementary file 8 — Source Data [file 41467_2026_69983_MOESM8_ESM.zip › source_data/supplementary_figure_7_p_values.tsv]

#metric	region	t_statistic	p
phyloP	Full CDS	959.611990	0.000000e+00
phyloP	NMD target	662.429951	0.000000e+00
phyloP	Start proximal	70.931880	0.000000e+00
phyloP	Long exon	220.521568	0.000000e+00
phyloP	Distal	260.532228	0.000000e+00
AlphaMissense	Full CDS	559.789361	0.000000e+00
AlphaMissense	NMD target	471.140978	0.000000e+00
AlphaMissense	Start proximal	50.717580	0.000000e+00
AlphaMissense	Long exon	66.139249	0.000000e+00
AlphaMissense	Distal	130.781091	0.000000e+00
CADD_phredd	Full CDS	1164.789506	0.000000e+00
CADD_phredd	NMD target	939.721677	0.000000e+00
CADD_phredd	Start proximal	119.709363	0.000000e+00
CADD_phredd	Long exon	277.802930	0.000000e+00
CADD_phredd	Distal	307.133217	0.000000e+00
pext	Full CDS	-126.503059	0.000000e+00
pext	NMD target	52.198305	0.000000e+00
pext	Start proximal	10.808194	3.946970e-27
pext	Long exon	-43.915237	0.000000e+00
pext	Distal	218.106883	0.000000e+00
