# Supplementary material for: Regional nonsense constraint offers biological and clinical insights into genetic disease
Source: Nat Commun. 2026 Feb 25;17:3152. doi: 10.1038/s41467-026-69983-z (PMC13043745; doi:10.1038/s41467-026-69983-z)
Supplement: Supplementary file 8 — Source Data [file 41467_2026_69983_MOESM8_ESM.zip › source_data/supplementary_figure_8.tsv]

constraint	region	count	total	prop	ci_lo	ci_hi	err_hi	err_lo
Unconstrained	NMD target	6997	7766	0.9009786247746587	0.8943355197491523	0.9076217298001652	0.006643105025506468	0.006643105025506468
Unconstrained	Start proximal	7779	14351	0.5420528186189115	0.5339013566345735	0.5502042806032496	0.008151461984338026	0.008151461984338026
Unconstrained	Long exon	830	1642	0.5054811205846529	0.4812983852586646	0.5296638559106411	0.024182735325988247	0.024182735325988303
Unconstrained	Distal	8705	12818	0.6791231081291933	0.6710418043450377	0.6872044119133489	0.008081303784155613	0.008081303784155613
Constrained	NMD target	2132	2216	0.9620938628158845	0.9541427722521629	0.9700449533796061	0.007951090563721563	0.007951090563721563
Constrained	Start proximal	57	101	0.5643564356435643	0.46765569588802286	0.6610571753991057	0.09670073975554139	0.09670073975554144
Constrained	Long exon	184	396	0.46464646464646464	0.4155237731778535	0.5137691561150758	0.049122691468611146	0.049122691468611146
Constrained	Distal	460	612	0.7516339869281046	0.7174028228940509	0.7858651509621583	0.034231164034053685	0.034231164034053685
