# Supplementary material for: Regional nonsense constraint offers biological and clinical insights into genetic disease
Source: Nat Commun. 2026 Feb 25;17:3152. doi: 10.1038/s41467-026-69983-z (PMC13043745; doi:10.1038/s41467-026-69983-z)
Supplement: Supplementary file 8 — Source Data [file 41467_2026_69983_MOESM8_ESM.zip › source_data/supplementary_figure_8_p_values.tsv]

#region	unconstained_with_pfam	total_unconstrained	constrained_with_pfam	total_constrained	z_score	p
NMD target	6997	7766	2132	2216	-9.077280217968688	1.11321727493653e-19
Start proximal	7779	14351	57	101	-0.44832822667372785	0.6539163322708069
Long exon	830	1642	184	396	1.4588015096108438	0.1446197470023705
Distal	8705	12818	460	612	-3.7644476951189034	0.00016691760093622387
