# Supplementary material for: Regional nonsense constraint offers biological and clinical insights into genetic disease
Source: Nat Commun. 2026 Feb 25;17:3152. doi: 10.1038/s41467-026-69983-z (PMC13043745; doi:10.1038/s41467-026-69983-z)
Supplement: Supplementary file 8 — Source Data [file 41467_2026_69983_MOESM8_ESM.zip › source_data/supplementary_figure_9.tsv]

symbol	enst	region	oe_ci_hi	constraint	phylop_count	phylop_mean	phylop_median	phylop_std	phylop_sem
OR4F5	ENST00000641515	distal_nmd	2.288089357081016	unconstrained	828	2.6419325	2.2165	2.3942053110655097	0.08320438626152686
SAMD11	ENST00000616016	distal_nmd	1.6555019880177022	unconstrained	293	2.6490784	1.939	3.7524932582492494	0.21922299689104474
SAMD11	ENST00000616016	nmd_target	1.4762066571642434	unconstrained	1989	3.247014	3.272	3.2425372326064577	0.07270555266314856
SAMD11	ENST00000616016	long_exon	2.530248777389401	unconstrained	100	2.34462	2.499	3.6770303705845984	0.36770303705845986
NOC2L	ENST00000327044	distal_nmd	3.0894380867682028	unconstrained	154	1.4924805	0.7765	3.9884508911596304	0.3213985318983923
NOC2L	ENST00000327044	nmd_target	1.183525245742556	unconstrained	1943	2.9085486	2.754	3.6361769355095555	0.08249138730236816
NOC2L	ENST00000327044	start_proximal	2.4618876628755064	unconstrained	150	2.02348	0.826	3.2829320035668985	0.2680502756330582
KLHL17	ENST00000338591	distal_nmd	1.0712759133662857	unconstrained	276	4.78504	6.1604996	4.008692916897728	0.24129495827980676
KLHL17	ENST00000338591	nmd_target	1.1211909072555968	unconstrained	1500	4.7833333	6.211	4.014176540156377	0.10364559259174771
KLHL17	ENST00000338591	start_proximal	2.6605546719710724	unconstrained	150	2.8676133	2.613	2.926526709422293	0.2389499052236971
PLEKHN1	ENST00000379410	distal_nmd	1.7427444306524336	unconstrained	180	0.91326666	0.3235	2.505132157336806	0.18672152654752655
PLEKHN1	ENST00000379410	nmd_target	1.1097072449148393	unconstrained	1503	2.145288	1.7	3.346368085081955	0.08631657896157294
PLEKHN1	ENST00000379410	start_proximal	1.3911200141174624	unconstrained	150	3.0696266	2.8144999	3.32709414262534	0.27165609918782546
PERM1	ENST00000433179	distal_nmd	2.712583870749417	unconstrained	145	3.5247104	3.604	3.508713098055119	0.2913827628970899
PERM1	ENST00000433179	nmd_target	2.038617120474069	unconstrained	476	1.2597374	0.5395	3.4123574925789417	0.1564051492385036
PERM1	ENST00000433179	long_exon	1.2180696075475743	unconstrained	1599	0.45516133	0.208	2.515395746274039	0.06290455440257343
PERM1	ENST00000433179	start_proximal	1.3085455409426614	unconstrained	150	3.73814	4.5959997	3.6745097131532183	0.3000224617375322
HES4	ENST00000304952	distal_nmd	1.6756666046029147	unconstrained	421	0.71010923	0.554	1.6337460814654587	0.07962391198843113
HES4	ENST00000304952	nmd_target	3.822413145928581	unconstrained	92	1.5681847	1.2225	1.8157388059949162	0.18930385660636126
HES4	ENST00000304952	start_proximal	3.637501899418232	unconstrained	150	1.23304	1.1275	1.6461173221640681	0.13440491653528658
ISG15	ENST00000649529	distal_nmd	1.611082977474854	unconstrained	345	1.0983536	0.639	3.4259903103235665	0.18444911797048466
ISG15	ENST00000649529	start_proximal	2.3916324065555794	unconstrained	150	0.82802004	0.3745	3.1945437680747637	0.2608334064257019
AGRN	ENST00000379370	distal_nmd	2.9796795441086634	unconstrained	205	3.2860243	3.357	4.306495078308835	0.30077866312734725
AGRN	ENST00000379370	nmd_target	0.5936956280488395	constrained	5780	3.038733	3.2265	4.16034240530172	0.05472240251723311
AGRN	ENST00000379370	start_proximal	3.004997916481332	unconstrained	150	3.1096199	2.8705	2.406915526622729	0.19652382980693156
RNF223	ENST00000453464	distal_nmd	1.2837451880836015	unconstrained	597	2.2229664	2.234	3.923087797060428	0.16056129489856805
RNF223	ENST00000453464	start_proximal	2.3353154147097515	unconstrained	150	1.41858	1.0195	3.325182176076026	0.2714999877727891
C1orf159	ENST00000421241	distal_nmd	1.3822470561969284	indeterminate	123	2.706309	2.363	3.2356905978798824	0.2917523959287199
C1orf159	ENST00000421241	nmd_target	1.44316530585187	unconstrained	321	2.140162	1.978	3.3638215482540708	0.18775021027816885
C1orf159	ENST00000421241	start_proximal	1.9402475538097232	indeterminate	150	2.6868334	2.212	3.17503833582511	0.25924079455156596
TTLL10	ENST00000379289	distal_nmd	2.0554464970436053	unconstrained	457	0.87303066	0.302	2.6239781795591766	0.12274452205866745
TTLL10	ENST00000379289	nmd_target	1.3523023012318705	unconstrained	1412	2.5292819	2.1555	3.4482750949490395	0.0917665822424647
TTLL10	ENST00000379289	start_proximal	1.7891718133176349	unconstrained	150	0.08361333	0.18349999	1.9005036927331365	0.15517547671571236
TNFRSF18	ENST00000379268	distal_nmd	1.8314950661287204	unconstrained	172	1.7079827	1.385	3.1911386181767853	0.2433220385025617
TNFRSF18	ENST00000379268	nmd_target	1.5146229220816396	unconstrained	401	1.164606	0.498	3.5717742557754435	0.17836589459496985
TNFRSF18	ENST00000379268	start_proximal	2.61455468173484	unconstrained	150	0.80101335	0.34149998	2.619899196682832	0.21391387364668285
TNFRSF4	ENST00000379236	distal_nmd	1.375257723610681	indeterminate	118	2.0670168	1.4135001	3.142518136259494	0.2892922432525635
TNFRSF4	ENST00000379236	nmd_target	0.9524102501494957	indeterminate	563	1.482746	1.019	3.567175624862413	0.15033852822999086
TNFRSF4	ENST00000379236	start_proximal	3.428827783417515	unconstrained	150	0.9542267	0.3975	3.3554016903153316	0.2739674007781581
SDF4	ENST00000360001	distal_nmd	1.5335070114657328	unconstrained	224	4.596831	6.243	3.7284479818662004	0.24911740950985828
SDF4	ENST00000360001	nmd_target	1.062162944391641	unconstrained	691	3.8424327	4.499	3.9150770353285673	0.14893654955185656
SDF4	ENST00000360001	start_proximal	1.5570173056727763	unconstrained	150	1.8764801	1.519	3.423485150939232	0.27952639205987234
B3GALT6	ENST00000379198	distal_nmd	1.706915024674906	unconstrained	837	3.3763514	3.484	3.0392570272589223	0.10505209083791646
B3GALT6	ENST00000379198	start_proximal	1.7405559323676307	unconstrained	150	1.5326067	0.758	2.257476031448195	0.18432214612037431
C1QTNF12	ENST00000330388	distal_nmd	1.8290463951700688	unconstrained	146	2.5919316	2.7885	3.507828235532705	0.29030993039325204
C1QTNF12	ENST00000330388	nmd_target	2.0714138527540795	unconstrained	610	2.044359	2.0045	3.30515866599384	0.13382196276037667
C1QTNF12	ENST00000330388	start_proximal	2.2430849953207948	unconstrained	150	1.0370266	0.7335	2.3605920591127636	0.19274153452307122
UBE2J2	ENST00000349431	distal_nmd	0.4164779761247831	constrained	332	3.7433765	4.684	3.785524162848873	0.2077576292040993
UBE2J2	ENST00000349431	nmd_target	0.9029337370886308	indeterminate	295	4.801956	6.318	3.464403623495332	0.20170537724223542
UBE2J2	ENST00000349431	start_proximal	0.937780790516068	indeterminate	150	4.725287	6.212	3.7763713806251453	0.30833943205937475
SCNN1D	ENST00000379116	distal_nmd	1.1783327498739846	unconstrained	404	0.2915322	0.339	2.578355134801229	0.12827796243480563
SCNN1D	ENST00000379116	nmd_target	1.4648187527955685	unconstrained	1852	1.155439	0.7745	2.81442992117801	0.0653988253820434
SCNN1D	ENST00000379116	start_proximal	2.23164755444134	unconstrained	150	-0.28482	-0.070999995	1.0480421223412753	0.08557228095598889
ACAP3	ENST00000354700	distal_nmd	1.996193375425608	unconstrained	192	3.7502916	4.8155003	4.794548454371579	0.346016730096767
ACAP3	ENST00000354700	nmd_target	0.790902297409613	indeterminate	2160	4.0984106	5.4849997	4.0759101674653895	0.08769962332906077
ACAP3	ENST00000354700	start_proximal	1.807232776586558	unconstrained	150	4.559153	5.766	3.728832444870282	0.3044578942088959
PUSL1	ENST00000379031	distal_nmd	2.5204465812758525	unconstrained	97	1.0223299	0.196	3.4023555480839787	0.34545686581681606
PUSL1	ENST00000379031	nmd_target	2.0333828786561057	unconstrained	662	2.5657673	2.2205	3.513800896819103	0.136567750096039
PUSL1	ENST00000379031	start_proximal	2.6500540492427525	unconstrained	150	2.4481401	1.8165	2.9019466321072014	0.23694295031502596
INTS11	ENST00000435064	distal_nmd	2.20213794985336	unconstrained	113	4.0627522	5.675	4.378307320781628	0.41187650648559543
INTS11	ENST00000435064	nmd_target	1.2317186552602868	unconstrained	1537	4.6539364	6.178	4.109926290235222	0.10483277916886102
INTS11	ENST00000435064	start_proximal	2.31800298423642	unconstrained	150	4.8737397	6.225	3.875783861862374	0.3164564271625486
CPTP	ENST00000343938	distal_nmd	1.7026989543199664	unconstrained	492	3.0738456	2.888	3.7728860441489007	0.17009483905347964
CPTP	ENST00000343938	start_proximal	2.633273001624344	unconstrained	150	3.1984267	2.916	2.869284595640378	0.23427610620489614
TAS1R3	ENST00000339381	distal_nmd	1.5511367100730755	unconstrained	1006	1.8662505	1.7574999	3.5807483975038155	0.11289502806613683
TAS1R3	ENST00000339381	nmd_target	1.4929938482529734	unconstrained	1017	1.919184	1.774	3.7162537479887274	0.11653191509805845
TAS1R3	ENST00000339381	long_exon	1.5461354626270274	unconstrained	383	1.7538173	1.723	3.7060197708541356	0.189368764135449
TAS1R3	ENST00000339381	start_proximal	2.4047489755142606	unconstrained	150	1.2818733	0.856	3.44096533113331	0.28095364279611884
DVL1	ENST00000378888	distal_nmd	1.6782762712307562	unconstrained	421	3.5797482	4.347	4.287861093624808	0.20897756279920301
DVL1	ENST00000378888	nmd_target	0.95667077419681	indeterminate	1514	4.0957623	5.2869997	4.148160776787734	0.106608698908729
DVL1	ENST00000378888	start_proximal	1.1351760350646247	indeterminate	150	5.73528	6.08	2.3079944551945744	0.18844695814665197
MXRA8	ENST00000309212	distal_nmd	4.357381358276532	unconstrained	73	3.0185206	2.869	3.047068788246657	0.35663242656191224
MXRA8	ENST00000309212	nmd_target	1.1003730263860452	unconstrained	1032	3.3721676	3.3615	3.246038549000282	0.10104476645095366
MXRA8	ENST00000309212	long_exon	1.5988410472446284	indeterminate	71	2.713155	1.969	3.0243746721187987	0.3589272388376639
MXRA8	ENST00000309212	start_proximal	1.6645202818162492	unconstrained	150	1.8498	1.7214999	3.547970053694252	0.28969054180753173
AURKAIP1	ENST00000338338	distal_nmd	1.6055843725081058	unconstrained	149	2.9102013	2.818	3.1495975181710443	0.2580250823673268
AURKAIP1	ENST00000338338	nmd_target	2.196101023312236	unconstrained	298	1.8929597	1.362	2.9487625951791454	0.1708172307405726
AURKAIP1	ENST00000338338	start_proximal	2.093738969526172	unconstrained	150	1.02134	0.8585	2.5357943279478348	0.2070467398705328
CCNL2	ENST00000400809	distal_nmd	1.0718093966905844	indeterminate	399	2.989634	3.416	3.866267264251345	0.19355545894076037
CCNL2	ENST00000400809	nmd_target	0.8725887189856755	indeterminate	1011	4.0463767	4.695	3.8873357549206475	0.12225777145843396
CCNL2	ENST00000400809	start_proximal	1.9255101638444048	unconstrained	150	2.7753134	2.006	2.9850804255621592	0.24373079612657844
MRPL20	ENST00000344843	distal_nmd	1.7301499045253694	unconstrained	221	3.0950406	3.473	3.0457357422624964	0.2048783571522146
MRPL20	ENST00000344843	nmd_target	2.173241017909472	unconstrained	76	3.0538552	2.5774999	3.2924878423020383	0.3776742573008122
MRPL20	ENST00000344843	start_proximal	2.206294628943245	unconstrained	150	3.20274	3.3604999	2.932005586846095	0.23939725369208276
ANKRD65	ENST00000537107	distal_nmd	1.62346606529124	unconstrained	497	1.3534327	0.797	3.093882113946517	0.1387795795504422
ANKRD65	ENST00000537107	nmd_target	2.745919561563212	unconstrained	409	1.73778	1.057	2.4176689287284256	0.11954603464098466
ANKRD65	ENST00000537107	long_exon	1.3829432511831146	unconstrained	141	2.6387022	2.548	3.1560476559861166	0.26578715964661925
ANKRD65	ENST00000537107	start_proximal	2.1158318423549667	unconstrained	150	0.66525334	0.44950002	2.767991050295868	0.22600552286051215
TMEM88B	ENST00000378821	distal_nmd	2.825976501747541	unconstrained	281	1.0316014	0.924	2.496202852660211	0.14891097774863105
TMEM88B	ENST00000378821	start_proximal	2.4676083413896515	unconstrained	150	1.31128	0.7315	3.2373863375109106	0.26433148757197916
VWA1	ENST00000476993	distal_nmd	1.2189395514601322	unconstrained	754	2.3740292	1.8615	3.2155206287699065	0.11710235447873206
VWA1	ENST00000476993	nmd_target	1.718396363392125	unconstrained	350	3.3521059	3.4835	4.1820013864547265	0.22353737684467415
VWA1	ENST00000476993	long_exon	2.832290742752116	indeterminate	81	3.7878764	4.118	3.4229681103721443	0.38032979004134937
VWA1	ENST00000476993	start_proximal	1.726866192785528	unconstrained	150	3.29856	3.212	2.8241993340123375	0.23059491000794344
ATAD3C	ENST00000378785	distal_nmd	1.882291981542337	unconstrained	194	2.6147578	3.3265	4.213000348521832	0.30247579724806234
ATAD3C	ENST00000378785	nmd_target	1.5134034664081966	unconstrained	889	3.7833486	4.671	4.356340727279864	0.14610697858941527
ATAD3C	ENST00000378785	start_proximal	1.701508509690133	unconstrained	150	4.0247264	4.5944996	3.8121118302405463	0.3112576275505542
ATAD3B	ENST00000673477	distal_nmd	1.4810421563304803	unconstrained	380	1.175742	0.46	3.7066747886157048	0.1901484045669764
ATAD3B	ENST00000673477	nmd_target	1.2708864856210274	unconstrained	1414	3.9097128	4.7555	4.35994170704017	0.11594605537609314
ATAD3B	ENST00000673477	start_proximal	1.2911219752898024	unconstrained	150	3.8998735	4.4709997	3.1287651062135975	0.2554626011749376
ATAD3A	ENST00000378756	distal_nmd	1.1845027504273782	unconstrained	194	2.8945618	3.728	4.35930422148947	0.31297980317151125
ATAD3A	ENST00000378756	nmd_target	0.8961915372847641	indeterminate	1414	3.9336493	4.768	4.3733844038317375	0.11630354356546099
ATAD3A	ENST00000378756	start_proximal	2.162251289463439	unconstrained	150	3.9072535	4.468	3.122108629697676	0.25491910214331004
TMEM240	ENST00000378733	distal_nmd	0.5546814893129861	constrained	196	5.215056	5.9685	3.0465667516799093	0.21761191083427925
TMEM240	ENST00000378733	nmd_target	1.0953276021419702	unconstrained	173	5.920145	6.192	2.492940679505493	0.18953477011885594
TMEM240	ENST00000378733	start_proximal	2.081621673770051	unconstrained	150	6.1471868	6.038	1.7542005003453935	0.14322987107937202
SSU72	ENST00000291386	distal_nmd	1.8971428743744327	unconstrained	149	5.1760736	6.145	3.5093203719699257	0.28749472680455157
SSU72	ENST00000291386	nmd_target	0.6034923443466365	indeterminate	283	4.679032	6.151	3.500311577540624	0.20807192575952044
SSU72	ENST00000291386	start_proximal	1.9336277001122664	unconstrained	150	5.0874934	5.745	3.356230314249703	0.27403505763908703
FNDC10	ENST00000422725	distal_nmd	1.436563720417079	unconstrained	528	2.6926496	2.1685	2.663200887587028	0.11590094196257095
FNDC10	ENST00000422725	start_proximal	1.1684783479642324	unconstrained	150	2.5708401	2.4145	1.7640177212745292	0.14403144381165714
MIB2	ENST00000355826	distal_nmd	1.685086025572365	unconstrained	286	4.5143356	5.1675	3.0405842421025433	0.17979351534043037
MIB2	ENST00000355826	nmd_target	1.0151964417300334	indeterminate	2429	3.5860548	4.024	4.03907384975348	0.08195360013217412
MIB2	ENST00000355826	start_proximal	1.465389193246642	unconstrained	150	5.15332	6.243	3.7467309733522574	0.3059193029398129
MMP23B	ENST00000356026	distal_nmd	1.647205524092146	unconstrained	222	4.1061845	4.489	3.251120230919718	0.21820090292105856
MMP23B	ENST00000356026	nmd_target	1.2017439377036434	indeterminate	798	3.9676254	4.4945	3.5169966574638782	0.12450033209793601
MMP23B	ENST00000356026	start_proximal	2.677196665907746	unconstrained	150	1.31032	0.9495	2.010709479033643	0.16417374148699387
CDK11B	ENST00000341832	nmd_target	0.6867946723009054	indeterminate	2056	3.5228152	4.5740004	4.215043550940699	0.09295880048552464
CDK11B	ENST00000341832	start_proximal	1.1304720879177892	indeterminate	150	4.72206	5.7	2.5866858196504143	0.2112020127678796
SLC35E2B	ENST00000617444	distal_nmd	1.577706134927093	unconstrained	285	2.6902914	2.774	4.539854186661456	0.268917753265883
SLC35E2B	ENST00000617444	nmd_target	0.9851927868541086	indeterminate	780	3.4365346	4.1204996	4.538144854176961	0.16249165153108175
CDK11A	ENST00000404249	nmd_target	1.011395716193913	indeterminate	2050	3.2714458	3.6415	4.160767357156713	0.09189597777864437
CDK11A	ENST00000404249	start_proximal	1.7038440731817883	unconstrained	150	1.21572	0.0	2.4585913984430623	0.20074314707270768
NADK	ENST00000341426	distal_nmd	0.9736969684906668	indeterminate	204	3.7371814	4.5615	4.036996737557121	0.28264630654436435
NADK	ENST00000341426	nmd_target	0.515476051136641	constrained	984	4.01668	4.833	3.9632927777757847	0.12634515910809763
NADK	ENST00000341426	start_proximal	2.386253355305873	unconstrained	150	2.0925732	1.711	3.8584983625561557	0.31504507205423304
GNB1	ENST00000378609	distal_nmd	1.6266847269639395	indeterminate	38	5.6077366	6.17	3.349713377671464	0.5433952645065916
GNB1	ENST00000378609	nmd_target	0.1960238325510861	constrained	832	4.8375564	5.938	3.688048702616706	0.12786008368935553
GNB1	ENST00000378609	start_proximal	1.0730393268218823	indeterminate	150	4.87806	5.991	3.6328248203379974	0.29661890449153555
CALML6	ENST00000307786	distal_nmd	3.3021966121191446	unconstrained	94	1.3002341	1.3865	2.533321918593246	0.2612922050450163
CALML6	ENST00000307786	nmd_target	1.7863303305870812	unconstrained	299	0.9385585	1.085	2.6217007123140155	0.15161686690777235
CALML6	ENST00000307786	start_proximal	2.2780550699149926	unconstrained	150	0.17143999	0.4605	2.0207254860143533	0.1649915450324237
TMEM52	ENST00000310991	distal_nmd	1.0922323112577328	unconstrained	328	1.3293598	1.0355	2.8762834910431554	0.15881618766989142
TMEM52	ENST00000310991	nmd_target	2.1879656880173486	unconstrained	149	2.3390133	2.61	3.1224598613187653	0.2558018788931789
TMEM52	ENST00000310991	start_proximal	1.9276585301131128	unconstrained	150	1.7333333	1.287	2.2305962725035586	0.18212742299292858
CFAP74	ENST00000682832	distal_nmd	1.9985646777488228	unconstrained	149	2.9137115	2.844	3.763012089844155	0.3082779621299395
CFAP74	ENST00000682832	nmd_target	0.8481245951047129	indeterminate	4618	1.636737	1.348	3.9096575617386864	0.05753230258040832
CFAP74	ENST00000682832	start_proximal	2.945812426412725	unconstrained	150	-0.7573533	-0.3565	2.2336205878195954	0.18237435730444773
GABRD	ENST00000378585	distal_nmd	0.7702932053004324	indeterminate	347	2.8373544	3.258	4.3302415677950865	0.2324595470708435
GABRD	ENST00000378585	nmd_target	0.8949945430273842	indeterminate	859	4.591363	6.179	4.265458596306138	0.14553556921067004
GABRD	ENST00000378585	start_proximal	2.840189265445563	unconstrained	150	3.5282466	3.741	3.280212846907641	0.26782825742152916
PRKCZ	ENST00000378567	distal_nmd	0.8119325904976966	indeterminate	135	3.9438965	4.54	3.7099043018230105	0.3192977239329728
PRKCZ	ENST00000378567	nmd_target	0.6754543617141248	indeterminate	1491	4.2917576	5.256	3.6599899998683654	0.09478531922119307
PRKCZ	ENST00000378567	start_proximal	3.0490850695043923	unconstrained	150	3.0652533	3.0265	2.787243289351921	0.22757746159695919
FAAP20	ENST00000378546	distal_nmd	2.202002320530932	unconstrained	120	0.8631	0.8455	2.2924104658891937	0.20926748720473975
FAAP20	ENST00000378546	nmd_target	1.5543853328227766	unconstrained	270	0.515437	0.1475	2.353955335063208	0.14325715959708338
FAAP20	ENST00000378546	start_proximal	2.2659909166891308	unconstrained	150	1.0093267	0.565	2.048971372136428	0.1672978119768185
SKI	ENST00000378536	distal_nmd	1.6469814893082948	unconstrained	236	4.045021	4.881	3.998845330694312	0.2603026593919225
SKI	ENST00000378536	nmd_target	0.5003033484374944	constrained	1379	3.959723	4.697	3.6204366764517446	0.09749420959803945
SKI	ENST00000378536	long_exon	1.0477038077467995	unconstrained	419	4.9381957	5.511	2.3304198422056057	0.11384845935175207
SKI	ENST00000378536	start_proximal	1.7746708866401664	unconstrained	150	4.69344	5.1995	2.091494387957306	0.1707698016796667
MORN1	ENST00000378531	distal_nmd	2.361819921440028	unconstrained	241	0.33472615	0.152	3.088210580037272	0.19892913088521622
MORN1	ENST00000378531	nmd_target	1.4598474780248738	unconstrained	1100	1.35919	0.7335	3.940359753179882	0.11880631673013708
MORN1	ENST00000378531	start_proximal	2.402790306394787	unconstrained	150	1.6055133	0.7005	3.355463125893679	0.2739724169721249
RER1	ENST00000605895	distal_nmd	1.3073943192540822	indeterminate	137	5.0516934	6.267	3.118256115466661	0.2664105990971062
RER1	ENST00000605895	nmd_target	0.9364231938718006	indeterminate	301	4.454402	5.949	3.661972976026135	0.21107261332733243
RER1	ENST00000605895	start_proximal	1.1479143055385952	unconstrained	150	4.6314735	6.043	3.6404608527794697	0.2972423839295671
PEX10	ENST00000447513	distal_nmd	1.6962600980136768	unconstrained	116	4.001586	4.2585	3.182217784382594	0.2954615038119773
PEX10	ENST00000447513	nmd_target	1.211820665505881	unconstrained	705	2.0243673	1.959	3.821915200579903	0.14394165386333826
PEX10	ENST00000447513	long_exon	4.306638951547421	unconstrained	7	5.4558573	6.067	2.5212317308144403	0.9529360224714217
PEX10	ENST00000447513	start_proximal	0.7514869086277107	indeterminate	150	2.1216934	1.009	3.098095279368333	0.25295842029925725
PLCH2	ENST00000378486	distal_nmd	1.2230630142834336	unconstrained	1339	1.2040522	1.227	3.7499017047265	0.10247775326478277
PLCH2	ENST00000378486	nmd_target	0.7675879755352226	indeterminate	2759	3.680008	4.427	4.084329300135553	0.0777579674221518
PLCH2	ENST00000378486	start_proximal	1.5308579853938975	unconstrained	150	1.6645533	1.414	3.0870935367236707	0.25206013177389586
PANK4	ENST00000378466	distal_nmd	1.6593492362300208	unconstrained	261	4.509927	6.183	4.103813074566891	0.2540196522323686
PANK4	ENST00000378466	nmd_target	0.7437302363963856	indeterminate	1908	4.162548	6.0985003	4.26546826895027	0.09765118782137458
PANK4	ENST00000378466	start_proximal	1.7065411785297713	indeterminate	150	5.3597336	6.1169996	2.8876238437457675	0.23577349954237975
HES5	ENST00000378453	distal_nmd	1.098116988648296	unconstrained	328	3.374491	3.7024999	2.972815448878374	0.16414627337925938
HES5	ENST00000378453	nmd_target	4.689526915736107	unconstrained	20	5.1772	5.217	1.6501734192674737	0.36898999401453325
HES5	ENST00000378453	start_proximal	2.324487615187328	unconstrained	150	4.455873	5.1405	2.133085002875734	0.17416566116762458
TNFRSF14	ENST00000355716	distal_nmd	2.781222389480772	unconstrained	155	-1.0767033	-0.555	2.658025830425506	0.21349777237198822
TNFRSF14	ENST00000355716	nmd_target	0.9871142681566252	indeterminate	544	0.26408824	0.3365	3.339732394219365	0.14318984509080615
TNFRSF14	ENST00000355716	start_proximal	1.4184846158303457	unconstrained	150	0.22860667	0.0335	1.9558828349043993	0.15969716473946702
PRXL2B	ENST00000419916	distal_nmd	3.1835670360973887	unconstrained	65	1.5878769	1.413	2.7149899461583478	0.33675305738412004
PRXL2B	ENST00000419916	nmd_target	2.056839333947249	unconstrained	379	2.756203	2.662	2.7750948011974845	0.1425470450105818
PRXL2B	ENST00000419916	start_proximal	2.3845349953488224	unconstrained	150	2.9576933	3.138	2.292559590159418	0.18718670669382337
MMEL1	ENST00000378412	distal_nmd	1.8280639864176984	unconstrained	147	3.2826395	3.666	3.545218833417009	0.2924047211156345
MMEL1	ENST00000378412	nmd_target	1.0923225865679371	unconstrained	2040	3.0311236	3.4375	3.942472400515527	0.08728780609318858
MMEL1	ENST00000378412	start_proximal	2.3652761338642514	unconstrained	150	1.5354067	1.815	2.591099920873413	0.21156242262352432
TTC34	ENST00000401095	distal_nmd	1.4409424202504917	unconstrained	575	1.6291617	1.37	3.7873563983071783	0.15794368004366688
TTC34	ENST00000401095	nmd_target	1.412495080344886	unconstrained	1834	2.012422	1.7335	3.6548303463620546	0.08534293148570737
ACTRT2	ENST00000378404	distal_nmd	1.2837034810074517	unconstrained	981	1.962419	2.762	5.154741795118594	0.16457823949642172
ACTRT2	ENST00000378404	start_proximal	2.442672331443194	unconstrained	150	1.17632	1.233	5.513656772189089	0.4501881902901393
PRDM16	ENST00000270722	distal_nmd	1.5570838652061538	unconstrained	182	3.842033	4.6125	3.957342193008903	0.2933377196361993
PRDM16	ENST00000270722	nmd_target	0.3037313212723285	constrained	2479	3.9535449	4.644	3.9398681665939534	0.07913041193904376
PRDM16	ENST00000270722	long_exon	0.3804819815373569	constrained	1017	3.6577492	4.51	4.098608755854745	0.12852155959907635
PRDM16	ENST00000270722	start_proximal	1.4585591884087237	indeterminate	150	4.3259068	4.8985	3.404281368369922	0.27795840977900016
ARHGEF16	ENST00000378378	distal_nmd	1.9234640866775323	unconstrained	187	3.3085454	4.013	4.3182554601923435	0.3157821138375073
ARHGEF16	ENST00000378378	nmd_target	1.1265677247680534	unconstrained	1752	2.9800997	3.2365	3.9696613938965872	0.09483887917692203
ARHGEF16	ENST00000378378	long_exon	1.7280458396971026	unconstrained	38	-0.6565526	0.0505	3.178513626575225	0.515622997586527
ARHGEF16	ENST00000378378	start_proximal	2.6766485971350256	unconstrained	150	2.0165133	1.2755	3.803480720747707	0.3105529004115026
MEGF6	ENST00000356575	distal_nmd	2.179672055359532	indeterminate	107	0.27813083	0.24	2.1043526991820647	0.20343545401210344
MEGF6	ENST00000356575	nmd_target	1.1675166041631884	unconstrained	4366	2.4303746	2.458	4.144688212427309	0.06272634758397995
MEGF6	ENST00000356575	start_proximal	2.2179890869459884	indeterminate	150	1.7500933	1.4944999	2.3639503160641	0.19301573505493552
TPRG1L	ENST00000378344	distal_nmd	2.3620599953495267	unconstrained	242	3.595818	4.675	4.041797988218754	0.2598166150596024
TPRG1L	ENST00000378344	nmd_target	1.4677205550273975	unconstrained	424	4.3157477	4.6755	3.181122294115576	0.15448895553519829
TPRG1L	ENST00000378344	start_proximal	2.8660149526255885	unconstrained	150	3.1726267	2.8085	2.65069987849395	0.2164287387855849
WRAP73	ENST00000270708	distal_nmd	1.364795942365058	unconstrained	190	2.680779	2.6015	4.414752597086439	0.3202798159297705
WRAP73	ENST00000270708	nmd_target	1.2779363037435518	unconstrained	1040	3.458573	4.172	4.294692578594042	0.13317276353203883
WRAP73	ENST00000270708	start_proximal	1.6156299340146387	unconstrained	150	3.8076	4.2	3.4296649299056483	0.28003096889956913
TP73	ENST00000378295	distal_nmd	0.6659575493085589	indeterminate	380	4.0478764	4.6995	3.6855445133939706	0.18906444431942138
TP73	ENST00000378295	nmd_target	0.6873062851353516	indeterminate	1378	4.0693054	4.8395	4.111870243928643	0.11076812200546099
TP73	ENST00000378295	start_proximal	2.133571953133291	unconstrained	150	2.3213067	2.4975	3.7975395778201553	0.3100678081227877
CCDC27	ENST00000294600	distal_nmd	2.546138431176254	unconstrained	170	1.5279236	1.062	3.7552265059927143	0.2880127255288052
CCDC27	ENST00000294600	nmd_target	1.3462561550171426	unconstrained	1648	0.4172761	0.1865	3.122006005626601	0.07690509809871617
CCDC27	ENST00000294600	start_proximal	2.4602854460034065	unconstrained	150	-0.86246663	-0.411	1.5964878360112442	0.13035268595958852
SMIM1	ENST00000642557	distal_nmd	2.3800264285523256	unconstrained	84	2.8275714	2.929	2.817299518541627	0.3073925785495155
SMIM1	ENST00000642557	start_proximal	2.39749169698824	unconstrained	150	1.6720667	1.5445	2.9051244978717725	0.23720242196816793
LRRC47	ENST00000378251	distal_nmd	1.2348114881148462	unconstrained	296	1.6425709	1.359	4.334644614297033	0.2519461006028217
LRRC47	ENST00000378251	nmd_target	1.2645312527221588	unconstrained	1176	3.2357695	3.5149999	3.7273563478850007	0.1086919183552628
LRRC47	ENST00000378251	long_exon	2.4257770472695173	unconstrained	127	3.8313386	4.094	3.5509206761601626	0.31509325764109886
LRRC47	ENST00000378251	start_proximal	3.266885386550322	unconstrained	150	3.3197334	3.5945	2.894865767111757	0.23636480010914684
CEP104	ENST00000378230	distal_nmd	2.5175280467772114	unconstrained	163	1.554951	1.148	3.7655940965066654	0.2949440926501807
CEP104	ENST00000378230	nmd_target	0.9997451679426528	indeterminate	2462	2.3146727	2.224	4.237718915332178	0.08540594896818861
CEP104	ENST00000378230	start_proximal	1.76107901871822	unconstrained	150	4.43692	6.302	4.436324185383806	0.3622243529252857
DFFB	ENST00000378209	distal_nmd	2.01835499719721	unconstrained	282	2.2745888	2.0405	4.4769208964706015	0.2665967597637068
DFFB	ENST00000378209	nmd_target	1.5029042240981714	unconstrained	582	2.6070309	2.8185	3.955916502742951	0.16397801470624054
DFFB	ENST00000378209	start_proximal	3.221977250219205	unconstrained	150	2.6767933	2.145	2.928243830484685	0.23909010757134533
C1orf174	ENST00000361605	distal_nmd	1.4690966465704691	unconstrained	161	3.1351554	4.399	4.442765299679581	0.35013895651554544
C1orf174	ENST00000361605	nmd_target	2.0899114006703337	unconstrained	350	-0.36700857	-0.20300001	3.0708125160439455	0.16414183334362428
C1orf174	ENST00000361605	long_exon	3.050492598122207	unconstrained	68	2.465647	2.3945	2.9449121678127472	0.35712305664878347
C1orf174	ENST00000361605	start_proximal	1.5630997512500304	unconstrained	150	2.2588	1.906	2.8801965723607132	0.23516706537322782
AJAP1	ENST00000378191	nmd_target	0.2161757834462692	constrained	804	3.6149068	3.8065	3.647271166716192	0.12862933636453702
AJAP1	ENST00000378191	long_exon	1.2059267211578448	unconstrained	279	2.1455483	1.624	3.421180505290734	0.20482071931361887
AJAP1	ENST00000378191	start_proximal	0.7535239049295025	indeterminate	150	3.9844666	4.414	3.138245687537163	0.25623668739852745
NPHP4	ENST00000378156	distal_nmd	2.8171094052152923	unconstrained	188	2.7024043	3.5180001	4.229805891738658	0.3084903002181018
NPHP4	ENST00000378156	nmd_target	1.199458882631588	unconstrained	3940	2.343539	2.3105001	4.076450651924704	0.06494325894682099
NPHP4	ENST00000378156	start_proximal	2.4381738915847406	unconstrained	150	2.1944335	2.111	4.442181198262919	0.3627025760243102
KCNAB2	ENST00000378083	distal_nmd	2.4737257015836875	unconstrained	137	4.796343	6.277	3.881600925457254	0.3316275474864871
KCNAB2	ENST00000378083	nmd_target	0.8172950270825261	indeterminate	958	5.079907	6.1335	3.6626496269957065	0.11833483812699698
KCNAB2	ENST00000378083	start_proximal	1.6870645711539154	unconstrained	150	4.7171264	5.5375	2.929506820375008	0.2391932302640648
CHD5	ENST00000262450	nmd_target	0.4192890761373458	constrained	5711	4.6905856	6.137	3.9603102115182236	0.05240504828954265
CHD5	ENST00000262450	start_proximal	3.42914759155064	unconstrained	150	4.4427133	4.795	2.7785276984208287	0.22686583657735906
RPL22	ENST00000234875	distal_nmd	0.8433839282368322	indeterminate	192	4.004021	4.3374996	2.875351887773902	0.20751064830264515
RPL22	ENST00000234875	nmd_target	3.5703859757959244	indeterminate	42	4.290905	6.105	4.7245932073443875	0.7290205591013833
RPL22	ENST00000234875	start_proximal	2.1053743656955395	unconstrained	150	4.96118	6.06	3.3013078751136584	0.26955065926200783
RNF207	ENST00000377939	distal_nmd	1.697810089846276	unconstrained	219	0.107187204	0.211	2.8552102015877496	0.19293722564003737
RNF207	ENST00000377939	nmd_target	1.300486232736934	unconstrained	1533	2.7326345	2.97	3.09179248022733	0.0789658399263307
RNF207	ENST00000377939	start_proximal	1.731525898024932	unconstrained	150	3.0004532	2.6469998	2.79298210812551	0.22804603418767916
ICMT	ENST00000343813	distal_nmd	1.1506632134888848	unconstrained	230	4.145213	5.4765	4.334321957095942	0.2857967263919676
ICMT	ENST00000343813	nmd_target	0.3943039603046454	constrained	472	4.5807266	6.182	3.6671954810585095	0.1687963539366948
ICMT	ENST00000343813	start_proximal	4.350233297225839	unconstrained	150	4.6519203	4.856	2.3032080309500005	0.18805614824359557
HES3	ENST00000377898	distal_nmd	1.772487087455093	unconstrained	408	1.5391102	0.94949996	2.623901546645313	0.1299024834711776
HES3	ENST00000377898	start_proximal	1.6160785120784649	unconstrained	150	4.08498	4.668	3.5046340916077985	0.28615217532005144
GPR153	ENST00000377893	distal_nmd	1.2697245725605475	unconstrained	713	2.2727728	1.787	2.592053440648594	0.09707316422901686
GPR153	ENST00000377893	nmd_target	1.3381128320083862	unconstrained	934	4.1191006	4.683	3.949847184422193	0.12924294794477578
GPR153	ENST00000377893	long_exon	5.532942267661935	unconstrained	30	5.1639004	6.321	3.5696845594963102	0.6517322521380071
GPR153	ENST00000377893	start_proximal	1.8300396765800264	unconstrained	150	4.7005334	5.8105	3.933229105999985	0.32114681170544046
ACOT7	ENST00000361521	distal_nmd	0.7826594965379389	indeterminate	146	4.377959	5.4455004	3.726128039719269	0.3083765507358065
ACOT7	ENST00000361521	nmd_target	0.5441411736776622	constrained	814	4.431372	5.936	4.162632853671723	0.1459002060178568
ACOT7	ENST00000361521	start_proximal	2.774916590177088	unconstrained	150	2.9832933	2.6085	2.6535631033741782	0.21666252011809825
HES2	ENST00000377834	distal_nmd	1.3199636053834145	unconstrained	328	1.5332226	1.028	2.700252434955152	0.14909649858970886
HES2	ENST00000377834	nmd_target	3.898673672685142	indeterminate	41	3.8709757	3.781	3.2196459765305487	0.5028242241042905
HES2	ENST00000377834	start_proximal	4.045530822938943	unconstrained	150	3.2658067	2.958	2.5418152859740646	0.2075383490347654
ESPN	ENST00000645284	distal_nmd	1.497383922526831	unconstrained	157	4.425465	4.613	2.911654890209314	0.23237535799720677
ESPN	ENST00000645284	nmd_target	0.9970576315104306	indeterminate	2204	3.8746078	4.3155003	3.567368762138931	0.07598750937657042
ESPN	ENST00000645284	long_exon	3.9050290575382105	indeterminate	51	3.1243136	3.216	2.425424068791908	0.33962730188514906
ESPN	ENST00000645284	start_proximal	3.0050941482338707	unconstrained	150	3.7951264	3.7845001	2.7849282406312255	0.2273884386604463
TNFRSF25	ENST00000356876	distal_nmd	0.8361471346671615	indeterminate	376	3.6358113	3.543	3.647876068283449	0.1881248440273271
TNFRSF25	ENST00000356876	nmd_target	1.321586029642042	unconstrained	725	1.7861724	1.298	3.083922823961633	0.11453401834149685
TNFRSF25	ENST00000356876	start_proximal	3.1140989580088334	unconstrained	150	1.1878201	0.5085	2.6825685998748225	0.21903080899018698
PLEKHG5	ENST00000377728	distal_nmd	2.071040547830025	unconstrained	57	4.74014	4.742	2.932597820590718	0.3884320703630834
PLEKHG5	ENST00000377728	nmd_target	0.8040537671855235	indeterminate	2449	3.6050556	4.011	3.795438089277734	0.07669508252661894
PLEKHG5	ENST00000377728	long_exon	1.8511442105557776	unconstrained	362	2.8045857	2.7975001	3.9962076784075773	0.2100360124933307
PLEKHG5	ENST00000377728	start_proximal	2.388562694581596	unconstrained	150	3.5903935	4.0895	4.111239873327582	0.33568132999457084
NOL9	ENST00000377705	distal_nmd	1.2944399286009032	unconstrained	197	1.5779442	0.613	3.724733859124173	0.2653762994526796
NOL9	ENST00000377705	nmd_target	0.7481072301765727	indeterminate	1759	2.2041092	1.484	3.597649551309394	0.08577997918454457
NOL9	ENST00000377705	start_proximal	1.4859481182113972	unconstrained	150	1.51792	1.062	2.5938480938802235	0.21178681000991018
TAS1R1	ENST00000333172	distal_nmd	0.7488493153203228	indeterminate	979	2.2624576	2.26	2.611565138186527	0.08346598379250482
TAS1R1	ENST00000333172	nmd_target	0.9070587950877969	indeterminate	1032	1.4866143	1.3299999	3.112523998767001	0.09688864003949099
TAS1R1	ENST00000333172	long_exon	1.974690785740368	unconstrained	362	1.324826	1.0665	3.06051313015244	0.1608569988777092
TAS1R1	ENST00000333172	start_proximal	3.57348481964709	unconstrained	150	1.106	0.7065	2.7318343262872027	0.2230533387074499
ZBTB48	ENST00000377674	distal_nmd	2.0182296720662314	unconstrained	344	3.0365756	3.6	3.522471875264913	0.18991895542046588
ZBTB48	ENST00000377674	nmd_target	0.7925161869546636	indeterminate	1430	3.7761917	4.1665	3.6627420415822267	0.09685862837316779
ZBTB48	ENST00000377674	long_exon	2.6652539046383565	unconstrained	140	4.3957787	5.255	3.77163148985099	0.3187610400915618
ZBTB48	ENST00000377674	start_proximal	1.166017482904078	unconstrained	150	5.2726336	6.3035	3.2329488522245446	0.2639691684155557
KLHL21	ENST00000377658	distal_nmd	1.5106626161054004	unconstrained	341	3.7047036	4.803	4.513809815172318	0.24443650590290997
KLHL21	ENST00000377658	nmd_target	1.323809299107456	unconstrained	823	4.7218456	5.979	3.8004272551583185	0.13247456630997526
KLHL21	ENST00000377658	long_exon	1.980079888402564	unconstrained	477	5.5034275	5.843	2.582478671746168	0.11824357557883834
KLHL21	ENST00000377658	start_proximal	2.271951833763286	unconstrained	150	5.2127867	5.7	2.7505635192197637	0.22458257090674708
PHF13	ENST00000377648	distal_nmd	0.5763599470402628	constrained	274	5.2672043	6.332	4.122403295162124	0.2490434908224562
PHF13	ENST00000377648	nmd_target	0.3288261111701715	constrained	350	3.7473514	4.696	4.208133692689777	0.22493420736835723
PHF13	ENST00000377648	long_exon	1.55033673788721	indeterminate	126	3.399397	4.3985	5.198036782452588	0.4630779219949137
PHF13	ENST00000377648	start_proximal	1.300502413213168	indeterminate	150	4.9023266	6.1545	3.198973234511483	0.26119507084579346
THAP3	ENST00000054650	distal_nmd	0.7836006902056083	indeterminate	329	0.87152886	0.494	3.6587915102965427	0.2017157055956364
THAP3	ENST00000054650	nmd_target	1.3061051221175142	unconstrained	238	2.0246387	1.1155	4.3374898714226235	0.28115770855259437
THAP3	ENST00000054650	start_proximal	1.871078244930442	unconstrained	150	4.5476336	4.727	2.960858919538295	0.2417531184412379
DNAJC11	ENST00000377577	distal_nmd	2.3830405204371328	indeterminate	73	4.5368495	5.061	3.681810725729312	0.4309233510983767
DNAJC11	ENST00000377577	nmd_target	0.3846251509403465	constrained	1454	4.5680537	6.289	4.235704023104578	0.11108192625570086
DNAJC11	ENST00000377577	start_proximal	2.6577991468878617	unconstrained	150	5.31868	5.881	3.0863686785252438	0.2520009473498286
CAMTA1	ENST00000303635	distal_nmd	2.504428055076508	indeterminate	61	6.728918	6.36	2.313806597234718	0.2962525774780842
CAMTA1	ENST00000303635	nmd_target	0.2288409849250901	indeterminate	3237	4.789333	6.219	3.759537264089129	0.06607893642275633
CAMTA1	ENST00000303635	long_exon	0.3424888405675291	constrained	1571	4.838585	6.184	3.6803582716385046	0.09285429681869567
CAMTA1	ENST00000303635	start_proximal	0.9285326496454256	indeterminate	150	6.5859733	6.337	1.7595821953724793	0.14366928463829315
VAMP3	ENST00000054666	distal_nmd	2.929926101064241	unconstrained	67	2.6164777	2.095	3.472010294036417	0.424173568421801
VAMP3	ENST00000054666	nmd_target	1.7606067883809198	unconstrained	83	4.6558075	6.173	4.027575512425678	0.4420838456740024
VAMP3	ENST00000054666	start_proximal	1.8136722855535905	unconstrained	150	3.8719401	4.8695	4.066258311038128	0.33200860081315814
PER3	ENST00000377532	distal_nmd	3.2135478978324725	unconstrained	131	-0.04019084	-0.035	2.56678090748632	0.2242606891430898
PER3	ENST00000377532	nmd_target	1.012824804126596	indeterminate	3051	0.9264199	0.571	2.8277432910890163	0.05119397792748963
PER3	ENST00000377532	long_exon	1.7129348185653528	unconstrained	298	-0.41355705	-0.08	2.4977756566768137	0.14469225884182363
PER3	ENST00000377532	start_proximal	1.4444532596589104	unconstrained	150	0.16336666	0.10250001	1.813860449811923	0.14810108555514623
UTS2	ENST00000361696	distal_nmd	2.289022397654858	unconstrained	158	1.2323037	0.62049997	2.615537855948509	0.20808101933372078
UTS2	ENST00000361696	nmd_target	3.173750975793116	indeterminate	64	-0.0010312595	0.097	2.478578414414262	0.3098223018017828
UTS2	ENST00000361696	start_proximal	2.691027863616385	unconstrained	150	0.44567332	0.1285	2.579364132675299	0.21060419952969914
TNFRSF9	ENST00000377507	distal_nmd	2.549918823381519	unconstrained	136	1.8293382	1.378	3.6726440313155693	0.31492662755135004
TNFRSF9	ENST00000377507	nmd_target	1.0071132540581418	indeterminate	479	1.0184844	0.327	3.678660273287065	0.16808227808170814
TNFRSF9	ENST00000377507	start_proximal	2.924090189021144	unconstrained	150	0.86149335	0.3515	3.6522592718108084	0.29820572080951113
PARK7	ENST00000338639	distal_nmd	1.4000755777453775	indeterminate	208	2.4205096	2.9510002	3.3734797055023558	0.23390873182549812
PARK7	ENST00000338639	nmd_target	2.8222776469421413	unconstrained	209	3.9348133	5.757	4.352646003330925	0.30107881965928635
PARK7	ENST00000338639	start_proximal	1.9197976049111725	unconstrained	150	4.5150065	6.3285	4.0727275274502075	0.33253681012133257
ERRFI1	ENST00000377482	distal_nmd	0.8591031048307796	indeterminate	1234	2.3456233	2.2725	4.182566460196293	0.11906531648602842
ERRFI1	ENST00000377482	start_proximal	2.904421473704966	unconstrained	150	2.7051065	2.836	3.450351985664559	0.28172005992923027
SLC45A1	ENST00000471889	distal_nmd	1.0288939536425918	indeterminate	314	4.1773024	4.9425	3.7596329176695784	0.21216835998729028
SLC45A1	ENST00000471889	nmd_target	0.7461060580808959	indeterminate	1452	3.8615682	4.674	4.070096939990653	0.10681234381506707
SLC45A1	ENST00000471889	long_exon	1.289975152651435	unconstrained	328	3.0748508	3.2125	4.13560668649036	0.22835067881723492
SLC45A1	ENST00000471889	start_proximal	1.8607989033869208	unconstrained	150	3.2473068	3.634	3.5172109456021645	0.28717907114857416
RERE	ENST00000400908	distal_nmd	1.6353800506190823	unconstrained	81	5.684716	6.344	3.2359350137786516	0.3595483348642946
RERE	ENST00000400908	nmd_target	0.5116047556548964	constrained	3167	4.8734045	6.299	4.006204950835435	0.07118838354257381
RERE	ENST00000400908	long_exon	0.2975450266959789	constrained	1300	3.4685986	4.0905	4.424312106324026	0.1227083396769797
RERE	ENST00000400908	start_proximal	1.8058280712240984	unconstrained	150	4.7127934	6.2865	3.66252346450627	0.2990437886336939
ENO1	ENST00000234590	distal_nmd	3.316474417076355	unconstrained	117	3.1289487	3.995	2.4767674794595513	0.22897723447674653
ENO1	ENST00000234590	nmd_target	1.1179052246074916	unconstrained	1035	3.6828976	4.239	4.006463463083725	0.12453488144549042
ENO1	ENST00000234590	start_proximal	3.7757305930110383	unconstrained	150	4.57786	6.305	4.2535872524056195	0.34730394482669485
CA6	ENST00000377443	distal_nmd	2.072367019407817	unconstrained	130	-0.3219077	-0.264	2.49918879504569	0.2191933574457094
CA6	ENST00000377443	nmd_target	1.3480812734224903	unconstrained	644	1.1100699	0.652	4.271428742835566	0.16831787208687543
CA6	ENST00000377443	start_proximal	2.133292336472538	unconstrained	150	1.2055867	0.902	3.6580010145243627	0.2986745321389295
SLC2A7	ENST00000400906	distal_nmd	2.364974363060699	unconstrained	266	1.1906655	1.0695	3.0465936668977527	0.1867986428600768
SLC2A7	ENST00000400906	nmd_target	1.433300615752759	unconstrained	1120	1.5775071	1.757	2.9246414542770545	0.08739037845493206
SLC2A7	ENST00000400906	start_proximal	2.69154223977845	unconstrained	150	0.94640666	1.2615	2.7775990126736234	0.22679000970362412
SLC2A5	ENST00000377424	distal_nmd	2.2607599172360846	unconstrained	251	2.3007052	2.392	3.896967186875329	0.24597438774114985
SLC2A5	ENST00000377424	nmd_target	1.4405030939292625	unconstrained	1102	2.709557	2.9495	4.524329526895534	0.13628982432339004
SLC2A5	ENST00000377424	start_proximal	2.914657208113364	unconstrained	150	2.3944666	2.1145	4.379986332643683	0.3576243865113737
GPR157	ENST00000377411	distal_nmd	2.7192009324212694	unconstrained	263	1.7111102	1.161	3.931933056523408	0.24245337885102675
GPR157	ENST00000377411	nmd_target	1.3897772679296432	unconstrained	592	3.8744376	4.587	3.5846144403340228	0.14732674596776837
GPR157	ENST00000377411	start_proximal	1.5230276789946815	unconstrained	150	4.218227	4.396	2.9383077042195174	0.23991181942088322
H6PD	ENST00000377403	distal_nmd	1.263506364860561	unconstrained	1408	3.2420695	3.7059999	4.303326101063111	0.11468402593230641
H6PD	ENST00000377403	nmd_target	1.2609674745970512	unconstrained	738	3.330988	3.6785002	4.144745297749278	0.15257018280733234
H6PD	ENST00000377403	long_exon	3.558401211242996	unconstrained	77	2.9757533	2.793	3.4772702802409117	0.3962717256422211
H6PD	ENST00000377403	start_proximal	1.710650238770905	unconstrained	150	3.0443733	3.2695	3.9697967386709245	0.32413254641028477
SPSB1	ENST00000328089	distal_nmd	2.360004338428712	unconstrained	175	5.1246457	6.219	3.509295071398235	0.2652777724589825
SPSB1	ENST00000328089	nmd_target	0.6979514280697388	indeterminate	350	5.1170425	6.3059998	4.223719233175981	0.22576728954960107
SPSB1	ENST00000328089	long_exon	1.2409485848100863	unconstrained	144	4.773653	6.289	4.016743099573869	0.33472859163115576
SPSB1	ENST00000328089	start_proximal	1.2101348285728977	indeterminate	150	4.860493	5.7299995	3.216829039578289	0.26265299122446933
SLC25A33	ENST00000302692	distal_nmd	1.7796052674075749	unconstrained	250	4.3796477	5.8430004	3.6875457272044487	0.23322086947975978
SLC25A33	ENST00000302692	nmd_target	0.7392529120277314	indeterminate	563	4.4221263	5.981	3.802070389461911	0.16023816225773255
SLC25A33	ENST00000302692	start_proximal	1.942522598692762	unconstrained	150	4.51338	5.602	3.3156261792928423	0.27071974390270653
TMEM201	ENST00000340381	distal_nmd	2.12449963109694	unconstrained	145	3.3776002	3.504	3.7869110028697808	0.3144858413967286
TMEM201	ENST00000340381	nmd_target	0.6241867069848477	indeterminate	1703	3.366614	3.7	4.074234545106321	0.09872762797943693
TMEM201	ENST00000340381	start_proximal	3.325036434148044	unconstrained	150	4.493087	5.463	3.0355609810626283	0.24785251622352497
PIK3CD	ENST00000377346	distal_nmd	1.0284406787158162	indeterminate	185	5.016189	6.326	3.8614562113571065	0.28389990691647016
PIK3CD	ENST00000377346	nmd_target	0.3250029259561152	constrained	2797	4.5536194	5.855	3.8018440175524417	0.07188661953780563
PIK3CD	ENST00000377346	start_proximal	1.0022981763074796	indeterminate	150	4.82444	6.035	3.4518754127053377	0.28184444722623914
CLSTN1	ENST00000377298	distal_nmd	0.9784953346256362	indeterminate	245	4.2184653	6.18	4.603987334608842	0.2941379613638126
CLSTN1	ENST00000377298	nmd_target	0.366476348152717	constrained	2548	3.6551363	4.712	4.4392773763625275	0.08794528684880408
CLSTN1	ENST00000377298	start_proximal	0.90901025893379	indeterminate	150	3.52128	3.6799998	3.8360074854475457	0.3132086996281085
CTNNBIP1	ENST00000377263	distal_nmd	2.358695536773283	unconstrained	93	5.663398	6.277	3.1677476655797383	0.3284801310301258
CTNNBIP1	ENST00000377263	start_proximal	1.8385785018317555	unconstrained	150	5.125847	6.206	3.1829912951190313	0.25989015095874035
LZIC	ENST00000377223	distal_nmd	2.834455212298892	indeterminate	106	4.3650284	4.6745	3.1163623966124603	0.30268787378114836
LZIC	ENST00000377223	nmd_target	2.5907162036912976	unconstrained	314	4.7982483	6.0839996	3.0520098982160455	0.17223488275308935
LZIC	ENST00000377223	start_proximal	2.116961467214957	unconstrained	150	4.7934933	6.219	3.0679724102549937	0.2504988983353797
NMNAT1	ENST00000377205	distal_nmd	1.6034862671928385	unconstrained	448	2.4187343	2.2389998	3.631304246698098	0.17156299949242693
NMNAT1	ENST00000377205	nmd_target	1.4234516507009378	unconstrained	239	3.1824186	3.443	3.6247136519639094	0.23446323510083167
NMNAT1	ENST00000377205	start_proximal	2.4483722600948736	unconstrained	150	3.6970267	4.038	3.6586729193364738	0.29872939293710926
RBP7	ENST00000294435	distal_nmd	1.8407584453962968	unconstrained	98	1.9001837	2.0149999	2.03474691561063	0.20554047743238404
RBP7	ENST00000294435	nmd_target	0.9669065072381298	indeterminate	154	1.625513	1.6935	1.77213918648578	0.14280304519194975
RBP7	ENST00000294435	start_proximal	1.9137260599212007	unconstrained	150	2.07684	1.992	1.9337808850215161	0.157892548088346
UBE4B	ENST00000343090	distal_nmd	0.9258008239031804	indeterminate	109	4.9192934	6.254	3.6584820823323136	0.3504190302468502
UBE4B	ENST00000343090	nmd_target	0.2976448474604802	constrained	3647	4.619484	6.274	3.8439822179962833	0.06365221020571309
UBE4B	ENST00000343090	start_proximal	1.6369604224125336	unconstrained	150	5.3717136	6.317	3.900786950795314	0.3184979208251864
KIF1B	ENST00000676179	distal_nmd	1.595338761538439	unconstrained	90	4.1905	5.8025	3.804111302515025	0.4009885396245766
KIF1B	ENST00000676179	nmd_target	0.4517597637239846	constrained	5208	4.967695	6.274	3.5485675210602508	0.04917196745265611
KIF1B	ENST00000676179	start_proximal	1.4028591252889318	unconstrained	150	5.548627	6.266	3.030847406734034	0.2474676544912004
PGD	ENST00000270776	distal_nmd	0.9772215304321282	indeterminate	167	3.8791258	5.842	4.729038733109942	0.3659440039234274
PGD	ENST00000270776	nmd_target	0.4691080809284195	constrained	1132	3.5334778	4.581	4.316221907858174	0.12828638029482084
PGD	ENST00000270776	start_proximal	2.5710306566346937	unconstrained	150	4.625573	6.279	3.7317323331998824	0.304694669099515
CENPS	ENST00000309048	distal_nmd	13.346164669856106	indeterminate	188	2.4179893	1.9865	3.1205027214806633	0.2275860514689669
CENPS	ENST00000309048	nmd_target	2.1579311732809283	unconstrained	76	4.2541976	4.7085	3.5338280521416405	0.4053578779772261
CENPS	ENST00000309048	start_proximal	2.065076361013004	unconstrained	150	2.6376667	2.946	3.959918659589469	0.3233260046306705
CENPS-CORT	ENST00000602787	distal_nmd	13.346164669856106	indeterminate	11	0.15018186	-0.431	2.3165454044113964	0.6984647196595194
CENPS-CORT	ENST00000602787	nmd_target	2.1579311732809283	unconstrained	253	3.068178	2.877	3.3312912613055348	0.20943648718555935
CENPS-CORT	ENST00000602787	start_proximal	2.065076361013004	unconstrained	150	2.6376667	2.946	3.959918659589469	0.3233260046306705
CORT	ENST00000377049	distal_nmd	1.067869794275152	unconstrained	165	1.3708606	0.814	2.9574861231375906	0.23023998242349702
CORT	ENST00000377049	start_proximal	2.4291398747423343	unconstrained	150	0.7163733	0.6505	2.2272728277507836	0.1818560648651743
DFFA	ENST00000377038	distal_nmd	1.75631472445269	unconstrained	260	2.1834576	2.217	3.4788146163543883	0.2157469238122878
DFFA	ENST00000377038	nmd_target	1.1616576240379628	unconstrained	583	2.7908783	2.892	3.8582277097274433	0.15979146498323996
DFFA	ENST00000377038	start_proximal	1.2329140223357773	indeterminate	150	2.4796667	1.832	2.8832307290764505	0.23541480323166766
PEX14	ENST00000356607	distal_nmd	0.2990973825281433	constrained	504	4.0756903	5.465	4.287479266829435	0.1909795055877676
PEX14	ENST00000356607	nmd_target	0.6747104062504258	indeterminate	477	4.3116918	4.993	3.5936567020932113	0.16454223707916982
PEX14	ENST00000356607	start_proximal	1.2171789108682256	unconstrained	150	4.6988463	5.5935	3.1680806021978967	0.2586726979798034
CASZ1	ENST00000377022	distal_nmd	1.0592498884410793	unconstrained	1165	4.408548	4.937	3.3952351070152975	0.09947338346917814
CASZ1	ENST00000377022	nmd_target	0.2587926921946909	constrained	3085	4.5173798	5.867	3.901634467186887	0.07024557875089969
CASZ1	ENST00000377022	long_exon	0.3428180751856511	indeterminate	877	4.5955634	6.146	3.927141512936905	0.1326101463938742
CASZ1	ENST00000377022	start_proximal	2.40249203619244	unconstrained	150	4.93236	5.8435	3.443536520932046	0.2811635795640772
C1orf127	ENST00000377004	distal_nmd	6.622361294666341	indeterminate	27	0.40266666	0.326	1.2869272757037207	0.24766926968500494
C1orf127	ENST00000377004	nmd_target	1.2470933877596178	unconstrained	1490	0.32826713	0.334	2.069051890992608	0.05360166109579298
C1orf127	ENST00000377004	long_exon	1.1830370427429926	unconstrained	802	-0.18529801	0.001	1.62896190454524	0.05752064452618555
C1orf127	ENST00000377004	start_proximal	1.191911340167617	unconstrained	150	0.49415335	0.278	1.9454111792400233	0.15884215763480547
TARDBP	ENST00000240185	distal_nmd	0.4033766811701587	constrained	578	2.424031	0.581	3.3525922817516527	0.1394494551164867
TARDBP	ENST00000240185	nmd_target	0.4675356489648348	constrained	514	4.701467	6.308	3.791469830639262	0.1672345650875291
TARDBP	ENST00000240185	start_proximal	1.1224490782581558	indeterminate	150	4.2906065	6.274	4.5659098585797135	0.3728049788354533
MASP2	ENST00000400897	distal_nmd	1.4186112631185523	unconstrained	811	2.3537533	1.776	4.198719993885202	0.14743700022242923
MASP2	ENST00000400897	nmd_target	1.204589659901659	unconstrained	1097	2.7485523	2.91	3.975468851283413	0.12002868309404795
MASP2	ENST00000400897	start_proximal	2.6546044451625184	unconstrained	150	1.6305801	1.384	4.087005459885222	0.3337025984229232
SRM	ENST00000376957	distal_nmd	7.106749761550943	indeterminate	68	3.2796617	4.6800003	5.051031561693121	0.6125275484467432
SRM	ENST00000376957	nmd_target	0.8284023708691495	indeterminate	688	4.5570683	5.8695	3.5691767673835835	0.136073588572586
SRM	ENST00000376957	start_proximal	1.5087717996984356	unconstrained	150	3.9236734	3.862	2.298542439150135	0.1876752042683361
EXOSC10	ENST00000376936	distal_nmd	2.421025660411354	unconstrained	78	3.9481409	4.6219997	3.6684035978241143	0.41536491457896524
EXOSC10	ENST00000376936	nmd_target	1.0095349931506403	indeterminate	2427	3.7158577	4.259	3.849081920876956	0.07813079910705284
EXOSC10	ENST00000376936	start_proximal	4.15059237653049	unconstrained	150	3.2682533	2.8	3.6052371983344336	0.2943663845873519
MTOR	ENST00000361445	distal_nmd	1.4257846882354583	unconstrained	63	5.4997144	6.268	3.4246919640027693	0.4314706311310807
MTOR	ENST00000361445	nmd_target	0.3373261188884158	constrained	7434	5.1877565	6.333	3.759670693591649	0.04360522469493432
MTOR	ENST00000361445	start_proximal	1.2679798628614234	indeterminate	150	4.5370736	6.255	4.0649880306291	0.33190488285207903
ANGPTL7	ENST00000376819	distal_nmd	1.2536604688026862	unconstrained	217	4.458783	5.907	4.129568390847756	0.28033336881537585
ANGPTL7	ENST00000376819	nmd_target	1.6972665172153305	unconstrained	671	4.0573845	4.902	4.105012033973195	0.15847223190435059
ANGPTL7	ENST00000376819	start_proximal	2.3940941045435475	unconstrained	150	2.3570135	1.8225	2.969416965868831	0.24245187999806828
UBIAD1	ENST00000376810	distal_nmd	0.949598211271534	indeterminate	535	4.7345457	6.162	3.591920159859612	0.15529225046895279
UBIAD1	ENST00000376810	nmd_target	0.9061476894648272	indeterminate	329	4.5510273	5.752	3.3690705673268213	0.1857428729615534
UBIAD1	ENST00000376810	start_proximal	2.8427858860286745	unconstrained	150	2.6844733	1.9085	2.7361714172006706	0.22340746069765183
DISP3	ENST00000294484	distal_nmd	1.688553946545054	unconstrained	410	4.3500657	5.7635	4.070971986209093	0.2010509758955043
DISP3	ENST00000294484	nmd_target	1.074668749653497	unconstrained	3070	4.5668197	6.237	3.965357608490001	0.07156705919595624
DISP3	ENST00000294484	long_exon	1.1251226967395227	unconstrained	546	3.0150604	2.481	3.977224561319103	0.17020949820886228
DISP3	ENST00000294484	start_proximal	1.902213973021476	unconstrained	150	2.8431067	1.9875	3.344216991581963	0.27305417395070786
FBXO2	ENST00000354287	distal_nmd	2.010560799833967	unconstrained	182	4.548225	4.9355	3.397803705189332	0.251861967462015
FBXO2	ENST00000354287	nmd_target	1.389311278813924	unconstrained	556	4.6958814	5.7174997	3.329608281218454	0.14120684421501242
FBXO2	ENST00000354287	start_proximal	2.805793872725085	unconstrained	150	2.6358135	2.4055	2.8165569239099297	0.2299709098360771
FBXO44	ENST00000251547	distal_nmd	2.098603682994458	unconstrained	191	5.0756807	6.228	3.440835033216313	0.248970085103583
FBXO44	ENST00000251547	nmd_target	1.319229283923417	unconstrained	424	4.924526	6.3005	3.702350692918866	0.17980204427603574
FBXO44	ENST00000251547	start_proximal	0.9813549775742508	indeterminate	150	4.0631266	4.8635	4.140381948395754	0.33806077046000094
FBXO6	ENST00000376753	distal_nmd	1.3879245447073187	unconstrained	284	2.3706443	1.8595	4.049894782249747	0.24031704225944944
FBXO6	ENST00000376753	nmd_target	0.9102498786781388	indeterminate	445	2.96849	3.118	3.9453398097192727	0.1870270437342962
FBXO6	ENST00000376753	start_proximal	2.917932970264927	unconstrained	150	2.3679466	2.6245	3.8864923285286515	0.31733076980454805
MAD2L2	ENST00000376692	distal_nmd	1.4608183404115722	indeterminate	89	4.7806067	6.344	4.09693792155725	0.4342745511368348
MAD2L2	ENST00000376692	nmd_target	1.2854735455896993	unconstrained	394	5.068703	6.291	3.4915445833395613	0.17590147491357525
MAD2L2	ENST00000376692	start_proximal	1.713507869407486	unconstrained	150	5.1267533	6.281	2.907574560715957	0.2374024687617014
DRAXIN	ENST00000294485	distal_nmd	2.052218866187167	unconstrained	160	5.048006	6.227	3.4141837454937853	0.269914924652125
DRAXIN	ENST00000294485	nmd_target	1.1994926189267594	unconstrained	737	2.6597924	2.324	3.4158535102413046	0.12582458123157095
DRAXIN	ENST00000294485	start_proximal	2.485964523668135	indeterminate	150	1.49976	1.306	2.640224989144521	0.2155734676516444
AGTRAP	ENST00000314340	distal_nmd	2.114337966543605	unconstrained	163	1.6020981	1.347	3.6630504020806383	0.2869122506262249
AGTRAP	ENST00000314340	nmd_target	4.613378641956115	indeterminate	164	2.7641585	3.022	4.042645169908745	0.3156775520827259
AGTRAP	ENST00000314340	start_proximal	1.9915953096401176	unconstrained	150	4.05416	4.4945	3.3444853481063075	0.2730760851691676
C1orf167	ENST00000688073	distal_nmd	1.5892379875196958	unconstrained	224	0.33911607	0.31550002	1.691706763072975	0.11303191261263269
C1orf167	ENST00000688073	nmd_target	1.0178196257573204	unconstrained	3204	0.23457335	0.24450001	2.153655288128686	0.038047833994681556
C1orf167	ENST00000688073	long_exon	1.3399807544111968	unconstrained	769	0.24279454	0.29	2.2385111813746716	0.08072277777639245
C1orf167	ENST00000688073	start_proximal	2.2490138588605944	unconstrained	150	0.65859336	0.6	2.188991077132615	0.17873037301600805
MTHFR	ENST00000376590	distal_nmd	2.05912144836706	unconstrained	266	3.3468232	4.17	3.791440445610295	0.23246812905180808
MTHFR	ENST00000376590	nmd_target	1.0373853562787074	unconstrained	1552	4.0027018	4.697	3.952223610877997	0.10032187717638798
MTHFR	ENST00000376590	start_proximal	1.4954003466122368	indeterminate	150	2.4666066	2.4435	3.223735467954948	0.2632168987400658
CLCN6	ENST00000346436	distal_nmd	1.898065010841569	unconstrained	128	4.2226954	5.3565	4.508529106900546	0.39850143808328814
CLCN6	ENST00000346436	nmd_target	0.8803233896928097	indeterminate	2329	4.7343307	6.277	3.8453216460917474	0.07967974369393833
CLCN6	ENST00000346436	start_proximal	2.235654287677157	unconstrained	150	5.2325	6.23	3.1955318082680164	0.26091407956966295
NPPA	ENST00000376480	distal_nmd	2.4522620598612086	indeterminate	53	5.0632267	6.261	3.1426647858137864	0.4316782072810677
NPPA	ENST00000376480	nmd_target	1.6363875895685145	unconstrained	250	2.551416	2.6739998	3.7100483002792717	0.23464405716237616
NPPA	ENST00000376480	start_proximal	3.502897096651824	unconstrained	150	2.2776134	2.253	3.429470454399994	0.280015090041025
NPPB	ENST00000376468	distal_nmd	8.090404363301893	indeterminate	64	0.8647969	0.642	2.810271144444068	0.3512838930555085
NPPB	ENST00000376468	nmd_target	1.6043834883832273	unconstrained	188	-0.6098298	-0.15400001	2.16314270072977	0.15776339582534027
NPPB	ENST00000376468	start_proximal	2.886764376548937	unconstrained	150	0.34343332	0.189	2.0846586510608867	0.17021166609926194
KIAA2013	ENST00000376572	distal_nmd	2.806258073080089	unconstrained	65	5.2428923	6.206	3.398376148155061	0.4215166835707096
KIAA2013	ENST00000376572	nmd_target	0.7252012135466573	indeterminate	750	4.4168415	4.9565	3.4632218140766557	0.1264589806142498
KIAA2013	ENST00000376572	long_exon	1.0014890630310425	indeterminate	937	4.058108	4.608	3.538110836423097	0.11558504282418498
KIAA2013	ENST00000376572	start_proximal	1.1915751669649528	unconstrained	150	4.37502	4.781	2.3234662231121526	0.18971022270721297
PLOD1	ENST00000196061	distal_nmd	1.2076135885124484	indeterminate	203	4.877434	6.313	3.896200977917789	0.2734596993959653
PLOD1	ENST00000196061	nmd_target	1.0257233943155952	unconstrained	1828	4.1493006	4.9605	4.017326210605405	0.09396129691851302
PLOD1	ENST00000196061	start_proximal	2.7705075192378823	unconstrained	150	3.7227864	3.81	3.6911626425702835	0.30138216773067866
MFN2	ENST00000235329	distal_nmd	1.42332514332505	unconstrained	117	5.069641	6.319	3.3823194098045963	0.3126955400525018
MFN2	ENST00000235329	nmd_target	0.8371381797701893	indeterminate	2004	4.9836	6.299	3.812316006753107	0.08516085910690031
MFN2	ENST00000235329	start_proximal	1.6586172447040612	unconstrained	150	5.2876997	6.335	3.0224104638468976	0.24677878098911746
MIIP	ENST00000235332	distal_nmd	1.962406497089396	unconstrained	134	0.3704552	0.29299998	2.399393439867008	0.2072760233248156
MIIP	ENST00000235332	nmd_target	1.422938957721208	unconstrained	880	1.5589306	0.9355	3.217481929810016	0.10846129372779398
MIIP	ENST00000235332	start_proximal	2.320881647944137	unconstrained	150	1.7766333	1.17	3.1691837483263834	0.2587627694840207
TNFRSF8	ENST00000263932	distal_nmd	1.6220334576029527	unconstrained	292	2.622572	2.889	4.410984575854675	0.2581333475112343
TNFRSF8	ENST00000263932	nmd_target	0.8027216382056311	indeterminate	1343	0.92758447	0.613	3.2290312549633264	0.08811183429546464
TNFRSF8	ENST00000263932	start_proximal	1.385766449936012	unconstrained	150	1.3156466	0.76750004	3.0401228689391626	0.24822499280890156
TNFRSF1B	ENST00000376259	distal_nmd	0.6335937594889396	indeterminate	328	1.8761706	1.6635	3.5904897760976207	0.19825163266529716
TNFRSF1B	ENST00000376259	nmd_target	0.9312723977098148	indeterminate	905	1.3776895	0.869	3.5601992651336833	0.11834502796315721
TNFRSF1B	ENST00000376259	start_proximal	1.1314440502102163	unconstrained	150	0.92807335	0.9925	3.1010451086166	0.2531992728488103
VPS13D	ENST00000620676	distal_nmd	1.3092575338049244	unconstrained	179	4.369799	6.269	4.227092741020544	0.31594774549557253
VPS13D	ENST00000620676	nmd_target	0.5783242757101019	constrained	10389	4.2427816	5.047	3.831453819310796	0.03759038053774015
VPS13D	ENST00000620676	long_exon	0.6120471681874706	indeterminate	2446	3.9025686	4.722	3.8841371186018026	0.07853555672245387
VPS13D	ENST00000620676	start_proximal	0.8233974931635413	indeterminate	150	4.9267397	6.086	3.47629614842169	0.28383839194785326
DHRS3	ENST00000616661	distal_nmd	2.592285934675953	unconstrained	132	4.8430834	6.319	3.653144990593129	0.31796545841437585
DHRS3	ENST00000616661	nmd_target	0.873658922862498	indeterminate	624	5.158178	6.327	3.8425880044893073	0.15382663074811165
DHRS3	ENST00000616661	start_proximal	2.538541204997322	unconstrained	150	4.9240465	5.945	2.8658627357567417	0.23399671251535586
AADACL4	ENST00000376221	distal_nmd	1.0100794598082814	indeterminate	822	1.26877	1.1105	1.9428585645973797	0.06776497421207185
AADACL4	ENST00000376221	nmd_target	2.10122057243435	unconstrained	249	0.77878714	0.973	2.5979155645112963	0.16463620940457974
AADACL4	ENST00000376221	start_proximal	1.7172351080478077	unconstrained	150	0.28030667	0.30449998	2.6316023906440567	0.21486943543221024
AADACL3	ENST00000359318	distal_nmd	1.4791823280067202	unconstrained	822	0.41625306	0.4005	4.257011839182679	0.1484803385893816
AADACL3	ENST00000359318	nmd_target	1.3228243480678157	unconstrained	249	1.1158112	0.766	3.8192238895493418	0.2420334796989838
AADACL3	ENST00000359318	start_proximal	4.1765202386540095	unconstrained	150	0.054366652	0.2175	2.852816050157357	0.23293145509692223
C1orf158	ENST00000614859	distal_nmd	2.022017524317128	unconstrained	229	1.4890437	1.187	3.9686167919671775	0.26225357942103183
C1orf158	ENST00000614859	nmd_target	1.4250649782549032	unconstrained	203	2.182941	2.121	3.5559151543303855	0.24957631669719854
C1orf158	ENST00000614859	start_proximal	2.6747544583423406	unconstrained	150	2.11792	1.206	3.3585840249676124	0.2742272373144536
PRAMEF12	ENST00000357726	distal_nmd	1.1111070715785956	unconstrained	636	0.07930346	0.272	0.5743728129576191	0.022775363505471543
PRAMEF12	ENST00000357726	nmd_target	1.8410014967918549	unconstrained	487	-0.25832444	0.267	0.885985701953297	0.040147844436107215
PRAMEF12	ENST00000357726	long_exon	1.6279903262292228	unconstrained	176	-0.19352841	0.324	0.7552115847200409	0.056926215087410796
PRAMEF12	ENST00000357726	start_proximal	2.455845030518512	unconstrained	150	-0.04427333	0.329	0.7731546278928327	0.06312781102029462
PRAMEF1	ENST00000332296	distal_nmd	0.8810447952057208	indeterminate	606	-0.10280198	0.275	0.9761594931854936	0.03965376879645414
PRAMEF1	ENST00000332296	nmd_target	1.181531738487474	unconstrained	487	0.0817269	0.22	0.4622406704980046	0.0209461241759114
PRAMEF1	ENST00000332296	long_exon	1.639746619228705	unconstrained	179	0.05346369	0.22	0.5121239377060007	0.038277940287977125
PRAMEF1	ENST00000332296	start_proximal	2.1086511131052044	unconstrained	150	0.09666667	0.411	0.6530983568549332	0.05332525753815689
PRAMEF11	ENST00000619922	distal_nmd	1.3215292392397469	unconstrained	609	-0.023663372	0.441	1.058105667474965	0.042876605391394894
PRAMEF11	ENST00000619922	nmd_target	0.4908106945683237	indeterminate	493	0.03693104	0.272	0.7796901590324793	0.03511547869530171
PRAMEF11	ENST00000619922	long_exon	1.0900536365025713	unconstrained	182	-0.06608242	0.272	0.7739981447438972	0.057372559588837385
PRAMEF11	ENST00000619922	start_proximal	3.7489453794610896	unconstrained	150	-0.07896666	0.443	1.1739704763440806	0.09585428800450357
HNRNPCL1	ENST00000317869	distal_nmd	1.0885410339193524	unconstrained	729	-0.062023316	0.256	0.6983167903722126	0.025863584828600468
HNRNPCL1	ENST00000317869	start_proximal	2.5561136330612326	unconstrained	150	0.14316	0.27	0.46707223168343687	0.038136288021580894
PRAMEF2	ENST00000240189	distal_nmd	1.569358701825096	unconstrained	556	-0.1161277	0.331	0.9876846433368778	0.041887159024662515
PRAMEF2	ENST00000240189	nmd_target	1.390279607813394	unconstrained	137	0.0	0.0	0.0	0.0
PRAMEF2	ENST00000240189	long_exon	1.834054841682761	unconstrained	0
PRAMEF2	ENST00000240189	start_proximal	1.9573043635142184	unconstrained	150	0.0	0.0	0.0	0.0
PRAMEF4	ENST00000235349	distal_nmd	0.8769556368758966	indeterminate	609	-0.017458118	0.441	1.0578563150644626	0.042866501121814705
PRAMEF4	ENST00000235349	nmd_target	1.4785729701717345	unconstrained	493	0.029894527	0.272	0.788121677009183	0.0354952151668347
PRAMEF4	ENST00000235349	long_exon	1.0902947784999135	unconstrained	182	-0.06610989	0.272	0.7740156117613614	0.05737385433031333
PRAMEF4	ENST00000235349	start_proximal	2.2534316244040564	unconstrained	150	-0.10198666	0.443	1.2128781635572143	0.09903108736263648
PRAMEF10	ENST00000235347	distal_nmd	0.8075511223600382	indeterminate	606	-0.049729373	0.357	0.9867538585219436	0.040084135469656106
PRAMEF10	ENST00000235347	nmd_target	1.2340236331916623	indeterminate	487	-0.1963388	0.301	0.8256955611478398	0.03741583737464779
PRAMEF10	ENST00000235347	long_exon	0.997725559293755	indeterminate	179	0.053871512	0.315	0.7064401378972623	0.05280181499929307
PRAMEF7	ENST00000330881	distal_nmd	0.6575853404186326	indeterminate	609	0.05855994	0.267	0.6201284160455786	0.025128871533434193
PRAMEF7	ENST00000330881	nmd_target	20.271596454393897	indeterminate	487	-0.28422794	0.27	0.9684247517513019	0.043883514367861115
PRAMEF7	ENST00000330881	start_proximal	3.918938380477147	indeterminate	150	-0.0251	0.327	0.7851355344880124	0.06410604794743249
PRAMEF6	ENST00000376189	distal_nmd	0.4437159153828803	indeterminate	609	0.12641871	0.438	0.8532618416245338	0.034575914677950285
PRAMEF6	ENST00000376189	nmd_target	1.245944068368501	indeterminate	487	0.033283368	0.267	0.8510170074559087	0.03856326163333767
PRAMEF6	ENST00000376189	long_exon	0.4695973953962463	indeterminate	182	0.0010659354	0.267	0.7015239373445068	0.05200041391780208
PRAMEF27	ENST00000436041	distal_nmd	1.060572857430062	unconstrained	609	0.11211658	0.44	0.7971648779098282	0.03230275099422232
PRAMEF27	ENST00000436041	nmd_target	0.5414486035518882	indeterminate	493	0.039687626	0.27	0.7931967651892298	0.03572378564293813
PRAMEF27	ENST00000436041	start_proximal	3.041703392036629	unconstrained	150	0.014759995	0.441	0.9486924982185532	0.07746041811472315
HNRNPCL3	ENST00000617807	distal_nmd	0.3632660457752554	indeterminate	729	-0.056831278	0.252	0.6823974220116704	0.02527397859302483
HNRNPCL2	ENST00000621994	distal_nmd	1.3470884972106254	unconstrained	729	-0.06241015	0.256	0.685746072800248	0.02539800269630548
HNRNPCL2	ENST00000621994	start_proximal	2.7415678924860813	indeterminate	150	0.12689334	0.27	0.5352321703897822	0.04370152371257833
PRAMEF26	ENST00000624207	distal_nmd	1.380471346408935	indeterminate	609	-0.017512307	0.441	1.0463563393475213	0.04240049858919186
PRAMEF9	ENST00000415919	distal_nmd	1.0784731412124928	unconstrained	609	0.11244334	0.441	0.8197025016915327	0.03321602159757699
PRAMEF9	ENST00000415919	nmd_target	1.7114389308409828	unconstrained	493	0.025726166	0.27	0.7922789592932092	0.035682449744293306
PRAMEF9	ENST00000415919	start_proximal	2.282436944060866	indeterminate	150	0.012599994	0.441	0.9812412045633627	0.0801180088591389
PRAMEF13	ENST00000625019	nmd_target	0.8009168280299155	indeterminate	487	0.04988912	0.218	0.5235243267728116	0.023723151720681544
PRAMEF18	ENST00000624297	distal_nmd	1.836787546278439	unconstrained	621	-0.21863447	0.266	0.9216492043529037	0.036984508570614916
PRAMEF18	ENST00000624297	nmd_target	1.3234674511171756	unconstrained	487	-0.059496917	0.267	0.6354852852337045	0.028796587029282422
PRAMEF18	ENST00000624297	long_exon	0.4422185988797097	indeterminate	179	-0.008519552	0.324	0.763531241144147	0.05706900440435762
PRAMEF18	ENST00000624297	start_proximal	1.6217743042747916	unconstrained	150	0.0012733329	0.324	0.7358794040631017	0.06008430173926552
PRAMEF5	ENST00000622421	distal_nmd	1.481866286725693	indeterminate	609	0.1393202	0.438	0.8291879129071871	0.03360038985697709
PRAMEF5	ENST00000622421	nmd_target	1.6842921801838338	unconstrained	487	0.013636553	0.267	0.9348639393205991	0.04236272879124663
PRAMEF5	ENST00000622421	long_exon	0.958739731094462	indeterminate	182	0.033598896	0.267	0.6642213109513141	0.04923535928544023
PRAMEF8	ENST00000357367	distal_nmd	0.7988925715157204	indeterminate	609	0.06185222	0.27	0.5986847934038448	0.024259932093419943
PRAMEF8	ENST00000357367	nmd_target	0.9819045269165714	indeterminate	487	-0.3129281	0.262	0.9678842535909432	0.043859022058321304
PRAMEF8	ENST00000357367	start_proximal	1.7178424916647463	indeterminate	150	-0.06618667	0.324	0.9216864234038727	0.07525538133967666
PRAMEF33	ENST00000437300	distal_nmd	1.2542606381593575	unconstrained	606	-0.04286964	0.424	0.9972137055373883	0.0405090377095997
PRAMEF33	ENST00000437300	nmd_target	1.2887052971186357	unconstrained	487	-0.19877207	0.301	0.8314713800455852	0.03767756471187973
PRAMEF33	ENST00000437300	long_exon	0.5819239168659702	indeterminate	179	0.054865923	0.315	0.7078786680970547	0.05290933579462389
PRAMEF33	ENST00000437300	start_proximal	1.3589996494978127	indeterminate	150	-0.13999332	0.324	1.00237803316069	0.08184382368727622
PRAMEF15	ENST00000376152	distal_nmd	1.858444122423382	unconstrained	609	0.006247957	0.441	1.0062699859130149	0.04077611757449326
PRAMEF15	ENST00000376152	nmd_target	0.5824732656633439	indeterminate	493	0.013488849	0.272	0.8162667614837221	0.03676280602044964
PRAMEF15	ENST00000376152	long_exon	1.2426696207699837	unconstrained	182	-0.06304395	0.272	0.7834494118461723	0.05807313411695169
PRAMEF15	ENST00000376152	start_proximal	2.1269461570617176	indeterminate	150	-0.08169332	0.443	1.2182085294990381	0.09946630991929575
PRAMEF14	ENST00000334600	distal_nmd	1.1249466918625093	unconstrained	606	-0.11125413	0.267	0.9742261489771061	0.03957523205652737
PRAMEF14	ENST00000334600	nmd_target	1.0555328637181138	unconstrained	350	0.0	0.0	0.0	0.0
PRAMEF14	ENST00000334600	long_exon	1.5962232533484637	unconstrained	179	0.0	0.0	0.0	0.0
PRAMEF14	ENST00000334600	start_proximal	2.6897578184033546	unconstrained	0
PRAMEF19	ENST00000376101	distal_nmd	1.366059456123844	unconstrained	621	-0.40871498	-0.182	1.095323933325368	0.043953835372878204
PRAMEF19	ENST00000376101	nmd_target	1.216064808023094	unconstrained	487	-0.117435314	0.272	0.7275302767288834	0.03296754372928801
PRAMEF19	ENST00000376101	long_exon	0.5680332616061476	indeterminate	179	-0.021463687	0.329	0.7762245634914596	0.05801774786095701
PRAMEF19	ENST00000376101	start_proximal	2.0986406738839016	unconstrained	150	-0.037146665	0.327	0.8055227260424943	0.0657706551673278
PRAMEF17	ENST00000376098	distal_nmd	1.7282419310679449	unconstrained	606	-0.010041251	0.068	0.3923785833822601	0.015939290387215144
PRAMEF17	ENST00000376098	nmd_target	1.981680401789296	unconstrained	487	-0.007786448	0.068	0.41855212635693817	0.018966407268574674
PRAMEF17	ENST00000376098	long_exon	2.0508912200890643	unconstrained	179	-0.060558654	0.068	0.5089412462247715	0.03804005475772979
PRAMEF17	ENST00000376098	start_proximal	3.0239848419200883	unconstrained	150	0.0057399995	0.12	0.480893978983468	0.03926482896287314
PRAMEF20	ENST00000602960	distal_nmd	1.4782837484677347	unconstrained	609	0.0673317	0.443	1.0401858629874905	0.04215045826893034
PRAMEF20	ENST00000602960	nmd_target	1.0670196669502972	unconstrained	487	0.06415401	0.325	0.8803997474581265	0.03989472067620359
PRAMEF20	ENST00000602960	long_exon	1.305224299598366	unconstrained	179	0.06940783	0.272	0.6303348337282523	0.04711343749124523
PRAMEF20	ENST00000602960	start_proximal	4.004542822775093	unconstrained	150	0.011873323	0.435	1.1362386913315186	0.09277350065899788
LRRC38	ENST00000376085	distal_nmd	1.3066167080358937	unconstrained	301	4.166246	4.723	3.699468411834569	0.21323381431809502
LRRC38	ENST00000376085	nmd_target	0.7784727645283809	indeterminate	350	4.34228	4.532	2.7304138296309546	0.14594675820840552
LRRC38	ENST00000376085	long_exon	3.9512661309037096	unconstrained	81	4.896765	5.468	2.68479071964664	0.2983100799607378
LRRC38	ENST00000376085	start_proximal	1.5761179500424227	unconstrained	150	3.43872	2.7115002	2.8510316759468854	0.23278576155272765
PDPN	ENST00000621990	distal_nmd	2.4775609618425496	unconstrained	54	1.8896296	1.9695001	2.9247173333810093	0.39800361714760835
PDPN	ENST00000621990	nmd_target	1.6010549350450842	unconstrained	282	0.3132305	0.065500006	2.5670120582445635	0.152863343540843
PDPN	ENST00000621990	start_proximal	1.3752796909722589	unconstrained	150	0.81722665	0.35500002	3.129911173627507	0.25555617718743456
PRDM2	ENST00000311066	distal_nmd	4.085250443300525	indeterminate	24	4.67425	4.1705	2.787242396082656	0.5689434716545729
PRDM2	ENST00000311066	nmd_target	0.8185016229764907	indeterminate	966	4.1836367	4.8225	3.547958985660708	0.11415370918563746
PRDM2	ENST00000311066	long_exon	0.1755109831449244	constrained	4014	3.088972	3.0705	4.156980541926414	0.06561291120716203
PRDM2	ENST00000311066	start_proximal	2.3076667499207555	unconstrained	150	4.1622467	4.9160004	3.9015617362379484	0.31856118179167275
KAZN	ENST00000376030	distal_nmd	1.916276780736598	unconstrained	212	3.2213678	3.7154999	4.21367706289398	0.2893965288283864
KAZN	ENST00000376030	nmd_target	0.7137451829534166	indeterminate	1963	5.090768	6.212	3.6199012088763274	0.08170273005745096
KAZN	ENST00000376030	start_proximal	1.959566135306155	unconstrained	150	5.8359065	6.083	2.394841497093827	0.19553798942409464
TMEM51	ENST00000376008	distal_nmd	0.8692454400341276	indeterminate	465	3.0806386	3.536	4.275208787586245	0.19825806022994133
TMEM51	ENST00000376008	nmd_target	2.301388455472856	unconstrained	144	3.7430348	4.6275	3.8939461845538688	0.32449551537948906
TMEM51	ENST00000376008	start_proximal	1.6620792909152995	unconstrained	150	4.243593	5.907	4.521849339135554	0.36920745248744774
FHAD1	ENST00000688493	distal_nmd	0.9859645516609872	indeterminate	164	1.1713659	0.8765	2.2048756281083857	0.17217186066909487
FHAD1	ENST00000688493	nmd_target	0.9819212313481992	indeterminate	4123	2.1852179	1.905	3.51708525026013	0.0547742232865737
FHAD1	ENST00000688493	start_proximal	1.872045999314948	unconstrained	150	3.7464535	4.7015	3.572708503675938	0.29171042779028156
EFHD2	ENST00000375980	distal_nmd	1.3923088271850328	unconstrained	179	5.133581	6.306	3.4113368737536183	0.2549752892642135
EFHD2	ENST00000375980	nmd_target	1.8315382172748844	unconstrained	391	5.3057976	6.264	3.413770227137687	0.17264178104349867
EFHD2	ENST00000375980	start_proximal	1.1571291882295205	indeterminate	150	4.3901	4.211	2.532471376111453	0.20677542198923346
CTRC	ENST00000375949	distal_nmd	2.484568685520885	unconstrained	62	3.5254676	4.387	3.7168690633977803	0.4720428430945972
CTRC	ENST00000375949	nmd_target	1.823444722394067	unconstrained	592	2.721375	2.917	4.662589988737624	0.19163126809214068
CTRC	ENST00000375949	start_proximal	2.021196383334185	unconstrained	150	3.2953331	4.111	4.511673488659583	0.36837659777528153
CELA2A	ENST00000359621	distal_nmd	3.1064355825349943	unconstrained	65	2.5063539	2.687	3.3323099113014942	0.4133221754172696
CELA2A	ENST00000359621	nmd_target	1.4473970080005891	unconstrained	592	1.9247044	2.2129998	3.7701275354095323	0.15495128720834242
CELA2A	ENST00000359621	start_proximal	1.7347337424157383	unconstrained	150	1.9853534	1.62	3.086947438421597	0.25204820289748364
CELA2B	ENST00000375910	distal_nmd	2.973426631363318	unconstrained	65	2.4800155	2.292	3.316028948731159	0.4113027705460013
CELA2B	ENST00000375910	nmd_target	1.5198273386664634	unconstrained	592	1.9019275	2.1995	3.7438437635286728	0.15387103083839784
CELA2B	ENST00000375910	start_proximal	1.6939354795244337	unconstrained	150	1.97546	1.614	3.083999414705067	0.25180749776897954
CASP9	ENST00000333868	distal_nmd	0.9227380900930806	indeterminate	140	3.43335	3.4015	3.717249991581709	0.3141649646274824
CASP9	ENST00000333868	nmd_target	1.0485746308314563	unconstrained	958	2.5701618	2.096	3.905776437807614	0.12618990883583764
CASP9	ENST00000333868	start_proximal	2.888391642978972	unconstrained	150	3.1955268	3.203	3.1797696534853706	0.2596271050208545
DNAJC16	ENST00000375847	distal_nmd	1.2540627268844788	unconstrained	447	4.033591	5.074	3.9259066652482018	0.18568901345706562
DNAJC16	ENST00000375847	nmd_target	1.0913667580619482	unconstrained	1749	3.5570893	4.206	3.943466578979307	0.09429382644609988
DNAJC16	ENST00000375847	start_proximal	1.061846686531288	indeterminate	150	5.616107	6.335	2.563012296386573	0.20926907768753567
AGMAT	ENST00000375826	distal_nmd	2.564443226842856	indeterminate	121	3.7844212	4.697	4.191094719991214	0.3810086109082922
AGMAT	ENST00000375826	nmd_target	1.729319250664991	unconstrained	785	3.8696918	4.572	3.986434090494747	0.14228193397661457
AGMAT	ENST00000375826	start_proximal	3.896906513447766	unconstrained	150	0.73624665	0.4145	2.16953496231629	0.17714178789344137
DDI2	ENST00000480945	nmd_target	0.3214021434914661	constrained	1046	4.9477444	6.313	3.5720555056926107	0.11044660137377729
DDI2	ENST00000480945	start_proximal	0.958387254680522	indeterminate	150	6.0965667	6.156	2.469653311066512	0.2016463484562645
RSC1A1	ENST00000345034	distal_nmd	1.3552541333403485	unconstrained	1701	1.4572599	0.965	2.630365505776187	0.06377697902444539
RSC1A1	ENST00000345034	start_proximal	2.263881306412657	unconstrained	150	2.6923532	2.323	2.9029711109574947	0.23702659866287568
PLEKHM2	ENST00000375799	distal_nmd	1.3316812774026188	unconstrained	185	4.4481406	4.787	3.5046969048443355	0.25767044104484654
PLEKHM2	ENST00000375799	nmd_target	0.9650145723192056	indeterminate	2303	4.4137936	5.728	3.823156046250267	0.07966637488305991
PLEKHM2	ENST00000375799	long_exon	1.514810644523385	unconstrained	419	2.4322531	2.384	3.819462040214344	0.18659293100566476
PLEKHM2	ENST00000375799	start_proximal	2.6081157193608084	unconstrained	150	5.00778	5.8285	3.269539632410141	0.26695679310705744
SLC25A34	ENST00000294454	distal_nmd	1.8771020905430016	unconstrained	230	3.5976522	3.9275	3.8523858096686627	0.2540187978882535
SLC25A34	ENST00000294454	nmd_target	1.5770760404371498	unconstrained	532	3.8268385	4.537	4.007729305560911	0.1737571018002922
SLC25A34	ENST00000294454	start_proximal	2.027579230243482	unconstrained	150	4.2242336	4.724	3.543381130270246	0.2893158577789477
TMEM82	ENST00000375782	distal_nmd	1.5668947186393094	unconstrained	134	1.587112	1.294	3.023695256464586	0.26120748606398886
TMEM82	ENST00000375782	nmd_target	1.7256898996673895	unconstrained	724	3.205044	3.4390001	3.481423489178399	0.12938608500568446
TMEM82	ENST00000375782	long_exon	2.792869990639515	unconstrained	21	0.46499997	0.868	2.786136576755516	0.6079848456889189
TMEM82	ENST00000375782	start_proximal	2.7213483153278446	unconstrained	150	3.2121935	3.2585	2.868471892788301	0.23420974929489305
FBLIM1	ENST00000375766	distal_nmd	2.406344908484212	unconstrained	161	4.548696	5.955	3.663615913859243	0.2887333826175642
FBLIM1	ENST00000375766	nmd_target	1.066183435358282	unconstrained	808	2.80273	2.908	4.0203421885449035	0.1414351446417901
FBLIM1	ENST00000375766	start_proximal	2.934187081129448	unconstrained	150	2.2494466	2.2045002	3.7553552099844896	0.30662346891214587
UQCRHL	ENST00000483273	distal_nmd	2.0961195836950623	unconstrained	123	0.19619514	0.441	0.513890846516326	0.046335977183731315
UQCRHL	ENST00000483273	start_proximal	1.1023342841394217	unconstrained	150	-0.06144666	0.441	0.7815179071820201	0.06381066991479113
SPEN	ENST00000375759	distal_nmd	2.0196556185353134	unconstrained	179	5.1699886	6.335	3.7292067456831	0.2787339989850793
SPEN	ENST00000375759	nmd_target	0.1174498518258636	constrained	2727	4.820631	6.31	3.5907254799714163	0.06876059633649231
SPEN	ENST00000375759	long_exon	0.0960593437813382	constrained	7936	3.1608918	2.935	3.9873844565922387	0.0447597118514448
SPEN	ENST00000375759	start_proximal	1.251982182631704	unconstrained	150	6.03358	6.335	2.5131843833875913	0.20520064562769239
ZBTB17	ENST00000375743	distal_nmd	0.7843929224174367	indeterminate	331	4.5771904	6.298	4.0654504968018195	0.22345736862991003
ZBTB17	ENST00000375743	nmd_target	0.6289608422595683	indeterminate	1928	4.493109	5.816	3.776410682722854	0.08600539656842325
ZBTB17	ENST00000375743	start_proximal	1.2188497787404688	unconstrained	150	5.221813	6.214	3.3233827142290115	0.2713530623282294
SRARP	ENST00000329454	distal_nmd	1.4984678838377905	unconstrained	357	0.9078123	0.649	2.417100353860066	0.12792651646633454
SRARP	ENST00000329454	start_proximal	2.9577252796898046	unconstrained	150	0.87618	0.6085	2.196597738028268	0.17935145427736576
HSPB7	ENST00000311890	distal_nmd	2.1982683796386886	unconstrained	227	4.6227617	6.299	4.652840996944919	0.30881990348403965
HSPB7	ENST00000311890	nmd_target	3.700615158211357	unconstrained	133	4.1599627	5.824	4.377001225911201	0.3795341399606897
HSPB7	ENST00000311890	start_proximal	2.3534033986436897	unconstrained	150	4.16872	4.859	3.9143619856684424	0.31960631778117476
CLCNKA	ENST00000331433	distal_nmd	3.0845804219966464	unconstrained	95	3.6168842	3.51	3.590026156749337	0.3683289120244284
CLCNKA	ENST00000331433	nmd_target	1.1770427865563762	unconstrained	1816	3.3602798	3.6935	4.075729814337787	0.0956417390390344
CLCNKA	ENST00000331433	start_proximal	1.6238292261831309	unconstrained	150	3.44826	3.5075002	3.8842510644604507	0.31714777135968386
CLCNKB	ENST00000375679	distal_nmd	2.462552361533372	unconstrained	95	3.5948422	3.485	3.5580999911386466	0.36505335654626303
CLCNKB	ENST00000375679	nmd_target	1.13961973584755	unconstrained	1816	3.3422813	3.6615	4.065855562174431	0.0954100282309992
CLCNKB	ENST00000375679	start_proximal	1.648829200619245	unconstrained	150	3.4606998	3.4475	3.8467679476742815	0.3140872876898417
FAM131C	ENST00000375662	distal_nmd	0.6634113604924176	indeterminate	328	1.8560549	1.9384999	3.5130952020068444	0.19397823220191854
FAM131C	ENST00000375662	nmd_target	0.9635417690722616	indeterminate	362	4.1878424	4.8129997	4.297958988335148	0.22589570923638924
FAM131C	ENST00000375662	start_proximal	1.9305037063915549	unconstrained	150	3.2886	2.929	3.0913294846399797	0.2524059954729613
EPHA2	ENST00000358432	distal_nmd	2.888195411691591	unconstrained	153	4.797732	5.942	3.874087966649527	0.3132014488123598
EPHA2	ENST00000358432	nmd_target	0.839206879194364	indeterminate	2355	4.112704	4.934	4.280292127970722	0.08820190286561838
EPHA2	ENST00000358432	long_exon	1.3639773147299283	unconstrained	270	3.2613444	4.307	3.022656907507411	0.18395304131562396
EPHA2	ENST00000358432	start_proximal	0.9248393723268784	indeterminate	150	3.4934266	3.487	3.3637438171302922	0.2746485325803662
ARHGEF19	ENST00000270747	distal_nmd	1.7534067420645651	unconstrained	205	4.1865416	4.894	3.8237740248947145	0.26706396231632457
ARHGEF19	ENST00000270747	nmd_target	1.263646738315479	unconstrained	2051	4.051267	4.622	3.578582803393248	0.07901840160167137
ARHGEF19	ENST00000270747	start_proximal	2.4511965664105166	unconstrained	150	3.48534	3.6234999	2.92650547567469	0.2389481714954653
CPLANE2	ENST00000375599	distal_nmd	2.253219356359613	unconstrained	297	3.6477475	4.124	4.0340094187670426	0.23407696790739127
CPLANE2	ENST00000375599	nmd_target	2.7403503190327645	unconstrained	327	4.490459	5.906	3.8089956631939734	0.21063794148287293
CPLANE2	ENST00000375599	start_proximal	2.360019213065475	unconstrained	150	3.49988	3.3049998	3.4499414322557493	0.28168653838377217
FBXO42	ENST00000375592	distal_nmd	0.4305883638080188	constrained	1163	4.57124	5.922	3.780008403037036	0.1108416310650219
FBXO42	ENST00000375592	nmd_target	0.4337198870353231	constrained	838	5.2526884	6.332	3.4849394180717206	0.12038523460448018
FBXO42	ENST00000375592	start_proximal	1.2930927110572534	indeterminate	150	3.791273	3.7515001	3.2335494918858956	0.26401821043854196
SZRD1	ENST00000401088	distal_nmd	1.1940090377285195	unconstrained	150	5.3327465	6.214	3.1686705234063695	0.25872086484477685
SZRD1	ENST00000401088	nmd_target	0.8838599160314763	indeterminate	156	5.795686	6.335	3.6089773633678606	0.2889494411602233
SZRD1	ENST00000401088	start_proximal	1.0887861053149404	indeterminate	150	6.7161937	6.332	1.781058101973779	0.14542278506952158
SPATA21	ENST00000335496	distal_nmd	1.8133627115534303	unconstrained	105	1.909438	1.467	2.2517772340307185	0.21975095669544245
SPATA21	ENST00000335496	nmd_target	1.3019128164940703	unconstrained	1115	1.7207193	1.396	2.8698714661892426	0.08594587008783164
SPATA21	ENST00000335496	long_exon	3.489754880016433	indeterminate	37	0.15148649	0.325	1.9659016968960557	0.323192248111595
SPATA21	ENST00000335496	start_proximal	1.609670697512111	indeterminate	150	0.38628	0.4365	1.6948350743105953	0.13838270434109895
NECAP2	ENST00000337132	distal_nmd	2.426681806461972	unconstrained	96	3.8228018	3.9179997	3.6269992337306207	0.3701790591710668
NECAP2	ENST00000337132	nmd_target	1.3501504952768753	unconstrained	543	4.123348	4.712	3.6404467406318166	0.1562265229294436
NECAP2	ENST00000337132	start_proximal	2.208390435076694	unconstrained	150	4.8188534	5.933	3.376655714610349	0.27570278459494174
NBPF1	ENST00000430580	nmd_target	0.153426707245616	indeterminate	1469	-0.15853778	0.0	1.0147361851871044	0.026475382885426547
NBPF1	ENST00000430580	start_proximal	1.3135278300557918	unconstrained	150	-0.25889334	0.2375	2.6575042398311703	0.21698431256230863
CROCC	ENST00000375541	distal_nmd	1.844920228680164	unconstrained	134	2.4877687	2.4145	3.1663476196755567	0.27353077330524106
CROCC	ENST00000375541	nmd_target	0.8625688265013454	indeterminate	5767	3.453841	3.667	3.730111237400862	0.049118693617238605
CROCC	ENST00000375541	start_proximal	1.1872684675280822	unconstrained	150	1.62994	1.6065	2.4752215358431937	0.20210099210546426
MFAP2	ENST00000375535	distal_nmd	3.323596053820259	unconstrained	151	4.5190463	5.771	3.9718019459605807	0.3232206584147553
MFAP2	ENST00000375535	nmd_target	1.721010987359319	unconstrained	248	4.1290965	4.684	3.7414680356009358	0.23758345784423607
MFAP2	ENST00000375535	start_proximal	1.7618649283711272	unconstrained	150	3.7305868	4.1499996	3.181982163199425	0.259807755682534
ATP13A2	ENST00000326735	distal_nmd	2.699967393931632	unconstrained	185	3.2734487	3.467	3.382676854394859	0.24869934851693865
ATP13A2	ENST00000326735	nmd_target	0.8348228888479956	indeterminate	3205	3.6570983	4.165	3.959702871309736	0.0699436966101599
ATP13A2	ENST00000326735	start_proximal	1.9394294441848008	unconstrained	150	4.573807	4.7365	2.837462888783287	0.23167787472008625
ENSG00000288636	ENST00000617114	nmd_target	1.3366444875549763	unconstrained	107	4.295729	4.775	3.5498550949299377	0.34317744510934284
ENSG00000288636	ENST00000617114	start_proximal	2.2232322587805267	unconstrained	150	4.5936	4.7835	2.6787568936317347	0.21871958447868878
SDHB	ENST00000375499	distal_nmd	1.5655458282519437	indeterminate	125	4.3503838	5.814	3.8127075259278946	0.34101892825199254
SDHB	ENST00000375499	nmd_target	0.96072043865636	indeterminate	565	4.6387844	6.226	3.7412136251204946	0.15739404014752179
SDHB	ENST00000375499	start_proximal	1.624597461401884	unconstrained	150	3.5612068	3.565	3.0186945091723323	0.24647537456045093
PADI2	ENST00000375486	distal_nmd	2.850047288015155	unconstrained	281	4.414306	5.795	3.7124026810098516	0.2214633768392168
PADI2	ENST00000375486	nmd_target	1.2914808391487738	unconstrained	1564	4.4737096	5.7945004	3.7752669182396503	0.09546172725660808
PADI2	ENST00000375486	start_proximal	2.0856300245045123	unconstrained	150	4.27282	4.7775	3.947506043875326	0.3223125188015738
PADI1	ENST00000375471	distal_nmd	2.049374092314156	unconstrained	281	3.6881955	4.198	3.987708814848738	0.23788676387543237
PADI1	ENST00000375471	nmd_target	1.106331483291647	unconstrained	1558	2.4425404	1.8705	3.8352848338454275	0.09716590419259229
PADI1	ENST00000375471	start_proximal	4.489182024030571	unconstrained	150	1.9923867	1.651	4.097279500332974	0.3345414703127135
PADI3	ENST00000375460	distal_nmd	1.3504694138650726	unconstrained	281	4.502388	4.969	3.5968843037632943	0.21457212820315827
PADI3	ENST00000375460	nmd_target	1.407514521334421	unconstrained	1561	3.3290584	3.768	3.989109762885836	0.1009658567451584
PADI3	ENST00000375460	start_proximal	2.5065827892300674	unconstrained	150	3.7825065	4.6864996	4.063936533598615	0.3318190284790544
PADI4	ENST00000375448	distal_nmd	1.1326583152846972	unconstrained	281	3.0954945	3.746	3.5999122856564956	0.21475276245884034
PADI4	ENST00000375448	nmd_target	1.2490758668838928	unconstrained	1558	2.4696534	2.293	3.7377812743422254	0.09469567787784273
PADI4	ENST00000375448	start_proximal	2.8588298159153145	unconstrained	150	2.2809067	2.4450002	3.96071923227386	0.32339137111662947
PADI6	ENST00000619609	distal_nmd	0.9815547517026528	indeterminate	281	2.2456262	2.266	3.0557682908553563	0.18229185319598504
PADI6	ENST00000619609	nmd_target	1.062559288700862	unconstrained	1651	1.6333126	1.372	3.4592715813371964	0.08513558457555744
PADI6	ENST00000619609	start_proximal	1.913362394188007	unconstrained	150	0.82721335	0.65999997	2.980828931253294	0.24338366306987622
RCC2	ENST00000375436	distal_nmd	1.3698709047716289	unconstrained	152	4.0958815	5.418	4.300419724753135	0.3488100996041081
RCC2	ENST00000375436	nmd_target	0.6692564533476408	indeterminate	1264	4.948643	6.299	3.9642897709147658	0.11150436142552506
RCC2	ENST00000375436	start_proximal	2.913156358027269	unconstrained	150	4.8813	5.104	2.26645511812459	0.18505528547748734
ARHGEF10L	ENST00000361221	distal_nmd	0.941035059533084	indeterminate	580	4.003514	4.6875	4.128702310934564	0.17143503229240298
ARHGEF10L	ENST00000361221	nmd_target	0.6789744931072884	indeterminate	3107	4.5182815	5.885	3.830080981113044	0.0687127499738915
ARHGEF10L	ENST00000361221	start_proximal	1.6852491113436632	indeterminate	150	3.3240533	2.9355001	3.2400213296681373	0.2645466337806939
ACTL8	ENST00000375406	distal_nmd	0.743693869895395	indeterminate	800	0.98640996	0.957	3.3626693486207184	0.11888831496489302
ACTL8	ENST00000375406	nmd_target	1.0571208451573617	unconstrained	148	1.1289865	1.1215	3.7023690567093093	0.3043328617768507
ACTL8	ENST00000375406	start_proximal	1.2760852139638363	indeterminate	150	1.6934267	1.908	3.6888080071120233	0.3011899125505786
IGSF21	ENST00000251296	distal_nmd	8.239756784486367	unconstrained	107	4.428832	4.946	3.5156375933097896	0.33986951437132523
IGSF21	ENST00000251296	nmd_target	1.1976343009515027	unconstrained	1069	4.6531534	5.962	3.8580489520920787	0.11799915062377148
IGSF21	ENST00000251296	long_exon	2.8647890618117846	unconstrained	75	2.4365602	3.318	5.085097356726806	0.587176465552335
IGSF21	ENST00000251296	start_proximal	2.955289095730888	unconstrained	150	4.098793	3.7930002	3.184860118716027	0.26004273976647074
KLHDC7A	ENST00000400664	distal_nmd	1.1933403440540222	unconstrained	2181	1.9065397	1.47	3.663056104204221	0.0784360541511744
KLHDC7A	ENST00000400664	start_proximal	1.665618948658192	unconstrained	150	2.2542732	2.3835	3.3632758420351077	0.27461032257384843
PAX7	ENST00000420770	distal_nmd	1.563329048123897	unconstrained	163	5.2932205	6.3	3.775174637368248	0.2956944985248178
PAX7	ENST00000420770	nmd_target	0.5631343523079676	constrained	1202	5.147668	6.255	3.9797212299852367	0.11478903846365437
PAX7	ENST00000420770	start_proximal	1.7609910832394402	unconstrained	150	5.1710267	6.233	3.923844046027096	0.32038052476747386
TAS1R2	ENST00000375371	distal_nmd	1.6839716035333387	unconstrained	976	1.9123462	2.026	3.4718006710200764	0.1111296314165863
TAS1R2	ENST00000375371	nmd_target	1.2640955563292386	unconstrained	1017	1.75435	1.737	3.366000734284355	0.10554890445786015
TAS1R2	ENST00000375371	long_exon	2.1183176533519754	unconstrained	374	1.3929946	1.2344999	3.084964038167947	0.15951969282139697
TAS1R2	ENST00000375371	start_proximal	3.164727496595056	unconstrained	150	1.8464866	1.22	2.8709754614602003	0.23441416482096541
ALDH4A1	ENST00000375341	distal_nmd	1.741513172747262	unconstrained	160	4.481006	6.304	4.745021519771271	0.3751268887247725
ALDH4A1	ENST00000375341	nmd_target	0.9975628348935548	indeterminate	1379	4.161367	4.967	4.4179476677550005	0.11897026640869533
ALDH4A1	ENST00000375341	start_proximal	1.96337787531678	unconstrained	150	1.9235333	1.342	3.8148635394888233	0.31148230366984675
IFFO2	ENST00000455833	distal_nmd	2.009079855301826	unconstrained	153	5.297235	6.307	3.793919552043348	0.3067202166307993
IFFO2	ENST00000455833	nmd_target	0.3995130423801912	indeterminate	1133	5.122225	6.214	3.623108785420582	0.10763819816550985
IFFO2	ENST00000455833	long_exon	1.907818555291348	unconstrained	115	5.357	5.707	2.1605254645232166	0.2014700383993537
IFFO2	ENST00000455833	start_proximal	3.111736364373201	unconstrained	150	4.37332	4.861	2.7166776125467598	0.2218157982127327
UBR4	ENST00000375254	distal_nmd	1.6461147995557943	indeterminate	112	4.5892944	5.4575	3.492360961034275	0.32999709254882953
UBR4	ENST00000375254	nmd_target	0.2944990632755366	constrained	15287	4.896652	6.308	3.683681407378007	0.02979345912748439
UBR4	ENST00000375254	start_proximal	1.3390446803653857	indeterminate	150	4.6108065	5.0559998	3.053727843006247	0.24933583428984005
EMC1	ENST00000477853	distal_nmd	1.5064756068184575	unconstrained	227	4.9507666	6.335	3.6793962148116703	0.24421010403832036
EMC1	ENST00000477853	nmd_target	1.2080166821665304	unconstrained	2602	4.375064	4.9805	3.758349769344716	0.07367897050809007
EMC1	ENST00000477853	start_proximal	1.4870155222048973	unconstrained	150	3.4421198	3.363	3.463465273679203	0.282790755412098
MRTO4	ENST00000330263	distal_nmd	1.9510096628174125	unconstrained	197	2.4429593	1.019	3.4307848622564996	0.24443330057895254
MRTO4	ENST00000330263	nmd_target	0.4031232885040129	constrained	370	4.3765974	4.877	3.405938446839224	0.17706630841990506
MRTO4	ENST00000330263	start_proximal	1.2624727225171966	indeterminate	150	4.737833	5.8970003	2.853459264464632	0.2329839733251916
AKR7A3	ENST00000361640	distal_nmd	1.950731311834189	unconstrained	209	2.647689	2.925	2.3689582544429455	0.1638642688893114
AKR7A3	ENST00000361640	nmd_target	1.6098368971962569	unconstrained	634	3.8108137	4.6305	3.7517847297539357	0.14900240644646395
AKR7A3	ENST00000361640	start_proximal	2.754342661868648	unconstrained	150	2.2773132	1.829	2.9434778352211954	0.24033395884946507
AKR7A2	ENST00000235835	distal_nmd	1.872706529020062	unconstrained	209	2.6789424	2.897	2.4393940485401404	0.16873641464440364
AKR7A2	ENST00000235835	nmd_target	1.5481037968441935	unconstrained	718	3.8581254	4.168	3.656326274846316	0.13645288466270594
AKR7A2	ENST00000235835	start_proximal	3.0388186118721663	unconstrained	150	0.36236668	0.13499999	3.9333043180049247	0.3211529527399282
SLC66A1	ENST00000375153	distal_nmd	1.5483186437758574	indeterminate	119	3.3809748	4.126	3.956263204519666	0.3626700533431193
SLC66A1	ENST00000375153	nmd_target	1.039442460346334	unconstrained	604	3.4831111	4.0769997	3.8615218271023615	0.15712309480944112
SLC66A1	ENST00000375153	start_proximal	1.8143756760317864	unconstrained	150	3.8849602	4.127	3.4482626224728254	0.2815494641389936
CAPZB	ENST00000264202	distal_nmd	0.8505294028724911	indeterminate	135	5.8267484	6.354	2.935950414394966	0.25268637911649927
CAPZB	ENST00000264202	nmd_target	0.2663266427165567	constrained	531	4.96399	6.327	3.31189426001274	0.14372396899823336
CAPZB	ENST00000264202	start_proximal	1.08343194710841	indeterminate	150	5.768087	6.357	3.0289790321330385	0.24731510234383988
MICOS10	ENST00000322753	distal_nmd	1.7706131893949	unconstrained	62	4.31679	4.7200003	3.376442925918996	0.4288086804006073
MICOS10	ENST00000322753	nmd_target	4.8390954850715	indeterminate	22	5.333273	6.332	3.222306607683313	0.6869980770754993
MICOS10	ENST00000322753	start_proximal	1.348856009891546	unconstrained	150	4.89716	5.918	3.3230449223775573	0.27132548173905163
NBL1	ENST00000375136	distal_nmd	1.4546820276534538	unconstrained	311	4.1840706	4.728	3.7324249150472966	0.21164639978438268
NBL1	ENST00000375136	nmd_target	2.052204828961108	unconstrained	82	5.743939	6.3114996	2.934564137932143	0.324068396116363
NBL1	ENST00000375136	start_proximal	2.6202683120287302	unconstrained	150	4.77206	6.0905	3.6030450523160513	0.2941873966144616
HTR6	ENST00000289753	distal_nmd	1.606038926015093	unconstrained	497	2.8320444	3.272	4.06335459960676	0.18226636378800626
HTR6	ENST00000289753	nmd_target	1.6481666013847611	unconstrained	509	4.1753516	4.528	3.1047709307129057	0.13761655201110837
HTR6	ENST00000289753	long_exon	2.549730845699889	unconstrained	164	4.784811	4.8395004	2.5934817986451693	0.20251690444202222
HTR6	ENST00000289753	start_proximal	1.3723295230048531	unconstrained	150	2.8790734	3.0755	2.9097002338599482	0.23757602924712526
TMCO4	ENST00000294543	distal_nmd	2.0012877491482906	unconstrained	452	1.9854181	1.4745	3.251873189434549	0.15295524853191036
TMCO4	ENST00000294543	nmd_target	1.2457849621322366	unconstrained	1300	4.003693	4.7980003	4.198025704424681	0.1164322841001463
TMCO4	ENST00000294543	start_proximal	0.9312359299925164	indeterminate	150	1.8850867	1.224	3.637499359859188	0.2970005790451819
RNF186	ENST00000375121	distal_nmd	1.3804833665866452	unconstrained	531	2.101872	1.652	3.49202653751043	0.15154104401153998
RNF186	ENST00000375121	start_proximal	2.5553820963419995	unconstrained	150	0.9003801	0.48549998	3.319524923594587	0.2710380750419351
OTUD3	ENST00000375120	distal_nmd	1.2795655208340588	unconstrained	224	2.9685936	2.894	3.78773430945006	0.2530786438944806
OTUD3	ENST00000375120	nmd_target	0.886279201172783	indeterminate	820	3.9058647	4.2985	3.7112510995018693	0.12960251015501315
OTUD3	ENST00000375120	start_proximal	1.3258457918344886	unconstrained	150	4.7387466	5.0715	2.451692880414077	0.20017988543429424
PLA2G2E	ENST00000375116	distal_nmd	1.7589291083213774	unconstrained	190	2.9529946	3.0755	3.9950901759346227	0.2898343039688397
PLA2G2E	ENST00000375116	nmd_target	1.845228547127136	unconstrained	86	3.7328722	5.755	5.335001288108601	0.5752879839406666
PLA2G2E	ENST00000375116	start_proximal	2.276795170656289	unconstrained	150	3.0545332	3.315	4.101726961113982	0.3349046039648639
PLA2G2A	ENST00000482011	distal_nmd	1.2679955070674265	unconstrained	190	-0.027010534	0.09900001	3.7457276559049246	0.27174364537392687
PLA2G2A	ENST00000482011	nmd_target	2.425211140420289	indeterminate	92	1.1828587	1.4514999	4.243229400956039	0.4423872461250505
PLA2G2A	ENST00000482011	start_proximal	2.829859581481152	unconstrained	150	0.58441335	0.80050004	3.499515859494627	0.2857342734179716
PLA2G5	ENST00000375108	distal_nmd	2.037050464781082	unconstrained	172	1.5213373	1.347	3.6571328016382547	0.2788537618831535
PLA2G5	ENST00000375108	nmd_target	2.5606086346240207	unconstrained	92	2.4083695	1.518	4.460772040255411	0.4650676341080195
PLA2G5	ENST00000375108	start_proximal	0.9946786287455212	indeterminate	150	2.6643534	2.8769999	3.5396784017671292	0.2890135312626579
PLA2G2D	ENST00000375105	distal_nmd	2.0990843821392984	unconstrained	193	1.6059586	0.969	3.275686521262711	0.2357890752520098
PLA2G2D	ENST00000375105	nmd_target	3.2961242316588013	unconstrained	92	1.9914348	1.779	4.9435705180063	0.5154028549559567
PLA2G2D	ENST00000375105	start_proximal	2.4115870677230067	unconstrained	150	1.7844867	1.829	3.8386177534758006	0.313421827120146
PLA2G2F	ENST00000375102	distal_nmd	1.2280041307541651	unconstrained	259	1.6217413	1.427	3.2781519317846457	0.20369444987694071
PLA2G2F	ENST00000375102	nmd_target	1.8103831620607456	unconstrained	224	3.591732	4.0369997	3.683873530392359	0.24613915369524228
PLA2G2F	ENST00000375102	start_proximal	2.292196398542972	unconstrained	150	2.26532	1.7479999	2.708472145033039	0.22114582459574603
PLA2G2C	ENST00000679259	distal_nmd	1.8947320765581488	unconstrained	214	1.8051775	1.638	2.8221459926263077	0.1929179284568393
PLA2G2C	ENST00000679259	nmd_target	3.2903080170648336	unconstrained	83	1.6275784	1.342	3.01535650585422	0.3309783754701868
PLA2G2C	ENST00000679259	start_proximal	2.882334433853777	unconstrained	150	2.1968467	2.7154999	3.2172768456614884	0.2626895544380545
UBXN10	ENST00000375099	distal_nmd	1.349802165514883	unconstrained	690	1.719932	1.5480001	3.6129314195899402	0.13754194850320475
UBXN10	ENST00000375099	start_proximal	2.568181324341076	unconstrained	150	1.8575667	1.5220001	3.8181095323756864	0.3117473378792307
VWA5B1	ENST00000289815	distal_nmd	1.713442316605178	unconstrained	554	2.7348285	2.753	3.9867206046160453	0.169379528017166
VWA5B1	ENST00000289815	nmd_target	1.1592698170214542	unconstrained	2941	2.8286405	2.559	3.6022234583530843	0.06642371138001216
VWA5B1	ENST00000289815	start_proximal	2.4085371131204867	unconstrained	150	4.00024	4.9235	4.367073982855619	0.35657009756600394
CAMK2N1	ENST00000375078	distal_nmd	8.590769721411036	indeterminate	84	6.141	6.345	2.1837771113398294	0.2382696169911137
CAMK2N1	ENST00000375078	start_proximal	1.0352023921092828	unconstrained	150	5.9915934	6.017	2.0548706897136455	0.16777948923997899
MUL1	ENST00000264198	distal_nmd	1.2977100013816198	unconstrained	777	4.0040207	4.731	3.7976240505957906	0.13623900392341107
MUL1	ENST00000264198	nmd_target	1.0976202779061317	indeterminate	129	4.747938	6.327	3.6214310373705354	0.3188492239048632
MUL1	ENST00000264198	start_proximal	2.963607060277449	unconstrained	150	4.21634	4.6540003	2.9736980285984878	0.24280142730621845
FAM43B	ENST00000332947	distal_nmd	1.579757440538578	unconstrained	837	4.9125032	5.689	2.782030120201732	0.09616102826447583
FAM43B	ENST00000332947	start_proximal	1.5078488501241	unconstrained	150	5.3787665	6.0825	2.57792430637901	0.21048663820489413
CDA	ENST00000375071	distal_nmd	2.4422460345995214	unconstrained	164	3.3192928	3.5095	4.070003317330211	0.3178138644832826
CDA	ENST00000375071	nmd_target	2.5268045119188303	unconstrained	124	3.4034595	3.6215	4.270027702995371	0.38345980762958976
CDA	ENST00000375071	start_proximal	1.2239408369307971	unconstrained	150	3.3594732	2.8865	3.296596407736669	0.2691659695615614
PINK1	ENST00000321556	distal_nmd	1.7113812824986194	unconstrained	305	3.2227902	3.285	3.770792053140102	0.21591492486719938
PINK1	ENST00000321556	nmd_target	1.816799517718116	unconstrained	1288	3.428667	3.5635	3.8371294520123107	0.10691743212188318
PINK1	ENST00000321556	start_proximal	2.299825976401401	unconstrained	150	3.0228066	2.7995	2.4934534351284574	0.2035896204484879
DDOST	ENST00000602624	distal_nmd	0.9820631299574488	indeterminate	197	5.0358324	6.335	4.2145346290281545	0.30027315939014515
DDOST	ENST00000602624	nmd_target	0.7623014338147955	indeterminate	970	4.6951985	6.305	4.126484042683243	0.1324934176716289
DDOST	ENST00000602624	start_proximal	1.6101896615900355	unconstrained	150	2.93644	1.8465	3.3012504439249017	0.269545970025082
KIF17	ENST00000400463	distal_nmd	1.1599441374340218	indeterminate	226	3.1011238	3.5005	3.588310349767492	0.23869085391875072
KIF17	ENST00000400463	nmd_target	1.1030309458058236	unconstrained	2498	3.1030128	3.399	3.7053048033687865	0.07413575630313102
KIF17	ENST00000400463	long_exon	2.801242847063636	unconstrained	210	1.2322286	1.3555	3.7801661719305297	0.2608562483840287
KIF17	ENST00000400463	start_proximal	1.442363247609718	unconstrained	150	4.50908	5.153	3.1084466023847788	0.25380360228435783
SH2D5	ENST00000444387	distal_nmd	1.9417573249628044	unconstrained	251	3.8576772	4.169	3.7996297551941427	0.2398305035322419
SH2D5	ENST00000444387	nmd_target	1.3951339047298157	unconstrained	868	3.7412395	4.1429996	3.6552454386772517	0.12406711436749847
SH2D5	ENST00000444387	start_proximal	2.133472665698852	unconstrained	150	4.096753	4.644	3.829060636815892	0.3126414918125117
HP1BP3	ENST00000438032	distal_nmd	1.1398966224711051	unconstrained	342	3.7731462	3.729	2.844138757653924	0.153793410386567
HP1BP3	ENST00000438032	nmd_target	0.3880467585824508	constrained	1167	4.9742246	6.009	2.9811278331961395	0.08726602041254822
HP1BP3	ENST00000438032	start_proximal	1.6700106616648118	unconstrained	150	5.9577665	6.197	2.3512368475643606	0.19197768469875853
EIF4G3	ENST00000602326	distal_nmd	0.5174087262118837	constrained	229	5.101445	6.335	3.940952262443491	0.26042545585282273
EIF4G3	ENST00000602326	nmd_target	0.1782686044550344	constrained	4104	4.560373	5.0369997	3.306428365327382	0.05161256489961467
EIF4G3	ENST00000602326	long_exon	0.5315697691192701	constrained	440	2.7657475	2.3485	2.6762006078307956	0.12758285804414893
EIF4G3	ENST00000602326	start_proximal	2.7850758131098887	indeterminate	150	6.785	6.357	2.162845051289358	0.1765955589454213
ECE1	ENST00000374893	distal_nmd	1.0311708441906875	indeterminate	224	4.8701787	6.332	3.974996320679331	0.2655906133155189
ECE1	ENST00000374893	nmd_target	0.4641356538210542	constrained	1936	4.58581	6.225	3.9803114926306535	0.09046162483251485
ECE1	ENST00000374893	start_proximal	1.6670883446753422	unconstrained	150	3.72738	3.4965	2.9779557723142918	0.2431490706248605
NBPF3	ENST00000318249	distal_nmd	1.6309412886201746	unconstrained	291	-0.06707217	0.133	0.8862678255387724	0.05195394003511756
NBPF3	ENST00000318249	nmd_target	1.0902023743333022	unconstrained	1458	-0.19890122	0.1415	1.3525964413376856	0.035423337625135914
NBPF3	ENST00000318249	start_proximal	2.183310342793732	unconstrained	150	-0.19491333	0.0255	1.2400738091043018	0.10125160252316841
ALPL	ENST00000374840	distal_nmd	1.7263294053555127	unconstrained	313	3.909182	4.706	4.115172594728373	0.23260330752638814
ALPL	ENST00000374840	nmd_target	1.6303645526066497	unconstrained	1109	4.362982	5.939	4.175999878650759	0.12539918222283644
ALPL	ENST00000374840	start_proximal	1.959399548696716	unconstrained	150	3.8150334	3.696	3.2003464518009976	0.26130719356796944
RAP1GAP	ENST00000374765	distal_nmd	20.271596454393897	indeterminate	6	5.4253335	6.092	2.1158724585671873	0.8638013140496251
RAP1GAP	ENST00000374765	nmd_target	0.8028182569851303	indeterminate	1833	5.0925307	6.299	3.7343532019663876	0.08722363052712906
RAP1GAP	ENST00000374765	start_proximal	1.5857192449964086	unconstrained	150	5.7222934	6.332	3.112929991444588	0.25416966946818814
USP48	ENST00000308271	distal_nmd	6.169897144154892	indeterminate	47	5.8157873	6.332	2.949088119877507	0.43016871353247443
USP48	ENST00000308271	nmd_target	0.3625001670645972	indeterminate	2908	4.6860447	6.309	3.5041906941967946	0.06498161950811944
USP48	ENST00000308271	start_proximal	1.5473888920196082	unconstrained	150	6.165953	6.12	2.444210384702871	0.19956894221779362
LDLRAD2	ENST00000344642	distal_nmd	4.353074098133945	unconstrained	61	-0.1637377	0.163	2.4646925604153154	0.3155715454293977
LDLRAD2	ENST00000344642	nmd_target	1.4386189280288566	unconstrained	605	1.5050198	1.489	2.7157027605743433	0.11040901780596486
LDLRAD2	ENST00000344642	start_proximal	2.778644976440825	unconstrained	150	1.5066	1.128	2.296505707092065	0.1875089057921681
HSPG2	ENST00000374695	distal_nmd	1.734218508231956	unconstrained	220	3.3080273	3.6434999	4.254975801460743	0.2868704100129256
HSPG2	ENST00000374695	nmd_target	0.6033229809476282	indeterminate	12803	3.7908938	4.662	4.123166627160062	0.03643971849600793
HSPG2	ENST00000374695	start_proximal	1.0588853523350876	indeterminate	150	2.6333134	2.9155	3.4260457661633654	0.27973546541742994
CELA3B	ENST00000337107	distal_nmd	1.724130380165299	unconstrained	65	2.5284462	2.867	5.418863123312852	0.6721272492753588
CELA3B	ENST00000337107	nmd_target	1.3966104695045454	unconstrained	595	2.948689	3.471	4.71100939608633	0.19313255573324922
CELA3B	ENST00000337107	start_proximal	1.645063622564576	unconstrained	150	2.6702266	2.2094998	3.858743251463581	0.31506506714979504
CELA3A	ENST00000290122	distal_nmd	2.123280830003041	unconstrained	65	2.521969	2.848	5.408023288362314	0.670782733224278
CELA3A	ENST00000290122	nmd_target	1.8056110595059964	unconstrained	595	2.9329278	3.471	4.710851442016826	0.19312608024772862
CELA3A	ENST00000290122	start_proximal	1.5603203651098478	unconstrained	150	2.6506464	2.21	3.8639018681472175	0.3154862664382456
CDC42	ENST00000656825	distal_nmd	1.6610474820310768	indeterminate	137	6.210971	6.335	2.456209007175952	0.20984809742336571
CDC42	ENST00000656825	nmd_target	0.4796465498616337	constrained	286	5.844559	6.331	2.6267030015599424	0.15532020454041245
CDC42	ENST00000656825	start_proximal	1.2759173674567508	indeterminate	150	5.8207664	6.334	3.001755755193521	0.2450923310895634
WNT4	ENST00000290167	distal_nmd	1.1736625356293426	unconstrained	515	5.390219	6.31	3.740685969427159	0.16483431824001016
WNT4	ENST00000290167	nmd_target	0.754765530738687	indeterminate	388	5.4907837	6.267	3.747076714022086	0.1902289986021904
WNT4	ENST00000290167	start_proximal	2.2812350479077814	unconstrained	150	4.8864064	5.867	3.131032583620844	0.25564773992997236
ZBTB40	ENST00000375647	distal_nmd	1.3964779254748296	unconstrained	242	3.7297232	4.4595003	3.910588772546437	0.251382167227233
ZBTB40	ENST00000375647	nmd_target	0.7150607667976029	indeterminate	3119	3.3072662	3.007	3.6062993197814013	0.06457346371916176
ZBTB40	ENST00000375647	long_exon	2.4747217829079142	unconstrained	206	3.7823641	4.526	3.429854231105288	0.2389692677018846
ZBTB40	ENST00000375647	start_proximal	1.9463321192563632	unconstrained	150	4.5615134	5.9	3.086008407375674	0.2519715313336455
EPHA8	ENST00000166244	distal_nmd	2.293815275537604	unconstrained	162	4.8988643	6.311	3.6202384415358018	0.284432794613576
EPHA8	ENST00000166244	nmd_target	0.7047951767840558	indeterminate	2439	4.7754774	6.274	4.049200612584891	0.08199047335373745
EPHA8	ENST00000166244	long_exon	1.1406376664485334	unconstrained	264	5.3120646	6.287	3.5831517715411554	0.2205277469821191
EPHA8	ENST00000166244	start_proximal	1.4380365599246592	indeterminate	150	4.4389067	4.645	2.7062451714319913	0.22096399296263888
C1QA	ENST00000374642	distal_nmd	0.9337618533937212	indeterminate	585	2.5570102	2.396	4.303860586978209	0.1779427352049324
C1QA	ENST00000374642	start_proximal	1.9311357188720168	unconstrained	150	2.2209868	1.9625	4.52452158561918	0.3694256404991754
C1QC	ENST00000374640	distal_nmd	1.1094751509700145	unconstrained	585	3.0351264	3.581	4.4432704855875835	0.18370662512930644
C1QC	ENST00000374640	start_proximal	2.592665952515794	unconstrained	150	2.0352402	1.3905001	3.8858537204534764	0.31727862767355475
C1QB	ENST00000509305	distal_nmd	1.6673682799533462	unconstrained	603	3.0040665	2.982	4.298529325632387	0.1750496464205974
C1QB	ENST00000509305	start_proximal	2.435144478140059	unconstrained	150	1.5764066	0.9315	4.023487898466169	0.3285164112501709
EPHB2	ENST00000374630	distal_nmd	1.2123816484425822	indeterminate	156	5.7335896	6.329	3.1587102162931244	0.25289921767014273
EPHB2	ENST00000374630	nmd_target	0.2675777423107737	constrained	2391	5.3694015	6.319	3.8491589303750446	0.07871836321567582
EPHB2	ENST00000374630	long_exon	0.51823065328302	constrained	261	5.517011	6.286	3.8258477733301715	0.23681403202748905
EPHB2	ENST00000374630	start_proximal	1.0799356891529988	indeterminate	150	5.19108	6.286	3.1946485695599502	0.260841963431135
LACTBL1	ENST00000426928	distal_nmd	1.3504458018441017	unconstrained	1029	3.2145648	3.4	3.0704306481500874	0.09571755687932038
LACTBL1	ENST00000426928	nmd_target	1.6027509181303363	unconstrained	459	3.0008128	3.371	3.5236076214207364	0.1644679192068255
LACTBL1	ENST00000426928	start_proximal	2.1624026141922035	unconstrained	150	3.04074	3.4169998	3.3486878095344217	0.2734192147079212
TEX46	ENST00000566855	distal_nmd	1.4851329219740332	unconstrained	213	1.6723006	1.111	2.9442177638955465	0.20173447710948897
TEX46	ENST00000566855	start_proximal	2.4496296883004893	unconstrained	150	2.4364934	1.694	2.847615684369522	0.23250684700838817
KDM1A	ENST00000400181	distal_nmd	1.1721260050928657	unconstrained	233	5.3034077	6.335	3.5486395996797704	0.23247910985033537
KDM1A	ENST00000400181	nmd_target	0.7033824116816595	indeterminate	2245	5.245457	6.335	3.534159086648346	0.07458953887416526
KDM1A	ENST00000400181	start_proximal	2.180170048369664	unconstrained	150	3.7060466	4.85	3.37089755123731	0.27523263252429075
LUZP1	ENST00000302291	distal_nmd	1.5815545113144536	unconstrained	206	2.1376505	1.6229999	3.0589629690257913	0.21312804900157759
LUZP1	ENST00000302291	nmd_target	0.4947035341761341	constrained	350	2.4534142	2.1725001	3.3080734020146805	0.17682396115198043
LUZP1	ENST00000302291	long_exon	0.6017586133362423	indeterminate	2522	3.0310814	2.9015	3.612315238700923	0.07193050379766851
LUZP1	ENST00000302291	start_proximal	1.0374014587595213	indeterminate	150	4.70798	6.105	3.465915101734088	0.28299078303516545
HTR1D	ENST00000374619	distal_nmd	1.507539223267241	unconstrained	981	3.5429726	4.198	4.129270759255505	0.13183746906700078
HTR1D	ENST00000374619	start_proximal	2.475421162114093	unconstrained	150	2.1054265	1.9435	3.137553176913544	0.2561801441428833
HNRNPR	ENST00000302271	distal_nmd	0.1547038701145062	indeterminate	660	6.159032	6.336	2.243327125447248	0.08732138992847935
HNRNPR	ENST00000302271	nmd_target	0.3130814478422438	constrained	1089	5.823955	6.322	2.8104077466977717	0.08516387111205369
HNRNPR	ENST00000302271	start_proximal	0.9302206551612152	indeterminate	150	7.065994	6.33	1.6525814483970953	0.13493271023208175
ZNF436	ENST00000314011	distal_nmd	0.8405129923189875	indeterminate	1260	4.4153748	5.877	3.679626808125973	0.10366174175669256
ZNF436	ENST00000314011	start_proximal	1.824143450112932	unconstrained	150	5.5757666	6.329	2.9459254646798527	0.24053380695790225
TCEA3	ENST00000450454	distal_nmd	2.052064168952674	indeterminate	56	5.541018	6.314	3.0274127357377405	0.4045550437673794
TCEA3	ENST00000450454	nmd_target	1.5870393984309357	unconstrained	838	3.940149	4.2840004	3.7021363302646675	0.12788817743732414
TCEA3	ENST00000450454	start_proximal	2.7354518218931325	unconstrained	150	4.09142	4.1575	2.7810286828195285	0.22707004109840825
ASAP3	ENST00000336689	distal_nmd	3.2720068109153746	unconstrained	122	1.7894017	1.495	2.3207751247981103	0.21011310732051597
ASAP3	ENST00000336689	nmd_target	1.049990808933698	unconstrained	2437	3.8669803	4.177	3.5964190696645173	0.07285217584884894
ASAP3	ENST00000336689	start_proximal	2.636367985962612	unconstrained	150	4.2621336	4.4674997	2.7648781757686844	0.2257513577196819
E2F2	ENST00000361729	distal_nmd	1.140761837509821	unconstrained	316	2.7865696	2.8765001	3.8138359791478598	0.21454503581278064
E2F2	ENST00000361729	nmd_target	0.8382819418598423	indeterminate	845	4.1190605	4.699	3.5146420384991135	0.1209073617640377
E2F2	ENST00000361729	start_proximal	1.315122231047941	unconstrained	150	3.22308	3.0110002	2.8642102934354923	0.23386179116480785
ID3	ENST00000374561	distal_nmd	8.82112127897527	indeterminate	22	3.8344092	4.4515	2.6570759984757655	0.566490506286332
ID3	ENST00000374561	nmd_target	1.4923189967898762	unconstrained	185	4.7985134	5.708	3.0102611339632546	0.22131880020104713
ID3	ENST00000374561	start_proximal	1.4394639244168237	unconstrained	150	5.039807	6.326	3.332391074976511	0.2720885919032391
RPL11	ENST00000643754	distal_nmd	1.270152472036168	indeterminate	77	6.636987	6.36	2.2648169570410053	0.258099845999956
RPL11	ENST00000643754	nmd_target	0.536919781900078	constrained	307	5.3328896	6.303	3.424991606843022	0.19547459582308688
RPL11	ENST00000643754	start_proximal	1.3949890448506874	unconstrained	150	5.0510464	5.0365	2.5403838767040865	0.20742147495728086
ELOA	ENST00000613537	distal_nmd	2.0248300806348603	unconstrained	109	4.4553394	5.955	3.4367692032857	0.3291827879145598
ELOA	ENST00000613537	nmd_target	0.3179628966271674	constrained	1271	3.6189709	3.765	3.6317928780642372	0.10187046706826577
ELOA	ENST00000613537	long_exon	0.3624614805449492	constrained	786	2.4917378	2.231	3.21035692101228	0.11450963913942588
ELOA	ENST00000613537	start_proximal	2.004112560121446	unconstrained	150	4.5496397	5.1925	2.904787914774836	0.23717494007338324
PITHD1	ENST00000246151	distal_nmd	1.319244970030394	unconstrained	149	5.3477654	6.333	3.0184225031535754	0.2472788064196393
PITHD1	ENST00000246151	nmd_target	0.8044063610944807	indeterminate	334	5.260057	6.33	2.9383004600808316	0.1607766479315124
PITHD1	ENST00000246151	start_proximal	1.3790926433412334	unconstrained	150	5.2233667	6.065	2.6864496313719775	0.21934769388497696
LYPLA2	ENST00000374514	distal_nmd	1.3184582460294807	indeterminate	98	5.24049	6.298	3.2300236859137854	0.3262816645289721
LYPLA2	ENST00000374514	nmd_target	0.7876228068102062	indeterminate	445	5.3442135	6.301	3.336902218839738	0.15818433577827012
LYPLA2	ENST00000374514	start_proximal	2.2070673333793462	indeterminate	150	6.229713	6.339	2.8420620230919558	0.2320533924639118
GALE	ENST00000617979	distal_nmd	1.656047262716783	unconstrained	106	4.425547	5.44	3.879791089403777	0.3768386234037577
GALE	ENST00000617979	nmd_target	1.2854560362871266	unconstrained	788	4.5764785	5.9755	3.930731363642173	0.14002650697722907
GALE	ENST00000617979	start_proximal	4.271396097502742	unconstrained	150	4.353273	5.8745003	4.187055877719485	0.34187168083112984
HMGCL	ENST00000374490	distal_nmd	2.063371301341728	unconstrained	149	4.3970804	4.918	3.460688436675343	0.28351064342955773
HMGCL	ENST00000374490	nmd_target	1.3061717954597702	unconstrained	676	3.9972956	4.7085	3.8746222256486007	0.1490239317557154
HMGCL	ENST00000374490	start_proximal	2.243684925523721	unconstrained	150	2.7610536	2.3865	3.6861882675600945	0.3009760117118715
FUCA1	ENST00000374479	distal_nmd	3.0471708083335485	unconstrained	188	1.4413031	0.579	3.031098930803197	0.2210656098854428
FUCA1	ENST00000374479	nmd_target	1.3999765778549518	unconstrained	1060	3.6554463	3.9464998	3.7131010348376208	0.11404699170059207
FUCA1	ENST00000374479	start_proximal	3.3076788267124018	unconstrained	150	0.7596267	0.164	3.2118673487762623	0.26224787086692186
CNR2	ENST00000374472	distal_nmd	1.4155739561245178	unconstrained	930	2.8556452	2.379	3.545806910731422	0.11627158903794756
CNR2	ENST00000374472	start_proximal	2.774275147734151	unconstrained	150	2.25056	2.0275002	3.4771505685104365	0.283908155055967
PNRC2	ENST00000334351	distal_nmd	0.6514601297641874	indeterminate	267	3.4333184	3.699	2.1939384161046034	0.13426685058965349
PNRC2	ENST00000334351	start_proximal	1.0324480287794224	indeterminate	150	3.6624403	3.7459998	2.247353088151248	0.18349561126128605
SRSF10	ENST00000492112	distal_nmd	0.5805143499917	constrained	345	6.1534405	6.31	1.7680953036538514	0.09519105126012703
SRSF10	ENST00000492112	nmd_target	0.4726355555085477	constrained	291	5.6093745	6.309	2.9517310733261706	0.173033539934901
SRSF10	ENST00000492112	start_proximal	2.4564821638894694	indeterminate	150	5.491007	6.335	3.244911923982737	0.26494594913435143
MYOM3	ENST00000374434	distal_nmd	1.3565605218369667	unconstrained	311	4.3835177	5.935	3.8350771482741126	0.21746727390423273
MYOM3	ENST00000374434	nmd_target	1.0778529500936127	unconstrained	3850	3.4629436	3.704	4.044875209914121	0.06518906661531558
MYOM3	ENST00000374434	start_proximal	2.6385958081898955	unconstrained	150	2.6135933	1.8529999	3.22213023438183	0.26308583196766167
IL22RA1	ENST00000270800	distal_nmd	1.111349110481559	unconstrained	980	1.3123684	0.94200003	3.099603809874075	0.09901321174565379
IL22RA1	ENST00000270800	nmd_target	1.1637457966375973	unconstrained	592	2.2123513	2.2210002	3.776191504396443	0.15520051479846722
IL22RA1	ENST00000270800	start_proximal	1.7853278395840435	unconstrained	150	2.6831799	2.399	3.4390312351083834	0.280795724516965
IFNLR1	ENST00000327535	distal_nmd	1.0605840544623657	unconstrained	809	0.70730036	0.566	2.320162345624094	0.08157256402459999
IFNLR1	ENST00000327535	nmd_target	0.8562824112710854	indeterminate	601	1.7247438	1.246	3.338544929064581	0.13618208816535401
IFNLR1	ENST00000327535	start_proximal	1.4893888483300832	unconstrained	150	2.4715998	2.053	3.548611694786862	0.2897429315833616
GRHL3	ENST00000361548	distal_nmd	1.5332843884481682	unconstrained	162	4.6692467	6.335	3.390801888442935	0.26640655655312784
GRHL3	ENST00000361548	nmd_target	0.7478195991350194	indeterminate	1494	4.237679	5.0325003	4.003779270962184	0.10358451286564724
GRHL3	ENST00000361548	start_proximal	1.7088513484628831	unconstrained	150	4.575587	6.296	4.150895783988705	0.3389192215414091
STPG1	ENST00000337248	distal_nmd	1.7382313138947478	unconstrained	124	2.8350482	2.905	4.122691687971566	0.3702286428907038
STPG1	ENST00000337248	nmd_target	1.1379778420804534	unconstrained	728	2.5974848	2.2835	3.7759636910860386	0.13994652528773277
STPG1	ENST00000337248	start_proximal	1.7111704911002212	unconstrained	150	1.0616734	0.4835	2.8811576866984274	0.23524554003029025
NIPAL3	ENST00000374399	distal_nmd	2.044562968440056	unconstrained	247	4.1365466	4.649	3.392496499986579	0.21585938313901162
NIPAL3	ENST00000374399	nmd_target	1.688764488641264	unconstrained	821	4.5082483	6.296	3.9329252830154156	0.1372600387884682
NIPAL3	ENST00000374399	start_proximal	1.638961806832926	indeterminate	150	3.4415202	3.898	3.993280838038512	0.32605001509426496
RCAN3	ENST00000374395	distal_nmd	2.196923404869201	unconstrained	232	3.2717888	3.6975	4.549550103133816	0.29869259757954214
RCAN3	ENST00000374395	nmd_target	1.599566037679178	unconstrained	341	3.6791437	4.91	4.713963199676865	0.2552754193610006
RCAN3	ENST00000374395	start_proximal	2.491898825372941	unconstrained	150	4.4147534	4.752	3.1757347025557263	0.259297652657028
NCMAP	ENST00000374392	distal_nmd	3.4382462209160423	unconstrained	156	2.7265513	2.4889998	2.942381724532666	0.23557907666962213
NCMAP	ENST00000374392	start_proximal	5.523088347162879	unconstrained	150	3.12716	3.5625	3.4821512954790625	0.2843164627031706
SRRM1	ENST00000323848	distal_nmd	1.37001632206087	unconstrained	152	1.3244605	0.953	2.562856709794274	0.2078751288086687
SRRM1	ENST00000323848	nmd_target	0.1905643619733191	constrained	2345	4.881913	6.019	3.337716321719244	0.06892519428292249
SRRM1	ENST00000323848	long_exon	2.020612173213556	indeterminate	65	5.107939	6.247	3.6001099802245	0.4465386858891064
SRRM1	ENST00000323848	start_proximal	1.7320698877097405	unconstrained	150	6.026207	6.054	2.112154080738575	0.17245665853155906
CLIC4	ENST00000374379	distal_nmd	1.1695521365438724	unconstrained	212	4.681604	6.144	3.307074785685467	0.2271308287911228
CLIC4	ENST00000374379	nmd_target	1.840917523184164	unconstrained	397	5.1173725	6.305	3.2671765781011857	0.16397489204260915
CLIC4	ENST00000374379	start_proximal	2.472989129513419	unconstrained	150	5.4492135	6.1394997	2.823379792804405	0.2305279947485228
RUNX3	ENST00000308873	distal_nmd	0.7748836421216695	indeterminate	592	4.621478	5.443	3.4432765167673605	0.14151779309221804
RUNX3	ENST00000308873	nmd_target	0.8763837598903679	indeterminate	503	5.319592	6.335	3.901479215690268	0.17395836017415037
RUNX3	ENST00000308873	start_proximal	3.134062108719122	unconstrained	150	5.1837535	5.515	2.445176022499607	0.19964778621373858
SYF2	ENST00000236273	distal_nmd	1.7377951486751315	unconstrained	213	4.589977	6.329	3.712882340993273	0.25440250609666065
SYF2	ENST00000236273	nmd_target	1.2693218871050844	unconstrained	366	4.5388036	4.9795	3.381592097984552	0.1767586505341831
SYF2	ENST00000236273	start_proximal	2.7428007181965084	unconstrained	150	3.2926133	3.0184999	3.2602241290075313	0.2661961854392723
RSRP1	ENST00000243189	distal_nmd	2.07482348254505	unconstrained	164	2.4904392	1.8659999	2.6187846102070584	0.2044927220760116
RSRP1	ENST00000243189	nmd_target	1.4087207706399711	unconstrained	556	1.6628957	1.2825	2.8937934076729936	0.12272417665845563
RSRP1	ENST00000243189	start_proximal	1.905785143045572	unconstrained	150	1.7821866	1.24	2.6188097406193376	0.21382491993159142
RHD	ENST00000328664	distal_nmd	2.032525737993115	unconstrained	74	2.7517703	1.9359999	3.024275957197205	0.3515649389338789
RHD	ENST00000328664	nmd_target	0.6753958646643619	indeterminate	1027	1.4724714	1.293	3.8848695330132403	0.12122472749210476
RHD	ENST00000328664	start_proximal	0.9558799479860256	indeterminate	150	0.83826	0.65349996	2.7923365751464204	0.22799332664064886
TMEM50A	ENST00000374358	distal_nmd	2.1937432818554465	unconstrained	93	5.100129	6.062	2.980777421030285	0.30909221983515406
TMEM50A	ENST00000374358	nmd_target	1.1539221362542356	unconstrained	228	4.6631136	6.24	3.4074497141613826	0.2256638700739393
TMEM50A	ENST00000374358	start_proximal	1.82677853084104	unconstrained	150	4.638393	6.277	3.771753752339341	0.3079624042886393
RHCE	ENST00000294413	distal_nmd	1.3353187303569214	indeterminate	74	2.7384593	1.897	3.0222975280951925	0.3513349512223479
RHCE	ENST00000294413	nmd_target	0.9312673100178884	indeterminate	1027	1.4769397	1.28	3.8881302487054956	0.1213264759209423
RHCE	ENST00000294413	start_proximal	1.5514521265190866	unconstrained	150	0.8636133	0.62	2.8202855549931845	0.23027535128917895
MACO1	ENST00000374343	distal_nmd	1.0013483485161765	indeterminate	250	5.314796	6.332	3.3487688202958332	0.21179473658979864
MACO1	ENST00000374343	nmd_target	0.3812314975334758	constrained	1490	5.3741903	6.332	3.100244466080087	0.08031613605650559
MACO1	ENST00000374343	long_exon	2.522966086798316	indeterminate	102	4.9881372	6.332	3.2862091225572945	0.3253831888407638
MACO1	ENST00000374343	start_proximal	1.0555158751823923	indeterminate	150	5.7308936	6.2705	2.308011001059258	0.18844830911084626
LDLRAP1	ENST00000374338	distal_nmd	1.7843169874567095	unconstrained	177	4.013339	4.787	3.609860859049133	0.27133375763471607
LDLRAP1	ENST00000374338	nmd_target	1.099612829430945	unconstrained	597	4.20432	4.982	4.006701424165552	0.16398337284676592
LDLRAP1	ENST00000374338	start_proximal	2.971317847213748	unconstrained	150	4.9934535	5.7790003	3.2757025294356423	0.2674599915420506
MAN1C1	ENST00000374332	distal_nmd	2.079816984011856	unconstrained	174	3.9388735	5.3929996	3.915255000827167	0.2968147156239593
MAN1C1	ENST00000374332	nmd_target	1.052355319146586	unconstrained	1566	4.1417937	4.708	3.7402494487878335	0.09451585965410428
MAN1C1	ENST00000374332	start_proximal	2.9942918105140306	unconstrained	150	4.758253	4.869	2.716072890827088	0.22176642289108023
SELENON	ENST00000361547	distal_nmd	2.449846760035732	unconstrained	218	4.309009	4.9934998	3.7009486459268004	0.25065987115651195
SELENON	ENST00000361547	nmd_target	1.0969276668059076	unconstrained	1402	3.825379	4.2415	3.939170334749387	0.10520363694052247
SELENON	ENST00000361547	start_proximal	1.8679021023522069	indeterminate	150	2.0804865	1.6724999	1.8865064224982002	0.15403260438679767
MTFR1L	ENST00000374303	distal_nmd	1.6011158330245403	unconstrained	153	4.5783987	4.791	2.7574883742369987	0.22292972212533071
MTFR1L	ENST00000374303	nmd_target	0.7995447085420947	indeterminate	573	5.4599266	6.335	2.9472396922289716	0.12312270446615826
MTFR1L	ENST00000374303	start_proximal	1.594545425477324	unconstrained	150	4.7111936	5.8780003	3.403527871021414	0.2778968869781207
AUNIP	ENST00000374298	distal_nmd	1.6673508096576493	unconstrained	901	1.7205372	1.131	2.096487546100841	0.06984412668319036
AUNIP	ENST00000374298	nmd_target	5.297635649903837	indeterminate	20	2.08265	2.118	1.9189252268676475	0.42908472510152657
AUNIP	ENST00000374298	start_proximal	3.382547861081997	unconstrained	150	2.7162802	2.199	2.5877502664973115	0.21128892448898667
PAQR7	ENST00000675840	distal_nmd	0.855575232952674	indeterminate	888	3.8691745	4.6724997	3.973739890259786	0.1333499794596684
PAQR7	ENST00000675840	start_proximal	2.1160693576307943	unconstrained	150	2.46944	2.301	3.6839348581594296	0.30079202160476415
STMN1	ENST00000455785	distal_nmd	0.7162911300071914	indeterminate	119	5.6178484	6.335	3.0896439815592998	0.2832271994247669
STMN1	ENST00000455785	nmd_target	1.3553533469525805	unconstrained	178	5.5074043	6.335	3.1343200244072547	0.23492721817475193
STMN1	ENST00000455785	start_proximal	0.9966356556358256	indeterminate	150	5.7111936	6.35	2.991192575783868	0.24422985110239262
PAFAH2	ENST00000374282	distal_nmd	2.1371900048771395	unconstrained	142	3.6325774	3.6685	3.4491415994489985	0.28944553323832256
PAFAH2	ENST00000374282	nmd_target	1.2690687234949112	unconstrained	884	3.5312047	3.4345	3.3052310093880317	0.11116694889441496
PAFAH2	ENST00000374282	start_proximal	2.7241879418183785	unconstrained	150	3.8909798	3.7555	3.6555459299493145	0.298474075322788
EXTL1	ENST00000374280	distal_nmd	2.494851981294847	unconstrained	230	2.626413	1.904	3.315406534897175	0.2186114330479985
EXTL1	ENST00000374280	nmd_target	0.9784334666773984	indeterminate	1419	3.209707	2.936	3.426373910200501	0.09095855592164336
EXTL1	ENST00000374280	long_exon	2.4996720711641487	unconstrained	229	1.7961354	1.552	2.8079712522084783	0.18555596330025326
EXTL1	ENST00000374280	start_proximal	1.7154760375957503	unconstrained	150	2.5200067	1.9990001	2.6816215810374535	0.21895348522590838
SLC30A2	ENST00000374276	distal_nmd	1.808327921292012	unconstrained	193	3.7305648	4.137	3.6002715223911217	0.2591532148789111
SLC30A2	ENST00000374276	nmd_target	0.7622231926957619	indeterminate	773	4.0177684	4.353	3.4782667040224484	0.12510455789703323
SLC30A2	ENST00000374276	start_proximal	1.4326751453012707	unconstrained	150	1.8743933	1.065	2.365876781189802	0.1931730302737767
TRIM63	ENST00000374272	distal_nmd	1.6055011069798564	indeterminate	58	2.7738793	2.171	2.6745370607815127	0.35118392100234735
TRIM63	ENST00000374272	nmd_target	1.9015035749864355	unconstrained	851	4.5102997	5.794	3.523362801314037	0.12077932129802725
TRIM63	ENST00000374272	start_proximal	1.536980740591605	unconstrained	150	5.0327663	6.328	3.4591964601070075	0.2824422082434665
PDIK1L	ENST00000374269	distal_nmd	0.7453620581026218	indeterminate	788	5.1084566	6.335	2.7500306887569796	0.09796578697507706
PDIK1L	ENST00000374269	nmd_target	2.1808806400210696	unconstrained	85	5.806835	6.335	2.760933943009415	0.29946533213205
PDIK1L	ENST00000374269	start_proximal	1.0241865890235016	indeterminate	150	6.14988	6.36	2.6654141505443665	0.21763015406758546
FAM110D	ENST00000374268	distal_nmd	1.1026879377499794	unconstrained	663	3.9098296	4.107	3.23901791124543	0.12579303208892273
FAM110D	ENST00000374268	start_proximal	2.2542538378489407	unconstrained	150	4.35526	4.885	3.5978698623201253	0.29376484412072906
C1orf232	ENST00000634842	distal_nmd	3.2012692494320403	unconstrained	342	2.8489475	2.729	2.9467195280141616	0.15934034316940904
C1orf232	ENST00000634842	nmd_target	3.567521834443044	unconstrained	66	4.761136	5.8905	3.366775074232468	0.4144213636793281
C1orf232	ENST00000634842	start_proximal	1.7431435490848892	unconstrained	150	3.7834265	3.6690001	3.3225055507717127	0.27128144223184947
ZNF593	ENST00000374266	distal_nmd	2.616735783665163	unconstrained	189	4.3267198	4.711	3.227967002177757	0.2348000496555437
ZNF593	ENST00000374266	nmd_target	2.9771029276170844	indeterminate	63	4.6462536	5.866	3.1377537923583585	0.395319819520477
ZNF593	ENST00000374266	start_proximal	2.5161969812900566	unconstrained	150	3.4275732	3.444	2.9450543746126234	0.24046268275174495
CNKSR1	ENST00000361530	distal_nmd	1.5625857713108589	unconstrained	317	2.4796152	1.948	3.1640636167556604	0.17771151764684123
CNKSR1	ENST00000361530	nmd_target	1.2900718370867754	unconstrained	1672	2.9977274	2.869	3.419170889568152	0.0836185573972091
CNKSR1	ENST00000361530	start_proximal	0.6294844675187219	indeterminate	150	4.0876865	4.14	3.435387115247482	0.2804981833762733
CATSPER4	ENST00000456354	distal_nmd	1.7843291098356953	unconstrained	101	1.3847723	0.715	3.2170703763403523	0.32011046679814964
CATSPER4	ENST00000456354	nmd_target	1.218614183578207	unconstrained	1165	2.5801253	2.397	3.281664405752388	0.09614599624516933
CATSPER4	ENST00000456354	start_proximal	2.18200890870814	unconstrained	150	0.19040667	0.10349999	2.119699810938688	0.1730727648224586
CEP85	ENST00000451429	distal_nmd	1.5369483524486096	unconstrained	205	4.5779657	4.718	3.0695799173529004	0.21438876095651435
CEP85	ENST00000451429	nmd_target	0.860650886788167	indeterminate	1633	4.1058574	4.106	3.0157718785266705	0.07462861723424424
CEP85	ENST00000451429	long_exon	1.1849904353858085	unconstrained	295	4.2005725	4.13	2.8705548723943672	0.1671301662150634
CEP85	ENST00000451429	start_proximal	2.815700382622503	unconstrained	150	3.78798	3.416	3.055801828687097	0.24950517451157075
SH3BGRL3	ENST00000270792	distal_nmd	1.0851088461049212	indeterminate	113	5.65931	6.332	2.831813179812256	0.2663945753613101
SH3BGRL3	ENST00000270792	nmd_target	1.8630483281111685	unconstrained	16	5.1486874	6.3335	4.244593134653389	1.0611482836633472
SH3BGRL3	ENST00000270792	start_proximal	1.7665455873691782	unconstrained	150	5.293253	6.09	2.4670558549832067	0.2014342670551516
UBXN11	ENST00000374222	distal_nmd	2.098494706333316	unconstrained	318	1.3587452	0.17199999	3.199054193727363	0.17939405112736814
UBXN11	ENST00000374222	nmd_target	1.0967648109851151	unconstrained	1092	2.897944	2.861	3.3782919854816402	0.10223176615039214
UBXN11	ENST00000374222	start_proximal	1.8914669860593465	unconstrained	150	2.98482	2.8625	3.1254610602426274	0.2551928269510851
CD52	ENST00000374213	distal_nmd	13.346164669856106	indeterminate	33	1.4025757	1.197	1.8017950343046116	0.313652256084363
CD52	ENST00000374213	start_proximal	1.7188040644673206	unconstrained	150	0.4375	0.429	3.09798701155352	0.2529495802691953
CRYBG2	ENST00000308182	distal_nmd	1.7852441750590369	unconstrained	136	3.8810444	4.2455	3.7355290253632902	0.3203189713042896
CRYBG2	ENST00000308182	nmd_target	1.066647534715196	unconstrained	2334	3.4718256	3.47	3.4012301306568844	0.07040209645285006
CRYBG2	ENST00000308182	long_exon	1.0914464145337517	unconstrained	2363	0.9951925	0.409	2.5446649504344485	0.05234783769042539
CRYBG2	ENST00000308182	start_proximal	1.594548999787049	unconstrained	150	2.65534	2.4365	3.089005554284099	0.2522162473539722
ZNF683	ENST00000349618	distal_nmd	2.5084162323135897	unconstrained	419	1.6162505	1.202	2.750741185614241	0.1343825006918918
ZNF683	ENST00000349618	nmd_target	1.101241332731301	unconstrained	648	1.4365185	0.923	2.801714358196036	0.11006173453489627
ZNF683	ENST00000349618	long_exon	1.6012393249370205	unconstrained	295	0.60191184	0.398	1.8954120258482556	0.1103551546679957
ZNF683	ENST00000349618	start_proximal	1.5265835713026767	unconstrained	150	0.7427533	0.694	1.7529474679863284	0.14312756141567518
LIN28A	ENST00000326279	distal_nmd	0.808571487474649	indeterminate	264	3.7502348	4.2605	2.6301243123173936	0.16187296153207006
LIN28A	ENST00000326279	nmd_target	2.206162814302827	unconstrained	213	5.5695257	6.142	3.287935929943438	0.22528565778335297
LIN28A	ENST00000326279	start_proximal	2.399253969547658	unconstrained	150	5.19806	6.25	2.949620857180231	0.24083553449207673
DHDDS	ENST00000236342	distal_nmd	1.049493081897103	indeterminate	284	4.3242817	4.6805	2.6955345538750963	0.15995054837833578
DHDDS	ENST00000236342	nmd_target	0.6247863862981365	indeterminate	565	4.5807786	5.051	3.2743027365067188	0.13775095143044144
DHDDS	ENST00000236342	start_proximal	1.306410765284613	unconstrained	150	4.8142934	5.8405	3.048309828048096	0.24889345522096548
HMGN2	ENST00000361427	distal_nmd	2.457127296764091	indeterminate	83	5.5454817	6.243	2.7417626638396926	0.30094754986372596
HMGN2	ENST00000361427	nmd_target	6.487825189579816	indeterminate	37	5.069865	6.326	2.972893444935381	0.4887406717141116
HMGN2	ENST00000361427	start_proximal	1.4286101462990957	indeterminate	150	5.734687	6.326	2.6224195741279814	0.21411966160334403
RPS6KA1	ENST00000374168	distal_nmd	1.252728888350599	unconstrained	170	4.7280645	6.335	3.790181528120981	0.2906936533444818
RPS6KA1	ENST00000374168	nmd_target	0.8398375533900571	indeterminate	1885	5.0002465	6.286	3.6838155513175086	0.08484811524763672
RPS6KA1	ENST00000374168	start_proximal	1.4029273758603384	unconstrained	150	4.7761736	5.047	2.6030225183398796	0.21253589863023908
ARID1A	ENST00000324856	distal_nmd	0.1400895423372863	constrained	1781	5.2001624	6.306	3.0310494094974203	0.07182258900447168
ARID1A	ENST00000324856	nmd_target	0.1567065154425625	constrained	3792	5.835864	6.335	2.8609219204544973	0.04645921216819444
ARID1A	ENST00000324856	long_exon	0.2363664051172921	constrained	1132	5.415502	6.125	2.775334229109168	0.0824882478151842
ARID1A	ENST00000324856	start_proximal	1.29534667599743	unconstrained	150	5.2869997	5.614	2.2374368091562484	0.18268595047179179
PIGV	ENST00000674202	distal_nmd	1.5986701765187594	unconstrained	329	3.4018416	2.854	3.1537268854438367	0.17387059146796596
PIGV	ENST00000674202	nmd_target	1.0328303385966031	unconstrained	350	3.3013659	2.9035	3.215995244301147	0.171902176595275
PIGV	ENST00000674202	long_exon	1.508831131381212	unconstrained	650	3.5012062	2.9865	3.2590474549410806	0.12783035821899594
PIGV	ENST00000674202	start_proximal	2.5569959530787574	unconstrained	150	3.6418734	3.5215	3.3915631533839137	0.27691997187384226
ZDHHC18	ENST00000374142	distal_nmd	2.899109488939692	unconstrained	165	4.552473	5.613	3.363775855934094	0.2618695952240715
ZDHHC18	ENST00000374142	nmd_target	1.090264572569821	unconstrained	849	5.035546	5.993	3.186718598604001	0.10936789917283843
ZDHHC18	ENST00000374142	start_proximal	2.188977223022816	unconstrained	150	3.4139998	3.2725	2.0382452981934347	0.16642203170669528
SFN	ENST00000339276	distal_nmd	0.6431205291282496	indeterminate	594	4.8025184	5.955	3.4443625268163887	0.14132390629972372
SFN	ENST00000339276	start_proximal	1.3363868245861252	unconstrained	150	5.0419865	6.316	3.1874687105828294	0.26025573040049876
GPN2	ENST00000374135	distal_nmd	2.084098805486174	unconstrained	120	4.0147	4.6829996	3.753256987691542	0.34262391937875786
GPN2	ENST00000374135	nmd_target	1.4882700290055706	unconstrained	660	4.883027	6.317	3.1772493691282335	0.12367426396020974
GPN2	ENST00000374135	start_proximal	4.585580080490015	unconstrained	150	4.7250333	4.816	3.402025557085957	0.27777422355894266
GPATCH3	ENST00000361720	distal_nmd	2.2331214890981568	unconstrained	264	3.6831627	3.411	3.0542113204249035	0.18797371259852896
GPATCH3	ENST00000361720	nmd_target	1.1878842496166626	unconstrained	1136	3.5512412	3.4359999	3.6401672906705476	0.10800209433312546
GPATCH3	ENST00000361720	long_exon	20.271596454393897	indeterminate	25	3.43848	2.747	2.7350396225705134	0.5470079245141026
GPATCH3	ENST00000361720	start_proximal	3.1698929455607368	unconstrained	150	3.3651533	3.521	3.4767647794652357	0.28387665551233043
NR0B2	ENST00000254227	distal_nmd	2.3087461493004304	unconstrained	289	3.310038	3.021	3.0704103950303145	0.1806123761782538
NR0B2	ENST00000254227	nmd_target	1.9871371957094783	unconstrained	332	3.1231384	3.237	3.6403673885326344	0.19979111624644308
NR0B2	ENST00000254227	start_proximal	1.4970588491690136	unconstrained	150	2.79844	2.1445	3.4834016475906644	0.2844185535255785
NUDC	ENST00000321265	distal_nmd	1.905205936588276	unconstrained	99	5.294192	6.323	2.989627074197671	0.3004688263091418
NUDC	ENST00000321265	nmd_target	0.634664767988008	indeterminate	744	4.578536	5.8500004	3.435825497264093	0.12596347422264645
NUDC	ENST00000321265	start_proximal	1.010685247082002	indeterminate	150	5.5444264	6.276	2.8840821339551406	0.2354843201489112
KDF1	ENST00000320567	distal_nmd	1.134311000682065	indeterminate	130	5.3765	6.316	3.280888987417836	0.2877529996870932
KDF1	ENST00000320567	nmd_target	0.9793818030107596	indeterminate	425	5.0136943	6.327	3.5298329871496033	0.17122204996243906
KDF1	ENST00000320567	long_exon	1.1705299228722563	unconstrained	489	3.8567996	4.121	3.611196248807596	0.16330393926526787
KDF1	ENST00000320567	start_proximal	1.8922467455391927	unconstrained	150	3.8669133	3.889	3.257186167620641	0.26594813693073366
TRNP1	ENST00000522111	nmd_target	2.193236614634936	unconstrained	255	4.318392	5.121	3.2324040137487793	0.2024209912010621
TRNP1	ENST00000522111	long_exon	2.057960945087061	unconstrained	276	3.3459167	3.337	2.890489229938441	0.17398700589068364
TRNP1	ENST00000522111	start_proximal	2.646861353922116	unconstrained	150	3.5011666	3.3515	2.599109367572836	0.2122163912080445
TENT5B	ENST00000289166	distal_nmd	1.133311493508186	unconstrained	1061	4.2853866	4.997	4.098329424661468	0.12581985264103096
TENT5B	ENST00000289166	nmd_target	1.797235768226059	unconstrained	64	4.9090624	6.064	2.968498572899406	0.37106232161242575
TENT5B	ENST00000289166	start_proximal	2.07771197423536	unconstrained	150	2.7919266	2.724	2.49953647144584	0.20408629828396813
SLC9A1	ENST00000263980	distal_nmd	1.3077992936884872	unconstrained	385	4.1076674	4.875	4.442766156295288	0.22642432937700283
SLC9A1	ENST00000263980	nmd_target	0.821332274178597	indeterminate	1849	5.1953163	6.318	3.5125920348571618	0.0816881868571433
SLC9A1	ENST00000263980	long_exon	4.046237602929569	indeterminate	61	5.656377	6.292	3.045285127385306	0.3899088062164663
SLC9A1	ENST00000263980	start_proximal	1.3547875420912936	indeterminate	150	3.3861268	2.9795	2.976016712000541	0.24299074701322151
WDTC1	ENST00000319394	distal_nmd	1.3410578001093845	unconstrained	245	5.638404	6.324	3.84433231285792	0.24560538227569423
WDTC1	ENST00000319394	nmd_target	0.3431716134669735	constrained	1636	5.3737106	6.33	3.3575313808233664	0.08300962095980798
WDTC1	ENST00000319394	start_proximal	1.395872627677642	indeterminate	150	5.2960935	6.3035	2.910486564432227	0.2376402328694997
TMEM222	ENST00000374076	distal_nmd	2.894942478480029	unconstrained	135	3.9764738	5.088	3.168316675346189	0.2726852826472676
TMEM222	ENST00000374076	nmd_target	1.1556193104316848	unconstrained	339	4.9817047	5.838	3.7017545764219704	0.20105171074989686
TMEM222	ENST00000374076	start_proximal	4.494870588966808	unconstrained	150	4.0188136	3.9725	3.032702414789381	0.2476191152646788
SYTL1	ENST00000616558	distal_nmd	1.276393436012662	unconstrained	187	4.4180856	5.003	3.7007469264768567	0.2706254176005759
SYTL1	ENST00000616558	nmd_target	1.2065756346529657	unconstrained	1349	3.3026693	2.91	3.347760538887136	0.0911482659964849
SYTL1	ENST00000616558	start_proximal	2.354036811015555	unconstrained	150	2.95408	2.637	3.245865511585911	0.2650238092361121
MAP3K6	ENST00000357582	distal_nmd	1.7385245246488252	unconstrained	126	3.289619	2.711	3.114621609661396	0.2774725464951263
MAP3K6	ENST00000357582	nmd_target	1.0757959103331574	unconstrained	3588	3.7610698	4.1035004	3.5623596947597593	0.05947186409057869
MAP3K6	ENST00000357582	start_proximal	0.999360503617607	indeterminate	150	3.26934	3.166	3.0233623023766056	0.24685649827962763
FCN3	ENST00000270879	distal_nmd	1.0863181052834154	indeterminate	289	0.50082004	0.66	2.430501590352168	0.14297068178542166
FCN3	ENST00000270879	nmd_target	1.4807130984555108	unconstrained	458	1.1973449	1.0550001	1.9237044666405572	0.08988880655347918
FCN3	ENST00000270879	start_proximal	3.866299351204932	unconstrained	150	1.2336067	0.934	1.4223762947889365	0.1161365381487814
CD164L2	ENST00000374030	distal_nmd	3.106478485975555	indeterminate	54	4.0089817	4.6695	2.375816434284234	0.3233076659174964
CD164L2	ENST00000374030	nmd_target	2.153495940252105	unconstrained	318	2.7883458	2.3590002	3.3942253190797396	0.1903387043654102
CD164L2	ENST00000374030	start_proximal	2.330616156976693	unconstrained	150	3.6940866	3.451	2.8392463556826812	0.23182349418264156
GPR3	ENST00000374024	distal_nmd	1.715805148436937	unconstrained	840	4.57235	5.809	3.299529350269028	0.11384457833299558
GPR3	ENST00000374024	start_proximal	1.375936093843333	unconstrained	150	3.2611465	2.9275	3.194594035774627	0.26083751076620887
WASF2	ENST00000618852	distal_nmd	0.7949963631959486	indeterminate	205	5.1590343	6.335	3.651666232073719	0.2550434326519029
WASF2	ENST00000618852	nmd_target	0.7393768319674537	indeterminate	1024	4.4713573	5.583	3.46485259064594	0.10827664345768563
WASF2	ENST00000618852	long_exon	2.681020319805979	indeterminate	115	4.158887	4.077	3.349999754178949	0.3123890878375739
WASF2	ENST00000618852	start_proximal	1.629104010449069	unconstrained	150	6.428633	6.36	2.298445494273648	0.18766728875231709
AHDC1	ENST00000673934	nmd_target	1.0733374019723247	indeterminate	350	5.93188	6.357	3.139974152323296	0.1678386783045672
AHDC1	ENST00000673934	long_exon	0.1750028624591066	constrained	4305	4.6647563	6.25	4.091196065642247	0.06235391335320616
AHDC1	ENST00000673934	start_proximal	1.584164817120872	indeterminate	150	6.065933	6.285	2.667360317628423	0.21778905794459008
FGR	ENST00000374005	distal_nmd	1.2487144242898836	unconstrained	256	4.310504	5.207	3.5195643538539687	0.21997277211587304
FGR	ENST00000374005	nmd_target	0.5979061687655348	constrained	1181	4.2501802	4.708	3.52623698550298	0.10260925809025868
FGR	ENST00000374005	start_proximal	1.7004112326289835	indeterminate	150	2.7066	2.437	2.921716754462819	0.23855717404581442
IFI6	ENST00000361157	distal_nmd	2.2860888669088624	unconstrained	142	0.58742255	0.35149997	2.2456519274728834	0.18845092347582723
IFI6	ENST00000361157	nmd_target	2.7233892767887524	unconstrained	98	0.51876533	0.4015	2.025477031257814	0.20460407770571387
IFI6	ENST00000361157	start_proximal	1.841160777656983	unconstrained	150	0.46732667	0.322	1.906149998226841	0.15563649562876067
FAM76A	ENST00000373954	distal_nmd	2.1011714966790787	unconstrained	134	4.829418	5.755	3.2948968407986667	0.28463573463137415
FAM76A	ENST00000373954	nmd_target	1.3465205237714986	unconstrained	637	5.088286	6.306	2.994424245962174	0.11864340834405727
FAM76A	ENST00000373954	start_proximal	1.8297022121799584	unconstrained	150	6.31472	6.328	2.2354095893908013	0.18252042867106413
STX12	ENST00000373943	distal_nmd	1.2283644574763868	unconstrained	146	4.0710273	3.7905002	3.166684361237551	0.2620766624705225
STX12	ENST00000373943	nmd_target	0.9826551158794192	indeterminate	532	5.0029845	6.3335	3.2389543436803123	0.14042648011193257
STX12	ENST00000373943	start_proximal	0.7187998063637613	indeterminate	150	5.0864797	5.854	2.6268684031894125	0.21448290697512307
PPP1R8	ENST00000311772	distal_nmd	0.7257175431243901	indeterminate	401	5.061683	6.335	3.5526655774198925	0.1774116527349463
PPP1R8	ENST00000311772	nmd_target	0.5214947165118277	constrained	502	5.532755	6.332	2.907246353079424	0.12975675494237102
PPP1R8	ENST00000311772	start_proximal	1.940623444882794	unconstrained	150	5.8597465	6.281	2.4695706030243274	0.2016395953728986
THEMIS2	ENST00000373921	distal_nmd	2.061040434939545	unconstrained	103	0.40305826	0.124	2.9436032155154037	0.29004184315458853
THEMIS2	ENST00000373921	nmd_target	0.7043796068168221	indeterminate	992	1.7383488	1.2035	3.194594241862963	0.1014284686076684
THEMIS2	ENST00000373921	long_exon	1.5064405787401534	unconstrained	684	2.4410057	2.342	3.742100055570763	0.1430827717443061
THEMIS2	ENST00000373921	start_proximal	4.651889614515262	unconstrained	150	3.4530869	3.9	3.005034588655311	0.2453600467206617
RPA2	ENST00000373912	distal_nmd	2.158182672197979	unconstrained	132	4.1950455	4.7515	3.30832811196268	0.2879530014314014
RPA2	ENST00000373912	nmd_target	0.8892201612906198	indeterminate	528	4.0376954	4.62	3.3620767787500845	0.1463156111969745
RPA2	ENST00000373912	start_proximal	1.4129263323904944	unconstrained	150	3.3695533	3.6859999	3.5542524509356226	0.29020349739429263
SMPDL3B	ENST00000373894	distal_nmd	2.1277361307380454	unconstrained	410	1.7329682	1.173	3.1377003186938217	0.15495997350953686
SMPDL3B	ENST00000373894	nmd_target	1.1834707663902555	unconstrained	805	3.1605155	3.459	3.85599666190254	0.13590602460425033
SMPDL3B	ENST00000373894	start_proximal	2.3257264547781165	unconstrained	150	2.7412333	2.33	3.5394659095934458	0.28899618134932925
XKR8	ENST00000373884	distal_nmd	1.096735535143491	unconstrained	745	2.6170805	2.361	3.325675640514088	0.12184332808379492
XKR8	ENST00000373884	nmd_target	1.0178628948610948	indeterminate	290	3.3315794	3.428	3.2411489360471	0.19032681897054257
XKR8	ENST00000373884	start_proximal	2.3483989000578163	unconstrained	150	2.8020265	2.755	2.565467832777358	0.2094695713942776
EYA3	ENST00000373871	distal_nmd	1.1464004845300917	indeterminate	128	5.4861093	6.274	3.119299017494871	0.2757096859773948
EYA3	ENST00000373871	nmd_target	0.6893214410151784	indeterminate	1441	5.1925488	6.292	3.0918447086184266	0.08144898610000484
EYA3	ENST00000373871	start_proximal	1.5074147797948758	unconstrained	150	4.5172267	4.7229996	3.1272283883269347	0.25533712868490654
PTAFR	ENST00000373857	distal_nmd	1.1277780861897675	unconstrained	876	3.2432444	3.447	4.033620350526024	0.13628340205616354
PTAFR	ENST00000373857	start_proximal	1.1934923222860896	unconstrained	150	3.0820866	2.9629998	3.646552832085281	0.2977397919569948
DNAJC8	ENST00000263697	distal_nmd	1.3056298841552956	unconstrained	170	5.0852	5.915	2.86176123394227	0.219487067287437
DNAJC8	ENST00000263697	nmd_target	0.7432125170456789	indeterminate	439	5.7326584	6.329	2.813140381341365	0.13426386495668066
DNAJC8	ENST00000263697	start_proximal	2.289169732526249	unconstrained	150	4.9022064	6.111	3.58520025724074	0.29273037519782685
ATP5IF1	ENST00000335514	distal_nmd	1.846996793982132	unconstrained	168	2.7864702	2.2415	2.878231781106545	0.22206040289604917
ATP5IF1	ENST00000335514	start_proximal	1.5134202662386194	unconstrained	150	1.94408	1.2945	3.2073977153344444	0.2618829268245974
SESN2	ENST00000253063	distal_nmd	1.6783333576854855	unconstrained	134	5.0423355	6.248	3.576222898225787	0.3089386044618319
SESN2	ENST00000253063	nmd_target	1.1828895492326417	unconstrained	1156	4.505779	5.8355	3.8273356876865123	0.11256869669666213
SESN2	ENST00000253063	start_proximal	2.278774540036174	unconstrained	150	3.5559	3.331	3.125817243101454	0.2552219091597268
MED18	ENST00000373842	distal_nmd	1.6155287307958617	unconstrained	474	4.7259917	6.301	3.6092799533651103	0.16577971875775177
MED18	ENST00000373842	start_proximal	3.2162708879461364	unconstrained	150	5.0776267	6.253	3.4759998634733824	0.28381420038312594
PHACTR4	ENST00000373839	distal_nmd	2.547266785951392	indeterminate	63	5.3867617	6.304	2.8603571548236886	0.36037112821370265
PHACTR4	ENST00000373839	nmd_target	1.2311892401367373	unconstrained	1695	3.4623315	2.942	3.2368393387842147	0.078620588869328
PHACTR4	ENST00000373839	long_exon	2.0181124265814825	unconstrained	198	2.509207	1.8325	2.98910285979788	0.2124262903231706
PHACTR4	ENST00000373839	start_proximal	1.058444876001553	indeterminate	150	4.2012134	4.165	3.1559267029347113	0.2576803362604703
RCC1	ENST00000683442	distal_nmd	0.8498336562434722	indeterminate	223	4.5786276	5.542	3.4625810091868545	0.23187157460205643
RCC1	ENST00000683442	nmd_target	0.7501420707406848	indeterminate	890	4.6160145	5.8564997	3.6241212096158364	0.12148081895105703
RCC1	ENST00000683442	start_proximal	1.6546977505581286	indeterminate	150	4.6219997	4.8005	3.0138138227670055	0.24607686818419797
TRNAU1AP	ENST00000373830	distal_nmd	1.7202895544253034	unconstrained	168	4.152363	5.066	3.852536473839374	0.29722964188228024
TRNAU1AP	ENST00000373830	nmd_target	0.9679064623552772	indeterminate	543	5.079803	6.179	3.05104412420174	0.13093283566225772
TRNAU1AP	ENST00000373830	start_proximal	2.616083703342488	unconstrained	150	5.627733	6.221	2.8173509760716238	0.23003574392358725
RAB42	ENST00000465518	distal_nmd	1.1930749079984817	unconstrained	471	3.2201722	3.226	2.997809028685716	0.13813174864603678
RAB42	ENST00000465518	nmd_target	3.0814466546358137	indeterminate	33	2.6650908	2.513	2.1921396367153876	0.3816025294869897
RAB42	ENST00000465518	start_proximal	1.9337366795037216	unconstrained	150	2.65608	2.381	2.693106792579645	0.21989124882145147
TAF12	ENST00000373824	distal_nmd	1.0783668501656043	indeterminate	83	5.40953	6.292	2.5496869080586384	0.2798644966684581
TAF12	ENST00000373824	nmd_target	0.7052660768209814	indeterminate	250	4.7726803	5.977	3.0303704799495037	0.19165745741556092
TAF12	ENST00000373824	start_proximal	2.9469263177750067	unconstrained	150	5.2992263	6.302	3.0726389557384013	0.2508799201785743
GMEB1	ENST00000373816	distal_nmd	0.3853653882243932	constrained	748	5.261926	6.262	3.082421195814506	0.11270448100220613
GMEB1	ENST00000373816	nmd_target	0.2123410696247413	constrained	791	5.237827	6.226	3.1544960874226584	0.11216096865426284
GMEB1	ENST00000373816	start_proximal	0.7636118359145491	indeterminate	150	5.13288	5.9005003	2.9772846477668993	0.24309427353502824
YTHDF2	ENST00000373812	distal_nmd	1.3148344013185986	indeterminate	71	6.5143943	6.335	2.1540735468664756	0.2556414975821711
YTHDF2	ENST00000373812	nmd_target	0.3782094175903523	indeterminate	350	6.5414543	6.36	2.2004525994068582	0.11761913889737988
YTHDF2	ENST00000373812	long_exon	0.1785102947763796	indeterminate	1166	5.5468063	6.307	3.0996672728774777	0.09077490492479785
YTHDF2	ENST00000373812	start_proximal	0.7913082202709972	indeterminate	150	4.8424335	5.34	2.377960747501702	0.19415968199154796
OPRD1	ENST00000234961	distal_nmd	2.1236571427422657	unconstrained	589	5.008037	5.772	3.0158490220871363	0.12426589409277033
OPRD1	ENST00000234961	nmd_target	1.400860324926994	unconstrained	377	5.0871806	6.29	3.5904971471688425	0.18492001112408454
OPRD1	ENST00000234961	start_proximal	4.429766585378798	unconstrained	150	3.3358734	2.7305	2.808970692679421	0.22935149664989335
EPB41	ENST00000343067	distal_nmd	4.917170258976398	unconstrained	41	5.055756	6.328	3.557846926650555	0.5556423387588327
EPB41	ENST00000343067	nmd_target	0.929375727421394	indeterminate	2401	4.662744	5.941	3.2253994443002734	0.06582447845510762
EPB41	ENST00000343067	start_proximal	1.695249061231672	unconstrained	150	3.2495067	2.4595	2.851748467364944	0.23284428732693596
TMEM200B	ENST00000521452	distal_nmd	1.1442399854171903	unconstrained	771	4.0819583	4.565	3.3234135438604966	0.11968981518614533
TMEM200B	ENST00000521452	start_proximal	1.4353049216493443	indeterminate	150	4.50396	4.6105003	2.554851000736522	0.20860271068811495
SRSF4	ENST00000373795	distal_nmd	0.7075874840992377	indeterminate	864	3.5335972	3.6795	3.517298374239584	0.1196609206945529
SRSF4	ENST00000373795	nmd_target	0.3474430460168312	constrained	468	5.589673	6.357	3.1508808022280426	0.14564951660651687
SRSF4	ENST00000373795	start_proximal	1.0192219115154788	indeterminate	150	6.08094	6.115	2.3996890395570487	0.1959337896088069
MECR	ENST00000263702	distal_nmd	1.5316321498642569	unconstrained	205	3.3276584	3.375	3.497408564776303	0.24426960983237694
MECR	ENST00000263702	nmd_target	1.4274888394203775	unconstrained	764	4.1205573	4.716	3.5956788253662593	0.13008709434113547
MECR	ENST00000263702	start_proximal	2.6554744602237124	unconstrained	150	1.2169067	0.4535	2.681362731040554	0.2189323502121642
PTPRU	ENST00000373779	distal_nmd	1.5574664524054944	unconstrained	110	5.4885635	6.312	2.874317664848384	0.2740554363040685
PTPRU	ENST00000373779	nmd_target	0.702711902334523	indeterminate	4048	4.7559133	6.156	3.8241658935755867	0.060105812456895134
PTPRU	ENST00000373779	start_proximal	1.7385924659315666	unconstrained	150	4.95778	5.7265	3.4183502217748627	0.27910712684927097
MATN1	ENST00000373765	distal_nmd	2.800875547517441	unconstrained	97	3.8199382	4.119	2.7963995511248125	0.28393135604159525
MATN1	ENST00000373765	nmd_target	1.6052455137642048	unconstrained	1224	4.373485	5.7725	3.9708578976528695	0.11349941854157072
MATN1	ENST00000373765	long_exon	9.060648842661925	indeterminate	17	0.7531176	1.702	4.879122530441311	1.183361032549438
MATN1	ENST00000373765	start_proximal	3.3543962154618696	unconstrained	150	2.3031068	2.1735	3.4857642874494066	0.28461146226224115
LAPTM5	ENST00000294507	distal_nmd	2.3476352392461424	unconstrained	137	2.374657	2.068	4.030437026473335	0.3443434737512665
LAPTM5	ENST00000294507	nmd_target	0.6664253841092237	indeterminate	499	3.4121563	3.575	3.1589087266845417	0.1414121759044658
LAPTM5	ENST00000294507	start_proximal	3.317357034418839	unconstrained	150	2.9842467	3.4815001	4.078537633319391	0.3330112032790342
SDC3	ENST00000339394	distal_nmd	1.4025490738986115	unconstrained	214	5.446897	6.325	3.3592307649528776	0.22963228765500815
SDC3	ENST00000339394	nmd_target	1.2883070039104758	unconstrained	748	3.3032768	3.644	4.11056582510761	0.15029717177302904
SDC3	ENST00000339394	long_exon	1.4252279758073336	unconstrained	214	3.2965233	3.4889998	3.627047775523503	0.24793988159939764
SDC3	ENST00000339394	start_proximal	1.8446334703843903	indeterminate	150	3.5227067	3.6885	2.2767354679064495	0.18589467252225025
PUM1	ENST00000426105	distal_nmd	1.3197408078741808	indeterminate	179	5.213732	6.36	3.775353249371816	0.2821831506115546
PUM1	ENST00000426105	nmd_target	0.1054292216057609	indeterminate	3235	6.0731483	6.36	3.0669105996068224	0.053921749434963154
PUM1	ENST00000426105	start_proximal	1.3169857506152909	unconstrained	150	6.353813	6.36	1.8618727087850606	0.15202127008456456
NKAIN1	ENST00000373736	distal_nmd	1.787408951398233	unconstrained	57	5.4501753	6.304	3.020889724776874	0.40012661875922845
NKAIN1	ENST00000373736	nmd_target	0.7827625488872575	indeterminate	414	5.6809735	6.332	3.0749305439862855	0.15112459148192664
NKAIN1	ENST00000373736	start_proximal	1.0492422220882522	indeterminate	150	3.5544531	3.4315	3.766837604462943	0.3075610024953979
SNRNP40	ENST00000263694	distal_nmd	3.417735831964928	unconstrained	97	4.9061236	5.979	3.767853072453271	0.3825675167902353
SNRNP40	ENST00000263694	nmd_target	0.8317534106830377	indeterminate	824	5.2846847	6.333	3.3722463523554085	0.11747776830052482
SNRNP40	ENST00000263694	start_proximal	1.9037606681274373	unconstrained	150	4.39338	5.8005	3.7865499911958183	0.30917051213232966
ZCCHC17	ENST00000344147	distal_nmd	1.975578812117081	unconstrained	209	4.2543397	4.717	2.7642892837330013	0.19120988798681085
ZCCHC17	ENST00000344147	nmd_target	0.9789748102755896	indeterminate	364	5.3057446	6.335	3.1120680090931243	0.16311668523898457
ZCCHC17	ENST00000344147	start_proximal	1.503567179112191	unconstrained	150	5.90932	6.335	2.634286458092432	0.21508858862166802
FABP3	ENST00000373713	distal_nmd	1.7241311645547823	indeterminate	101	3.3596137	3.656	3.559772756917517	0.35421062818292726
FABP3	ENST00000373713	nmd_target	4.206667035793328	unconstrained	148	3.8863175	4.708	3.708281249916372	0.3048188410648481
FABP3	ENST00000373713	start_proximal	3.0002726209329884	unconstrained	150	4.35326	4.7115	3.247297133601409	0.2651407006841956
SERINC2	ENST00000373709	distal_nmd	2.0543121408301146	unconstrained	183	4.4448524	5.597	3.8942140563657763	0.2878685864115872
SERINC2	ENST00000373709	nmd_target	1.4948501760774515	unconstrained	1032	3.4892228	4.1254997	4.06708363110919	0.12660278349697718
SERINC2	ENST00000373709	start_proximal	3.646816512580972	unconstrained	150	4.34564	4.7505	3.2664008281304695	0.26670051081080215
TINAGL1	ENST00000271064	distal_nmd	1.2800049440481789	unconstrained	184	4.5487175	5.8405	3.8499101373260665	0.2838191408339619
TINAGL1	ENST00000271064	nmd_target	0.81377880136526	indeterminate	1067	4.316137	4.953	3.739866817488533	0.11449167968260139
TINAGL1	ENST00000271064	start_proximal	1.499678940244206	unconstrained	150	3.4097333	3.407	3.348941430396013	0.2734399227645553
HCRTR1	ENST00000403528	distal_nmd	1.6161555143485078	unconstrained	238	4.360748	4.8525	3.2740680228894514	0.21222630836000156
HCRTR1	ENST00000403528	nmd_target	1.2203855374348815	unconstrained	887	4.7278814	6.323	3.773818961477151	0.12671243955596376
HCRTR1	ENST00000403528	start_proximal	1.8951519882827133	unconstrained	150	3.1102867	3.454	3.606104508911425	0.29443720019942354
PEF1	ENST00000373703	distal_nmd	1.2502989994139524	unconstrained	277	4.848769	5.875	3.3734055737895683	0.20268829695621976
PEF1	ENST00000373703	nmd_target	1.1940895218215528	unconstrained	425	4.2982187	5.288	3.590418035465808	0.1741608564746845
PEF1	ENST00000373703	start_proximal	2.2055289453821363	unconstrained	150	3.8861067	4.1365	3.296280526778334	0.26914017798931533
COL16A1	ENST00000373672	distal_nmd	2.159409030588881	unconstrained	250	4.574608	6.316	4.4155792009595904	0.2792657492779731
COL16A1	ENST00000373672	nmd_target	1.009449272900616	indeterminate	4412	4.170375	4.694	3.9976598835637334	0.060184975792289694
COL16A1	ENST00000373672	start_proximal	2.284933024335942	unconstrained	150	3.2337067	2.5149999	3.2851741871742686	0.2682333491579812
ADGRB2	ENST00000373658	distal_nmd	1.0429834494562773	indeterminate	233	4.0945153	4.25	3.7975108213470294	0.24878320567505394
ADGRB2	ENST00000373658	nmd_target	0.304681124148933	constrained	3864	5.420007	6.316	3.631397792198079	0.05841915439035852
ADGRB2	ENST00000373658	long_exon	0.9640308466348536	indeterminate	508	4.9207735	6.311	3.733133279553684	0.1656310058064943
ADGRB2	ENST00000373658	start_proximal	2.8912195921146755	unconstrained	150	5.9396467	6.337	3.098627969076489	0.2530019142317977
SPOCD1	ENST00000360482	distal_nmd	1.0169556333822765	indeterminate	736	1.4901793	0.781	2.451080876415038	0.09034803977812322
SPOCD1	ENST00000360482	nmd_target	1.1498075235900551	unconstrained	1929	1.4989756	0.916	2.8890376821007266	0.06577897360779303
SPOCD1	ENST00000360482	long_exon	1.2703055089857715	unconstrained	833	0.16017887	0.18	1.3815180608561832	0.04786676376981958
SPOCD1	ENST00000360482	start_proximal	2.505060758626908	unconstrained	150	0.014766661	0.1105	1.683234166402401	0.13743549417682915
PTP4A2	ENST00000647444	distal_nmd	0.441981317871301	constrained	156	5.500923	5.838	2.199646511086796	0.17611266742206488
PTP4A2	ENST00000647444	nmd_target	0.8638650042115508	indeterminate	195	5.6402307	6.332	2.950516030602128	0.21129084156059705
PTP4A2	ENST00000647444	start_proximal	1.0706233129999705	indeterminate	150	5.72264	6.079	2.4382397915063785	0.19908144532468897
KHDRBS1	ENST00000327300	distal_nmd	0.7116399399572163	indeterminate	145	6.209648	6.332	2.63006149680768	0.21841471904723936
KHDRBS1	ENST00000327300	nmd_target	0.5932127088855031	constrained	1034	5.2682223	6.282	3.090329116641552	0.09610466393742145
KHDRBS1	ENST00000327300	start_proximal	1.6484382443607724	unconstrained	150	4.7223864	4.823	2.7021364250758926	0.22062851522747348
TMEM39B	ENST00000336294	distal_nmd	0.9659051960612828	indeterminate	290	5.055431	6.311	3.3053622687975603	0.19409755570589216
TMEM39B	ENST00000336294	nmd_target	0.78573139163983	indeterminate	1036	5.432001	6.269	3.3059213094036606	0.10270997752212667
TMEM39B	ENST00000336294	start_proximal	1.6114784640205355	unconstrained	150	4.99678	6.0465	3.638308287985076	0.2970666277500823
KPNA6	ENST00000373625	distal_nmd	0.7448374387212114	indeterminate	235	5.549834	6.335	2.9741075308816507	0.1940093834673758
KPNA6	ENST00000373625	nmd_target	0.37507288389338	indeterminate	1223	5.442789	6.306	2.969309025515645	0.08490674066763028
KPNA6	ENST00000373625	start_proximal	0.9470605808053912	indeterminate	150	5.4175262	6.157	2.7698762514797823	0.22615944889261486
TXLNA	ENST00000373610	distal_nmd	0.7054849855282741	indeterminate	341	3.6107066	3.62	3.134263753638258	0.16972989822085077
TXLNA	ENST00000373610	nmd_target	0.4285960982575281	constrained	1147	4.656946	5.971	3.338196207922129	0.09856668498270212
TXLNA	ENST00000373610	start_proximal	1.730749220163823	unconstrained	150	2.91156	2.529	2.763775397120382	0.225661316220096
CCDC28B	ENST00000373602	distal_nmd	1.8035824569151544	indeterminate	75	4.3022666	6.147	3.708401892561051	0.42820936618668803
CCDC28B	ENST00000373602	nmd_target	1.533229176816446	unconstrained	375	4.420971	5.933	3.7389280635113056	0.19307741496862446
CCDC28B	ENST00000373602	start_proximal	3.0158490127228363	unconstrained	150	4.63834	4.952	3.1853852270783523	0.2600856146847163
IQCC	ENST00000291358	distal_nmd	1.168033615715361	unconstrained	890	0.99744046	0.611	1.8949875884818022	0.0635201282838054
IQCC	ENST00000291358	nmd_target	1.6186051921946816	unconstrained	358	1.3294022	0.81200004	1.9876409900162868	0.10505009054201364
IQCC	ENST00000291358	start_proximal	1.6982910114150271	unconstrained	150	3.0096	2.229	3.0833057181129857	0.251750857679416
DCDC2B	ENST00000409358	distal_nmd	2.854322452797259	unconstrained	143	1.0291888	0.686	1.7554631109987089	0.1467992000434861
DCDC2B	ENST00000409358	nmd_target	1.2121035908838225	unconstrained	754	2.1197083	1.531	2.6409641922491796	0.09617824318692364
DCDC2B	ENST00000409358	start_proximal	2.3863568921680582	unconstrained	150	2.9086466	2.4520001	2.9565770380605314	0.24140350428258472
TMEM234	ENST00000309777	distal_nmd	2.1573247314165656	unconstrained	142	3.3783803	3.685	3.4008256037564233	0.2853909449490473
TMEM234	ENST00000309777	nmd_target	3.9210376259395696	unconstrained	128	4.591031	4.9560003	2.8418491261304384	0.2511863485244871
TMEM234	ENST00000309777	start_proximal	2.0550825694020967	unconstrained	150	4.1240664	4.1425	3.030985886794566	0.2474789613407955
EIF3I	ENST00000676679	distal_nmd	2.232005345762163	unconstrained	129	5.0178757	6.298	3.685924992579645	0.32452760003650166
EIF3I	ENST00000676679	nmd_target	1.1746005011089462	unconstrained	807	4.500786	5.915	3.5463077030648567	0.12483594351817622
EIF3I	ENST00000676679	start_proximal	0.9031905483750142	indeterminate	150	5.361507	6.31	3.0646150704003046	0.2502247726841431
FAM167B	ENST00000373582	distal_nmd	1.1347455667272015	unconstrained	278	3.9901905	4.2395	3.299350398918661	0.1978818870045398
FAM167B	ENST00000373582	nmd_target	1.9830258691453049	unconstrained	61	2.1792789	1.271	2.918526415207093	0.3736790162048559
FAM167B	ENST00000373582	start_proximal	1.879115839406743	unconstrained	150	3.24792	3.5035	3.634667042935376	0.2967693213367423
LCK	ENST00000336890	distal_nmd	0.9953714623826592	indeterminate	250	4.903956	6.31	3.688431823915996	0.23327691115647328
LCK	ENST00000336890	nmd_target	0.5590415412434374	constrained	1127	4.945221	6.268	3.2811003218483847	0.09773667301038505
LCK	ENST00000336890	start_proximal	0.9436018717924094	indeterminate	150	4.44354	4.892	3.1275855636724135	0.255366291929744
HDAC1	ENST00000373548	distal_nmd	4.963917847875803	unconstrained	74	4.8467703	5.0	2.607789070371154	0.30314932177258624
HDAC1	ENST00000373548	nmd_target	0.5218231591775291	constrained	1222	5.358341	6.3105	3.2767902642462583	0.09373742986480271
HDAC1	ENST00000373548	start_proximal	0.7359646748059879	indeterminate	150	5.72964	6.335	2.7145558123822617	0.22164255395476024
MARCKSL1	ENST00000329421	distal_nmd	1.3131576068837574	unconstrained	435	4.366025	4.728	2.859857916521144	0.137119691843434
MARCKSL1	ENST00000329421	start_proximal	1.223022859486947	indeterminate	150	5.21632	5.6745	2.328571939686843	0.19012710271985506
FAM229A	ENST00000432622	distal_nmd	2.2038012984066486	unconstrained	150	5.30848	5.8030005	2.6707537177356	0.21806612790311308
FAM229A	ENST00000432622	nmd_target	3.1433944447914137	unconstrained	81	4.9799256	4.821	2.786724542416776	0.30963606026853063
FAM229A	ENST00000432622	start_proximal	2.842193981605808	unconstrained	150	3.3017669	3.3125	2.321705899721969	0.18956649290427177
TSSK3	ENST00000373534	distal_nmd	1.3764241341913726	unconstrained	654	5.1023545	6.335	3.18125861864351	0.12439705591748644
TSSK3	ENST00000373534	start_proximal	3.169433918276943	unconstrained	150	6.04562	6.276	2.0603519067559257	0.16822702873741344
BSDC1	ENST00000455895	distal_nmd	1.97664699831278	unconstrained	80	5.0910125	6.3310003	3.5528757801143103	0.39722358799740964
BSDC1	ENST00000455895	nmd_target	0.9299570436805976	indeterminate	980	4.4050336	4.887	3.3912219210853256	0.1083286106047745
BSDC1	ENST00000455895	long_exon	3.3427529731522423	indeterminate	80	2.0075624	1.7335	2.0495087238681498	0.2291420413524014
BSDC1	ENST00000455895	start_proximal	0.8540208730221573	indeterminate	150	5.7537	6.334	3.1037889611238167	0.2534233074678815
ZBTB8B	ENST00000609129	distal_nmd	1.540290235205551	unconstrained	365	3.3185754	3.727	4.203239590825623	0.22000761542164327
ZBTB8B	ENST00000609129	nmd_target	0.8137276348408268	indeterminate	529	2.784915	2.403	3.641186760856527	0.15831246786332726
ZBTB8B	ENST00000609129	long_exon	1.2732230537584266	unconstrained	441	3.14012	3.682	4.4852410143451795	0.21358290544500855
ZBTB8B	ENST00000609129	start_proximal	1.6430266535581863	unconstrained	150	4.8366466	6.327	3.1393268207530123	0.2563249615559543
ZBTB8A	ENST00000373510	distal_nmd	0.85897044507463	indeterminate	380	4.562566	5.9685	3.486710560990551	0.17886447777814946
ZBTB8A	ENST00000373510	nmd_target	1.1754763126197705	unconstrained	520	2.7646267	2.1995	3.427803755124255	0.15031913860212381
ZBTB8A	ENST00000373510	long_exon	1.759071952470196	unconstrained	273	4.4699817	6.173	3.8261091580197557	0.2315666605429806
ZBTB8A	ENST00000373510	start_proximal	1.4674161244895925	unconstrained	150	4.3195066	6.173	3.676861177231602	0.3002144579755497
ZBTB8OS	ENST00000468695	distal_nmd	1.7404269937239458	unconstrained	121	4.563504	5.736	2.7900850312289323	0.2536440937480848
ZBTB8OS	ENST00000468695	nmd_target	1.192035918275175	unconstrained	230	4.7172174	6.173	3.0927303923080607	0.2039286030165627
ZBTB8OS	ENST00000468695	start_proximal	1.0939113201992778	unconstrained	150	3.7172668	4.2145	3.118149083138112	0.2545958065205192
RBBP4	ENST00000373493	distal_nmd	0.8090726851780794	indeterminate	113	5.587212	6.214	2.853789822183298	0.26846196397085437
RBBP4	ENST00000373493	nmd_target	0.2336582432539402	indeterminate	1012	5.5452313	6.31	3.063895053341015	0.09631271581240768
RBBP4	ENST00000373493	start_proximal	0.5924007057585613	constrained	150	5.6506867	6.282	2.915773166129358	0.23807188209054314
SYNC	ENST00000409190	distal_nmd	3.4412360984933104	unconstrained	58	3.0565863	2.7220001	2.4989264477523703	0.3281251178331816
SYNC	ENST00000409190	nmd_target	1.2888661708752964	unconstrained	555	3.8210413	3.748	3.2860983415354488	0.1394871062544739
SYNC	ENST00000409190	long_exon	1.296786300136869	unconstrained	683	2.5052884	1.909	3.3342501084821032	0.12758153472505634
SYNC	ENST00000409190	start_proximal	3.0501605358282045	unconstrained	150	1.9843467	1.617	2.0884160610885756	0.1705184573433371
KIAA1522	ENST00000401073	distal_nmd	3.927247064932393	unconstrained	70	2.3540714	2.009	2.4110846789642295	0.2881797387825879
KIAA1522	ENST00000401073	nmd_target	1.0689676842689628	unconstrained	900	3.8861365	4.144	3.6711980724571505	0.12237326908190502
KIAA1522	ENST00000401073	long_exon	0.8398929144027071	indeterminate	2162	3.1961837	2.8685	3.896829118261389	0.08380762180816571
KIAA1522	ENST00000401073	start_proximal	2.0143981709357184	indeterminate	150	3.9920866	4.025	2.505190781856354	0.204547970795737
YARS1	ENST00000373477	distal_nmd	2.1047673633803075	unconstrained	158	4.3861074	4.733	3.2250198340256446	0.25656880205703053
YARS1	ENST00000373477	nmd_target	0.8877339145228503	indeterminate	1276	4.700801	6.166	3.3406085667425662	0.09351908592770665
YARS1	ENST00000373477	start_proximal	1.5480949752858513	unconstrained	150	4.6833	5.9145	3.274475189871467	0.2673597796862719
S100PBP	ENST00000373475	distal_nmd	1.0818350632301148	indeterminate	162	3.283494	2.8734999	3.0522873643904873	0.2398103437211698
S100PBP	ENST00000373475	nmd_target	0.8872744335176894	indeterminate	631	2.5993407	2.102	2.3439144283047257	0.09330976008332015
S100PBP	ENST00000373475	long_exon	0.722744447936463	indeterminate	281	2.2303238	1.718	2.2037385897985953	0.1314640225491194
S100PBP	ENST00000373475	start_proximal	1.713513019908777	unconstrained	150	3.4441667	2.9575	2.6996494695575097	0.2204254561597056
FNDC5	ENST00000373471	distal_nmd	4.3168384065155045	unconstrained	53	5.452962	6.332	3.3951202072556232	0.4663556263422224
FNDC5	ENST00000373471	nmd_target	0.7142032824207057	indeterminate	433	5.014536	6.332	3.896935770485476	0.18727478174667864
FNDC5	ENST00000373471	start_proximal	1.5910126399342954	unconstrained	150	4.41644	4.8409996	2.8970617535677	0.23654410165245096
HPCA	ENST00000373467	distal_nmd	1.4229257884984567	indeterminate	145	5.9183865	6.325	2.663246125804241	0.2211705524860271
HPCA	ENST00000373467	nmd_target	0.5987423359879637	constrained	284	5.8129544	6.298	3.3369084463181724	0.19800908695812777
HPCA	ENST00000373467	start_proximal	1.4276861844869737	unconstrained	150	5.90962	6.322	3.0766808282155003	0.25120993768438404
TMEM54	ENST00000373463	distal_nmd	2.9488680172903834	unconstrained	122	2.4243608	2.249	2.7145513671734665	0.24576393319778841
TMEM54	ENST00000373463	nmd_target	2.2054393357631605	unconstrained	394	3.3809874	3.5500002	3.7195279148154308	0.18738710922386637
TMEM54	ENST00000373463	start_proximal	3.4497117568203324	unconstrained	150	3.5648534	4.3925	3.8834658686077685	0.3170836603867765
RNF19B	ENST00000235150	distal_nmd	1.243171365906819	unconstrained	501	4.753433	5.052	3.306006319148177	0.14770146958057945
RNF19B	ENST00000235150	nmd_target	0.6497433218029185	indeterminate	1457	5.274074	6.289	2.9570767102774345	0.07746986781315554
RNF19B	ENST00000235150	long_exon	13.346164669856106	indeterminate	85	2.9288354	2.782	1.974734331504822	0.2141900113017795
RNF19B	ENST00000235150	start_proximal	1.6132831527092233	indeterminate	150	4.825733	5.312	2.2280978751386606	0.1819234297023048
AK2	ENST00000672715	distal_nmd	1.1939638048678574	unconstrained	269	4.4606767	5.048	3.392802350210537	0.20686281023594907
AK2	ENST00000672715	nmd_target	1.258519488973686	unconstrained	298	4.9348927	6.333	3.2732136670629326	0.1896121766953967
AK2	ENST00000672715	start_proximal	3.706466694013294	unconstrained	150	4.2016063	4.6715	3.3903843713200223	0.27682372472135963
AZIN2	ENST00000294517	distal_nmd	0.754612018999664	indeterminate	186	4.221075	4.6844997	3.211017983026458	0.23544326174625743
AZIN2	ENST00000294517	nmd_target	1.5386635622493463	unconstrained	1044	4.053978	4.6505003	3.1789138253623395	0.09838491297272754
AZIN2	ENST00000294517	start_proximal	2.2583694123785505	unconstrained	150	4.5948734	5.0255003	3.025480216843146	0.2470294252716904
TRIM62	ENST00000291416	distal_nmd	1.038985240282393	unconstrained	598	5.1951003	6.312	3.890004481954446	0.15907411279205066
TRIM62	ENST00000291416	nmd_target	1.4664561993750915	unconstrained	677	5.1883025	6.226	3.6276827488305936	0.139423174030239
TRIM62	ENST00000291416	start_proximal	3.091700333370916	unconstrained	150	5.98306	6.1	2.201903405327918	0.1797846601983362
ZNF362	ENST00000539719	distal_nmd	1.802832301103558	unconstrained	164	6.3190546	6.311	2.3637260089004206	0.1845759914419597
ZNF362	ENST00000539719	nmd_target	0.4750094932304006	constrained	946	5.783127	6.303	2.936472599379681	0.09547295936152288
ZNF362	ENST00000539719	start_proximal	1.3205653283470868	unconstrained	150	6.15618	6.242	2.367075035196433	0.19327086730372645
A3GALT2	ENST00000442999	distal_nmd	2.0195776769645266	unconstrained	735	2.9649699	2.856	2.85932937963473	0.10546795303473233
A3GALT2	ENST00000442999	nmd_target	2.047563485048947	unconstrained	135	2.774215	2.375	2.9222238463345436	0.25150498423875267
A3GALT2	ENST00000442999	start_proximal	2.074600102154073	unconstrained	150	1.6139534	1.2915	2.3853107700928904	0.19475980882309263
PHC2	ENST00000683057	distal_nmd	0.7359179993231593	indeterminate	202	5.3646584	6.197	3.4005938972256624	0.23926495167127906
PHC2	ENST00000683057	nmd_target	0.4727584637906215	constrained	2209	4.818617	5.934	3.503339950087791	0.07453914787420832
PHC2	ENST00000683057	long_exon	1.7927247484376754	indeterminate	16	4.1071253	4.4090004	3.6542968565293603	0.9135742141323401
PHC2	ENST00000683057	start_proximal	4.667365803962872	unconstrained	150	2.8286734	2.3285	3.4788186458058785	0.2840443529968122
ZSCAN20	ENST00000684572	distal_nmd	0.6293348045512732	indeterminate	1306	2.8288968	2.0225	3.273341580552768	0.09057737676402162
ZSCAN20	ENST00000684572	nmd_target	0.7686398691794397	indeterminate	1366	2.9531274	2.614	3.106956421072334	0.08406395373785353
ZSCAN20	ENST00000684572	long_exon	0.700117179789339	indeterminate	307	2.7757623	2.042	3.219948748116571	0.18377218176289373
ZSCAN20	ENST00000684572	start_proximal	1.69576711596188	unconstrained	150	1.1875267	1.0975	2.825846039040464	0.23072936291046964
CSMD2	ENST00000373381	nmd_target	0.373093588577102	indeterminate	10743	4.8233047	6.318	3.870304585459983	0.03734069153324073
CSMD2	ENST00000373381	start_proximal	2.174317115600418	unconstrained	150	3.4635534	3.2745	2.1758855536985533	0.17766031150849007
HMGB4	ENST00000681531	distal_nmd	1.7632834323253015	unconstrained	408	2.3009388	1.963	4.101872101628907	0.2030729291516215
HMGB4	ENST00000681531	start_proximal	1.4105406052655831	unconstrained	150	3.5403068	3.428	3.00315235487337	0.24520636297591555
C1orf94	ENST00000488417	distal_nmd	1.8153536209216368	unconstrained	123	3.1966178	3.005	3.111274358520368	0.280534161419721
C1orf94	ENST00000488417	nmd_target	1.149440944093303	unconstrained	1232	2.477609	2.2810001	3.2096795269931064	0.09144423228670812
C1orf94	ENST00000488417	long_exon	2.0978225900207788	unconstrained	289	1.6821349	1.255	2.8851150034441493	0.16971264726142055
C1orf94	ENST00000488417	start_proximal	2.817775176728053	unconstrained	150	3.2024932	2.9064999	3.05579306947531	0.24950445932492318
GJB5	ENST00000338513	distal_nmd	1.7515452466759494	unconstrained	669	2.7858806	2.93	3.9307307551115676	0.15197083087468247
GJB5	ENST00000338513	start_proximal	1.6927761942298083	unconstrained	150	4.0905666	4.8805	4.047871044182944	0.3305072867611718
GJB4	ENST00000339480	distal_nmd	1.8999483006915625	unconstrained	648	2.645125	2.8895001	3.7576134028017623	0.1476129954554769
GJB4	ENST00000339480	start_proximal	2.005278939020767	unconstrained	150	3.32062	4.099	4.259886131056056	0.34781824611487083
GJB3	ENST00000373366	distal_nmd	1.1855006824637273	unconstrained	660	3.694929	4.1879997	3.912510524884849	0.15229426563218504
GJB3	ENST00000373366	start_proximal	1.7862306316160248	unconstrained	150	4.5228868	6.311	5.145409336276349	0.4201209130543239
GJA4	ENST00000342280	distal_nmd	0.981380274492112	indeterminate	849	3.6222239	4.17	3.8167538687493554	0.1309906536673126
GJA4	ENST00000342280	start_proximal	1.2039900209316778	unconstrained	150	4.817473	6.295	4.309828538940981	0.3518960266430048
SMIM12	ENST00000521580	distal_nmd	2.2520708857996383	indeterminate	126	5.15277	5.932	2.8022633272503756	0.24964545900219262
SMIM12	ENST00000521580	start_proximal	2.238912619879188	unconstrained	150	4.74508	5.011	2.9848590114258595	0.24371271773805267
DLGAP3	ENST00000373347	distal_nmd	1.2052867023858025	unconstrained	266	5.9437785	6.1990004	2.0914657102415966	0.12823599041329875
DLGAP3	ENST00000373347	nmd_target	0.3570934410689045	constrained	1879	5.6647725	6.301	3.09722173597799	0.07145109821994218
DLGAP3	ENST00000373347	long_exon	0.6786935737401931	indeterminate	642	5.255062	6.275	3.365369462674692	0.13282053816608316
DLGAP3	ENST00000373347	start_proximal	1.3491131146727775	unconstrained	150	6.3772464	6.337	2.406402437239264	0.19648193623420057
TMEM35B	ENST00000373337	distal_nmd	2.3923774052969167	unconstrained	223	2.0164933	1.347	2.3575056549335422	0.15787025542286567
TMEM35B	ENST00000373337	nmd_target	3.706228715516326	unconstrained	89	3.7836294	4.049	2.7365253147630755	0.29007110322325974
TMEM35B	ENST00000373337	start_proximal	2.718016905516626	unconstrained	150	2.7174933	2.2735	2.750279604031872	0.22455938932872838
ENSG00000284773	ENST00000417456	start_proximal	3.518575427066222	unconstrained	150	1.9570266	1.365	2.657854163460318	0.21701288370698713
ZMYM6	ENST00000357182	distal_nmd	0.9950617701632344	indeterminate	1879	3.2408638	2.902	2.61319248236876	0.06028482577027596
ZMYM6	ENST00000357182	nmd_target	0.7546715173492531	indeterminate	1946	3.033383	2.6225	2.747725660527803	0.06228765079602076
ZMYM6	ENST00000357182	start_proximal	2.880491784244124	unconstrained	150	3.1030066	2.8404999	2.5157207105939547	0.20540773587690334
ZMYM1	ENST00000359858	distal_nmd	0.6943995192219259	indeterminate	2324	2.5716064	1.934	2.5572653771621354	0.05304662243718445
ZMYM1	ENST00000359858	nmd_target	0.5449338386356462	constrained	952	2.3652384	2.0240002	2.368771528286852	0.07677232624399442
ZMYM1	ENST00000359858	start_proximal	2.383097688633134	unconstrained	150	1.9318534	1.255	2.402790616476833	0.19618703230385573
SFPQ	ENST00000357214	distal_nmd	0.7059875643461456	indeterminate	185	6.7311354	6.337	2.4007191325274135	0.17650438097745164
SFPQ	ENST00000357214	nmd_target	0.3205142708824584	constrained	1508	4.6964397	6.254	3.437359852376897	0.08851651959119726
SFPQ	ENST00000357214	long_exon	0.6855170337787002	indeterminate	278	2.6872628	2.4745	2.9851853579691214	0.17903951998758746
SFPQ	ENST00000357214	start_proximal	4.086004397267467	indeterminate	150	4.5827003	5.516	3.1640837452889476	0.258346355979742
ZMYM4	ENST00000314607	distal_nmd	0.5125849618410725	constrained	255	5.4964004	6.311	2.958372046873424	0.18526044378194326
ZMYM4	ENST00000314607	nmd_target	0.2562986987736929	constrained	4182	5.2348638	6.305	2.8370379797021545	0.04387055569703923
ZMYM4	ENST00000314607	long_exon	1.915622948068336	indeterminate	57	6.2478247	6.331	1.8995034762924687	0.2515953816706908
ZMYM4	ENST00000314607	start_proximal	3.303661276226157	unconstrained	150	6.1043534	6.315	2.009364875114181	0.1640639550366996
KIAA0319L	ENST00000325722	distal_nmd	1.5130443388676416	unconstrained	235	4.060221	4.72	4.0474513689166685	0.2640266152262927
KIAA0319L	ENST00000325722	nmd_target	0.7955988036885949	indeterminate	2646	4.084423	4.1569996	3.2793776611871053	0.06375239637928654
KIAA0319L	ENST00000325722	long_exon	1.5755248228119794	unconstrained	116	3.6688793	3.5795002	2.446661138423565	0.2271667837521073
KIAA0319L	ENST00000325722	start_proximal	1.644194721493819	unconstrained	150	3.2730534	2.9305	2.4838197757175706	0.20280303545140677
NCDN	ENST00000373243	distal_nmd	0.6048723013552051	indeterminate	484	5.082314	6.288	4.189449283709575	0.19042951289588975
NCDN	ENST00000373243	nmd_target	0.4047171602262245	constrained	984	5.3980794	6.311	3.38632955118132	0.10795224322957178
NCDN	ENST00000373243	long_exon	0.4444089231575395	constrained	569	5.457831	6.296	3.3931555912747777	0.14224848223095754
NCDN	ENST00000373243	start_proximal	0.7904216450665537	indeterminate	150	6.360347	6.31	2.4828652430062292	0.2027250981818874
TFAP2E	ENST00000373235	distal_nmd	1.466166478208987	unconstrained	330	4.370979	5.0085	3.940738643380489	0.2169305227097565
TFAP2E	ENST00000373235	nmd_target	1.410366498235508	unconstrained	846	4.3599873	4.7995	3.4636775518200604	0.11908368723789511
TFAP2E	ENST00000373235	start_proximal	3.1617561823171987	unconstrained	150	3.6843734	4.059	2.90621351534103	0.23729133987218984
PSMB2	ENST00000373237	distal_nmd	1.635104734835647	unconstrained	155	4.5212255	5.835	3.005338385926444	0.24139458814687575
PSMB2	ENST00000373237	nmd_target	1.5413630014368624	unconstrained	298	5.340936	6.31	3.2833266624437547	0.19019800678842233
PSMB2	ENST00000373237	start_proximal	1.4612291304691871	indeterminate	150	3.3302732	2.9064999	2.7855346842764424	0.2274379545767308
C1orf216	ENST00000270815	distal_nmd	1.6659025675283732	unconstrained	537	3.444633	2.99	3.2200229056972542	0.13895424479847293
C1orf216	ENST00000270815	start_proximal	2.6287321812413245	unconstrained	150	2.9936466	2.398	3.0896137064863507	0.2522659027733544
CLSPN	ENST00000318121	distal_nmd	1.825319690314488	unconstrained	158	2.768247	2.437	2.5751017134139813	0.2048640925599896
CLSPN	ENST00000318121	nmd_target	0.8422637862847987	indeterminate	3502	3.4095798	2.9035	3.0857297154969574	0.05214345595731231
CLSPN	ENST00000318121	long_exon	2.4003976392694413	unconstrained	207	1.4061255	0.984	1.9284815580082526	0.13403873402932182
CLSPN	ENST00000318121	start_proximal	1.5455558486889016	unconstrained	150	2.8540335	2.214	2.9214288263849406	0.23853366481670035
AGO4	ENST00000373210	distal_nmd	1.1447333411761331	indeterminate	156	5.622846	6.335	3.37833060157882	0.27048292108702293
AGO4	ENST00000373210	nmd_target	0.5829409532910735	indeterminate	2277	5.43342	6.335	3.3041349242513123	0.06924306096760824
AGO4	ENST00000373210	start_proximal	1.338831426543004	unconstrained	150	5.4252133	6.335	3.0795524507827814	0.25144440468517404
AGO1	ENST00000373204	distal_nmd	1.0439278061953423	indeterminate	156	6.284923	6.36	2.560107174995842	0.20497261773762065
AGO1	ENST00000373204	nmd_target	0.1460010074985828	constrained	2265	5.951989	6.335	2.864320148483131	0.060184887738901
AGO1	ENST00000373204	start_proximal	1.116671648445275	indeterminate	150	6.1662397	6.36	2.667517725307135	0.21780191022773807
AGO3	ENST00000373191	distal_nmd	0.7476969318595468	indeterminate	156	6.0055704	6.335	2.906042385658528	0.23266960104741555
AGO3	ENST00000373191	nmd_target	0.3178526895060808	indeterminate	2274	5.5912676	6.329	3.136954110949869	0.06578288792670703
AGO3	ENST00000373191	start_proximal	2.1214415419814965	unconstrained	150	6.3202	6.3444996	2.3119633192961317	0.18877101454356082
TEKT2	ENST00000207457	distal_nmd	2.70916249142864	unconstrained	261	3.7279809	3.739	3.1482398613161573	0.19487115523652626
TEKT2	ENST00000207457	nmd_target	1.4355470089586264	unconstrained	879	3.6104128	3.667	3.2700019501695863	0.11029442835511126
TEKT2	ENST00000207457	start_proximal	1.3670890862862046	unconstrained	150	3.63804	3.747	3.7446885918755544	0.3057525431905451
ADPRS	ENST00000373178	distal_nmd	1.168164690865781	unconstrained	337	4.7447004	6.332	3.6896135141901536	0.20098605502576744
ADPRS	ENST00000373178	nmd_target	2.123208827707692	unconstrained	602	4.490423	4.875	3.52106402616053	0.14350785615409073
ADPRS	ENST00000373178	start_proximal	2.03575871518206	unconstrained	150	3.8242667	3.8899999	2.9997925208500438	0.2449320336766625
COL8A2	ENST00000397799	distal_nmd	1.2613871424823546	unconstrained	1959	4.546282	5.698	3.995579856860936	0.09027398144910431
COL8A2	ENST00000397799	start_proximal	1.7324895404696214	indeterminate	150	2.6070666	2.33	3.08085732945199	0.25155094758236746
TRAPPC3	ENST00000373166	distal_nmd	1.386864423840356	indeterminate	167	5.4712334	6.335	2.9744943063710143	0.23017327993104034
TRAPPC3	ENST00000373166	nmd_target	1.1246107074216234	indeterminate	223	5.507489	6.335	3.127002176276263	0.209399553822282
TRAPPC3	ENST00000373166	start_proximal	1.975227953309454	unconstrained	150	5.3564	6.328	2.8255964147006134	0.2307089811684692
MAP7D1	ENST00000474796	distal_nmd	3.278137580629092	unconstrained	58	5.1622066	6.283	3.485994533742163	0.45773350719417516
MAP7D1	ENST00000474796	nmd_target	0.419994200066579	constrained	2312	4.2067437	4.651	3.406582721881242	0.07084758068573979
MAP7D1	ENST00000474796	start_proximal	6.595999534731256	unconstrained	150	4.0035996	3.7065	3.923794276255029	0.32037646108260126
THRAP3	ENST00000354618	distal_nmd	1.0513187484258264	indeterminate	269	4.7858105	5.742	3.1082435477638524	0.18951295384132455
THRAP3	ENST00000354618	nmd_target	0.3477048433130824	constrained	1651	4.8718195	5.95	3.1575762526231634	0.0777106086608721
THRAP3	ENST00000354618	long_exon	0.3035547859997238	indeterminate	795	5.0150113	6.335	3.059346433612234	0.10850383641512344
THRAP3	ENST00000354618	start_proximal	0.9792935087256692	indeterminate	150	5.5170803	6.335	3.0461618900102714	0.24871807681457264
SH3D21	ENST00000453908	distal_nmd	2.2342014261018064	unconstrained	119	1.4603782	0.919	2.525925588644028	0.23155121907150805
SH3D21	ENST00000453908	nmd_target	1.45470442341185	unconstrained	1275	2.021004	1.103	2.8743831192224145	0.08049882871426912
SH3D21	ENST00000453908	long_exon	2.2706510299713774	unconstrained	724	0.13260359	0.18	1.2769484418810002	0.04745741509547937
SH3D21	ENST00000453908	start_proximal	1.9972226404322933	unconstrained	150	2.7825134	2.6975	2.505554342039804	0.20457765536041184
EVA1B	ENST00000490466	distal_nmd	1.8069288929509968	unconstrained	345	4.057568	4.627	3.597818912923509	0.19370005896006
EVA1B	ENST00000490466	start_proximal	3.316649270953277	unconstrained	150	5.2293267	6.168	2.9506194546641127	0.24091706963520795
STK40	ENST00000373132	distal_nmd	1.2715696674280987	unconstrained	266	4.707466	5.951	3.8486760656925694	0.2359774700810339
STK40	ENST00000373132	nmd_target	0.4047264396872625	constrained	889	5.088765	6.309	3.6654590993819776	0.1229355524925116
STK40	ENST00000373132	start_proximal	2.043127251204335	indeterminate	150	5.2592	6.309	3.5652758430126177	0.29110355358840184
LSM10	ENST00000315732	distal_nmd	2.0333317985948347	unconstrained	219	3.5426939	4.676	3.4694917092860162	0.2344465232011684
LSM10	ENST00000315732	start_proximal	1.4683823008157886	indeterminate	150	4.4642334	4.823	3.6440769572652325	0.29753763762445734
OSCP1	ENST00000235532	distal_nmd	0.9377590796769774	indeterminate	164	3.3221707	3.671	3.483500080979302	0.27201565609290074
OSCP1	ENST00000235532	nmd_target	1.3137367029763138	unconstrained	823	4.036486	4.691	3.434396286433146	0.1197155288170007
OSCP1	ENST00000235532	start_proximal	3.93095015037285	unconstrained	150	4.8702736	5.7854996	2.758801298328104	0.22525518275438686
MRPS15	ENST00000373116	distal_nmd	1.844852816319932	unconstrained	185	2.1876647	1.534	2.653526898540957	0.19509117759265435
MRPS15	ENST00000373116	nmd_target	1.867434735119048	unconstrained	436	3.2205436	2.9295	2.9110367718131775	0.13941337686439942
MRPS15	ENST00000373116	start_proximal	1.744760892730155	unconstrained	150	1.61556	1.2095	2.1560316019184818	0.17603924313385685
CSF3R	ENST00000373106	distal_nmd	0.6922244380330705	indeterminate	518	3.0539498	2.3705	3.0342967164461414	0.13331934375686186
CSF3R	ENST00000373106	nmd_target	0.7779330362311486	indeterminate	1840	2.5884266	1.9855	3.162885854928545	0.0737351566909036
CSF3R	ENST00000373106	start_proximal	2.3404345100058928	unconstrained	150	2.2375	2.0005002	3.063271787405293	0.25011509408687854
GRIK3	ENST00000373091	distal_nmd	1.3875613396506783	unconstrained	242	4.923773	6.271	3.868968063030071	0.2487066866875223
GRIK3	ENST00000373091	nmd_target	0.4247676809568303	constrained	2365	5.238588	6.317	3.8320598641569714	0.07879827538728001
GRIK3	ENST00000373091	start_proximal	1.2124092637616204	unconstrained	150	6.3956265	6.528	2.6514728552442137	0.2164918520729576
ZC3H12A	ENST00000373087	distal_nmd	0.7300228585493433	indeterminate	922	2.8614967	2.902	3.947591676892457	0.13000700818532823
ZC3H12A	ENST00000373087	nmd_target	0.5012266145741232	constrained	725	4.295407	5.782	4.01736249875179	0.14920109755710398
ZC3H12A	ENST00000373087	start_proximal	2.013332315711935	unconstrained	150	1.9237	1.625	3.0535653779306844	0.24932256907196834
MEAF6	ENST00000296214	distal_nmd	2.582896707831601	unconstrained	40	5.804825	6.3444996	2.2436986727084642	0.354759909442771
MEAF6	ENST00000296214	nmd_target	0.8671864486450804	indeterminate	383	5.288128	6.323	3.1261093065712426	0.1597367236390336
MEAF6	ENST00000296214	start_proximal	1.8217663424341068	unconstrained	150	5.35562	5.755	2.3477726465907134	0.1916948338736956
SNIP1	ENST00000296215	distal_nmd	1.3650328872139048	unconstrained	312	4.0273237	4.6645	3.304094200341646	0.1870574990848599
SNIP1	ENST00000296215	nmd_target	0.9934162754507136	indeterminate	527	3.775336	4.01	3.186384872107817	0.1388011051118146
SNIP1	ENST00000296215	long_exon	1.0254603226241128	indeterminate	199	3.3494372	2.834	3.0282936538810667	0.2146700454482307
SNIP1	ENST00000296215	start_proximal	1.5807589144599523	unconstrained	150	3.2861867	3.2554998	3.008521157039248	0.2456447238371272
DNALI1	ENST00000652629	distal_nmd	2.3233793545113666	unconstrained	83	4.9278316	6.332	3.368006253217149	0.36968671402503
DNALI1	ENST00000652629	nmd_target	1.4821939742318762	unconstrained	541	4.701865	6.274	3.743858423049228	0.16096104563036034
DNALI1	ENST00000652629	start_proximal	3.022224248788361	unconstrained	150	4.09302	4.193	3.150258489220752	0.25721752854872876
GNL2	ENST00000373062	distal_nmd	1.1698849595372829	unconstrained	200	2.951545	2.8600001	3.3027282794094788	0.23353815627870209
GNL2	ENST00000373062	nmd_target	0.9358990649888704	indeterminate	1791	3.9690554	4.694	3.575685131363343	0.08449119948837454
GNL2	ENST00000373062	long_exon	5.2662645153549095	unconstrained	52	1.2642499	0.4975	2.1685114845935307	0.3007184365051736
GNL2	ENST00000373062	start_proximal	1.3915006167929604	unconstrained	150	5.19706	6.274	3.003003097676118	0.24519417617679204
RSPO1	ENST00000356545	distal_nmd	1.9770454401033928	unconstrained	214	3.0446823	2.915	2.9793917881622525	0.20366702974805626
RSPO1	ENST00000356545	nmd_target	1.340186973062525	unconstrained	425	4.5057645	4.922	3.599849227232967	0.17461833647270156
RSPO1	ENST00000356545	start_proximal	2.480524618343416	unconstrained	150	4.85254	5.4040003	3.3965160426698096	0.277324373590607
C1orf109	ENST00000486637	distal_nmd	1.264333697107908	unconstrained	85	2.842659	2.826	3.1542586932828027	0.3421273912061573
C1orf109	ENST00000486637	nmd_target	1.348532013017018	unconstrained	374	2.8164062	2.8585	3.651860374622135	0.1888332045297705
C1orf109	ENST00000486637	start_proximal	1.527896918933538	unconstrained	150	3.1734533	2.885	3.4218108450988183	0.2793896855604598
CDCA8	ENST00000373055	distal_nmd	2.1532613281822965	indeterminate	92	3.4079456	3.1209998	3.2931475475124654	0.3433343656365273
CDCA8	ENST00000373055	nmd_target	1.249365938670086	unconstrained	598	3.7381103	4.0605	3.2653109269324934	0.13352849363068103
CDCA8	ENST00000373055	start_proximal	2.0710467739700777	unconstrained	150	3.6431534	3.5830002	2.9271968706082236	0.2390046236553954
EPHA10	ENST00000373048	distal_nmd	1.7488165384142602	unconstrained	162	3.634389	4.3815002	3.9224341940173977	0.30817553526085467
EPHA10	ENST00000373048	nmd_target	1.4977684247152254	unconstrained	2433	4.554199	5.549	3.626664487169927	0.07352521873320418
EPHA10	ENST00000373048	long_exon	1.4390475595730343	unconstrained	279	4.6758566	5.794	3.43279622575506	0.2055161343077035
EPHA10	ENST00000373048	start_proximal	1.567293188668753	unconstrained	150	4.0807934	3.797	3.0307040734075485	0.24745595137409954
MANEAL	ENST00000373045	distal_nmd	1.360774239321061	unconstrained	684	4.9521184	6.311	3.5365354619535503	0.13522281306055664
MANEAL	ENST00000373045	nmd_target	1.2584156046367092	unconstrained	537	4.4430804	4.682	3.0898499040456398	0.13333686515013354
MANEAL	ENST00000373045	start_proximal	3.6223060712197936	unconstrained	150	4.24388	4.8375	2.6377284042997924	0.2153696223526727
YRDC	ENST00000373044	distal_nmd	2.135659371331533	unconstrained	120	3.1873415	2.875	3.2739671963977215	0.2988709476664964
YRDC	ENST00000373044	nmd_target	1.2333690042018133	unconstrained	567	3.8593333	3.81	2.9689317836291833	0.12468341522219437
YRDC	ENST00000373044	start_proximal	5.8864801295055935	unconstrained	150	2.5724268	2.062	2.4287547451565192	0.19830699453322886
C1orf122	ENST00000373042	distal_nmd	3.2135961764615875	unconstrained	143	4.3182726	4.648	2.8218226334361636	0.23597266308681594
C1orf122	ENST00000373042	nmd_target	2.3680419424584125	unconstrained	37	6.1308107	6.012	2.0955700049694794	0.34450958664446496
C1orf122	ENST00000373042	start_proximal	1.678201955100159	unconstrained	150	5.907193	6.2124996	2.2410294390766183	0.18297928747644385
MTF1	ENST00000373036	distal_nmd	0.6436789649553178	indeterminate	478	3.8045733	3.729	3.019357680167283	0.13810220580607865
MTF1	ENST00000373036	nmd_target	0.6566541128810692	indeterminate	1435	5.1075087	6.282	3.072970941582319	0.08112085193513721
MTF1	ENST00000373036	long_exon	0.9888386156712092	indeterminate	196	4.409561	4.1505003	2.72241903879049	0.19445850277074928
MTF1	ENST00000373036	start_proximal	1.823327525181778	indeterminate	150	5.2359533	5.8185	2.694802866521293	0.22002973267888712
INPP5B	ENST00000373024	distal_nmd	1.7326553025111953	unconstrained	163	3.8975093	3.71	2.62803685343204	0.20584373284041152
INPP5B	ENST00000373024	nmd_target	1.0911705598217334	unconstrained	2426	3.8308396	4.1145	3.3510751202170295	0.068035998852632
INPP5B	ENST00000373024	start_proximal	1.863852715795472	unconstrained	150	3.5106401	3.5619998	3.658120892621937	0.29868432014460927
SF3A3	ENST00000373019	distal_nmd	0.4843441920876369	constrained	125	5.11664	5.975	3.3088696841856815	0.29595430170109777
SF3A3	ENST00000373019	nmd_target	0.2624104468352237	constrained	1228	5.0960274	6.308	3.217680700073939	0.09182136871197423
SF3A3	ENST00000373019	start_proximal	2.127166619597003	unconstrained	150	5.30832	6.3155003	3.0819009938675617	0.2516361624250625
FHL3	ENST00000373016	distal_nmd	1.762097302257835	unconstrained	202	5.1649356	6.306	3.370287868640846	0.2371326269409988
FHL3	ENST00000373016	nmd_target	1.5394113646648495	unconstrained	488	5.2857623	6.332	3.643371581950495	0.1649276821409995
FHL3	ENST00000373016	start_proximal	1.7667498991062431	unconstrained	150	4.9832935	6.331	3.36932870799142	0.2751045370096627
UTP11	ENST00000373014	distal_nmd	2.537535117616465	unconstrained	131	4.292176	4.687	2.810504482709737	0.2455549167807529
UTP11	ENST00000373014	nmd_target	1.369720287251888	unconstrained	478	4.461523	4.7365	2.9779541863688554	0.1362084540789483
UTP11	ENST00000373014	start_proximal	1.468687812412654	unconstrained	150	5.0648403	6.323	3.0176677894399684	0.24639154324534632
POU3F1	ENST00000373012	distal_nmd	0.8013680871955202	indeterminate	1203	4.815045	5.373	2.481840722065392	0.07155518230334934
POU3F1	ENST00000373012	start_proximal	1.926044588476952	unconstrained	150	3.8807936	4.013	2.347883450108562	0.19170388094304341
RRAGC	ENST00000373001	distal_nmd	1.4869071252571109	unconstrained	199	4.9890304	6.269	3.0901726353109544	0.21905653014030144
RRAGC	ENST00000373001	nmd_target	0.5112748983687707	constrained	848	5.689934	6.335	2.5926969979839174	0.08903358044778599
RRAGC	ENST00000373001	start_proximal	1.166424075382018	unconstrained	150	4.4953933	4.552	2.5678448101274656	0.20966365078220814
MYCBP	ENST00000397572	distal_nmd	1.5737131542862457	unconstrained	92	5.656206	6.3475	2.1263726439148423	0.22168967295644812
MYCBP	ENST00000397572	nmd_target	2.580905695155153	indeterminate	67	5.531612	5.902	2.214291240161851	0.27051873045360736
MYCBP	ENST00000397572	start_proximal	1.433952945099386	unconstrained	150	6.0885067	6.3164997	2.2570789519360273	0.18428972471397015
ENSG00000274944	ENST00000621281	distal_nmd	1.5737131542862457	unconstrained	92	5.656206	6.3475	2.1263726439148423	0.22168967295644812
ENSG00000274944	ENST00000621281	nmd_target	2.580905695155153	indeterminate	88	5.602864	5.842	2.2068629650757146	0.2352523825264044
ENSG00000274944	ENST00000621281	start_proximal	1.6474382324878805	unconstrained	150	4.8704667	5.8395	3.0660230325040634	0.2503397323085226
GJA9	ENST00000357771	distal_nmd	1.469922047010486	unconstrained	1395	1.1887426	0.953	1.5317357967957699	0.041010659958607754
GJA9	ENST00000357771	start_proximal	1.5165334495932112	unconstrained	150	2.30772	2.2280002	1.821748639538787	0.1487451535493156
RHBDL2	ENST00000372990	distal_nmd	3.560901672195848	unconstrained	227	3.9525023	4.509	3.170134082092971	0.21040918911826842
RHBDL2	ENST00000372990	nmd_target	1.317638866984636	unconstrained	532	4.1239004	4.7335	3.611036083093097	0.15655826939806763
RHBDL2	ENST00000372990	start_proximal	2.1391366275757995	unconstrained	150	1.68056	0.9295	2.4052934152575234	0.1963913849685741
AKIRIN1	ENST00000432648	distal_nmd	1.3277528411300297	indeterminate	58	5.2811036	6.1	2.5757268116739382	0.3382094996620512
AKIRIN1	ENST00000432648	nmd_target	0.6154222325980439	indeterminate	368	4.7370815	4.8915	2.8503892180481936	0.14858680940898067
AKIRIN1	ENST00000432648	start_proximal	1.530746978461501	indeterminate	150	3.95472	3.95	2.6538035373738182	0.21668215147196274
NDUFS5	ENST00000372969	distal_nmd	1.8576105879371951	unconstrained	152	2.9445527	2.9450002	3.4933396682963678	0.2833472627417517
NDUFS5	ENST00000372969	nmd_target	7.329374295322543	indeterminate	16	3.4385624	3.9905	3.753877316995457	0.9384693292488643
NDUFS5	ENST00000372969	start_proximal	1.4891413469608343	unconstrained	150	3.2620933	3.27	3.374385808468974	0.2755174475345958
MACF1	ENST00000564288	distal_nmd	1.3881800367267556	unconstrained	304	5.0624866	6.24	3.5541599408419775	0.20384505278040366
MACF1	ENST00000564288	nmd_target	0.2155017086145186	constrained	15873	4.3932033	4.741	3.2382149218296843	0.025702546976096124
MACF1	ENST00000564288	long_exon	0.6288505658314899	indeterminate	6338	2.6930013	1.7674999	2.8874877821520157	0.03626970621823419
MACF1	ENST00000564288	start_proximal	1.8796496084033976	indeterminate	150	4.2395864	4.8234997	3.213742451229429	0.2624009723411118
BMP8A	ENST00000331593	distal_nmd	2.252904866621532	unconstrained	197	5.000203	5.774	2.976262829887729	0.21204994661816845
BMP8A	ENST00000331593	nmd_target	0.8817546421737213	indeterminate	859	4.111787	4.643	3.1987816514768324	0.1091410215144228
BMP8A	ENST00000331593	start_proximal	1.4420608648497024	unconstrained	150	3.1744533	3.122	2.2283648944970116	0.18194523174161828
PABPC4	ENST00000372858	distal_nmd	4.3484558614389295	unconstrained	34	5.5217056	5.845	2.395372806155712	0.4108030471445457
PABPC4	ENST00000372858	nmd_target	0.3951415496235735	constrained	1796	5.3253336	6.301	3.2927018762628553	0.077696104523319
PABPC4	ENST00000372858	start_proximal	1.0698619349951826	indeterminate	150	6.0064735	6.1825	2.566753515681339	0.20957454696380337
HEYL	ENST00000372852	distal_nmd	1.7146434244015871	unconstrained	721	3.1270819	2.888	3.5926022215110285	0.1337954984222808
HEYL	ENST00000372852	nmd_target	1.7127382763376675	unconstrained	113	5.167186	6.331	3.469993454115388	0.3264295255440826
HEYL	ENST00000372852	start_proximal	2.126048588294253	unconstrained	150	4.7732	4.8564997	2.854174602889112	0.23304238046297102
NT5C1A	ENST00000235628	distal_nmd	1.7014752504034292	unconstrained	413	4.65423	6.335	4.20202267305307	0.20676801838241796
NT5C1A	ENST00000235628	nmd_target	1.5349213985319647	unconstrained	541	4.8631573	6.322	3.8949982154300034	0.16745905283816265
NT5C1A	ENST00000235628	start_proximal	1.3740191674654825	unconstrained	150	3.1837733	3.2105	2.6443025584139717	0.21590639978834464
HPCAL4	ENST00000372844	distal_nmd	1.4747241717610928	unconstrained	245	5.505335	6.306	3.3468000864378964	0.2138192142964945
HPCAL4	ENST00000372844	nmd_target	1.821190209709921	unconstrained	178	5.477191	6.217	2.9950657150991384	0.22448966640918547
HPCAL4	ENST00000372844	start_proximal	2.680935010618034	unconstrained	150	5.7313466	6.288	2.4715592174380276	0.2018019650598556
PPIE	ENST00000324379	distal_nmd	2.6730753098258555	unconstrained	116	4.5281377	5.447	3.1973001394771208	0.29686186532686953
PPIE	ENST00000324379	nmd_target	1.1047342983516169	unconstrained	637	4.7038307	5.987	3.3899204350089507	0.13431353789195563
PPIE	ENST00000324379	start_proximal	1.9764048234895188	unconstrained	150	4.8546734	5.7575	3.032774935048035	0.2476250365190027
BMP8B	ENST00000372827	distal_nmd	2.2431193688952704	unconstrained	197	4.938746	5.776	2.972665744706338	0.21179366491043913
BMP8B	ENST00000372827	nmd_target	0.9595950239277564	indeterminate	859	4.101163	4.607	3.196358044491558	0.10905832911120729
BMP8B	ENST00000372827	start_proximal	1.6860088973832643	unconstrained	150	3.1796	3.121	2.2582874643958766	0.1843883993431177
OXCT2	ENST00000327582	distal_nmd	0.6628327909842416	indeterminate	1401	1.0413926	1.263	3.347829084387289	0.08944255781194946
OXCT2	ENST00000327582	start_proximal	1.8326759215682555	unconstrained	150	0.007966663	0.13	2.3024767612550985	0.1879964403230332
TRIT1	ENST00000316891	distal_nmd	1.6414894496473116	unconstrained	217	2.5706174	1.718	2.8832636275949177	0.1957286886682592
TRIT1	ENST00000316891	nmd_target	1.405848444657703	unconstrained	1034	4.348459	4.715	3.10948951104241	0.09670052385890583
TRIT1	ENST00000316891	start_proximal	3.0967709858464416	unconstrained	150	3.4221933	3.5215	3.730202230096235	0.30456973670425547
MYCL	ENST00000372816	distal_nmd	0.7774757468174884	indeterminate	646	4.212265	4.7315	3.358753359903038	0.13214838346266514
MYCL	ENST00000372816	nmd_target	1.3001512103919155	unconstrained	296	4.0762296	3.892	2.7624904464187354	0.1605664957242686
MYCL	ENST00000372816	start_proximal	0.9450220792292328	indeterminate	150	5.6457133	6.136	2.1506983818627448	0.1756037875397724
MFSD2A	ENST00000372811	distal_nmd	3.921383412368306	unconstrained	111	4.7071977	5.039	3.1751489751883937	0.3013718037505417
MFSD2A	ENST00000372811	nmd_target	0.56159876987304	indeterminate	1329	4.272041	4.947	3.6744728594241214	0.10079350634578679
MFSD2A	ENST00000372811	start_proximal	1.8588558375708344	unconstrained	150	4.14182	4.642	2.9877218684480447	0.24394646903508257
CAP1	ENST00000372805	distal_nmd	1.1512654188639722	indeterminate	131	5.2895265	6.272	2.901761691565205	0.25352809613841154
CAP1	ENST00000372805	nmd_target	0.4042284945083399	indeterminate	1144	4.9063025	5.9295	3.007014984227207	0.08890426175492316
CAP1	ENST00000372805	start_proximal	1.1717489374373202	indeterminate	150	3.58348	3.3839998	3.2168788912632813	0.26265706159750435
PPT1	ENST00000642050	distal_nmd	1.5635284246206909	unconstrained	170	3.6094472	3.501	2.91276540056326	0.22339890829580072
PPT1	ENST00000642050	nmd_target	1.037354328130419	indeterminate	598	4.2001257	4.701	3.1610880599019957	0.12926650365549458
PPT1	ENST00000642050	start_proximal	2.022749888140991	unconstrained	150	2.4536932	1.506	3.4175011576343843	0.27903780105250203
RLF	ENST00000372771	distal_nmd	0.1240977443802471	constrained	4703	4.488975	4.742	3.035632093911197	0.04426512004455341
RLF	ENST00000372771	nmd_target	0.120214432048968	indeterminate	889	5.107089	6.276	2.874295571251458	0.0964007794107306
RLF	ENST00000372771	start_proximal	1.5609728774764215	indeterminate	150	3.8666935	3.3755	2.9326595385091156	0.2394506486217776
TMCO2	ENST00000372766	distal_nmd	1.2552804131140916	unconstrained	359	3.1444848	2.941	3.0075325761810756	0.1587314983563336
TMCO2	ENST00000372766	nmd_target	4.506924888941176	indeterminate	37	2.2763512	1.438	2.518411911240579	0.41402436782570057
TMCO2	ENST00000372766	start_proximal	1.6778920726910989	unconstrained	150	1.9890867	1.292	2.593325478681325	0.21174413865760602
ZMPSTE24	ENST00000372759	distal_nmd	1.017738056804394	indeterminate	272	4.705842	6.3094997	3.2280961971912236	0.19573208221579574
ZMPSTE24	ENST00000372759	nmd_target	1.475099358226177	unconstrained	1003	4.873981	6.208	2.8255598278516763	0.08921831995125452
ZMPSTE24	ENST00000372759	start_proximal	1.235043406087318	unconstrained	150	4.1777935	4.1085	3.082215974416573	0.25166188047919513
COL9A2	ENST00000372748	distal_nmd	1.4994925650182576	unconstrained	247	4.5302186	5.858	4.150458243873204	0.26408733399437245
COL9A2	ENST00000372748	nmd_target	0.8272832220055887	indeterminate	1670	4.4958363	5.0025	4.016655991764959	0.09828933628047296
COL9A2	ENST00000372748	start_proximal	2.124948797003127	indeterminate	150	3.8508532	3.799	3.787856836812282	0.30927721563009397
SMAP2	ENST00000372718	distal_nmd	0.8943368352834392	indeterminate	173	5.189162	6.318	3.265462482177626	0.2482685151634076
SMAP2	ENST00000372718	nmd_target	0.7700763107457775	indeterminate	964	5.022578	6.298	3.2188381411918012	0.1036717958980216
SMAP2	ENST00000372718	start_proximal	0.8221904946563766	indeterminate	150	5.889647	6.232	2.615625673948815	0.21356494197659867
ZFP69B	ENST00000361584	distal_nmd	1.1829233031469957	unconstrained	1216	1.6836982	1.522	1.5359426733461485	0.0440461769486024
ZFP69B	ENST00000361584	nmd_target	1.8832244288077336	unconstrained	236	1.5532119	1.335	1.6829690364080578	0.10955195303220579
ZFP69B	ENST00000361584	start_proximal	1.7270402256825237	unconstrained	150	0.96772665	0.7015	1.5537755442769012	0.12686524194312065
ZFP69	ENST00000372706	distal_nmd	1.1101798202553634	unconstrained	1186	2.7778406	1.785	2.835805918116926	0.08234441717457469
ZFP69	ENST00000372706	nmd_target	1.16058132121879	unconstrained	242	2.5120413	1.7609999	2.7119538642323655	0.1743309970603425
ZFP69	ENST00000372706	start_proximal	1.544353142707437	unconstrained	150	2.2493334	2.1615	2.806331731514049	0.22913602637302063
EXO5	ENST00000415550	distal_nmd	1.2912468277113516	unconstrained	969	3.0924778	2.331	2.9052331868182213	0.09332953628088216
EXO5	ENST00000415550	start_proximal	2.148993495871063	unconstrained	150	2.6827135	1.712	2.948777855484813	0.2407667036918742
ZNF684	ENST00000372699	distal_nmd	1.3224076628814851	unconstrained	946	1.6338732	1.418	2.008618903231763	0.06530583359148089
ZNF684	ENST00000372699	nmd_target	4.065908907816869	indeterminate	38	1.2171842	0.8325	1.1725259436225604	0.1902088248871401
ZNF684	ENST00000372699	start_proximal	1.3550677398845716	unconstrained	150	2.4807534	2.5435	1.7417547803542255	0.14221368229737474
RIMS3	ENST00000372684	distal_nmd	1.371505419267545	unconstrained	260	5.3696804	6.328	3.6007848547521406	0.22331119688601164
RIMS3	ENST00000372684	nmd_target	1.5883674573277855	unconstrained	514	4.9641128	6.304	3.525655670865336	0.15551000511749646
RIMS3	ENST00000372684	start_proximal	1.5946865201006626	indeterminate	150	4.1709332	4.7869997	3.6566828947625005	0.29856690811104813
NFYC	ENST00000447388	distal_nmd	1.512925598950713	unconstrained	167	6.2131853	6.355	2.635468838298948	0.20393870156954783
NFYC	ENST00000447388	nmd_target	0.8488624278502876	indeterminate	688	5.583791	6.335	3.277669319569888	0.12495997131436226
NFYC	ENST00000447388	start_proximal	1.6244482162313023	unconstrained	150	5.5312533	6.335	2.9571132398350235	0.24144728497414075
KCNQ4	ENST00000347132	distal_nmd	1.4341648075273683	unconstrained	260	5.162931	6.2244997	2.8512214762066383	0.17682524952817077
KCNQ4	ENST00000347132	nmd_target	0.7179262699102362	indeterminate	1675	5.331699	6.319	3.320820346019951	0.08114055529607414
KCNQ4	ENST00000347132	start_proximal	2.6551353620031724	unconstrained	150	4.63494	4.99	2.296342638954927	0.18749559133452495
CITED4	ENST00000372638	distal_nmd	1.3842972153333903	unconstrained	402	3.304311	3.1230001	2.8606447473102588	0.14267599213646218
CITED4	ENST00000372638	start_proximal	2.8040573747221926	unconstrained	150	3.0548134	2.8905	2.487243986532788	0.20308262109370687
CTPS1	ENST00000650070	distal_nmd	3.419704890798906	indeterminate	38	4.317579	5.833	3.2665569507722343	0.5299055107588422
CTPS1	ENST00000650070	nmd_target	0.4959116822935476	constrained	1585	4.931156	6.326	3.5398750031487927	0.08891464392353489
CTPS1	ENST00000650070	start_proximal	2.131581982113364	unconstrained	150	4.947933	6.335	3.3535602258736557	0.2738170458361053
SLFNL1	ENST00000302946	distal_nmd	2.3329033389191505	unconstrained	170	2.9893706	2.88	3.117072860814901	0.23906857519313415
SLFNL1	ENST00000302946	nmd_target	1.1660271567700584	unconstrained	779	3.2230859	3.035	3.5436612766397726	0.12696484125926363
SLFNL1	ENST00000302946	long_exon	2.0381957321293145	unconstrained	122	0.41361475	0.246	1.9378218483318455	0.1754421467362158
SLFNL1	ENST00000302946	start_proximal	1.936882846513788	unconstrained	150	0.56843334	0.553	1.9731375695315587	0.1611060079222561
SCMH1	ENST00000337495	distal_nmd	1.5135286128553451	indeterminate	173	5.3259015	6.335	3.3363149753334094	0.2536553304667276
SCMH1	ENST00000337495	nmd_target	0.8184530349738808	indeterminate	1621	4.54336	4.85	3.181353695292268	0.0790169838393671
SCMH1	ENST00000337495	start_proximal	1.2581175737593473	unconstrained	150	4.275833	4.6325	2.6546957837330267	0.21675500308212664
FOXO6	ENST00000641094	distal_nmd	0.6464191858407412	indeterminate	527	4.517801	5.345	3.0333577967799585	0.1321351410114123
FOXO6	ENST00000641094	nmd_target	0.4083022722823635	indeterminate	614	4.9935	5.9425	3.189516271441722	0.12871840111140564
FOXO6	ENST00000641094	long_exon	1.5212996931953993	unconstrained	185	5.4588323	6.09	3.121421885363917	0.2294915011843173
FOXO6	ENST00000641094	start_proximal	1.5088839154519866	unconstrained	150	5.7383666	5.902	2.617741303827031	0.21373768243280586
EDN2	ENST00000372587	distal_nmd	1.957208732903904	unconstrained	141	1.0612482	0.961	2.5689442022529585	0.2163441295040025
EDN2	ENST00000372587	nmd_target	1.30144327539492	unconstrained	243	4.0304446	4.668	3.399590062126141	0.21808380416698933
EDN2	ENST00000372587	start_proximal	1.7048647526258565	unconstrained	150	2.8269267	2.717	3.2282813924148903	0.26358807191793565
HIVEP3	ENST00000372583	distal_nmd	1.1399927392705618	unconstrained	863	3.1163523	2.91	3.3305982580963085	0.11337488321780714
HIVEP3	ENST00000372583	nmd_target	0.7944649691671226	indeterminate	1159	4.802741	5.798	3.1442385588347745	0.09235784083374526
HIVEP3	ENST00000372583	long_exon	0.4162013491086024	constrained	5046	3.6121979	3.692	3.8347258040748056	0.05398345703142075
HIVEP3	ENST00000372583	start_proximal	2.1039550173478885	unconstrained	150	3.7024403	3.9405	3.423222837996439	0.27950497429777993
ENSG00000284895	ENST00000646142	start_proximal	2.5261565764273075	unconstrained	78	4.442718	4.9855003	3.2266946384085338	0.3653512235267483
GUCA2B	ENST00000372581	distal_nmd	2.240629611901325	unconstrained	109	2.2065046	1.933	4.129165337882187	0.3955023096647635
GUCA2B	ENST00000372581	nmd_target	1.6751389679083168	unconstrained	77	0.9546494	0.473	3.300793783928191	0.3761603623908462
GUCA2B	ENST00000372581	start_proximal	1.5825404656017312	unconstrained	150	2.0260668	1.4605	2.6666629017700543	0.2177321141782058
GUCA2A	ENST00000357001	distal_nmd	3.547130862497865	unconstrained	112	2.7045803	2.0025	3.7348012340057135	0.35290554505129523
GUCA2A	ENST00000357001	nmd_target	6.618238654048443	unconstrained	83	0.10737349	-0.07	2.996937963049539	0.3289566777491426
GUCA2A	ENST00000357001	start_proximal	2.350424643545864	unconstrained	150	2.3260133	2.0370002	3.2556641177124246	0.2658238620761276
FOXJ3	ENST00000361346	distal_nmd	0.8043041252976796	indeterminate	163	5.538724	6.335	2.96513387256808	0.2322472091302209
FOXJ3	ENST00000361346	nmd_target	0.4599576243776432	constrained	1536	5.3354506	6.311	3.0464231602306877	0.07773106544960609
FOXJ3	ENST00000361346	long_exon	20.271596454393897	indeterminate	17	5.971353	6.36	2.4450484181723016	0.5930113463455164
FOXJ3	ENST00000361346	start_proximal	1.2460008997034075	unconstrained	150	5.95218	6.334	2.8032702958149414	0.22888606119491547
RIMKLA	ENST00000431473	distal_nmd	0.7170942617692546	indeterminate	538	4.3002286	4.9090004	3.645837200173901	0.15718320290480275
RIMKLA	ENST00000431473	nmd_target	1.4522013894473598	unconstrained	485	5.0529504	6.326	3.536950228555635	0.16060463666439584
RIMKLA	ENST00000431473	start_proximal	1.452616628082495	unconstrained	150	5.20996	5.9230003	2.3921630093833195	0.19531929181832602
ZMYND12	ENST00000372565	distal_nmd	1.7211539907373652	unconstrained	170	1.603753	0.895	2.756141687647159	0.2113864178728076
ZMYND12	ENST00000372565	nmd_target	1.4746274231105485	unconstrained	775	3.676542	3.69	3.4656626174888316	0.12449027622739697
ZMYND12	ENST00000372565	start_proximal	0.817900588657835	indeterminate	150	4.38052	4.9005	3.375628919200547	0.2756189471008002
PPCS	ENST00000372561	distal_nmd	1.3731385650045216	unconstrained	371	4.471795	4.728	2.857978777394878	0.1483788650031444
PPCS	ENST00000372561	nmd_target	1.5895413940900756	unconstrained	412	4.347381	4.8335	3.3205083590332602	0.1635897052272372
PPCS	ENST00000372561	start_proximal	2.2452179665637435	unconstrained	150	3.5447335	4.024	3.2128432706516468	0.26232755455437223
CCDC30	ENST00000668663	distal_nmd	1.9655887304687336	unconstrained	258	1.0403721	0.7135	1.6110991070529637	0.10030264924096102
CCDC30	ENST00000668663	nmd_target	0.907646967515298	indeterminate	1722	2.1031969	1.429	2.461962433886196	0.05932870219956423
CCDC30	ENST00000668663	start_proximal	1.1685625551953494	unconstrained	150	0.92854005	0.5765	1.668466135945745	0.13622968953933953
PPIH	ENST00000304979	distal_nmd	2.6576961599947246	indeterminate	26	5.633769	6.285	2.7564747497833695	0.5405891745335073
PPIH	ENST00000304979	nmd_target	1.894943322254223	unconstrained	355	5.4013605	6.285	3.236345550499269	0.17176738710798797
PPIH	ENST00000304979	start_proximal	1.11687954527522	indeterminate	150	5.585933	6.349	3.228137627782565	0.26357633358486043
YBX1	ENST00000321358	distal_nmd	3.679976724920329	indeterminate	16	7.791312	8.411	1.2415585893439585	0.3103896473359896
YBX1	ENST00000321358	nmd_target	0.3495593375991704	indeterminate	806	6.44903	6.335	2.376247821330531	0.08369975963081197
YBX1	ENST00000321358	start_proximal	1.423838728555603	indeterminate	150	5.2077665	5.5935	1.9659844999375808	0.160521962235594
CLDN19	ENST00000296387	distal_nmd	3.407203383873328	unconstrained	96	4.3845625	5.779	3.819151719583536	0.3897905401355254
CLDN19	ENST00000296387	nmd_target	1.5686592883338784	unconstrained	426	4.6468687	6.233	4.113762887286752	0.19931246314358045
CLDN19	ENST00000296387	start_proximal	1.3845354465464934	unconstrained	150	5.3061867	6.235	4.16964087612165	0.34044975190498156
P3H1	ENST00000296388	distal_nmd	2.247198467943732	unconstrained	203	3.1808324	2.992	3.792399374492225	0.26617425507970627
P3H1	ENST00000296388	nmd_target	1.102276419281278	unconstrained	1855	4.384312	5.645	3.6886465560803607	0.08564363391413318
P3H1	ENST00000296388	start_proximal	2.191598685500709	unconstrained	150	2.7726066	1.8565	3.3524883205780682	0.2737295251352127
C1orf50	ENST00000372525	distal_nmd	1.617261545597512	unconstrained	233	3.602781	3.53	2.8127587333741326	0.18426995139703223
C1orf50	ENST00000372525	nmd_target	2.0404276729891686	unconstrained	214	4.654224	5.7209997	2.9553693298409534	0.2020248883039586
C1orf50	ENST00000372525	start_proximal	2.974450847900258	unconstrained	150	2.02076	1.6975	3.3544439199656497	0.27388919915657517
TMEM269	ENST00000637012	distal_nmd	2.1359473703261536	unconstrained	175	2.86344	2.493	3.221492927249685	0.243521975310176
TMEM269	ENST00000637012	nmd_target	1.8779079180031144	unconstrained	284	3.2619119	3.5385	3.3516233751709463	0.19888225734133275
TMEM269	ENST00000637012	start_proximal	2.124632504307764	indeterminate	150	2.86672	2.8305001	2.896512561114302	0.2364992602764039
SVBP	ENST00000372521	distal_nmd	2.7297420680531457	unconstrained	48	4.4603543	5.54	2.582214229082956	0.3727105200665817
SVBP	ENST00000372521	start_proximal	2.3764208931006428	unconstrained	150	5.12208	6.286	3.183777126325111	0.2599543138080354
ERMAP	ENST00000372517	distal_nmd	1.2944885135266655	unconstrained	740	0.6924946	0.337	1.82664445022494	0.06714878545859401
ERMAP	ENST00000372517	nmd_target	0.9462666401293044	indeterminate	535	2.4344487	1.937	3.098415752691953	0.13395619437788212
ERMAP	ENST00000372517	start_proximal	1.743452286976946	indeterminate	150	1.4239333	1.131	2.593493962956741	0.21175789534108777
ZNF691	ENST00000651192	distal_nmd	0.8314671429610477	indeterminate	795	3.3874755	3.414	3.3606739748160077	0.11919082298157833
ZNF691	ENST00000651192	start_proximal	2.2564517501778294	unconstrained	150	1.8293866	0.9195	2.7875901050062235	0.22760577897655423
SLC2A1	ENST00000426263	distal_nmd	1.1888751210259632	unconstrained	248	5.19075	6.28	3.3270461321239884	0.21126764065761955
SLC2A1	ENST00000426263	nmd_target	0.1897612378909903	indeterminate	1078	4.8499465	6.311	3.7505622216348753	0.11423179319840646
SLC2A1	ENST00000426263	start_proximal	1.3145391571090117	unconstrained	150	4.930227	6.335	3.6530831617728947	0.2982729911432216
FAM183A	ENST00000335282	distal_nmd	3.333716964743724	unconstrained	155	2.7562647	2.444	2.9904031091758587	0.24019495785001793
FAM183A	ENST00000335282	nmd_target	2.7790522862703995	unconstrained	97	2.8344123	2.3	2.409646281666142	0.2446625111418202
FAM183A	ENST00000335282	start_proximal	1.61629157090843	unconstrained	150	1.86592	1.826	1.9268513611263716	0.15732675483156175
EBNA1BP2	ENST00000236051	distal_nmd	2.726477204659005	unconstrained	98	3.6234183	3.247	2.9396881297210298	0.2969533444427628
EBNA1BP2	ENST00000236051	nmd_target	1.567278533771061	unconstrained	670	4.262152	4.737	3.150484902503185	0.12171385038062991
EBNA1BP2	ENST00000236051	start_proximal	2.0290422922366043	unconstrained	150	3.90476	4.442	3.1869296184725173	0.2602117137140113
CFAP57	ENST00000372492	distal_nmd	1.9270161937269024	unconstrained	262	2.1571145	1.5315001	3.631035444375723	0.22432611891428983
CFAP57	ENST00000372492	nmd_target	1.1205272608428138	unconstrained	3338	4.013872	4.703	3.437782137099036	0.059502496088736125
CFAP57	ENST00000372492	start_proximal	1.4473138522298186	unconstrained	150	4.37254	4.627	2.8174975765665513	0.23004771380387432
TMEM125	ENST00000439858	distal_nmd	1.4388446977813147	unconstrained	507	2.463507	2.873	4.081101176544788	0.18124806637447938
TMEM125	ENST00000439858	start_proximal	2.786029147013504	unconstrained	150	2.8830466	2.9250002	4.503051608877558	0.36767262423896224
C1orf210	ENST00000523677	distal_nmd	2.909728115590939	unconstrained	189	3.2385502	2.965	3.235537193346927	0.23535070003741684
C1orf210	ENST00000523677	start_proximal	2.5903001980699765	unconstrained	150	2.4545333	1.6805	3.108207955303312	0.2537841168317513
TIE1	ENST00000372476	distal_nmd	3.093361325668139	unconstrained	119	5.0803027	6.329	3.8003002475065726	0.3483729525145215
TIE1	ENST00000372476	nmd_target	0.918210216248416	indeterminate	3145	4.5032735	5.802	3.5808013009920634	0.06385132262789193
TIE1	ENST00000372476	start_proximal	2.8402925833572223	unconstrained	150	3.4198935	3.6100001	3.0434308227594316	0.24849508610731322
MPL	ENST00000372470	distal_nmd	1.1366546363510597	unconstrained	302	3.482348	2.9889998	2.9486740564365017	0.16967712512807218
MPL	ENST00000372470	nmd_target	1.1577472424451558	unconstrained	1453	3.4865146	2.956	3.094995746786967	0.08119461921216543
MPL	ENST00000372470	start_proximal	1.9581438946900969	unconstrained	150	4.0604534	4.0594997	2.4891021145884564	0.20323433661414475
CDC20	ENST00000310955	distal_nmd	1.601583978036272	unconstrained	226	4.7087784	6.144	3.2451026932944624	0.21586102020598147
CDC20	ENST00000310955	nmd_target	0.8586654711108832	indeterminate	1121	4.8409886	6.17	3.10565622171794	0.09275782866804742
CDC20	ENST00000310955	start_proximal	1.5545140968725837	unconstrained	150	4.5878334	5.6995	3.137298630591553	0.25615936052272403
ELOVL1	ENST00000372458	distal_nmd	0.5656671607490907	constrained	269	4.5878625	5.876	3.1545328148247327	0.19233526026521094
ELOVL1	ENST00000372458	nmd_target	0.90592112615051	indeterminate	418	4.9268703	6.33	3.2742876355813864	0.160150643201934
ELOVL1	ENST00000372458	start_proximal	1.6026295489762603	unconstrained	150	4.12762	4.2235003	3.1001962072860842	0.2531299603454192
MED8	ENST00000372457	distal_nmd	1.4727445582463612	unconstrained	112	5.1185355	6.332	3.05703557134626	0.28886270967358774
MED8	ENST00000372457	nmd_target	1.4742557124090787	unconstrained	542	5.034976	6.334	3.139300083787965	0.13484448481492328
MED8	ENST00000372457	start_proximal	2.064462227231171	unconstrained	150	5.427533	6.332	2.717941614917445	0.2219190035741276
SZT2	ENST00000634258	distal_nmd	1.65492891594131	unconstrained	191	5.2416964	6.323	3.6075385333235928	0.26103232703268203
SZT2	ENST00000634258	nmd_target	0.7904048055889259	indeterminate	9949	4.33635	4.94	3.5786463260473043	0.035878069284125715
SZT2	ENST00000634258	long_exon	1.9283092427084485	unconstrained	6	4.550667	5.9135	3.2824957860765727	1.3400732931205952
SZT2	ENST00000634258	start_proximal	1.2572569799352284	unconstrained	150	5.13434	6.308	2.9583720782181495	0.24155006869771703
HYI	ENST00000372430	distal_nmd	2.0365379204909133	unconstrained	121	3.623281	3.593	3.433052513705218	0.31209568306411073
HYI	ENST00000372430	nmd_target	1.823655895274442	unconstrained	560	4.2267985	4.735	3.3389294043229083	0.14109551961508288
HYI	ENST00000372430	start_proximal	2.982954446978433	unconstrained	150	3.70628	3.411	3.1682232347111956	0.2586843438757472
PTPRF	ENST00000359947	distal_nmd	1.5113929948019396	unconstrained	116	5.889931	6.07	2.8187834746494005	0.2617174752864529
PTPRF	ENST00000359947	nmd_target	0.3600005280541305	constrained	5094	4.815636	6.256	4.0210250252779	0.05633876280438579
PTPRF	ENST00000359947	long_exon	0.9037059591114228	indeterminate	361	4.7199283	6.251	3.9529795934518366	0.20805155755009666
PTPRF	ENST00000359947	start_proximal	2.721484044218097	indeterminate	150	4.2331667	4.2955	3.093346413536189	0.2525706770277342
KDM4A	ENST00000372396	distal_nmd	1.1823698998338945	unconstrained	188	5.2626595	6.311	3.2993894705969873	0.24063270853843619
KDM4A	ENST00000372396	nmd_target	0.2996037005034396	constrained	2854	4.5480914	6.215	3.711085911829993	0.06946627703968593
KDM4A	ENST00000372396	start_proximal	1.6785042162759254	unconstrained	150	5.01656	6.3295	3.445547457598952	0.28132777185537633
ST3GAL3	ENST00000347631	distal_nmd	1.830094398050211	unconstrained	137	5.0986786	6.33	3.5405418880775215	0.30248890745459894
ST3GAL3	ENST00000347631	nmd_target	0.7090080033332575	indeterminate	838	5.3555026	6.312	3.4968096060822975	0.12079528344522682
ST3GAL3	ENST00000347631	start_proximal	2.649431316186756	unconstrained	150	5.1710267	6.2735	2.818487623062775	0.23012855076178693
ARTN	ENST00000372359	distal_nmd	1.3635375852975788	unconstrained	510	2.9948745	2.718	3.002838964366277	0.13296794428612896
ARTN	ENST00000372359	start_proximal	3.1227648098334404	unconstrained	150	2.4053268	1.9365001	2.494957488754225	0.20371242591278502
IPO13	ENST00000372343	distal_nmd	1.6517295756571688	unconstrained	144	5.5230904	6.308	2.720562043401332	0.22671350361677767
IPO13	ENST00000372343	nmd_target	0.4075986855657049	indeterminate	2324	5.544882	6.335	3.068895062147827	0.06365961042406668
IPO13	ENST00000372343	long_exon	0.7540602615723843	indeterminate	271	5.5836163	6.335	3.3171306738457695	0.20150133827367742
IPO13	ENST00000372343	start_proximal	1.8353617264572368	unconstrained	150	6.050687	6.335	2.5053985736491877	0.20456493692457633
DPH2	ENST00000255108	distal_nmd	1.469589911577598	unconstrained	172	3.6316392	3.5279999	3.390264741175112	0.2585052630391213
DPH2	ENST00000255108	nmd_target	1.3444225144541702	unconstrained	861	3.7841485	3.66	3.422150621474228	0.11662658118082904
DPH2	ENST00000255108	long_exon	2.275983394376339	unconstrained	284	3.2778838	2.7575002	3.093375358861893	0.18355805689030616
DPH2	ENST00000255108	start_proximal	1.228139478238224	unconstrained	150	3.0821867	2.812	2.9375582272385543	0.23985062488163916
ATP6V0B	ENST00000472174	distal_nmd	3.474065775573538	indeterminate	74	5.6572294	6.335	3.082902518487931	0.35838013825159565
ATP6V0B	ENST00000472174	nmd_target	0.7052123471846748	indeterminate	391	5.281583	6.309	3.1315613131363405	0.15836986281296367
ATP6V0B	ENST00000472174	start_proximal	1.1643371710421415	unconstrained	150	4.748073	5.1645	2.9754364881914084	0.24294337193758853
B4GALT2	ENST00000372324	distal_nmd	2.094194473261951	unconstrained	198	5.111722	6.311	3.306823157577577	0.23500568868562036
B4GALT2	ENST00000372324	nmd_target	1.1421274720982268	unconstrained	768	4.936409	6.289	3.3662795072021185	0.1214701487281665
B4GALT2	ENST00000372324	start_proximal	1.58852160178557	unconstrained	150	5.6125064	6.347	2.9027567153784957	0.2370090933371538
CCDC24	ENST00000372318	distal_nmd	1.4698063180581102	unconstrained	270	1.3137	0.737	2.3932796471649027	0.14565036101891357
CCDC24	ENST00000372318	nmd_target	1.8561473423486243	unconstrained	501	2.538585	1.872	2.7719981277365915	0.12384374305939083
CCDC24	ENST00000372318	start_proximal	1.8869826862060428	unconstrained	150	3.41668	2.8315	2.81735014945956	0.23003567643099487
SLC6A9	ENST00000372310	distal_nmd	1.2598797615654331	unconstrained	242	4.561616	4.7335	3.3324909804289513	0.2142206336822107
SLC6A9	ENST00000372310	nmd_target	0.5804283772052516	constrained	1507	4.9023786	6.276	3.6048509440711483	0.09286042901056211
SLC6A9	ENST00000372310	start_proximal	1.8048780538717504	unconstrained	150	6.5180135	6.358	2.2631138863755655	0.18478247504757075
KLF17	ENST00000372299	distal_nmd	3.809432034669335	indeterminate	47	1.0075532	0.694	1.678067907857598	0.24477136111253825
KLF17	ENST00000372299	nmd_target	1.3534150817376562	unconstrained	595	1.7403934	1.003	2.5789325207067106	0.10572592557371124
KLF17	ENST00000372299	long_exon	2.2802291045901955	unconstrained	375	0.8911707	0.573	1.5844178042309423	0.08181898358961284
KLF17	ENST00000372299	start_proximal	1.5630458748424805	unconstrained	150	0.6006	0.4735	1.7825945369974479	0.1455482344638859
DMAP1	ENST00000372289	distal_nmd	1.0131653775074434	indeterminate	107	5.1861777	6.311	3.8290964557780383	0.37017272638760546
DMAP1	ENST00000372289	nmd_target	0.8861406389799505	indeterminate	1144	4.926785	6.333	3.659983109314667	0.10820966908242141
DMAP1	ENST00000372289	start_proximal	5.485085094220612	unconstrained	150	5.25244	6.332	3.6522151573205606	0.29820211887646547
ERI3	ENST00000372257	distal_nmd	1.113504835394045	indeterminate	130	6.0357614	6.323	2.8925761570082735	0.2536957114960415
ERI3	ENST00000372257	nmd_target	0.7077670571187372	indeterminate	731	6.25074	6.36	2.4856810436050965	0.09193623444848047
ERI3	ENST00000372257	start_proximal	2.034710979623956	unconstrained	150	6.1071334	6.332	2.7116802081603866	0.22140776185323402
RNF220	ENST00000361799	distal_nmd	0.8030469162771635	indeterminate	119	5.8152184	6.331	3.0695065374364234	0.28138120294862384
RNF220	ENST00000361799	nmd_target	0.1899877221705719	constrained	1354	5.624092	6.335	3.1071028865052788	0.08443962623133011
RNF220	ENST00000361799	long_exon	3.3739652400821254	indeterminate	75	5.71012	6.334	3.1092896645059533	0.3590298449582066
RNF220	ENST00000361799	start_proximal	1.0325664749640222	indeterminate	150	5.9837	6.36	3.009240501486402	0.2457034580652883
TMEM53	ENST00000372237	distal_nmd	1.337919758076844	unconstrained	681	3.8182483	4.15	3.392914473204554	0.13001676511393265
TMEM53	ENST00000372237	start_proximal	1.1237751222649994	unconstrained	150	3.6228333	3.4505	3.012067574895643	0.245934287642556
ARMH1	ENST00000535358	distal_nmd	2.4678928560432976	unconstrained	160	0.5129312	0.123500004	2.688780696390554	0.21256677823219566
ARMH1	ENST00000535358	nmd_target	1.3230433095950405	unconstrained	1010	3.3712158	3.2365	3.179530449676988	0.10004659251411956
ARMH1	ENST00000535358	start_proximal	1.2647770751459435	unconstrained	150	3.5873268	3.7165	3.1908062825035417	0.26052824200668495
KIF2C	ENST00000372224	distal_nmd	1.34371986205614	unconstrained	130	3.9779232	3.6690001	2.675577622938795	0.2346636810476909
KIF2C	ENST00000372224	nmd_target	0.5611284026663028	constrained	1895	4.308567	4.719	3.235301824879945	0.07432076915112297
KIF2C	ENST00000372224	start_proximal	0.8595863038906104	indeterminate	150	3.6704533	3.0644999	3.0577643638843672	0.2496654148394229
RPS8	ENST00000396651	distal_nmd	0.6484000856035549	indeterminate	157	4.863611	6.051	3.0401959191983874	0.24263404893242196
RPS8	ENST00000396651	nmd_target	0.3384819113514861	constrained	317	4.9077	6.297	3.5468240213667475	0.19920948375546896
RPS8	ENST00000396651	start_proximal	1.3778713206510336	indeterminate	150	5.43462	6.3	3.433838555296088	0.2803717439857058
BEST4	ENST00000372207	distal_nmd	2.345742023415156	unconstrained	321	1.7695265	1.581	3.3428112477597165	0.18657752965904684
BEST4	ENST00000372207	nmd_target	1.247008963654716	unconstrained	948	3.7254524	3.9965	3.1360474510448086	0.10185408616427387
BEST4	ENST00000372207	start_proximal	2.015958076037241	unconstrained	150	3.42202	3.841	3.142206246313129	0.25656006566844136
PLK3	ENST00000372201	distal_nmd	1.80950394457371	unconstrained	239	4.574795	5.729	3.2910613683485614	0.21288106301039655
PLK3	ENST00000372201	nmd_target	1.004336962592075	indeterminate	1549	4.6418276	5.837	3.292070028504376	0.08364564916360274
PLK3	ENST00000372201	start_proximal	2.0109720610985287	indeterminate	150	2.9516866	2.743	2.9618361107074205	0.24183290576608826
DYNLT4	ENST00000339355	distal_nmd	2.031927785590948	unconstrained	513	1.8645829	1.993	4.367932369274994	0.19284892521921698
DYNLT4	ENST00000339355	start_proximal	1.7382159278732492	unconstrained	150	1.8185201	1.3759999	2.8481758414768157	0.2325525836446769
BTBD19	ENST00000450269	distal_nmd	2.0647050896674046	unconstrained	182	3.660747	3.442	2.9498296758368068	0.21865592314806706
BTBD19	ENST00000450269	nmd_target	0.9986427813686994	indeterminate	541	3.9160464	4.123	3.235662802710293	0.1391120093711575
BTBD19	ENST00000450269	start_proximal	2.1539641300301966	unconstrained	150	3.9051466	4.139	3.3018239735271693	0.26959279852101325
PTCH2	ENST00000372192	distal_nmd	1.0403842999600124	indeterminate	302	2.9955065	2.6560001	3.339110351160929	0.1921442092365677
PTCH2	ENST00000372192	nmd_target	1.1492767472719394	unconstrained	3157	4.357982	4.918	3.650813441007049	0.06497590689425085
PTCH2	ENST00000372192	start_proximal	1.812693498990588	unconstrained	150	3.0953598	2.7285	2.995995897823447	0.24462204070463373
EIF2B3	ENST00000360403	distal_nmd	1.737315035821415	unconstrained	100	4.35816	4.7295	3.0524898526478723	0.3052489852647872
EIF2B3	ENST00000360403	nmd_target	0.8266676378939409	indeterminate	1106	4.23146	4.666	2.925226996911221	0.08795934960054166
EIF2B3	ENST00000360403	start_proximal	2.462741253059773	unconstrained	150	5.09204	6.329	2.8453549457075673	0.23232225846960242
HECTD3	ENST00000372172	distal_nmd	2.304600733363316	unconstrained	132	4.9111214	6.327	4.569286290979499	0.39770532346210796
HECTD3	ENST00000372172	nmd_target	0.979378368583336	indeterminate	2301	5.077752	6.31	3.3945950278798	0.07076681690113125
HECTD3	ENST00000372172	start_proximal	1.4211835343532755	indeterminate	150	4.5007734	5.6835003	3.382280595311141	0.27616205418097406
UROD	ENST00000246337	distal_nmd	1.7859520725453797	unconstrained	209	4.5035167	5.806	3.3112935733771622	0.22904696588117623
UROD	ENST00000246337	nmd_target	1.4201194126246544	unconstrained	742	4.6480203	5.762	3.1510550216294804	0.1156788690312345
UROD	ENST00000246337	start_proximal	1.5329626491622386	unconstrained	150	4.5804334	5.41	3.3131941707762227	0.27052117123884584
ZSWIM5	ENST00000359600	distal_nmd	1.1355196222853043	unconstrained	910	5.406234	6.335	3.266537957152103	0.10828467886266545
ZSWIM5	ENST00000359600	nmd_target	0.6370369453647863	indeterminate	2450	4.815215	5.608	3.022948422014474	0.06107278081096022
ZSWIM5	ENST00000359600	long_exon	3.1233765847537147	indeterminate	45	4.1288667	3.915	2.4398563339283608	0.36371230786648273
ZSWIM5	ENST00000359600	start_proximal	0.6834857511608249	indeterminate	150	3.68604	3.652	2.5525679619979704	0.20841630135569966
HPDL	ENST00000334815	distal_nmd	1.0451280071878672	unconstrained	963	2.7962337	2.392	3.555625294644494	0.11457842379021906
HPDL	ENST00000334815	start_proximal	2.547655906016969	unconstrained	150	3.39612	3.1165	3.0326751243019086	0.2476168870057075
MUTYH	ENST00000456914	distal_nmd	2.314009561901889	unconstrained	171	1.8685731	1.392	2.490673603207094	0.19046657083726395
MUTYH	ENST00000456914	nmd_target	1.3528283854228285	unconstrained	1242	3.5455482	3.1875	3.472518492696968	0.09853346816962734
MUTYH	ENST00000456914	start_proximal	1.7938171760777173	unconstrained	150	1.2258934	0.78499997	1.7739391243545526	0.14484152298094163
TOE1	ENST00000372090	distal_nmd	1.3919522678370062	unconstrained	668	3.205657	2.3255	2.943755966550462	0.11389733789138654
TOE1	ENST00000372090	nmd_target	1.6503867265175125	unconstrained	712	4.695663	5.8795004	2.94145688732425	0.11023575744323272
TOE1	ENST00000372090	start_proximal	2.8000694019593446	unconstrained	150	3.0878599	2.2979999	3.0400565725536453	0.2482195797316913
TESK2	ENST00000372086	distal_nmd	1.3518354697580506	unconstrained	766	3.3614032	2.892	2.797471656003323	0.10107675951227005
TESK2	ENST00000372086	nmd_target	1.1113605505214406	unconstrained	797	5.038478	6.276	3.007166759016568	0.10651931167523984
TESK2	ENST00000372086	start_proximal	2.000846977780576	unconstrained	150	4.3443465	4.7495003	3.1949554706273675	0.26086702179835797
MMACHC	ENST00000401061	distal_nmd	1.719930623429966	unconstrained	467	3.1543727	2.036	3.3917835281278887	0.1569530235758217
MMACHC	ENST00000401061	nmd_target	1.295123943537942	unconstrained	229	4.045974	4.128	3.336708430447662	0.22049589951351234
MMACHC	ENST00000401061	start_proximal	1.1706450581149466	unconstrained	150	4.1235003	3.6605	3.0117817435084517	0.24591094960751964
PRDX1	ENST00000319248	distal_nmd	1.9694504832728768	unconstrained	133	5.0798798	5.983	2.8394596299547556	0.2462123753195037
PRDX1	ENST00000319248	nmd_target	1.659500992093916	unconstrained	314	4.9351625	6.157	3.0649198130914774	0.17296343139777826
PRDX1	ENST00000319248	start_proximal	2.106055738735161	unconstrained	150	4.73036	6.157	3.108590123998487	0.25381532077504604
AKR1A1	ENST00000351829	distal_nmd	2.850977255164912	unconstrained	113	3.5523186	3.668	2.7820914453759604	0.26171714804166507
AKR1A1	ENST00000351829	nmd_target	1.111843594905346	unconstrained	712	4.121597	4.7025	3.1654095169505134	0.1186287370801746
AKR1A1	ENST00000351829	start_proximal	0.9559546122929776	indeterminate	150	4.1286864	4.3625	2.989070363328321	0.244056573180997
NASP	ENST00000350030	distal_nmd	4.143653499640194	unconstrained	128	3.2951562	2.9120002	2.485536113524102	0.21969243009461858
NASP	ENST00000350030	nmd_target	0.2285927106108422	indeterminate	1469	4.223789	4.153	2.935529086234086	0.07659060321675955
NASP	ENST00000350030	long_exon	1.2312453793882072	unconstrained	617	2.5379643	2.149	2.1858603179904867	0.08799942288161162
NASP	ENST00000350030	start_proximal	2.4116754823957964	indeterminate	150	4.282353	4.4215	2.8459701212325133	0.2323724873408813
CCDC17	ENST00000528266	distal_nmd	3.185960206597759	unconstrained	206	1.1301844	0.5535	2.153791735281745	0.1500617807879224
CCDC17	ENST00000528266	nmd_target	1.3365514823354343	unconstrained	1510	1.8765014	1.108	2.796724942941589	0.07197162063251931
CCDC17	ENST00000528266	start_proximal	2.594629079573177	unconstrained	150	2.50856	1.7775	2.774268851613859	0.2265181031917005
GPBP1L1	ENST00000355105	distal_nmd	1.6386472043488638	unconstrained	200	3.587605	3.0914998	2.8422034371312916	0.20097413239072495
GPBP1L1	ENST00000355105	nmd_target	0.6058859049084396	indeterminate	1072	4.5596457	4.7135	2.905956492095405	0.08875477249072337
GPBP1L1	ENST00000355105	start_proximal	1.313908619628915	unconstrained	150	4.7446933	4.67	2.599023242437439	0.21220935912018613
TMEM69	ENST00000372025	distal_nmd	1.7412468963214622	unconstrained	591	2.8899257	2.568	2.5209833729948	0.10369939935339169
TMEM69	ENST00000372025	start_proximal	2.8391308169196128	unconstrained	150	1.9022268	1.5645001	1.83413185963876	0.14975623923656595
IPP	ENST00000396478	distal_nmd	1.007094318320461	indeterminate	272	5.06807	5.9245	2.92423520689164	0.1773078034141786
IPP	ENST00000396478	nmd_target	1.05348811800536	unconstrained	1298	4.84915	5.8505	2.8911592457510173	0.08024808310183457
IPP	ENST00000396478	long_exon	2.9561495461545406	indeterminate	32	3.9160314	4.083	2.754368943346962	0.4869082394325655
IPP	ENST00000396478	start_proximal	1.6153632276224867	unconstrained	150	3.9539335	3.6665	2.667810270403349	0.21782579643482067
MAST2	ENST00000361297	distal_nmd	1.1159055673902334	unconstrained	1576	2.8919232	2.184	3.1185519239830612	0.07855518810223935
MAST2	ENST00000361297	nmd_target	0.6836303853466703	indeterminate	3668	4.773678	5.982	3.3138080864281765	0.05471579199451386
MAST2	ENST00000361297	start_proximal	5.535130810045285	indeterminate	150	3.2893467	3.0725	2.3262789271599975	0.18993987903103565
PIK3R3	ENST00000262741	distal_nmd	2.510278836761606	unconstrained	246	5.3020773	6.335	3.494538553209119	0.22280364044281836
PIK3R3	ENST00000262741	nmd_target	1.183186393042599	unconstrained	987	5.1422563	6.294	2.900731604582543	0.09233130427192737
PIK3R3	ENST00000262741	start_proximal	2.232812680906396	unconstrained	150	6.1312	6.2725	2.417736368078612	0.1974073478120805
P3R3URF-PIK3R3	ENST00000540385	distal_nmd	2.510278836761606	unconstrained	246	5.3020773	6.335	3.494538553209119	0.22280364044281836
P3R3URF-PIK3R3	ENST00000540385	nmd_target	1.185629396784159	unconstrained	1125	4.77964	6.191	3.040408262717673	0.09064746073051676
P3R3URF-PIK3R3	ENST00000540385	start_proximal	1.5341932974327326	unconstrained	150	2.2093	1.6800001	2.373355825324548	0.19378369167023948
P3R3URF	ENST00000506599	nmd_target	2.952571272697597	unconstrained	44	0.6771591	0.758	1.037940257525554	0.15647538131896002
P3R3URF	ENST00000506599	start_proximal	1.4006941724229636	unconstrained	150	2.2093	1.6800001	2.373355825324548	0.19378369167023948
TSPAN1	ENST00000372003	distal_nmd	2.3570290224440846	unconstrained	95	3.678695	4.094	3.484782482653843	0.3575311388928402
TSPAN1	ENST00000372003	nmd_target	1.7835162618106777	unconstrained	478	2.6012468	2.4605	3.9860933403421006	0.18231966569116959
TSPAN1	ENST00000372003	start_proximal	3.4156158284573097	unconstrained	150	3.6937468	4.2115	3.2591546380751635	0.26610886187031113
POMGNT1	ENST00000371984	distal_nmd	3.168151610177665	unconstrained	135	4.832918	4.98	2.8116621652796265	0.24198934980643289
POMGNT1	ENST00000371984	nmd_target	1.0065492082279834	indeterminate	1695	5.024591	6.332	3.349822696078123	0.08136487647620602
POMGNT1	ENST00000371984	start_proximal	1.8082294517299016	unconstrained	150	4.89616	5.4775	2.8114728829738818	0.22955579963191913
LURAP1	ENST00000371980	distal_nmd	1.251733327825482	unconstrained	567	3.7082098	3.539	3.0567217976386933	0.1283702492644807
LURAP1	ENST00000371980	start_proximal	3.135312906942625	unconstrained	150	4.1491866	4.0629997	3.2151523376701374	0.2625160890869453
RAD54L	ENST00000371975	distal_nmd	1.4015180914355971	unconstrained	258	4.4207597	4.7580004	2.95277887393903	0.1838319830122592
RAD54L	ENST00000371975	nmd_target	1.0445780145584869	unconstrained	1833	4.804498	6.305	3.1812341474377503	0.07430437799785129
RAD54L	ENST00000371975	start_proximal	2.1021582076026424	unconstrained	150	3.2340333	2.38	2.8478041542074726	0.23252223550621762
LRRC41	ENST00000617190	distal_nmd	0.5293716080976594	constrained	267	5.9722733	6.335	2.810820693093235	0.17201943284440022
LRRC41	ENST00000617190	nmd_target	0.4278475920725366	constrained	1281	5.4262586	6.335	2.8683045257104576	0.08014025007238008
LRRC41	ENST00000617190	long_exon	0.6134504170444613	indeterminate	738	4.9358034	5.919	3.1463040280854844	0.11581705177230564
LRRC41	ENST00000617190	start_proximal	3.1402587533121187	unconstrained	150	7.6178336	8.5755005	1.4096918587123395	0.11510085828002763
UQCRH	ENST00000311672	distal_nmd	5.005767828583634	unconstrained	80	4.5832	5.079	3.2993352911135627	0.36887689957469916
UQCRH	ENST00000311672	nmd_target	2.199306609104296	unconstrained	43	3.8211627	3.681	3.356671185020933	0.5118875567923422
UQCRH	ENST00000311672	start_proximal	2.0695912610057268	unconstrained	150	4.272	4.6705	3.1603060182493428	0.25803790585859043
NSUN4	ENST00000474844	distal_nmd	0.8757204180315167	indeterminate	324	4.097139	4.1035004	3.1566983295315816	0.1753721294184212
NSUN4	ENST00000474844	nmd_target	1.3652714457954325	unconstrained	678	3.8834631	3.6535	3.1933410411457572	0.12263952384868292
NSUN4	ENST00000474844	start_proximal	1.80846355061409	unconstrained	150	2.89458	2.3495002	3.0078985262240434	0.24559388624394776
FAAH	ENST00000243167	distal_nmd	2.046471535001051	unconstrained	176	3.6360114	3.922	3.7157168865463306	0.28008269863322144
FAAH	ENST00000243167	nmd_target	1.2980208744231592	unconstrained	1411	3.5841935	3.643	3.6758373371928865	0.09785719838283516
FAAH	ENST00000243167	start_proximal	2.36182475166352	unconstrained	150	2.0514333	1.5125	2.2647189402633456	0.18491352714872847
DMBX1	ENST00000360032	distal_nmd	1.2335875238165364	unconstrained	499	4.7655873	5.921	4.015436601932222	0.179755629622652
DMBX1	ENST00000360032	nmd_target	0.6315095134081647	indeterminate	482	4.6082344	5.925	3.9074284645934916	0.17797848957349294
DMBX1	ENST00000360032	start_proximal	1.0375219663258524	indeterminate	150	5.170073	6.302	4.5153231181804445	0.36867458877782516
KNCN	ENST00000481882	distal_nmd	4.932742734925337	unconstrained	127	3.1174881	2.562	2.9542700777692037	0.2621490784081752
KNCN	ENST00000481882	nmd_target	3.4265947149166363	indeterminate	95	3.3462842	3.237	2.836823496504138	0.2910519496099761
KNCN	ENST00000481882	start_proximal	3.348071845862388	unconstrained	150	4.388873	4.9185	3.5107562025912302	0.28665204358865465
MKNK1	ENST00000371945	distal_nmd	1.088938484543143	unconstrained	267	3.9646704	4.18	3.9646137927304195	0.24263042382901356
MKNK1	ENST00000371945	nmd_target	1.2272738110733998	unconstrained	819	5.1708803	6.335	3.343148910760985	0.1168190770018046
MKNK1	ENST00000371945	start_proximal	1.5767065981777502	indeterminate	150	4.3760934	4.2125	2.955760546879598	0.24133683805682576
MOB3C	ENST00000319928	distal_nmd	3.5745266734510017	unconstrained	77	5.10787	6.323	2.984965176371582	0.34016835221125036
MOB3C	ENST00000319928	nmd_target	1.663871471722216	unconstrained	421	5.039102	6.335	4.178361524885721	0.20364088035940095
MOB3C	ENST00000319928	start_proximal	2.764557552406284	unconstrained	150	4.837	6.335	4.317689421258268	0.3525378649965188
ATPAF1	ENST00000574428	distal_nmd	1.2140985262864716	unconstrained	242	4.405566	4.7215004	2.8075141481286967	0.18047384476536135
ATPAF1	ENST00000574428	nmd_target	1.107864081922623	unconstrained	592	4.214598	4.696	2.9062780398363217	0.11944729164422253
ATPAF1	ENST00000574428	start_proximal	3.540275486795558	unconstrained	150	3.2314	3.2075	3.073381203425504	0.2509405244484464
TEX38	ENST00000334122	distal_nmd	1.4950405590584217	unconstrained	468	1.982515	1.4795	2.6216673913102913	0.12118661803309191
TEX38	ENST00000334122	start_proximal	2.368600130010082	unconstrained	150	2.8998733	2.3625	2.7414110340610423	0.22383527362283828
EFCAB14	ENST00000371933	distal_nmd	1.835327696494172	unconstrained	223	3.2040899	2.947	2.6628538079933577	0.17831788014672334
EFCAB14	ENST00000371933	nmd_target	1.297600676413497	unconstrained	1112	3.573043	3.0904999	2.6327739494104287	0.0789516441382639
EFCAB14	ENST00000371933	start_proximal	3.5741987201105725	unconstrained	150	4.4693465	4.769	3.4149861588035275	0.27883245225785885
CYP4B1	ENST00000371923	distal_nmd	1.3502605337577185	indeterminate	231	2.6592338	2.266	3.5885452634365818	0.23610894385179496
CYP4B1	ENST00000371923	nmd_target	1.237609198052813	unconstrained	1155	2.7452588	2.845	3.1809722730529844	0.09359850057042539
CYP4B1	ENST00000371923	start_proximal	2.722248349896688	unconstrained	150	1.82342	1.1905	2.487169392823376	0.20307653054283747
CYP4A11	ENST00000310638	distal_nmd	1.3562008391259808	unconstrained	243	2.7752922	2.582	3.1644865397487703	0.20300190617454442
CYP4A11	ENST00000310638	nmd_target	0.9389759397647546	indeterminate	1164	3.1754303	3.444	3.244455242194051	0.0950966673065795
CYP4A11	ENST00000310638	start_proximal	2.271339702119126	unconstrained	150	2.6773	2.7075	2.8832034456800324	0.23541257555167852
CYP4X1	ENST00000371901	distal_nmd	0.8981098482503937	indeterminate	222	1.7735136	1.0139999	2.4131031919798547	0.16195688191535695
CYP4X1	ENST00000371901	nmd_target	1.151858012910836	unconstrained	1155	2.4776363	1.882	2.7610625272248157	0.08124286864072501
CYP4X1	ENST00000371901	start_proximal	1.9468369621953097	unconstrained	150	3.0565	2.471	2.4902221887605185	0.20332579028733216
CYP4Z1	ENST00000334194	distal_nmd	1.6518091677957498	unconstrained	216	1.5342176	0.697	2.4647784474336984	0.16770693125616365
CYP4Z1	ENST00000334194	nmd_target	0.9892954314964416	indeterminate	1149	1.6803516	0.652	2.417559320006742	0.07132095090559196
CYP4Z1	ENST00000334194	start_proximal	1.8036892778501592	unconstrained	150	1.6382533	0.947	2.200030097818198	0.17963170528066494
CYP4A22	ENST00000371891	distal_nmd	2.15854630739239	unconstrained	243	2.7741563	2.709	3.134134819206241	0.2010548423939225
CYP4A22	ENST00000371891	nmd_target	1.165705227244629	unconstrained	1164	3.1561468	3.4654999	3.279568815944425	0.0961258643802387
CYP4A22	ENST00000371891	start_proximal	1.4157615155317351	unconstrained	150	2.6614401	2.762	2.8213703670003722	0.23036392581866075
PDZK1IP1	ENST00000294338	distal_nmd	2.591953347314187	unconstrained	120	2.7187166	2.6855001	3.884747277149112	0.35462728565022367
PDZK1IP1	ENST00000294338	nmd_target	2.0500354253128	unconstrained	72	2.72225	2.659	3.5067756050912586	0.4132774684099313
PDZK1IP1	ENST00000294338	start_proximal	2.145571144244359	unconstrained	150	2.9914668	3.4720001	4.225980454947875	0.3450498592532336
TAL1	ENST00000294339	distal_nmd	1.2104644658801966	unconstrained	502	4.5628386	6.118	3.783405155789969	0.16886163607275506
TAL1	ENST00000294339	nmd_target	1.840537112914008	unconstrained	341	4.267355	4.43	2.908762044888193	0.15751829604463075
TAL1	ENST00000294339	start_proximal	2.9948197617397194	unconstrained	150	4.8507133	5.6835003	2.8371309900973753	0.23165077530586012
STIL	ENST00000371877	distal_nmd	0.7621341197857991	indeterminate	834	3.1368165	2.379	3.082302322074194	0.1067314004973001
STIL	ENST00000371877	nmd_target	0.6462520081371905	indeterminate	2311	3.1757274	2.729	2.8800368757424732	0.059909828411550056
STIL	ENST00000371877	long_exon	0.8801918338344759	indeterminate	569	1.6941283	1.148	2.199811738817837	0.09222090547375099
STIL	ENST00000371877	start_proximal	0.9398890935540632	indeterminate	150	3.0190067	2.233	2.7045834414581944	0.22082831327843586
CMPK1	ENST00000371873	distal_nmd	2.171316875966935	indeterminate	89	4.9910674	4.658	2.51583911296717	0.26667841261822817
CMPK1	ENST00000371873	nmd_target	1.2291576856565491	unconstrained	445	4.911337	6.069	2.77741830562496	0.1316622547023435
CMPK1	ENST00000371873	start_proximal	4.897394690540157	unconstrained	150	2.36136	1.6975	2.432162596478214	0.19858524442847622
FOXE3	ENST00000335071	distal_nmd	2.043027495977121	unconstrained	807	3.5553493	3.736	2.578211587865712	0.09075734626257986
FOXE3	ENST00000335071	start_proximal	4.403031356126543	unconstrained	150	2.1385798	2.0365	2.4009770781000404	0.19603895751545247
FOXD2	ENST00000334793	distal_nmd	0.6755379379332928	indeterminate	1335	4.554689	5.45	3.1089644357006954	0.0850893333710043
FOXD2	ENST00000334793	start_proximal	3.0829622734542155	unconstrained	150	5.0338535	5.3475	2.205491991327761	0.1800776670182599
TRABD2B	ENST00000606738	distal_nmd	1.4068856182058682	indeterminate	252	2.4330792	2.2275	3.561836949521451	0.22437463759511142
TRABD2B	ENST00000606738	nmd_target	0.7302129153336931	indeterminate	1033	4.6034327	6.326	4.158983425874376	0.12940082013793253
TRABD2B	ENST00000606738	long_exon	1.2829201003537658	indeterminate	116	4.878612	6.328	3.8347821770975203	0.35605058660572764
TRABD2B	ENST00000606738	start_proximal	1.4022568546656673	unconstrained	150	5.2182465	6.035	2.7903614073977554	0.2278320548692945
SLC5A9	ENST00000438567	distal_nmd	1.8564735476665648	unconstrained	256	2.0267148	1.574	3.484348834745021	0.2177718021715638
SLC5A9	ENST00000438567	nmd_target	1.3872514898547763	unconstrained	1637	3.9888875	4.668	3.8645288324899747	0.09551513901998746
SLC5A9	ENST00000438567	start_proximal	2.21742837428101	indeterminate	150	0.9681467	0.7005	3.0276012060096047	0.2472026033119502
SPATA6	ENST00000371847	distal_nmd	1.6324383700978675	unconstrained	228	3.8933947	3.7255	2.95723470304539	0.19584765258096276
SPATA6	ENST00000371847	nmd_target	0.9249292169723382	indeterminate	1086	4.53309	4.741	3.0071812290036655	0.09125248271842383
SPATA6	ENST00000371847	start_proximal	2.207425343664617	unconstrained	150	5.5078998	6.251	2.3213500608079225	0.18953743877860377
AGBL4	ENST00000371839	distal_nmd	3.532507879145577	unconstrained	145	2.7430758	2.312	2.4070435467051134	0.1998940863649743
AGBL4	ENST00000371839	nmd_target	1.1790725339861463	unconstrained	1214	4.8076158	6.307	3.4604625242544227	0.09931727769579604
AGBL4	ENST00000371839	start_proximal	1.1579285227902214	indeterminate	150	4.3442264	4.6555	3.089289812874144	0.2522394569706593
BEND5	ENST00000371833	distal_nmd	1.680275375860425	unconstrained	205	6.0105658	6.337	2.5761255894385062	0.1799244157371115
BEND5	ENST00000371833	nmd_target	0.8201265623588165	indeterminate	908	5.833775	6.331	2.907907848234629	0.09650231134289183
BEND5	ENST00000371833	start_proximal	2.0164544055914675	unconstrained	150	6.156113	6.078	2.1155039131953375	0.1727301712063218
ELAVL4	ENST00000371824	distal_nmd	0.9368100550671428	indeterminate	364	6.074008	6.335	2.7879568934425842	0.1461286468415103
ELAVL4	ENST00000371824	nmd_target	0.2316212559008456	constrained	584	6.11832	6.335	2.6003735496650044	0.10760422311342999
ELAVL4	ENST00000371824	start_proximal	1.8225011855838007	indeterminate	150	6.3407936	6.335	2.3453531221432633	0.19149728052981418
DMRTA2	ENST00000404795	distal_nmd	0.6512740622503859	indeterminate	1117	4.451638	5.561	3.595178608100864	0.10757067267035228
DMRTA2	ENST00000404795	nmd_target	0.7998327276507247	indeterminate	350	5.28826	6.065	3.3732107624079966	0.1803056995187034
DMRTA2	ENST00000404795	start_proximal	2.910740170788348	unconstrained	150	4.6007	6.1995	4.028463049201714	0.32892263060668814
FAF1	ENST00000396153	distal_nmd	1.341894776571365	unconstrained	131	5.44287	6.332	2.714106526409447	0.2371325882334132
FAF1	ENST00000396153	nmd_target	0.5534171171355645	indeterminate	1669	5.432813	6.335	2.8373151177773397	0.06945114398323395
FAF1	ENST00000396153	start_proximal	1.7216212944323843	unconstrained	150	5.942193	6.213	2.454483281712562	0.20040772074625715
CDKN2C	ENST00000371761	distal_nmd	1.274588776357277	unconstrained	354	5.0601416	5.8535004	2.788600225581964	0.14821242979237548
CDKN2C	ENST00000371761	start_proximal	0.8091925219019441	indeterminate	150	6.61882	6.357	2.168900132073257	0.17708995422115079
C1orf185	ENST00000371759	distal_nmd	1.5965150925740117	unconstrained	339	1.4067994	0.916	1.9472760432892895	0.10576151706524523
C1orf185	ENST00000371759	nmd_target	1.8090870646856183	unconstrained	108	1.798676	1.185	2.3498968926316124	0.2261189339214544
C1orf185	ENST00000371759	start_proximal	2.19386685382947	unconstrained	150	3.24258	2.7445002	2.417403562376251	0.19738017434027139
RNF11	ENST00000242719	distal_nmd	0.6619982830398076	indeterminate	219	5.9304614	6.153	2.5762940718637655	0.17408982021073577
RNF11	ENST00000242719	nmd_target	1.286917627882463	indeterminate	93	6.0088496	6.314	2.657635850132677	0.2755839998771414
RNF11	ENST00000242719	start_proximal	2.142858760481126	unconstrained	150	5.301013	5.743	2.4439929836138634	0.19955119149320716
TTC39A	ENST00000680483	distal_nmd	1.916131551485201	unconstrained	171	4.2572455	4.718	3.2706948338082915	0.2501162851882614
TTC39A	ENST00000680483	nmd_target	0.8277709329013186	indeterminate	1410	4.7152767	6.219	3.6105077139566464	0.09615208827589718
TTC39A	ENST00000680483	start_proximal	1.930995457303948	unconstrained	150	4.50486	4.8935003	2.985250034971758	0.2437446446768815
[truncated: 52,970 more rows]
